# Supplementary material for: Potential and functional prediction of six circular RNAs as diagnostic markers for colorectal cancer
Source: PeerJ. 2022 May 19;10:e13420. doi: 10.7717/peerj.13420 (PMC9124462; doi:10.7717/peerj.13420)
Supplement: Supplemental Information 6 [file peerj-10-13420-s006.zip]

Archive with 9 entries (8 files):
- GEO data submit/
- GEO data submit/CA_B541155.txt
- GEO data submit/CA_B629380.txt
- GEO data submit/CA_B633270.txt
- GEO data submit/GA_Agilent_one_color_matrix.xls
- GEO data submit/Matrix.xls
- GEO data submit/NC_B541155.txt
- GEO data submit/NC_B629380.txt
- GEO data submit/NC_B633270.txt
