# Supplementary material for: Potential and functional prediction of six circular RNAs as diagnostic markers for colorectal cancer
Source: PeerJ. 2022 May 19;10:e13420. doi: 10.7717/peerj.13420 (PMC9124462; doi:10.7717/peerj.13420)
Supplement: Supplemental Information 6 [file peerj-10-13420-s006.zip › GEO data submit/CA_B541155.txt]

TYPE	text	text	text	integer	text	float	float	text	integer	text	text	integer	integer	integer	integer	float	float	float	float	float	float	text	text	text	text	text	text	text	text	text	text	text	integer	integer	integer	text	integer	boolean
FEPARAMS	Protocol_Name	Protocol_date	Scan_ScannerName	Scan_NumChannels	Scan_Date	Scan_MicronsPerPixelX	Scan_MicronsPerPixelY	Scan_OriginalGUID	Scan_NumScanPass	Grid_Name	Grid_Date	Grid_NumSubGridRows	Grid_NumSubGridCols	Grid_NumRows	Grid_NumCols	Grid_RowSpacing	Grid_ColSpacing	Grid_OffsetX	Grid_OffsetY	Grid_NomSpotWidth	Grid_NomSpotHeight	Grid_GenomicBuild	FeatureExtractor_Barcode	FeatureExtractor_Sample	FeatureExtractor_ScanFileName	FeatureExtractor_ArrayName	FeatureExtractor_ScanFileGUID	FeatureExtractor_DesignFileName	FeatureExtractor_ExtractionTime	FeatureExtractor_UserName	FeatureExtractor_ComputerName	FeatureExtractor_Version	FeatureExtractor_IsXDRExtraction	FeatureExtractor_ColorMode	FeatureExtractor_QCReportType	DyeNorm_NormFilename	DyeNorm_NormNumProbes	Grid_IsGridFile
DATA	GE1_1100_Jul11 (Read Only)	1-Jul-2011 22:30	Agilent Technologies Scanner G2505C US10450393	1	08-02-2019 14:23:00	5	5	656415f8-73b5-4c23-816a-e1d75e495349	1	074301_D_F_20150519	19-May-2015 00:00	1	1	192	82	73.3235	63.5	0	36.6617	65	65	hg19:GRCh37:Feb2009	1_1		F:\2019.8.02 Human  circ 1-color 8x15k(xuguangxian,Dr.Lorenza Lazzari,qiulu)\\US10450393_S01.tif	US10450393_S01	633f70ca-481c-4b22-b4df-07f83bbeedf9	074301_D_F_20150519.xml	02-Aug-2019 14:31:57	admin	HP4400-CDFC11DC	11.0.1.1	0	0	0		0	0
*
TYPE	float	float	float	integer	integer	float	float	float	integer	float	float	float	integer	float	float	integer	integer	integer	integer	integer	float	float	float	integer	float	float	float	float	float	integer	integer	float	float	float	float	float	integer	float	float	float	float	integer	float	float	float	float	float	integer	float	float	float	float	float	float	float	integer	float	integer	float	float	float	float	integer	float	float	float	float	text	float	float	float	float	float	float	float	float	float	float	float	float	float	float	float	float	float	float	float	float	float	integer	integer	integer	integer	float	integer	text	integer	text	float	float	float	integer	boolean	float	float	boolean	float	boolean	float	boolean	float	boolean	float	boolean	float	boolean	float	boolean	float	boolean	float	boolean	float	boolean	float	boolean
STATS	gDarkOffsetAverage	gDarkOffsetMedian	gDarkOffsetStdDev	gDarkOffsetNumPts	gSaturationValue	gAvgSig2BkgeQC	gAvgSig2BkgNegCtrl	gRatioSig2BkgeQC_NegCtrl	gNumSatFeat	gLocalBGInlierNetAve	gLocalBGInlierAve	gLocalBGInlierSDev	gLocalBGInlierNum	gGlobalBGInlierAve	gGlobalBGInlierSDev	gGlobalBGInlierNum	gNumFeatureNonUnifOL	gNumPopnOL	gNumNonUnifBGOL	gNumPopnBGOL	gOffsetUsed	gGlobalFeatInlierAve	gGlobalFeatInlierSDev	gGlobalFeatInlierNum	AnyColorPrcntFeatNonUnifOL	AnyColorPrcntBGNonUnifOL	AnyColorPrcntFeatPopnOL	AnyColorPrcntBGPopnOL	TotalPrcntFeatOL	gNumNegBGSubFeat	gNonCtrlNumNegFeatBGSubSig	gSpatialDetrendRMSFit	gSpatialDetrendRMSFilteredMinusFit	gSpatialDetrendSurfaceArea	gSpatialDetrendVolume	gSpatialDetrendAveFit	gNonCtrlNumSatFeat	gNonCtrl99PrcntNetSig	gNonCtrl50PrcntNetSig	gNonCtrl1PrcntNetSig	gNonCtrlMedPrcntCVBGSubSig	gCtrleQCNumSatFeat	gCtrleQC99PrcntNetSig	gCtrleQC50PrcntNetSig	gCtrleQC1PrcntNetSig	geQCMedPrcntCVBGSubSig	geQCSig2BkgLow2	gNegCtrlNumInliers	gNegCtrlAveNetSig	gNegCtrlSDevNetSig	gNegCtrlAveBGSubSig	gNegCtrlSDevBGSubSig	gAveNumPixOLLo	gAveNumPixOLHi	gPixCVofHighSignalFeat	gNumHighSignalFeat	AddErrorEstimateGreen	TotalNumFeatures	ROIHeight	ROIWidth	CentroidDiffX	CentroidDiffY	NumFoundFeat	MaxNonUnifEdges	MaxSpotNotFoundEdges	gMultDetrendRMSFit	gMultDetrendSurfaceAverage	eQCLowSigName2	eQCOneColorLogLowSignal	eQCOneColorLogLowSignalError	eQCOneColorLogHighSignal	eQCOneColorLinFitLogLowConc	eQCOneColorLinFitLogLowSignal	eQCOneColorLinFitLogHighConc	eQCOneColorLinFitLogHighSignal	eQCOneColorLinFitSlope	eQCOneColorLinFitIntercept	eQCOneColorLinFitRSQ	eQCOneColorSpikeDetectionLimit	gNonCtrl50PrcntBGSubSig	gCtrleQC50PrcntBGSubSig	gMedPrcntCVProcSignal	geQCMedPrcntCVProcSignal	gOutlierFlagger_Auto_FeatB_Term	gOutlierFlagger_Auto_FeatC_Term	gOutlierFlagger_Auto_BgndB_Term	gOutlierFlagger_Auto_BgndC_Term	OutlierFlagger_FeatChiSq	OutlierFlagger_BgndChiSq	GriddingStatus	IsGoodGrid	NumGeneNonUnifOL	TotalNumberOfReplicatedGenes	gPercentileIntensityProcessedSignal	ExtractionStatus	QCMetricResults	gNonCtrlNumWellAboveBG	ImageDepth	AFHold	gPMTVolts	GlassThickness	gDDN	GridHasBeenOptimized	gNegCtrlSpread	Metric_IsGoodGrid	Metric_IsGoodGrid_IsInRange	Metric_AnyColorPrcntFeatNonUnifOL	Metric_AnyColorPrcntFeatNonUnifOL_IsInRange	Metric_gNegCtrlAveNetSig	Metric_gNegCtrlAveNetSig_IsInRange	Metric_gNegCtrlAveBGSubSig	Metric_gNegCtrlAveBGSubSig_IsInRange	Metric_gNegCtrlSDevBGSubSig	Metric_gNegCtrlSDevBGSubSig_IsInRange	Metric_gSpatialDetrendRMSFilteredMinusFit	Metric_gSpatialDetrendRMSFilteredMinusFit_IsInRange	Metric_gNonCntrlMedCVProcSignal	Metric_gNonCntrlMedCVProcSignal_IsInRange	Metric_gE1aMedCVProcSignal	Metric_gE1aMedCVProcSignal_IsInRange	Metric_absGE1E1aSlope	Metric_absGE1E1aSlope_IsInRange	Metric_DetectionLimit	Metric_DetectionLimit_IsInRange	Metric_gDDN	Metric_gDDN_IsInRange
DATA	7.60543	7.60543	1.66598	0	778264	13.9149	0.872095	15.9557	0	10.0135	17.6189	1.7467	15223	17.6189	1.7467	15223	37	70	77	367	7.60543	2758.06	17566.8	15496	0.237134	0.493495	0.448632	2.35211	0.24557	132	15	1.28191	0.97253	1.00085	3.87554	16.9593	0	85965	125.319	12.0172	7.13669	0	981.595	28.4414	9.10886	7.7772	106.095	76	8.83578	1.37406	-0.477904	0.705439	0.489457	1.35519	0.0886582	1169	1	15603	4.42975	7.61796	0.760278	0.914156	14809	0	0.0731707	0.0262474	0.997421	(+)E1A_r60_3	0	0	0	0	0	0	0	0	0	0	-1	116.014	19.7355	7.12982	7.36709	305.938	17.7363	50.3182	16.8333	1.95237	2.34319	0	1	36	13762	339.646	1	ExtractionEvaluate	14768	20 Bit	0	355	972.124	1	0	2.15018	1	1	0.237134	1	8.83578	1	-0.477904	1	0.705439	1	0.97253	1	7.12982	1	7.36709	1	0	0	-1	0	1	1
*
TYPE	integer	integer	integer	integer	integer	text	text	float	float	float	float	float	float	float	boolean	boolean	boolean	boolean	boolean	boolean	float	boolean	boolean	float	float
FEATURES	FeatureNum	Row	Col	SubTypeMask	ControlType	ProbeName	SystematicName	PositionX	PositionY	gProcessedSignal	gProcessedSigError	gMedianSignal	gBGMedianSignal	gBGPixSDev	gIsSaturated	gIsFeatNonUnifOL	gIsBGNonUnifOL	gIsFeatPopnOL	gIsBGPopnOL	IsManualFlag	gBGSubSignal	gIsPosAndSignif	gIsWellAboveBG	SpotExtentX	gBGMeanSignal
DATA	1	1	1	260	1	GE_BrightCorner	GE_BrightCorner	387.571	202.543	2.020423e+005	2.020423e+004	224470	17	5.186475e+000	0	0	0	0	0	0	222722	1	1	57.259	16.829
DATA	2	1	2	66	1	DarkCorner	DarkCorner	412.582	202.427	9.323881e-001	9.213927e-001	20	17	5.033028e+000	0	0	0	0	0	0	0.955613	0	0	57.5363	16.9486
DATA	3	1	3	66	1	DarkCorner	DarkCorner	438	202.455	9.421958e-001	9.273667e-001	17.5	17	4.619376e+000	0	0	0	0	0	0	0.329963	0	0	65	16.9425
DATA	4	1	4	0	0	ASCRP3005920	ASCRP3005920	463.438	202.363	1.332462e+002	1.335744e+001	159	17	4.710246e+000	0	0	0	0	0	0	142.39	1	1	50.7771	16.9711
DATA	5	1	5	0	0	ASCRP3009233	ASCRP3009233	488.582	202.427	8.575579e+000	1.275405e+000	27	17	5.080995e+000	0	0	0	0	0	0	9.0837	1	1	65	17.73
DATA	6	1	6	0	0	ASCRP3009385	ASCRP3009385	514.173	202.654	6.518046e+001	6.587196e+000	85	17	4.951144e+000	0	0	0	0	0	0	68.4699	1	1	50.4627	17.3864
DATA	7	1	7	0	0	ASCRP3005239	ASCRP3005239	539.113	202.306	1.271512e+002	1.275121e+001	149	17	5.142552e+000	0	0	0	0	0	0	132.624	1	1	44.4243	17.1748
DATA	8	1	8	0	0	ASCRP3002896	ASCRP3002896	564.824	202.757	4.517899e+001	4.619935e+000	67	17	5.068404e+000	0	0	0	0	0	0	46.7885	1	1	48.5334	17.5095
DATA	9	1	9	0	0	ASCRP3012599	ASCRP3012599	590.485	202.147	5.422238e+001	5.508545e+000	74	17	4.794743e+000	0	0	0	0	0	0	55.8252	1	1	46.8651	17.8979
DATA	10	1	10	0	0	ASCRP3008371	ASCRP3008371	615.809	202.412	8.409553e+002	8.410121e+001	859	18	5.414893e+000	0	0	0	0	0	0	860.875	1	1	46.5243	17.9082
DATA	11	1	11	0	0	ASCRP3002296	ASCRP3002296	641.333	202.5	2.058120e+001	2.280335e+000	39	18	5.389661e+000	0	0	0	0	0	0	20.9612	1	1	57.5363	18.0343
DATA	12	1	12	0	0	ASCRP3009151	ASCRP3009151	666.311	202.338	5.777965e+001	5.861520e+000	78	18	5.317865e+000	0	0	0	0	0	0	58.5896	1	1	48.5334	18.1356
DATA	13	1	13	0	0	ASCRP3003948	ASCRP3003948	691.761	202.606	1.294663e+002	1.298445e+001	149	17	4.944661e+000	0	0	0	0	0	0	130.729	1	1	47.5395	17.5955
DATA	14	1	14	0	0	ASCRP3004099	ASCRP3004099	717.38	202.57	1.084173e+002	1.088720e+001	123	17	4.924616e+000	0	0	0	0	0	0	109.078	1	1	50.4627	17.2008
DATA	15	1	15	0	0	ASCRP3000075	ASCRP3000075	742.753	202.644	1.088571e+002	1.093128e+001	128	17	5.010159e+000	0	0	0	0	0	0	109.166	1	1	48.5334	17.2229
DATA	16	1	16	0	0	ASCRP3009851	ASCRP3009851	767.824	202.779	4.158419e+001	4.276971e+000	58.5	17	4.699627e+000	0	0	0	0	0	0	41.5835	1	1	46.1809	17.263
DATA	17	1	17	0	0	ASCRP3000317	ASCRP3000317	793.5	202.5	5.046526e+002	5.047521e+001	512	17	4.749377e+000	0	0	0	0	0	0	503.445	1	1	49.1849	17.0753
DATA	18	1	18	0	0	ASCRP3008068	ASCRP3008068	818.933	202.493	2.784273e+002	2.786085e+001	291.5	17	4.918536e+000	0	0	0	0	0	0	277.162	1	1	48.5334	17.2015
DATA	19	1	19	0	0	ASCRP3009183	ASCRP3009183	844.312	202.468	2.569831e+002	2.571801e+001	265.5	17	5.183995e+000	0	0	0	0	0	0	255.341	1	1	49.8279	17.6852
DATA	20	1	20	0	0	ASCRP3007386	ASCRP3007386	869.592	202.746	1.709194e+002	1.712165e+001	185	17	4.868974e+000	0	0	0	0	0	0	169.538	1	1	47.5395	17.4833
DATA	21	1	21	0	0	ASCRP3007026	ASCRP3007026	895	202.929	1.675044e+002	1.678084e+001	186	17	4.849369e+000	0	0	0	0	0	0	165.913	1	1	46.8651	17.0077
DATA	22	1	22	0	0	ASCRP3005415	ASCRP3005415	920.52	202.853	2.666269e+002	2.668184e+001	280.5	17	4.507370e+000	0	0	0	0	0	0	263.8	1	1	49.8279	16.9432
DATA	23	1	23	0	0	CUST_18_PI418767722	NM_000754	946.295	202.574	2.696873e+001	2.880353e+000	43	17	4.673625e+000	0	0	0	0	0	0	26.6598	1	1	43.3362	17.0057
DATA	24	1	24	0	0	ASCRP3000412	ASCRP3000412	971.25	202.833	2.109733e+001	2.340094e+000	38	17	4.956296e+000	0	0	0	0	0	0	20.8378	1	1	44.4243	17.3295
DATA	25	1	25	0	0	ASCRP3012942	ASCRP3012942	996.638	202.87	1.562247e+002	1.565529e+001	167	17	4.848666e+000	0	0	0	0	0	0	154.203	1	1	46.8651	17.5057
DATA	26	1	26	0	0	ASCRP3001268	ASCRP3001268	1022.03	203	2.748619e+001	2.929578e+000	43	17	4.942058e+000	0	0	0	0	0	0	27.1156	1	1	44.0646	17.5854
DATA	27	1	27	0	0	ASCRP3011593	ASCRP3011593	1047.49	202.956	1.289693e+001	1.640620e+000	29	17	5.067752e+000	0	0	0	0	0	0	12.7181	1	1	47.2035	17.4438
DATA	28	1	28	0	0	ASCRP3002850	ASCRP3002850	1072.57	203.232	4.786837e+002	4.787912e+001	494	17	5.148444e+000	0	0	0	0	0	0	471.86	1	1	46.8651	17.3182
DATA	29	1	29	0	0	ASCRP3010443	ASCRP3010443	1098.42	202.573	2.436775e+001	2.639534e+000	41.5	17	4.465592e+000	0	0	0	0	0	0	24.0188	1	1	57.5363	16.8689
DATA	30	1	30	0	0	ASCRP3007634	ASCRP3007634	1123.33	202.986	3.117515e+001	3.278537e+000	49	16	4.586007e+000	0	0	0	0	0	0	30.7192	1	1	46.5243	16.7645
DATA	31	1	31	0	0	ASCRP3001637	ASCRP3001637	1149.06	203.024	2.395755e+003	2.395776e+002	2372	16	4.696518e+000	0	0	0	0	0	0	2360.3	1	1	50.7771	16.7266
DATA	32	1	32	0	0	ASCRP3012615	ASCRP3012615	1174.72	203.188	2.981914e+001	3.149994e+000	46	16	4.642442e+000	0	0	0	0	0	0	29.3724	1	1	45.1352	16.502
DATA	33	1	33	0	0	ASCRP3011633	ASCRP3011633	1199.64	202.928	1.234895e+003	1.234937e+002	1181	17	4.830162e+000	0	0	0	0	0	0	1216.3	1	1	46.5243	16.716
DATA	34	1	34	0	0	ASCRP3013504	ASCRP3013504	1225.15	203.136	1.238621e+002	1.242777e+001	137	16	4.973226e+000	0	0	0	0	0	0	121.974	1	1	46.1809	16.7354
DATA	35	1	35	0	0	ASCRP3001826	ASCRP3001826	1250.63	203.206	5.731997e+001	5.821286e+000	72	16	4.972458e+000	0	0	0	0	0	0	56.4358	1	1	46.8651	16.4305
DATA	36	1	36	0	0	ASCRP3001026	ASCRP3001026	1275.85	203	3.914619e+002	3.915936e+001	394.5	16.5	4.751796e+000	0	0	0	0	0	0	385.362	1	1	46.8651	16.75
DATA	37	1	37	0	0	ASCRP3002469	ASCRP3002469	1301.46	203.176	1.099249e+002	1.103935e+001	121	17	4.729933e+000	0	0	0	0	0	0	108.182	1	1	48.8603	16.7292
DATA	38	1	38	0	0	ASCRP3005995	ASCRP3005995	1326.69	203.406	1.338500e+002	1.342354e+001	146	16	4.382068e+000	0	0	0	0	0	0	131.685	1	1	45.1352	16.1448
DATA	39	1	39	0	0	ASCRP3003059	ASCRP3003059	1351.87	203.343	6.615657e+001	6.693339e+000	77	16	5.089277e+000	0	0	0	0	0	0	65.0642	1	1	46.8651	16.3823
DATA	40	1	40	0	0	ASCRP3008503	ASCRP3008503	1377.13	203.786	1.570124e+002	1.573416e+001	172	16	4.456730e+000	0	0	0	0	0	0	154.346	1	1	46.5243	16.3808
DATA	41	1	41	0	0	ASCRP3008062	ASCRP3008062	1403.06	203.259	1.205566e+003	1.205609e+002	1166.5	16	4.330444e+000	0	0	0	0	0	0	1184.58	1	1	52.0157	16.126
DATA	42	1	42	0	0	ASCRP3009593	ASCRP3009593	1428.42	203.427	7.354833e+001	7.424994e+000	89	16	4.462006e+000	0	0	0	0	0	0	72.225	1	1	65	15.9269
DATA	43	1	43	0	0	Negative042	Negative042	1452.98	202.964	6.632542e+001	6.710352e+000	71	16	4.480428e+000	0	0	0	0	0	0	65.0935	1	1	42.5954	15.8402
DATA	44	1	44	0	0	ASCRP3006330	ASCRP3006330	1479.03	203.172	1.758578e+002	1.761532e+001	184	16	4.334584e+000	0	0	0	0	0	0	172.455	1	1	45.4864	15.8952
DATA	45	1	45	0	0	ASCRP3003988	ASCRP3003988	1504.5	203.5	9.931670e+003	9.931675e+002	9731	16	4.607355e+000	0	0	0	0	0	0	9731.07	1	1	49.1849	15.8921
DATA	46	1	46	0	0	ASCRP3000521	ASCRP3000521	1529.94	203.464	5.091727e+002	5.092752e+001	512	16	4.453864e+000	0	0	0	0	0	0	498.425	1	1	47.5395	16.2563
DATA	47	1	47	0	0	ASCRP3012738	ASCRP3012738	1555.62	203.393	3.064875e+001	3.230977e+000	47	16	4.780510e+000	0	0	0	0	0	0	29.9708	1	1	43.3362	16.2353
DATA	48	1	48	0	0	ASCRP3009482	ASCRP3009482	1580.71	203.657	2.798931e+001	2.980286e+000	41	16	4.489017e+000	0	0	0	0	0	0	27.3396	1	1	47.5395	15.934
DATA	49	1	49	0	0	ASCRP3010011	ASCRP3010011	1606.01	203.229	5.257420e+001	5.356403e+000	67.5	15	4.298067e+000	0	0	0	0	0	0	51.2926	1	1	46.8651	15.154
DATA	50	1	50	0	0	A_23_P215720	NM_000492	1631.78	203.222	5.788072e+001	5.878363e+000	70	15	4.232011e+000	0	0	0	0	0	0	56.3952	1	1	45.1352	15.0078
DATA	51	1	51	0	0	ASCRP3005914	ASCRP3005914	1656.67	203.5	1.573823e+005	1.573823e+004	153371	16	4.829707e+000	0	0	0	0	0	0	153134	1	1	57.5363	16.0668
DATA	52	1	52	0	0	ASCRP3008448	ASCRP3008448	1682.07	203.493	1.240117e+002	1.244381e+001	137	15	4.372971e+000	0	0	0	0	0	0	120.487	1	1	48.5334	15.1976
DATA	53	1	53	0	0	ASCRP3005403	ASCRP3005403	1707.68	203.764	4.931263e+001	5.037858e+000	62	14	3.983705e+000	0	0	0	0	0	0	47.8367	1	1	47.8731	14.3813
DATA	54	1	54	0	0	ASCRP3004952	ASCRP3004952	1732.89	204.026	1.737916e+002	1.740981e+001	182	14	4.284848e+000	0	0	0	0	0	0	168.321	1	1	47.8731	14.5437
DATA	55	1	55	0	0	ASCRP3011716	ASCRP3011716	1758.6	203.808	5.328907e+002	5.329910e+001	522.5	14	4.188838e+000	0	0	0	0	0	0	515.236	1	1	48.2044	14.5686
DATA	56	1	56	0	0	AS_circRNA_control212	AS_circRNA_control212	1783.66	203.838	9.375832e+002	9.376404e+001	893	14	4.353853e+000	0	0	0	0	0	0	904.971	1	1	49.1849	14.6941
DATA	57	1	57	0	0	ASCRP3000311	ASCRP3000311	1809.11	203.667	3.075581e+001	3.245988e+000	45	14	4.223668e+000	0	0	0	0	0	0	29.6327	1	1	48.8603	14.6446
DATA	58	1	58	0	0	ASCRP3001004	ASCRP3001004	1834.81	203.608	6.033787e+001	6.122730e+000	73.5	14	4.204456e+000	0	0	0	0	0	0	58.027	1	1	49.1849	14.6019
DATA	59	1	59	0	0	ASCRP3005954	ASCRP3005954	1860.05	203.608	7.079590e+002	7.080356e+001	674	14	3.990821e+000	0	0	0	0	0	0	679.593	1	1	49.1849	14.1631
DATA	60	1	60	0	0	ASCRP3012098	ASCRP3012098	1885.33	203.534	6.196631e+001	6.283909e+000	73	14	3.801195e+000	0	0	0	0	0	0	59.3727	1	1	48.5334	13.825
DATA	61	1	61	0	0	ASCRP3003319	ASCRP3003319	1910.75	203.933	8.099222e+001	8.166435e+000	95	14	4.095498e+000	0	0	0	0	0	0	77.4606	1	1	48.8603	14.0152
DATA	62	1	62	0	0	ASCRP3003051	ASCRP3003051	1936.14	203.986	8.890314e+002	8.890931e+001	858.5	14	3.641917e+000	0	0	0	0	0	0	848.696	1	1	46.8651	13.7126
DATA	63	1	63	0	0	ASCRP3004503	ASCRP3004503	1961.41	204.25	1.360915e+002	1.364954e+001	142.5	13	3.801065e+000	0	0	0	0	0	0	129.686	1	1	44.7812	13.4951
DATA	64	1	64	0	0	Negative026	Negative026	1987	203.545	1.068779e+000	1.053205e+000	15	13	4.119095e+000	0	0	0	0	0	0	0.588548	0	0	55.8519	13.7728
DATA	65	1	65	0	0	ASCRP3002348	ASCRP3002348	2012.42	203.573	2.342273e+001	2.568167e+000	38	13	4.075053e+000	0	0	0	0	0	0	22.2395	1	1	57.5363	13.7051
DATA	66	1	66	0	0	ASCRP3011765	ASCRP3011765	2037.9	203.875	7.905494e+001	7.975566e+000	92	13	3.936492e+000	0	0	0	0	0	0	74.9406	1	1	46.8651	13.4197
DATA	67	1	67	0	0	ASCRP3002944	ASCRP3002944	2063.18	203.878	2.474540e+002	2.476794e+001	243	13	3.775312e+000	0	0	0	0	0	0	234.213	1	1	47.8731	13.158
DATA	68	1	68	0	0	ASCRP3009856	ASCRP3009856	2088.04	203.836	1.217330e+001	1.612864e+000	26	13	3.781012e+000	0	0	0	0	0	0	11.5056	1	1	46.5243	13.2189
DATA	69	1	69	0	0	ASCRP3011754	ASCRP3011754	2113.97	203.853	1.518348e+002	1.522040e+001	159	13	3.942264e+000	0	0	0	0	0	0	143.315	1	1	46.8651	13.307
DATA	70	1	70	0	0	ASCRP3004993	ASCRP3004993	2139.69	204.313	6.585584e+002	6.586438e+001	619	13	3.820328e+000	0	0	0	0	0	0	620.942	1	1	45.835	13.5119
DATA	71	1	71	0	0	ASCRP3008023	ASCRP3008023	2164.5	204.206	5.113036e+002	5.114138e+001	488	13	3.800719e+000	0	0	0	0	0	0	481.633	1	1	46.5243	13.165
DATA	72	1	72	0	0	A_23_P252748	NM_007152	2189.76	204.162	3.222034e+002	3.223785e+001	314	13	3.961041e+000	0	0	0	0	0	0	303.272	1	1	46.1809	13.1278
DATA	73	1	73	0	0	ASCRP3009717	ASCRP3009717	2215.86	204.043	5.406639e+001	5.510154e+000	63	13	3.850653e+000	0	0	0	0	0	0	50.8602	1	1	46.8651	13.1303
DATA	75	1	75	0	0	ASCRP3004561	ASCRP3004561	2266.15	204.015	2.886065e+002	2.888024e+001	284	13	3.931851e+000	0	0	0	0	0	0	271.412	1	1	46.8651	13.5184
DATA	76	1	76	0	0	ASCRP3004592	ASCRP3004592	2291.5	204.212	8.638315e+002	8.638969e+001	822	13	3.826980e+000	0	0	0	0	0	0	812.648	1	1	46.5243	13.4514
DATA	77	1	77	0	0	ASCRP3003651	ASCRP3003651	2317.28	204.061	2.690619e+002	2.692715e+001	263	13	3.767058e+000	0	0	0	0	0	0	253.273	1	1	49.5074	13.4288
DATA	78	1	78	0	0	ASCRP3008186	ASCRP3008186	2342.63	204	1.230080e+003	1.230125e+002	1169	14	4.086094e+000	0	0	0	0	0	0	1159.03	1	1	50.4627	13.9112
DATA	79	1	79	0	0	ASCRP3001172	ASCRP3001172	2368.21	204.194	1.643192e+002	1.646606e+001	164	13	3.783062e+000	0	0	0	0	0	0	155.055	1	1	47.5395	13.4547
DATA	80	1	80	66	1	DarkCorner	DarkCorner	2393.42	204.427	1.075260e+000	1.060325e+000	14	13	3.916155e+000	0	0	0	0	0	0	0.696665	0	0	65	13.3617
DATA	81	1	81	260	1	GE_BrightCorner	GE_BrightCorner	2418.5	204.352	2.359935e+005	2.359935e+004	224207	14	4.359088e+000	0	0	0	0	0	0	223604	1	1	57.5363	14.0826
DATA	82	1	82	260	1	GE_BrightCorner	GE_BrightCorner	2444.09	204.386	2.376884e+005	2.376884e+004	226966	14	4.473379e+000	0	0	0	0	0	0	225841	1	1	57.259	14.1881
DATA	83	2	1	260	1	GE_BrightCorner	GE_BrightCorner	399.741	209.531	1.996615e+005	1.996615e+004	220351	18	6.782879e+000	0	0	0	1	0	0	217839	1	1	51.0895	18.342
DATA	84	2	2	66	1	DarkCorner	DarkCorner	425.418	209.573	9.419168e-001	9.265879e-001	18	18	5.558300e+000	0	0	0	0	0	0	-0.210405	0	0	65	17.564
DATA	85	2	3	0	0	ASCRP3011718	ASCRP3011718	450.485	209.833	1.076496e+001	1.426415e+000	30	17	4.030624e+000	0	0	0	0	0	0	11.5029	1	1	45.835	16.5729
DATA	86	2	4	0	0	ASCRP3004590	ASCRP3004590	475.868	209.779	4.706842e+003	4.706851e+002	5074	17	5.012744e+000	0	0	0	0	0	0	4984.02	1	1	46.1809	17.5305
DATA	87	2	5	0	0	ASCRP3004324	ASCRP3004324	501.493	209.884	7.280202e+001	7.342241e+000	96	17	5.120567e+000	0	0	0	0	0	0	76.4362	1	1	47.5395	17.881
DATA	88	2	6	0	0	A_23_P57306	NM_005441	526.667	209.5	2.962154e+002	2.963707e+001	319	16	4.904062e+000	0	0	0	1	0	0	308.722	1	1	57.5363	16.6364
DATA	89	2	7	0	0	ASCRP3005419	ASCRP3005419	551.662	209.892	8.980104e+000	1.319180e+000	27	17	5.683240e+000	0	0	0	0	0	0	9.2929	1	1	45.4864	17.7818
DATA	90	2	8	0	0	ASCRP3006367	ASCRP3006367	577.368	210.265	2.463155e+002	2.465076e+001	272	18	4.844590e+000	0	0	0	0	0	0	253.206	1	1	46.5243	17.7662
DATA	91	2	9	0	0	ASCRP3003758	ASCRP3003758	603.09	209.896	1.682497e+002	1.685339e+001	190	18	5.422614e+000	0	0	0	0	0	0	171.987	1	1	46.8651	18.0047
DATA	92	2	10	0	0	ASCRP3006209	ASCRP3006209	627.905	209.794	4.851506e+004	4.851506e+003	51144	18	6.148640e+000	0	0	0	0	0	0	49344.1	1	1	45.4864	18.283
DATA	93	2	11	0	0	ASCRP3011890	ASCRP3011890	653.662	209.969	2.047656e+001	2.273537e+000	40	18	5.259832e+000	0	0	0	0	0	0	20.726	1	1	45.4864	18.35
DATA	94	2	12	0	0	ASCRP3012914	ASCRP3012914	679.145	210.048	4.700384e+001	4.803955e+000	64.5	17	4.760912e+000	0	0	0	0	0	0	47.3754	1	1	45.1352	17.4195
DATA	95	2	13	0	0	ASCRP3008257	ASCRP3008257	704.464	210.435	2.764507e+002	2.766301e+001	277.5	16	4.834615e+000	0	0	0	0	0	0	277.552	1	1	46.1809	16.8049
DATA	96	2	14	0	0	ASCRP3011640	ASCRP3011640	730.014	210.243	3.143825e+002	3.145413e+001	333	16	4.724124e+000	0	0	0	0	0	0	314.62	1	1	46.8651	16.5594
DATA	97	2	15	0	0	ASCRP3013127	ASCRP3013127	755.375	210	8.470865e+001	8.529925e+000	103	17	4.928505e+000	0	0	0	0	0	0	84.537	1	1	48.5334	17.4703
DATA	98	2	16	0	0	ASCRP3001518	ASCRP3001518	780.758	210.303	3.532215e+002	3.533644e+001	371.5	17	4.435317e+000	0	0	0	0	0	0	351.565	1	1	45.4864	17.198
DATA	99	2	17	0	0	ASCRP3002547	ASCRP3002547	806.281	210.125	1.615805e+002	1.618939e+001	181	17	4.833967e+000	0	0	0	0	0	0	160.48	1	1	45.4864	17.4433
DATA	100	2	18	0	0	ASCRP3006626	ASCRP3006626	831.5	210	1.601797e+002	1.604969e+001	171	17	4.809708e+000	0	0	0	0	0	0	158.798	1	1	54.1152	17.0553
DATA	101	2	19	0	0	AS_circRNA_control208	AS_circRNA_control208	856.91	209.896	3.189766e+003	3.189782e+002	3154	17	5.315229e+000	0	0	0	0	0	0	3157.25	1	1	46.8651	17.8086
DATA	102	2	20	0	0	ASCRP3006695	ASCRP3006695	882.188	210.025	1.616228e+003	1.616260e+002	1576.5	17	4.763595e+000	0	0	0	0	0	0	1597.49	1	1	49.1849	17.2189
DATA	103	2	21	0	0	ASCRP3002878	ASCRP3002878	907.757	210	3.487799e+003	3.487813e+002	3393	17	4.909270e+000	0	0	0	0	0	0	3443.44	1	1	46.8651	17.0896
DATA	104	2	22	0	0	Negative002	Negative002	932.75	210.156	1.452928e+001	1.771707e+000	31	17	4.449109e+000	0	0	0	0	0	0	14.3304	1	1	45.4864	17.1944
DATA	105	2	23	1028	1	(+)E1A_r60_n11	E1A_r60_n11	958.313	210.239	8.076937e+001	8.140423e+000	98	17	4.866180e+000	0	0	0	0	0	0	79.6008	1	1	45.835	17.1569
DATA	106	2	24	0	0	ASCRP3006863	ASCRP3006863	983.912	210.386	1.745036e+002	1.747987e+001	190.5	17	4.537615e+000	0	0	0	0	0	0	171.866	1	1	57.259	16.698
DATA	107	2	25	0	0	ASCRP3012336	ASCRP3012336	1008.95	210.425	4.082751e+001	4.207225e+000	57	18	5.437711e+000	0	0	0	0	0	0	40.1916	1	1	48.5334	18.4194
DATA	108	2	26	0	0	ASCRP3001892	ASCRP3001892	1034.81	210.426	1.939651e+002	1.942311e+001	210	17	4.402045e+000	0	0	0	0	0	0	190.876	1	1	46.8651	16.8241
DATA	109	2	27	0	0	ASCRP3009478	ASCRP3009478	1059.69	210.324	3.229089e+002	3.230688e+001	316	17	5.520856e+000	0	0	0	0	0	0	317.696	1	1	48.2044	17.5373
DATA	110	2	28	0	0	ASCRP3004476	ASCRP3004476	1085.16	210.088	8.868601e+002	8.869184e+001	884.5	17	4.674977e+000	0	0	0	0	0	0	872.441	1	1	46.5243	16.7523
DATA	111	2	29	0	0	ASCRP3012342	ASCRP3012342	1110.44	210.535	1.840260e+002	1.843067e+001	195	16	4.119086e+000	0	0	0	0	0	0	180.99	1	1	47.8731	16.1343
DATA	112	2	30	0	0	ASCRP3009415	ASCRP3009415	1136.06	210.389	7.400138e+002	7.400836e+001	743	17	4.594134e+000	0	0	0	0	0	0	727.776	1	1	48.2044	17.0144
DATA	113	2	31	0	0	ASCRP3009929	ASCRP3009929	1161.56	210.397	7.977666e+001	8.042213e+000	96	16	4.767554e+000	0	0	0	0	0	0	78.453	1	1	50.1463	16.5095
DATA	114	2	32	0	0	ASCRP3010473	ASCRP3010473	1187	210.455	2.902153e+001	3.075164e+000	43.5	16	4.317126e+000	0	0	0	0	0	0	28.5384	1	1	55.8519	16.5381
DATA	115	2	33	0	0	ASCRP3010272	ASCRP3010272	1212.37	210.342	8.364322e+001	8.425916e+000	98	16	4.896060e+000	0	0	0	0	0	0	82.2491	1	1	48.2044	16.4524
DATA	116	2	34	0	0	CUST_2_PI418767722	NM_002455	1237.5	210.5	9.630974e+002	9.631511e+001	942	16	5.062407e+000	0	0	0	0	0	0	946.959	1	1	49.1849	16.6942
DATA	117	2	35	0	0	Negative012	Negative012	1263.42	210.427	6.650169e+000	1.215228e+000	24	16	4.812489e+000	0	0	0	0	0	0	6.53824	1	1	57.5363	16.4265
DATA	118	2	36	0	0	ASCRP3002893	ASCRP3002893	1288.63	210.64	2.057501e+002	2.060014e+001	218	17	5.001200e+000	0	0	0	0	0	0	202.254	1	1	48.8603	17.1311
DATA	119	2	37	0	0	ASCRP3009531	ASCRP3009531	1313.75	210.671	1.739258e+002	1.742231e+001	187	16	4.654247e+000	0	0	0	0	0	0	170.941	1	1	48.2044	16.7673
DATA	120	2	38	0	0	ASCRP3008102	ASCRP3008102	1339.4	210.853	8.011882e+002	8.012529e+001	808	16	4.808330e+000	0	0	0	0	0	0	787.237	1	1	48.8603	16.439
DATA	121	2	39	0	0	ASCRP3000345	ASCRP3000345	1364.67	210.5	3.299986e+000	1.070123e+000	19	15	4.421714e+000	0	0	0	0	0	0	3.24173	1	0	57.5363	15.9014
DATA	122	2	40	0	0	ASCRP3005981	ASCRP3005981	1390.33	210.5	9.297147e+000	1.378915e+000	25	16	3.844648e+000	0	0	0	0	0	0	9.12962	1	1	57.5363	16.3364
DATA	123	2	41	0	0	ASCRP3002894	ASCRP3002894	1415.51	210.589	3.612050e+002	3.613486e+001	357	16	4.424171e+000	0	0	0	0	0	0	354.536	1	1	48.5334	15.8852
DATA	124	2	42	0	0	ASCRP3002179	ASCRP3002179	1440.8	210.625	2.196865e+004	2.196865e+003	21779	16	4.442153e+000	0	0	0	0	0	0	21551.6	1	1	50.4627	15.8317
DATA	125	2	43	0	0	ASCRP3010700	ASCRP3010700	1466.43	210.431	1.408062e+002	1.411752e+001	152.5	16	4.466867e+000	0	0	0	0	0	0	138.05	1	1	47.8731	15.9159
DATA	126	2	44	0	0	ASCRP3008574	ASCRP3008574	1491.71	210.286	7.798792e+001	7.865299e+000	91	16	4.277900e+000	0	0	0	0	0	0	76.4079	1	1	49.5074	15.6852
DATA	127	2	45	0	0	ASCRP3011854	ASCRP3011854	1517.12	210.473	2.125652e+002	2.128105e+001	220	16	4.425647e+000	0	0	0	0	0	0	208.089	1	1	48.8603	16.1822
DATA	128	2	46	0	0	ASCRP3008935	ASCRP3008935	1542.55	210.654	1.674390e+002	1.677509e+001	177.5	16	4.875952e+000	0	0	0	0	0	0	163.765	1	1	49.8279	16.1085
DATA	129	2	47	0	0	ASCRP3001256	ASCRP3001256	1567.87	211.21	1.094538e+002	1.099312e+001	119	16	4.300367e+000	0	0	0	0	0	0	106.945	1	1	44.7812	16.041
DATA	130	2	48	0	0	ASCRP3003770	ASCRP3003770	1593.52	210.907	1.417649e+002	1.421346e+001	153	16	4.498819e+000	0	0	0	0	0	0	138.366	1	1	48.8603	16.1579
DATA	131	2	49	66	-1	(-)3xSLv1	NegativeControl	1618.58	210.573	1.042716e+000	1.025746e+000	16	14	4.217583e+000	0	0	0	0	0	0	-0.147126	0	0	57.5363	14.5721
DATA	132	2	50	0	0	ASCRP3006639	ASCRP3006639	1644.42	210.573	2.965253e+002	2.967031e+001	298	15.5	5.193188e+000	0	0	0	0	0	0	288.711	1	1	65	15.9949
DATA	133	2	51	0	0	ASCRP3012632	ASCRP3012632	1669.58	210.573	2.153855e+002	2.156309e+001	221	16	4.938989e+000	0	0	0	0	0	0	209.429	1	1	57.5363	16.6667
DATA	134	2	52	0	0	ASCRP3001111	ASCRP3001111	1695.35	210.508	1.962713e+001	2.216531e+000	33	14	4.471358e+000	0	0	0	0	0	0	19.0566	1	1	45.4864	14.7327
DATA	135	2	53	0	0	ASCRP3008390	ASCRP3008390	1720.53	210.936	6.521498e+001	6.602563e+000	78	14	3.805885e+000	0	0	0	0	0	0	63.2258	1	1	50.4627	14.5539
DATA	136	2	54	0	1	RC7	RC7	1745.58	210.573	1.050168e+000	1.033535e+000	16	14	4.066171e+000	0	0	0	0	0	0	0.297825	0	0	65	14.4789
DATA	137	2	55	0	0	ASCRP3009364	ASCRP3009364	1771.09	210.614	1.842066e+001	2.112810e+000	33	14	4.185635e+000	0	0	0	0	0	0	17.8016	1	1	65	14.8214
DATA	138	2	56	0	0	ASCRP3007693	ASCRP3007693	1796.54	211.153	3.895588e+001	4.031119e+000	51	14	4.355850e+000	0	0	0	0	0	0	37.5845	1	1	47.8731	14.7042
DATA	139	2	57	0	0	ASCRP3008513	ASCRP3008513	1821.7	211.284	9.474701e+001	9.531418e+000	105	14	4.264492e+000	0	0	0	0	0	0	91.2562	1	1	46.1809	14.5805
DATA	140	2	58	0	0	ASCRP3006817	ASCRP3006817	1847.4	210.904	1.359429e+002	1.363402e+001	145.5	14	4.171119e+000	0	0	0	0	0	0	130.697	1	1	48.5334	14.5073
DATA	141	2	59	0	0	ASCRP3001023	ASCRP3001023	1872.5	210.648	8.262396e+000	1.329823e+000	22	14	3.827161e+000	0	0	0	0	0	0	7.92938	1	1	57.5363	14.3143
DATA	142	2	60	0	0	Negative050	Negative050	1897.63	210.731	1.540406e+001	1.860767e+000	29	14	4.076724e+000	0	0	0	0	0	0	14.7571	1	1	46.1809	14.2364
DATA	143	2	61	0	0	ASCRP3006015	ASCRP3006015	1923.18	210.986	1.469757e+001	1.803790e+000	28.5	14	3.958939e+000	0	0	0	0	0	0	14.0553	1	1	46.8651	14.2765
DATA	144	2	62	0	0	ASCRP3008616	ASCRP3008616	1948.78	211.205	3.108223e+002	3.109987e+001	305	13	3.697588e+000	0	0	0	0	0	0	296.719	1	1	49.1849	13.6089
DATA	145	2	63	0	0	ASCRP3003996	ASCRP3003996	1974.07	211.139	1.236243e+002	1.240689e+001	130.5	14	4.001544e+000	0	0	0	0	0	0	117.81	1	1	46.8651	13.9577
DATA	146	2	64	0	0	ASCRP3001970	ASCRP3001970	1999.64	211.13	4.712857e+001	4.828655e+000	61	13	4.117299e+000	0	0	0	0	0	0	44.8358	1	1	46.8651	13.5311
DATA	147	2	65	0	0	ASCRP3004002	ASCRP3004002	2025.09	211.104	1.192197e+003	1.192244e+002	1149.5	14	4.137283e+000	0	0	0	0	0	0	1132.35	1	1	46.8651	14.1682
DATA	148	2	66	0	0	ASCRP3000344	ASCRP3000344	2050.17	210.812	1.731267e+001	2.027129e+000	30	13	3.717850e+000	0	0	0	0	0	0	16.4179	1	1	46.1809	13.1244
DATA	149	2	67	0	0	ASCRP3013262	ASCRP3013262	2075.63	211.404	3.402559e+000	1.109373e+000	17	13	3.733887e+000	0	0	0	0	0	0	3.22241	1	0	65	13.2956
DATA	150	2	68	0	0	Negative027	Negative027	2101.42	211.427	3.003538e+001	3.184199e+000	42	13.5	4.242206e+000	0	0	0	0	0	0	28.4077	1	1	57.5363	13.8349
DATA	151	2	69	0	0	ASCRP3008344	ASCRP3008344	2126.67	211.381	2.497597e+002	2.499839e+001	247	13	3.843530e+000	0	0	0	0	0	0	235.951	1	1	44.4243	13.4272
DATA	152	2	70	0	0	ASCRP3005983	ASCRP3005983	2152.09	211.386	6.374611e+001	6.462072e+000	74	14	4.051723e+000	0	0	0	0	0	0	60.162	1	1	57.259	13.825
DATA	153	2	71	0	0	ASCRP3009337	ASCRP3009337	2177.68	211.493	3.511718e+001	3.668327e+000	46	13	3.935092e+000	0	0	0	0	0	0	33.1168	1	1	49.1849	13.1564
DATA	154	2	72	0	0	ASCRP3001698	ASCRP3001698	2202.58	211.427	1.416504e+002	1.420472e+001	145	13	3.738018e+000	0	0	0	0	0	0	133.503	1	1	57.5363	13.5991
DATA	155	2	73	0	0	ASCRP3008893	ASCRP3008893	2228.16	210.776	1.885939e+003	1.885969e+002	1796	13	3.797739e+000	0	0	0	0	0	0	1776.57	1	1	46.1809	13.4233
DATA	156	2	74	0	0	ASCRP3000411	ASCRP3000411	2253.64	211.13	1.786413e+002	1.789564e+001	182	13	3.738773e+000	0	0	0	0	0	0	168.281	1	1	46.8651	13.7123
DATA	157	2	75	0	0	ASCRP3004231	ASCRP3004231	2279.15	211.265	4.385443e+001	4.512038e+000	55	14	4.161358e+000	0	0	0	0	0	0	41.321	1	1	46.1809	13.7746
DATA	158	2	76	0	0	ASCRP3010130	ASCRP3010130	2304.35	211.121	8.852752e+002	8.853388e+001	839	13	3.631919e+000	0	0	0	0	0	0	834.54	1	1	45.835	13.1435
DATA	159	2	77	0	0	A_23_P6335	NM_000185	2329.67	211.635	2.069529e+003	2.069556e+002	1956.5	14	3.961041e+000	0	0	0	0	0	0	1952.89	1	1	44.4243	14.0686
DATA	160	2	78	0	0	ASCRP3006054	ASCRP3006054	2355.39	211.423	8.094947e+001	8.163851e+000	91	14	4.313211e+000	0	0	0	0	0	0	76.4801	1	1	47.8731	13.8768
DATA	161	2	79	0	0	ASCRP3002857	ASCRP3002857	2380.54	211.614	4.920652e+002	4.921786e+001	488	14	4.001479e+000	0	0	0	0	0	0	465.69	1	1	47.5395	14.115
DATA	162	2	80	66	1	DarkCorner	DarkCorner	2405.89	211.5	1.314620e+000	1.062616e+000	14	14	4.172140e+000	0	0	0	0	0	0	1.24673	1	0	56.9804	13.9653
DATA	163	2	81	66	1	DarkCorner	DarkCorner	2431.42	211.427	1.069146e+000	1.055656e+000	13	15	5.579955e+000	0	0	0	0	0	0	0.862963	0	0	57.5363	15.8994
DATA	164	2	82	260	1	GE_BrightCorner	GE_BrightCorner	2456.58	211.427	2.342648e+005	2.342648e+004	223342	14	4.755492e+000	0	0	0	0	0	0	223421	1	1	57.5363	14.4286
DATA	165	3	1	66	1	DarkCorner	DarkCorner	387.367	216.596	9.309869e-001	9.158358e-001	17	16	4.676957e+000	0	0	0	0	0	0	-1.68451	0	0	57.8122	16.3733
DATA	166	3	2	66	1	DarkCorner	DarkCorner	412.5	217	9.414749e-001	9.261531e-001	18	14.5	7.972529e+000	0	0	0	0	0	0	-0.508139	0	0	54.1152	17.7
DATA	167	3	3	0	0	ASCRP3008726	ASCRP3008726	438.141	217.211	3.750782e+002	3.751950e+001	403	17	4.590013e+000	0	0	0	0	0	0	400.784	1	1	47.2035	16.3208
DATA	168	3	4	0	0	ASCRP3006793	ASCRP3006793	463.3	217.1	4.303863e+002	4.304899e+001	482	17	4.420034e+000	0	0	0	0	0	0	455.659	1	1	47.2035	17.0182
DATA	169	3	5	0	0	ASCRP3011055	ASCRP3011055	488.724	217.118	2.619904e+002	2.621635e+001	291	17	5.093536e+000	0	0	0	0	0	0	274.989	1	1	48.8603	18.3818
DATA	171	3	7	0	0	ASCRP3013087	ASCRP3013087	539.224	217.104	1.255233e+004	1.255233e+003	12971	17	5.071355e+000	0	0	0	0	0	0	12978.9	1	1	45.835	17.1
DATA	172	3	8	0	0	ASCRP3000452	ASCRP3000452	564.892	217.243	7.392263e+001	7.456106e+000	91	16	4.106966e+000	0	0	0	0	0	0	75.9245	1	1	47.5395	16.7544
DATA	173	3	9	0	0	ASCRP3002529	ASCRP3002529	590.5	217.352	6.066279e+001	6.144853e+000	82	17.5	4.396214e+000	0	0	0	0	0	0	61.9305	1	1	57.5363	17.3519
DATA	174	3	10	0	0	ASCRP3008304	ASCRP3008304	615.582	217.427	4.522759e+001	4.628726e+000	65	18	5.637724e+000	0	0	0	0	0	0	45.9274	1	1	57.5363	18.4808
DATA	175	3	11	0	0	ASCRP3010420	ASCRP3010420	641.088	217.386	4.956999e+001	5.054797e+000	69	18	6.006626e+000	0	0	0	0	0	0	50.0952	1	1	57.259	18.0851
DATA	176	3	12	0	0	ASCRP3002602	ASCRP3002602	666.27	217.111	1.967246e+001	2.203936e+000	38	17	5.121305e+000	0	0	0	0	0	0	19.7988	1	1	45.1352	17.0172
DATA	177	3	13	0	0	ASCRP3007145	ASCRP3007145	692.028	217.375	5.528160e+001	5.617455e+000	71	16	4.833543e+000	0	0	0	0	0	0	55.4135	1	1	48.2044	16.2745
DATA	178	3	14	0	0	ASCRP3009735	ASCRP3009735	717.418	217.427	3.513791e+001	3.653600e+000	55.5	16	4.159815e+000	0	0	0	0	0	0	35.1016	1	1	57.5363	15.7547
DATA	179	3	15	0	0	ASCRP3004565	ASCRP3004565	742.522	217.594	1.709563e+002	1.712509e+001	187.5	16	4.102797e+000	0	0	0	0	0	0	170.264	1	1	47.2035	16.6471
DATA	180	3	16	0	0	ASCRP3007898	ASCRP3007898	768.038	217.65	3.410540e+001	3.556020e+000	53	16	4.724869e+000	0	0	0	0	0	0	33.8776	1	1	49.8279	15.5849
DATA	181	3	17	0	0	ASCRP3003825	ASCRP3003825	793.5	217.352	5.750319e+002	5.751204e+001	589.5	18	4.695851e+000	0	0	0	0	0	0	569.972	1	1	65	17.5
DATA	182	3	18	0	0	ASCRP3013515	ASCRP3013515	818.582	217.427	1.277751e+002	1.281743e+001	144	16.5	6.698619e+000	0	0	0	0	0	0	126.404	1	1	57.5363	18.1304
DATA	183	3	19	0	0	ASCRP3004758	ASCRP3004758	844.333	217	3.366011e+001	3.514957e+000	52.5	17	4.471464e+000	0	0	0	0	0	0	33.2488	1	1	44.7812	17.1967
DATA	184	3	20	0	0	ASCRP3008824	ASCRP3008824	869.559	217.029	1.117195e+003	1.117241e+002	1107	16	4.958805e+000	0	0	0	0	0	0	1102.01	1	1	46.1809	16.8077
DATA	185	3	21	0	0	ASCRP3000040	ASCRP3000040	894.946	217.392	9.838917e+002	9.839440e+001	975.5	15.5	5.095676e+000	0	0	0	0	0	0	969.272	1	1	49.1849	16.125
DATA	186	3	22	0	0	ASCRP3006798	ASCRP3006798	920.459	217.473	1.323181e+002	1.327077e+001	142	17	4.748539e+000	0	0	0	0	0	0	130.226	1	1	49.1849	16.9057
DATA	187	3	23	0	0	ASCRP3012731	ASCRP3012731	946.043	217.429	2.089164e+001	2.323469e+000	38.5	15	4.080359e+000	0	0	0	0	0	0	20.5463	1	1	48.2044	16.2712
DATA	188	3	24	0	0	ASCRP3011610	ASCRP3011610	971.136	218.015	4.442125e+002	4.443291e+001	445.5	16	2.876830e+000	0	0	0	0	0	0	436.54	1	1	46.1809	15.9792
DATA	189	3	25	0	0	ASCRP3012463	ASCRP3012463	996.292	217.738	3.458215e+003	3.458229e+002	3411.5	16	2.797072e+000	0	0	0	0	0	0	3397.34	1	1	45.1352	16.5263
DATA	190	3	26	0	0	ASCRP3011876	ASCRP3011876	1022.3	217.838	1.462597e+002	1.466138e+001	158	15	2.813027e+000	0	0	0	0	0	0	143.636	1	1	48.8603	15.0417
DATA	191	3	27	0	0	ASCRP3006308	ASCRP3006308	1047.24	217.667	1.529658e+003	1.529692e+002	1534	17	4.751181e+000	0	0	0	0	0	0	1502	1	1	49.1849	16.875
DATA	192	3	28	0	0	ASCRP3010709	ASCRP3010709	1072.67	217.5	2.487523e+001	2.687954e+000	42	17	4.943762e+000	0	0	0	0	0	0	24.4236	1	1	57.5363	16.1961
DATA	193	3	29	0	0	ASCRP3005126	ASCRP3005126	1098.28	218.235	5.582079e+001	5.674277e+000	72	14	4.241352e+000	0	0	0	0	0	0	54.7943	1	1	46.8651	14.6731
DATA	194	3	30	0	0	ASCRP3004355	ASCRP3004355	1123.67	217.943	8.811640e+001	8.870325e+000	101.5	15	4.297195e+000	0	0	0	0	0	0	86.5025	1	1	46.8651	16.1176
DATA	195	3	31	0	0	ASCRP3000570	ASCRP3000570	1149	217.545	1.221839e+001	1.590690e+000	28	16	4.332556e+000	0	0	0	0	0	0	11.9961	1	1	55.8519	16.4545
DATA	196	3	32	0	0	ASCRP3010402	ASCRP3010402	1174.06	218	1.965912e+001	2.214119e+000	35	15	4.423259e+000	0	0	0	0	0	0	19.3005	1	1	46.8651	15.3478
DATA	197	3	33	0	0	ASCRP3009645	ASCRP3009645	1199.67	217.557	1.933272e+003	1.933299e+002	1894	17	4.512464e+000	0	0	0	0	0	0	1898.28	1	1	47.5395	16.5741
DATA	198	3	34	0	0	ASCRP3013023	ASCRP3013023	1225.33	217.609	7.615889e+001	7.683678e+000	92	18	5.070870e+000	0	0	0	0	0	0	74.7826	1	1	47.2035	17.2549
DATA	199	3	35	0	0	ASCRP3000119	ASCRP3000119	1250.58	217.573	1.033970e+001	1.451272e+000	28	16	5.161048e+000	0	0	0	0	0	0	10.1531	1	1	57.5363	16.1724
DATA	200	3	36	0	0	ASCRP3007127	ASCRP3007127	1275.92	218.159	4.158703e+001	4.281604e+000	54	16	5.550863e+000	0	0	0	0	0	0	40.832	1	1	45.835	17.0204
DATA	201	3	37	0	0	ASCRP3001984	ASCRP3001984	1301.56	217.973	1.479606e+002	1.483107e+001	162	16	4.115133e+000	0	0	0	0	0	0	145.271	1	1	48.5334	16.0213
DATA	202	3	38	0	0	ASCRP3003018	ASCRP3003018	1326.5	218.257	2.061172e+002	2.063688e+001	216	16	3.474728e+000	0	0	0	0	0	0	202.34	1	1	47.2035	15.5111
DATA	203	3	39	0	0	ASCRP3011842	ASCRP3011842	1351.83	218.323	3.713974e+002	3.715372e+001	379	16	4.365469e+000	0	0	0	0	0	0	364.528	1	1	45.4864	16.0385
DATA	204	3	40	0	0	ASCRP3005340	ASCRP3005340	1377.27	218.357	1.169210e+002	1.173643e+001	128	16	3.354392e+000	0	0	0	0	0	0	114.731	1	1	46.8651	16.1429
DATA	205	3	41	0	0	ASCRP3005773	ASCRP3005773	1403.09	217.757	1.536616e+002	1.539994e+001	161	15	3.953318e+000	0	0	0	0	0	0	150.745	1	1	48.2044	14.9219
DATA	206	3	42	0	0	ASCRP3007810	ASCRP3007810	1428.42	217.573	2.744603e+002	2.746497e+001	284	15	4.213959e+000	0	0	0	0	0	0	269.147	1	1	57.5363	15.0339
DATA	207	3	43	0	0	ASCRP3003949	ASCRP3003949	1453.5	217.648	8.478978e+001	8.540138e+000	100	16	4.783079e+000	0	0	0	0	0	0	83.1076	1	1	57.5363	16.3226
DATA	208	3	44	0	0	A_23_P49878	NM_019013	1478.87	218.233	1.537275e+003	1.537308e+002	1524	15	4.329447e+000	0	0	0	0	0	0	1505.85	1	1	44.4243	15.1818
DATA	209	3	45	0	0	ASCRP3004707	ASCRP3004707	1504.22	218.016	2.692976e+001	2.880217e+000	41	14.5	5.091065e+000	0	0	0	0	0	0	26.3621	1	1	45.4864	15.0741
DATA	210	3	46	0	0	ASCRP3001319	ASCRP3001319	1529.64	218.164	3.982279e+001	4.111408e+000	52	16	4.553979e+000	0	0	0	0	0	0	38.9534	1	1	46.1809	16.1053
DATA	211	3	47	0	0	ASCRP3005156	ASCRP3005156	1555.28	218.095	6.196614e+001	6.280522e+000	73	15	3.491951e+000	0	0	0	0	0	0	60.5612	1	1	48.8603	14.6304
DATA	212	3	48	0	0	ASCRP3005212	ASCRP3005212	1580.35	218.12	1.980479e+002	1.983125e+001	202	17	4.713786e+000	0	0	0	0	0	0	193.376	1	1	48.8603	16.6852
DATA	213	3	49	0	0	Negative029	Negative029	1606	218	4.979671e+000	1.139772e+000	20.5	16	4.462555e+000	0	0	0	0	0	0	4.8571	1	0	54.9904	15.7414
DATA	214	3	50	0	0	ASCRP3004126	ASCRP3004126	1631.63	218	1.710065e+002	1.713142e+001	186	16	4.456365e+000	0	0	0	0	0	0	166.606	1	1	48.5334	15.9074
DATA	215	3	51	0	0	ASCRP3006046	ASCRP3006046	1656.47	217.97	1.043780e+003	1.043831e+002	1020	18	7.771065e+000	0	0	0	0	0	0	1015.7	1	1	45.1352	18.9574
DATA	216	3	52	0	0	ASCRP3002582	ASCRP3002582	1682.29	217.833	1.322835e+002	1.326831e+001	142	16	4.643291e+000	0	0	0	0	0	0	128.554	1	1	45.835	15.8947
DATA	218	3	54	0	0	ASCRP3005267	ASCRP3005267	1733.07	218.507	4.792512e+002	4.793623e+001	466	15	3.554136e+000	0	0	0	0	0	0	464.426	1	1	48.5334	14.6522
DATA	219	3	55	0	0	ASCRP3001016	ASCRP3001016	1758.4	218.333	2.429288e+001	2.639993e+000	38	15	3.997885e+000	0	0	0	0	0	0	23.5054	1	1	50.4627	15.2632
DATA	220	3	56	0	0	A_23_P57306	NM_005441	1783.51	218.563	1.230028e+002	1.234376e+001	130.5	14	4.442018e+000	0	0	0	0	0	0	118.832	1	1	47.8731	14.6154
DATA	221	3	57	0	0	ASCRP3000181	ASCRP3000181	1809.31	218.338	7.455808e+002	7.456529e+001	723.5	15	3.886544e+000	0	0	0	0	0	0	719.094	1	1	48.5334	14.8302
DATA	222	3	58	0	0	ASCRP3006062	ASCRP3006062	1834.84	218.559	3.725563e+001	3.867611e+000	50	15	4.699820e+000	0	0	0	0	0	0	35.8726	1	1	46.8651	15.1429
DATA	223	3	59	0	0	ASCRP3001846	ASCRP3001846	1859.69	218.583	1.234610e+003	1.234654e+002	1186.5	14	3.362522e+000	0	0	0	0	0	0	1186.81	1	1	48.5334	14.3636
DATA	224	3	60	0	0	ASCRP3010947	ASCRP3010947	1885.31	218.468	2.646608e+002	2.648659e+001	264	15	4.235593e+000	0	0	0	0	0	0	253.971	1	1	49.8279	15.3889
DATA	225	3	61	0	0	A_23_P67042	NM_017947	1910.63	218.64	4.299653e+002	4.300920e+001	423.5	16	4.197328e+000	0	0	0	0	0	0	411.902	1	1	48.8603	15.8113
DATA	226	3	62	0	0	ASCRP3002177	ASCRP3002177	1936.35	218.443	1.112757e+002	1.117659e+001	124	14	4.048867e+000	0	0	0	0	0	0	106.414	1	1	50.4627	14.6226
DATA	227	3	63	0	0	ASCRP3004484	ASCRP3004484	1961.57	218.704	1.468682e+003	1.468720e+002	1405	15	4.289522e+000	0	0	0	0	0	0	1402.22	1	1	51.0895	15
DATA	228	3	64	0	0	ASCRP3002811	ASCRP3002811	1986.73	218.634	2.891852e+002	2.893755e+001	291.5	15	4.141276e+000	0	0	0	0	0	0	275.649	1	1	47.8731	14.8727
DATA	229	3	65	0	0	Negative010	Negative010	2012.32	218.395	4.317438e+002	4.318717e+001	415	14	4.211046e+000	0	0	0	0	0	0	410.864	1	1	49.5074	14.6949
DATA	230	3	66	0	0	ASCRP3003213	ASCRP3003213	2037.62	218.6	3.094365e+002	3.096154e+001	313	16	4.422933e+000	0	0	0	0	0	0	294.039	1	1	45.1352	15.9643
DATA	231	3	67	0	0	ASCRP3009394	ASCRP3009394	2063.19	218.608	1.560895e+002	1.564448e+001	161	13	3.645572e+000	0	0	0	0	0	0	148.111	1	1	49.1849	12.902
DATA	232	3	68	0	0	ASCRP3005323	ASCRP3005323	2088.39	218.784	1.494657e+002	1.498377e+001	162	14	4.891945e+000	0	0	0	0	0	0	141.648	1	1	49.1849	14.1633
DATA	233	3	69	0	0	ASCRP3011719	ASCRP3011719	2114.13	218.5	8.647810e+002	8.648456e+001	825	15	5.256788e+000	0	0	0	0	0	0	818.536	1	1	49.8279	16.3704
DATA	234	3	70	0	0	ASCRP3005088	ASCRP3005088	2139.44	218.727	5.572614e+002	5.573617e+001	540	15	4.898332e+000	0	0	0	0	0	0	526.954	1	1	49.8279	15.2273
DATA	235	3	71	0	0	ASCRP3010456	ASCRP3010456	2164.58	218.573	1.105279e+001	1.530325e+000	24	14	4.162354e+000	0	0	0	0	0	0	10.4427	1	1	57.5363	14.4737
DATA	236	3	72	0	0	ASCRP3004768	ASCRP3004768	2190.03	219.082	1.021565e+002	1.027039e+001	112	15	4.465379e+000	0	0	0	0	0	0	96.4675	1	1	46.8651	15.0196
DATA	237	3	73	0	0	ASCRP3001798	ASCRP3001798	2215.66	218.461	2.393542e+002	2.395886e+001	231.5	14	4.477577e+000	0	0	0	0	0	0	225.901	1	1	49.8279	14.3276
DATA	238	3	74	0	0	ASCRP3001369	ASCRP3001369	2240.7	218.643	1.050474e+002	1.055805e+001	114.5	14	3.235168e+000	0	0	0	0	0	0	99.132	1	1	47.8731	14.0417
DATA	239	3	75	66	-1	(-)3xSLv1	NegativeControl	2266.42	218.573	1.077087e+000	1.059559e+000	13	14	4.713617e+000	0	0	0	0	0	0	-0.72263	0	0	65	15
DATA	240	3	76	0	0	Negative015	Negative015	2291.58	218.573	1.591285e+001	1.911518e+000	28	13.5	3.962494e+000	0	0	0	0	0	0	15.0247	1	1	57.5363	13.8462
DATA	241	3	77	0	0	ASCRP3000417	ASCRP3000417	2317	218.545	6.037717e+001	6.129768e+000	69.5	13	4.080642e+000	0	0	0	0	0	0	57.0503	1	1	55.8519	13.9074
DATA	242	3	78	0	0	ASCRP3010601	ASCRP3010601	2342.58	218.878	7.028867e+002	7.029662e+001	675	15	4.077064e+000	0	0	0	0	0	0	664.969	1	1	48.5334	15.1
DATA	243	3	79	0	0	A_23_P10385	NM_016448	2367.77	219	3.904831e+001	4.044943e+000	50	16	4.232749e+000	0	0	0	0	0	0	36.9987	1	1	45.4864	16.2444
DATA	245	3	81	66	1	DarkCorner	DarkCorner	2418.58	218.573	1.068343e+000	1.051495e+000	13	16	6.282759e+000	0	0	0	0	0	0	0.320015	0	0	65	17.42
DATA	246	3	82	66	1	DarkCorner	DarkCorner	2444	218.545	1.065273e+000	1.048641e+000	13	17	9.156636e+000	0	0	0	0	0	0	0.36661	0	0	55.8519	19.3396
DATA	247	4	1	66	1	DarkCorner	DarkCorner	399.633	224.404	9.408003e-001	9.255498e-001	18.5	16	4.392869e+000	0	0	0	0	0	0	0.114167	0	0	57.8122	16.3784
DATA	248	4	2	0	0	ASCRP3003392	ASCRP3003392	425.418	224.427	3.875215e+000	1.012518e+000	23	16	4.081379e+000	0	0	0	0	0	0	4.14273	1	0	57.5363	15.8108
DATA	249	4	3	0	0	ASCRP3000547	ASCRP3000547	450.839	224.194	5.843476e+001	5.919297e+000	79	17	4.290717e+000	0	0	0	0	0	0	61.876	1	1	45.1352	17.1111
DATA	250	4	4	0	0	ASCRP3005629	ASCRP3005629	476	224.455	4.356676e+001	4.459664e+000	65	17	4.760469e+000	0	0	0	0	0	0	45.7212	1	1	55.8519	17.4
DATA	251	4	5	0	0	ASCRP3002428	ASCRP3002428	501.257	224.419	3.358859e+001	3.493521e+000	54	18	4.527693e+000	0	0	0	0	0	0	34.9662	1	1	48.8603	17.375
DATA	252	4	6	0	0	ASCRP3003928	ASCRP3003928	526.582	224.427	3.519544e+001	3.650169e+000	55	19	5.290793e+000	0	0	0	0	0	0	36.3683	1	1	65	18.7027
DATA	253	4	7	0	0	ASCRP3012372	ASCRP3012372	552.065	224.636	2.485242e+001	2.669453e+000	44	18	5.022321e+000	0	0	0	0	0	0	25.5041	1	1	49.5074	17.5588
DATA	254	4	8	0	0	ASCRP3004436	ASCRP3004436	577.38	224.696	1.821940e+003	1.821967e+002	1885	18	4.272452e+000	0	0	0	0	0	0	1858.27	1	1	53.2255	18.4231
DATA	255	4	9	0	0	ASCRP3006633	ASCRP3006633	602.952	224.357	3.408593e+003	3.408608e+002	3488	19	4.766320e+000	0	0	0	0	0	0	3457.85	1	1	51.4001	18.303
DATA	256	4	10	0	0	ASCRP3010379	ASCRP3010379	628.247	224.356	4.314560e+002	4.315697e+001	440	17	4.913226e+000	0	0	0	0	0	0	435.527	1	1	48.5334	17.1613
DATA	257	4	11	0	0	ASCRP3012893	ASCRP3012893	653.466	224.753	7.870211e+001	7.932888e+000	100	15	2.865310e+000	0	0	0	0	0	0	79.0787	1	1	48.8603	15.28
DATA	258	4	12	0	0	Negative019	Negative019	679.343	224.537	2.919710e+001	3.085940e+000	47	15.5	3.933353e+000	0	0	0	0	0	0	29.2217	1	1	46.5243	15.3333
DATA	259	4	13	0	0	ASCRP3008821	ASCRP3008821	704.459	224.865	6.346240e+001	6.424976e+000	80.5	16	3.763863e+000	0	0	0	0	0	0	63.2867	1	1	48.8603	16.6
DATA	260	4	14	0	0	ASCRP3000493	ASCRP3000493	729.786	224.757	2.295053e+002	2.297256e+001	244	15	3.774221e+000	0	0	0	0	0	0	228.179	1	1	46.8651	16.2432
DATA	261	4	15	0	0	ASCRP3007107	ASCRP3007107	755.459	224.878	5.907636e+001	5.993116e+000	76	16	3.432455e+000	0	0	0	0	0	0	58.5726	1	1	48.8603	16.3214
DATA	262	4	16	0	0	ASCRP3002024	ASCRP3002024	780.618	224.763	1.624712e+002	1.627853e+001	170	18	5.181750e+000	0	0	0	0	0	0	160.723	1	1	49.1849	17.0357
DATA	263	4	17	0	0	ASCRP3005475	ASCRP3005475	806.333	224.5	1.901971e+005	1.901971e+004	192670	18	5.341660e+000	0	0	0	0	0	0	187791	1	1	57.5363	18.6667
DATA	264	4	18	0	0	Negative016	Negative016	831.394	224.648	5.200931e+002	5.201920e+001	533	17.5	4.707661e+000	0	0	0	0	0	0	512.629	1	1	47.8731	16.9
DATA	265	4	19	0	0	ASCRP3000962	ASCRP3000962	856.893	224.5	6.446494e+001	6.526058e+000	79	16	4.608129e+000	0	0	0	0	0	0	63.4531	1	1	56.9804	16.8788
DATA	266	4	20	0	0	ASCRP3000827	ASCRP3000827	882.418	224.573	3.679816e+001	3.817808e+000	52	17	4.903587e+000	0	0	0	0	0	0	36.1773	1	1	57.5363	17.3871
DATA	267	4	21	0	0	ASCRP3000758	ASCRP3000758	907.565	225.29	8.187583e+002	8.188216e+001	826	17	5.935823e+000	0	0	0	0	0	0	804.003	1	1	46.8651	17.6552
DATA	268	4	22	0	0	ASCRP3012898	ASCRP3012898	933.075	224.94	2.400514e+001	2.607833e+000	42	16	4.851733e+000	0	0	0	0	0	0	23.558	1	1	46.8651	16.5938
DATA	269	4	23	0	0	ASCRP3011418	ASCRP3011418	958.535	225.38	1.962051e+002	1.964699e+001	204.5	16	2.755466e+000	0	0	0	0	0	0	192.417	1	1	47.5395	15.8519
DATA	270	4	24	0	0	ASCRP3004974	ASCRP3004974	984	224.545	2.674236e+001	2.862098e+000	42.5	17	2.614944e+000	0	0	0	0	0	0	26.2222	1	1	65	16.7
DATA	271	4	25	0	0	ASCRP3005018	ASCRP3005018	1009.16	225.226	1.436808e+002	1.440426e+001	156	15	2.222660e+000	0	0	0	0	0	0	140.821	1	1	45.1352	14.625
DATA	272	4	26	0	0	ASCRP3006760	ASCRP3006760	1034.5	225.257	4.485867e+002	4.487028e+001	460	15	4.217721e+000	0	0	0	0	0	0	439.588	1	1	47.2035	16.4074
DATA	273	4	27	0	0	ASCRP3004625	ASCRP3004625	1059.65	224.864	6.553738e+003	6.553746e+002	6250	18	4.289522e+000	0	0	0	0	0	0	6422.55	1	1	50.4627	17
DATA	274	4	28	0	0	A_23_P41948	NM_017785	1085.31	225.385	2.142172e+002	2.144601e+001	224	14	5.096299e+000	0	0	0	0	0	0	209.905	1	1	45.4864	14.9737
DATA	275	4	29	0	0	ASCRP3001802	ASCRP3001802	1110.73	225.357	4.359169e+002	4.360363e+001	443.5	14	4.362326e+000	0	0	0	0	0	0	427.176	1	1	46.8651	14.7333
DATA	276	4	30	0	0	ASCRP3002076	ASCRP3002076	1136.5	225.257	5.382539e+002	5.383506e+001	526	17	4.630269e+000	0	0	0	0	0	0	527.535	1	1	47.2035	16.4242
DATA	277	4	31	66	-1	(-)3xSLv1	NegativeControl	1161.5	224.648	1.036927e+000	1.020052e+000	16	15.5	5.214919e+000	0	0	0	0	0	0	-0.483322	0	0	65	16.3462
DATA	278	4	32	0	0	ASCRP3002645	ASCRP3002645	1187	224.681	1.392686e+001	1.726210e+000	30	14.5	4.961588e+000	0	0	0	0	0	0	13.6549	1	1	65	15.3684
DATA	279	4	33	0	0	A_23_P250813	NM_000553	1212.31	225.014	1.095740e+002	1.100476e+001	121	17.5	4.834977e+000	0	0	0	0	0	0	107.443	1	1	47.2035	17.3235
DATA	280	4	34	0	0	ASCRP3011796	ASCRP3011796	1237.66	224.984	8.002577e+001	8.067282e+000	93	15	5.715823e+000	0	0	0	0	0	0	78.4792	1	1	44.0646	16.3214
DATA	281	4	35	0	0	ASCRP3005115	ASCRP3005115	1263.32	225.39	2.302478e+001	2.518162e+000	38	15	5.424237e+000	0	0	0	0	0	0	22.5805	1	1	42.5954	16.2121
DATA	282	4	36	0	0	ASCRP3001392	ASCRP3001392	1288.57	225.177	4.076840e+002	4.078115e+001	411	15	3.782750e+000	0	0	0	0	0	0	399.853	1	1	49.5074	14.9667
DATA	283	4	37	0	0	ASCRP3008831	ASCRP3008831	1314.16	225.254	2.482365e+001	2.683597e+000	42	16.5	4.305159e+000	0	0	0	0	0	0	24.3468	1	1	45.835	16.6429
DATA	284	4	38	0	0	ASCRP3000867	ASCRP3000867	1339.23	225.419	5.133830e+002	5.134842e+001	524	15.5	4.441039e+000	0	0	0	0	0	0	503.485	1	1	47.8731	16.375
DATA	285	4	39	0	0	ASCRP3001992	ASCRP3001992	1364.63	225.404	1.804244e+001	2.072496e+000	35	16	4.290053e+000	0	0	0	0	0	0	17.6926	1	1	57.8122	16.4074
DATA	286	4	40	0	0	Negative017	Negative017	1390.42	225.427	2.055841e+001	2.294957e+000	38.5	15	3.778619e+000	0	0	0	0	0	0	20.1558	1	1	57.5363	15.2326
DATA	287	4	41	0	0	ASCRP3003094	ASCRP3003094	1415.55	225.437	4.781389e+001	4.889027e+000	65	15	4.015307e+000	0	0	0	0	0	0	46.865	1	1	47.8731	15.6286
DATA	288	4	42	0	0	ASCRP3005640	ASCRP3005640	1441.13	225.229	1.752441e+002	1.755411e+001	181	15.5	5.289765e+000	0	0	0	0	0	0	171.708	1	1	46.5243	16.4667
DATA	289	4	43	0	0	Negative054	Negative054	1466.8	225.739	7.696216e+000	1.278648e+000	22.5	16	4.657971e+000	0	0	0	0	0	0	7.53726	1	1	38.2652	16.4324
DATA	290	4	44	0	0	ASCRP3007071	ASCRP3007071	1491.42	225.437	4.857230e+001	4.963502e+000	62.5	14.5	4.704724e+000	0	0	0	0	0	0	47.5453	1	1	47.8731	15.0263
DATA	291	4	45	0	0	ASCRP3002862	ASCRP3002862	1517.33	225.709	4.438743e+001	4.554939e+000	60	16	4.894174e+000	0	0	0	0	0	0	43.4205	1	1	52.0157	16.6
DATA	292	4	46	0	0	Negative005	Negative005	1542.58	225.427	4.230770e+000	1.107029e+000	20	14	4.457714e+000	0	0	0	0	0	0	4.13567	1	0	57.5363	14.9394
DATA	293	4	47	0	0	ASCRP3001344	ASCRP3001344	1567.99	225.6	2.337789e+002	2.340030e+001	250	18	4.628529e+000	0	0	0	0	0	0	228.336	1	1	49.1849	17.3571
DATA	294	4	48	0	0	ASCRP3009341	ASCRP3009341	1593.63	225.831	2.503608e+001	2.705225e+000	40	17	3.852752e+000	0	0	0	0	0	0	24.4305	1	1	45.4864	16.4571
DATA	295	4	49	0	0	ASCRP3004315	ASCRP3004315	1618.91	225.104	6.644865e+001	6.723580e+000	80.5	16	4.043546e+000	0	0	0	0	0	0	64.7763	1	1	46.8651	16.2059
DATA	296	4	50	0	0	ASCRP3009450	ASCRP3009450	1644.44	225.534	8.858432e+002	8.859027e+001	826	17	3.725529e+000	0	0	0	0	0	0	862.596	1	1	49.1849	16.7097
DATA	297	4	51	0	0	ASCRP3007087	ASCRP3007087	1669.48	225.648	1.567777e+002	1.571145e+001	164	16.5	4.288584e+000	0	0	0	0	0	0	152.485	1	1	47.8731	16.2333
DATA	298	4	52	0	0	ASCRP3001183	ASCRP3001183	1695.13	225.526	1.776883e+002	1.779863e+001	185.5	15	3.169668e+000	0	0	0	0	0	0	172.601	1	1	50.1463	15.2414
DATA	299	4	53	0	0	ASCRP3012395	ASCRP3012395	1720.49	226.056	6.812662e+001	6.890209e+000	81	14	4.618018e+000	0	0	0	0	0	0	66.0889	1	1	47.8731	16.25
DATA	300	4	54	0	0	ASCRP3010546	ASCRP3010546	1745.62	225.986	6.642875e+002	6.643677e+001	652	16	3.331746e+000	0	0	0	0	0	0	643.517	1	1	49.1849	15.7143
DATA	301	4	55	0	0	ASCRP3006636	ASCRP3006636	1770.97	226.277	1.003528e+003	1.003582e+002	981.5	15	4.367539e+000	0	0	0	0	0	0	970.74	1	1	45.4864	14.8056
DATA	302	4	56	0	0	ASCRP3011544	ASCRP3011544	1796.26	226.222	1.464507e+002	1.468162e+001	158.5	13	3.136950e+000	0	0	0	0	0	0	141.45	1	1	47.2035	13.9259
DATA	303	4	57	0	0	ASCRP3005373	ASCRP3005373	1821.6	225.836	3.050476e+002	3.052239e+001	281.5	14.5	4.444291e+000	0	0	0	0	0	0	294.16	1	1	48.5334	14.2
DATA	304	4	58	0	0	A_23_P11685	NM_024420	1847.42	225.573	1.107584e+001	1.518459e+000	25.5	14	5.203697e+000	0	0	0	0	0	0	10.6628	1	1	57.5363	16.0385
DATA	305	4	59	0	0	ASCRP3003797	ASCRP3003797	1872.32	225.62	1.150034e+002	1.154730e+001	124	14	2.976095e+000	0	0	0	0	0	0	110.538	1	1	39.8942	14
DATA	306	4	60	0	0	ASCRP3008311	ASCRP3008311	1897.98	226.172	1.328188e+003	1.328229e+002	1282	15	3.981470e+000	0	0	0	0	0	0	1274.57	1	1	45.4864	15.0286
DATA	307	4	61	0	0	ASCRP3012882	ASCRP3012882	1923.39	225.948	4.230291e+002	4.231578e+001	424.5	15.5	3.641327e+000	0	0	0	0	0	0	405.276	1	1	49.1849	16
DATA	308	4	62	0	0	ASCRP3010866	ASCRP3010866	1948.65	225.886	8.915161e+001	8.976256e+000	99	15.5	3.284333e+000	0	0	0	0	0	0	85.2716	1	1	50.1463	15.45
DATA	309	4	63	0	0	ASCRP3003189	ASCRP3003189	1974.17	226.072	3.284222e+001	3.447119e+000	46	15	3.843041e+000	0	0	0	0	0	0	31.3635	1	1	46.8651	15.7
DATA	310	4	64	0	0	ASCRP3001150	ASCRP3001150	1999	225.644	1.104288e+001	1.522968e+000	26	13	3.635369e+000	0	0	0	0	0	0	10.5291	1	1	43.7019	13.1818
DATA	311	4	65	0	0	ASCRP3004582	ASCRP3004582	2025.06	226.175	8.765105e+002	8.765734e+001	849.5	15	4.817161e+000	0	0	0	0	0	0	834.53	1	1	45.4864	15.0286
DATA	312	4	66	0	0	ASCRP3006010	ASCRP3006010	2050.41	225.971	1.432102e+002	1.435959e+001	146	14	4.647125e+000	0	0	0	0	0	0	136.157	1	1	46.1809	15.2188
DATA	313	4	67	0	0	ASCRP3011790	ASCRP3011790	2075.58	225.573	7.433517e+000	1.289132e+000	22	14	1.285731e+001	0	0	1	0	0	0	7.05784	1	1	57.5363	18.6111
DATA	314	4	68	0	0	ASCRP3003645	ASCRP3003645	2101.33	225.974	3.423289e+002	3.424912e+001	341	17.5	5.788051e+000	0	0	0	0	0	0	324.667	1	1	49.1849	16.6923
DATA	315	4	69	0	0	ASCRP3005194	ASCRP3005194	2126.58	225.573	7.195452e+001	7.272464e+000	83.5	17	5.945143e+000	0	0	0	0	0	0	68.1671	1	1	57.5363	17.963
DATA	316	4	70	0	0	ASCRP3012163	ASCRP3012163	2152	225.545	7.414789e+001	7.489676e+000	84.5	13.5	4.168888e+000	0	0	0	0	0	0	70.1839	1	1	55.8519	14.75
DATA	317	4	71	0	0	ASCRP3000424	ASCRP3000424	2177.44	226.466	2.468754e+002	2.471016e+001	247	16	4.759174e+000	0	0	0	0	0	0	233.566	1	1	47.8731	15.3235
DATA	318	4	72	0	0	ASCRP3004653	ASCRP3004653	2202.61	226.069	8.422864e+001	8.488997e+000	92.5	13	4.651992e+000	0	0	0	0	0	0	79.6447	1	1	48.2044	14.1111
DATA	319	4	73	0	0	ASCRP3011617	ASCRP3011617	2228.42	225.573	4.545163e+000	1.151419e+000	18	13	4.672615e+000	0	0	0	0	0	0	4.29635	1	0	57.5363	14.2
DATA	320	4	74	0	0	ASCRP3011609	ASCRP3011609	2253.76	226.303	2.365584e+002	2.367948e+001	229	15.5	4.835604e+000	0	0	0	0	0	0	223.657	1	1	45.4864	15.6875
DATA	321	4	75	0	0	A_23_P1331	NM_080801	2278.65	226.465	1.673338e+001	1.979375e+000	30	16	4.657500e+000	0	0	0	0	0	0	15.8266	1	1	46.8651	15.6667
DATA	322	4	76	0	0	ASCRP3010907	ASCRP3010907	2304.3	226.1	8.260746e+001	8.328056e+000	89	14	4.946494e+000	0	0	0	0	0	0	78.1754	1	1	47.2035	14.697
DATA	323	4	77	0	0	ASCRP3002996	ASCRP3002996	2329.92	226.13	6.225429e+002	6.226324e+001	589	13	4.324723e+000	0	0	0	0	0	0	589.741	1	1	48.2044	13.6452
DATA	324	4	78	0	0	ASCRP3004956	ASCRP3004956	2355.12	226.095	2.188772e+002	2.191309e+001	220	15	2.969848e+000	0	0	0	0	0	0	207.626	1	1	47.5395	14.5
DATA	325	4	79	0	0	ASCRP3010650	ASCRP3010650	2380.34	226.189	9.187215e+002	9.187818e+001	891.5	16	3.458560e+000	0	0	0	0	0	0	873.064	1	1	48.2044	15.5357
DATA	326	4	80	0	0	ASCRP3012367	ASCRP3012367	2405.91	226.469	4.623431e+001	4.741130e+000	58	15	3.163546e+000	0	0	0	0	0	0	44.0386	1	1	44.0646	15.1471
DATA	327	4	81	66	1	DarkCorner	DarkCorner	2431.5	226	1.064477e+000	1.050988e+000	15	14	3.910559e+000	0	0	0	0	0	0	0.856483	0	0	65	14.6774
DATA	328	4	82	66	1	DarkCorner	DarkCorner	2456.5	226.352	1.061016e+000	1.043748e+000	13	13	4.228883e+000	0	0	0	0	0	0	-0.00165429	0	0	65	13.8409
DATA	329	5	1	66	1	DarkCorner	DarkCorner	387.333	231.5	1.558793e+000	9.376906e-001	20	15	4.092403e+000	0	0	0	0	0	0	1.68583	1	0	57.5363	15.3379
DATA	330	5	2	0	0	ASCRP3003394	ASCRP3003394	412.439	232.03	1.157576e+002	1.161345e+001	142.5	16.5	4.479820e+000	0	0	0	0	0	0	123.82	1	1	45.4864	16.9286
DATA	331	5	3	0	0	Negative030	Negative030	438	231.545	6.692796e+000	1.157214e+000	25.5	18	4.732686e+000	0	0	0	0	0	0	7.08954	1	1	55.8519	17.8857
DATA	332	5	4	0	0	ASCRP3000025	ASCRP3000025	463.213	232.093	2.023327e+003	2.023349e+002	2166	18	4.875054e+000	0	0	0	0	0	0	2123.19	1	1	48.2044	17.6154
DATA	333	5	5	0	0	ASCRP3010203	ASCRP3010203	488.433	232.239	1.276334e+003	1.276370e+002	1363	17	4.464970e+000	0	0	0	0	0	0	1328.11	1	1	46.5243	17.6897
DATA	334	5	6	0	0	CUST_20_PI418767722	NM_006013	513.887	232.239	9.027335e+001	9.079131e+000	115.5	18	5.579148e+000	0	0	0	0	0	0	93.2165	1	1	47.2035	17.7576
DATA	335	5	7	66	-1	(-)3xSLv1	NegativeControl	539.582	231.573	9.910652e-001	9.749363e-001	17	19	4.410215e+000	0	0	0	0	0	0	-1.18672	0	0	65	18.0833
DATA	336	5	8	0	0	ASCRP3003613	ASCRP3003613	565	231.545	1.121805e+001	1.490314e+000	29	18	4.978832e+000	0	0	0	0	0	0	11.434	1	1	55.8519	17.3824
DATA	337	5	9	0	0	ASCRP3006846	ASCRP3006846	590.143	231.905	1.649170e+002	1.652120e+001	185	18	4.621854e+000	0	0	0	0	0	0	167.112	1	1	45.4864	17.1923
DATA	338	5	10	0	0	ASCRP3006319	ASCRP3006319	615.6	232.029	9.477678e+001	9.529454e+000	111	17	4.614321e+000	0	0	0	0	0	0	95.5391	1	1	47.8731	17.1333
DATA	339	5	11	0	0	ASCRP3006673	ASCRP3006673	640.939	231.955	1.367052e+002	1.370679e+001	153	15	3.303838e+000	0	0	0	0	0	0	137.179	1	1	46.8651	15.2143
DATA	340	5	12	0	0	ASCRP3002570	ASCRP3002570	666.357	232.171	3.242827e+001	3.393731e+000	51	15.5	3.279272e+000	0	0	0	0	0	0	32.4043	1	1	47.2035	15.1667
DATA	341	5	13	0	0	ASCRP3009582	ASCRP3009582	691.552	232.373	3.957526e+002	3.958800e+001	414	16	4.986147e+000	0	0	0	0	0	0	394.006	1	1	46.1809	16.0435
DATA	342	5	14	0	0	A_23_P39682	NM_001079	716.643	232.238	2.155659e+001	2.379496e+000	37	16	3.163858e+000	0	0	0	0	0	0	21.3953	1	1	36.9964	15.48
DATA	343	5	15	0	0	ASCRP3004381	ASCRP3004381	742.621	232.394	7.232253e+002	7.232959e+001	732.5	17	3.702949e+000	0	0	0	0	0	0	715.731	1	1	45.1352	16.6129
DATA	344	5	16	0	0	ASCRP3007139	ASCRP3007139	767.897	232.309	5.412895e+001	5.506841e+000	72	17	4.068202e+000	0	0	0	0	0	0	53.4423	1	1	45.835	16.4286
DATA	345	5	17	0	0	ASCRP3007276	ASCRP3007276	793.5	232	5.880665e+000	1.172896e+000	24	17	5.302260e+000	0	0	0	0	0	0	5.79478	1	1	54.1152	16.963
DATA	346	5	18	0	0	ASCRP3005073	ASCRP3005073	818.608	231.931	3.330943e+002	3.332494e+001	349	18	5.652660e+000	0	0	0	0	0	0	327.675	1	1	53.8203	19.0435
DATA	347	5	19	0	0	A_23_P58132	NM_004310	844	232	1.682046e+003	1.682077e+002	1674	18	4.949646e+000	0	0	0	0	0	0	1652.24	1	1	46.8651	17.7813
DATA	348	5	20	0	0	ASCRP3007337	ASCRP3007337	869.3	232.1	1.292788e+002	1.296800e+001	143	16	5.252885e+000	0	0	0	0	0	0	126.834	1	1	47.2035	16.697
DATA	349	5	21	0	0	Negative040	Negative040	895	232	8.705683e+000	1.341169e+000	26	17	5.617687e+000	0	0	0	0	0	0	8.53316	1	1	65	17.4074
DATA	350	5	22	0	0	ASCRP3008487	ASCRP3008487	920.646	232.154	3.200015e+001	3.358956e+000	49	16	6.021098e+000	0	0	0	0	0	0	31.3412	1	1	45.4864	17.0833
DATA	351	5	23	0	0	ASCRP3002984	ASCRP3002984	945.633	232.404	5.566843e+000	1.163469e+000	23	16	4.306027e+000	0	0	0	0	0	0	5.44889	1	1	57.8122	16.4483
DATA	352	5	24	0	0	ASCRP3006868	ASCRP3006868	970.935	232.519	2.383336e+003	2.383358e+002	2353	16	2.596793e+000	0	0	0	0	0	0	2331.88	1	1	49.5074	16.92
DATA	353	5	25	0	0	ASCRP3006534	ASCRP3006534	996.366	232.127	6.449308e+002	6.450118e+001	639	15	4.300388e+000	0	0	0	0	0	0	630.93	1	1	47.5395	14.92
DATA	354	5	26	0	0	ASCRP3004287	ASCRP3004287	1021.54	232.386	2.907884e+003	2.907902e+002	2871	15	1.778691e+000	0	0	0	0	0	0	2844.24	1	1	47.5395	14.0526
DATA	355	5	27	0	0	ASCRP3006204	ASCRP3006204	1047.5	232.352	5.413435e+002	5.414400e+001	550	18.5	5.978221e+000	0	0	0	0	0	0	529.494	1	1	57.5363	18.5
DATA	356	5	28	0	0	ASCRP3009381	ASCRP3009381	1072.47	232.278	1.513959e+002	1.517406e+001	166	18	5.707426e+000	0	0	0	0	0	0	148.095	1	1	48.2044	17.6667
DATA	357	5	29	0	0	ASCRP3012989	ASCRP3012989	1098.04	232.446	1.517228e+002	1.520667e+001	164	15	4.803449e+000	0	0	0	0	0	0	148.43	1	1	48.5334	15.8387
DATA	358	5	30	0	0	ASCRP3012180	ASCRP3012180	1123.63	232.713	6.245073e+001	6.328153e+000	77	13	4.369493e+000	0	0	0	0	0	0	61.1034	1	1	51.0895	14.3226
DATA	359	5	31	0	0	ASCRP3002782	ASCRP3002782	1149.01	232.771	1.006788e+002	1.011960e+001	113	18	4.527693e+000	0	0	0	0	0	0	98.5274	1	1	46.8651	18
DATA	360	5	32	0	0	ASCRP3005118	ASCRP3005118	1174.22	232.688	2.516674e+002	2.518746e+001	252	15	4.360826e+000	0	0	0	0	0	0	246.352	1	1	49.5074	15.4286
DATA	361	5	33	0	0	ASCRP3007012	ASCRP3007012	1199.87	232.276	2.261630e+001	2.481519e+000	39	18	5.218709e+000	0	0	0	0	0	0	22.1456	1	1	49.1849	17.2778
DATA	362	5	34	0	0	ASCRP3010294	ASCRP3010294	1225.21	232.605	1.173309e+003	1.173353e+002	1136	17	5.248207e+000	0	0	0	0	0	0	1149.08	1	1	49.1849	16.8235
DATA	363	5	35	0	0	ASCRP3012715	ASCRP3012715	1250.65	232.778	1.623136e+002	1.626344e+001	174.5	16	5.778529e+000	0	0	0	0	0	0	158.99	1	1	47.5395	16.5161
DATA	364	5	36	0	0	ASCRP3008638	ASCRP3008638	1275.64	232.636	9.275807e+001	9.331798e+000	106.5	16	5.195046e+000	0	0	0	0	0	0	90.8756	1	1	49.5074	16.6667
DATA	365	5	37	0	0	ASCRP3006560	ASCRP3006560	1301.39	232.634	1.430836e+002	1.434472e+001	158.5	15.5	3.957307e+000	0	0	0	0	0	0	140.197	1	1	47.8731	15.7813
DATA	366	5	38	0	0	ASCRP3001753	ASCRP3001753	1326.96	232.577	3.987779e+001	4.116288e+000	55.5	16	2.913276e+000	0	0	0	0	0	0	39.0762	1	1	48.2044	15.7778
DATA	367	5	39	0	0	ASCRP3008913	ASCRP3008913	1351.93	232.914	2.492959e+002	2.495047e+001	264	15	4.950444e+000	0	0	0	0	0	0	244.276	1	1	46.8651	14.9
DATA	368	5	40	0	0	ASCRP3005734	ASCRP3005734	1376.93	232.644	4.725171e+003	4.725182e+002	4583	15	4.939353e+000	0	0	0	0	0	0	4629.86	1	1	53.5237	15.5714
DATA	369	5	41	0	0	ASCRP3007843	ASCRP3007843	1402.89	232.5	1.472057e+001	1.791321e+000	30	15.5	3.980571e+000	0	0	0	0	0	0	14.4217	1	1	56.9804	15.6429
DATA	370	5	42	1028	1	(+)E1A_r60_3	E1A_r60_3	1428.26	232.547	9.644305e+002	9.644845e+001	961	14.5	4.768310e+000	0	0	0	0	0	0	944.627	1	1	52.0157	16.2333
DATA	371	5	43	0	0	A_23_P7313	NM_001040058	1453.57	232.583	8.438822e+001	8.500397e+000	98	15.5	4.731406e+000	0	0	0	0	0	0	82.6291	1	1	48.2044	16.6
DATA	372	5	44	0	0	ASCRP3006688	ASCRP3006688	1479.08	232.761	1.071851e+002	1.076709e+001	118.5	16	5.110214e+000	0	0	0	0	0	0	104.907	1	1	46.8651	17.0571
DATA	374	5	46	0	0	ASCRP3007535	ASCRP3007535	1529.92	233.099	2.122502e+002	2.124965e+001	224	15	4.845600e+000	0	0	0	0	0	0	207.508	1	1	46.8651	15.5625
DATA	375	5	47	0	0	ASCRP3013354	ASCRP3013354	1555.42	232.573	3.458489e+001	3.606772e+000	48	15	5.162579e+000	0	0	0	0	0	0	33.7891	1	1	57.5363	15.8438
DATA	376	5	48	0	0	ASCRP3010157	ASCRP3010157	1580.52	233.014	2.811578e+002	2.813443e+001	287	16	3.741657e+000	0	0	0	0	0	0	274.473	1	1	48.5334	16.2
DATA	377	5	49	0	0	ASCRP3004089	ASCRP3004089	1606.03	232.761	7.202707e+001	7.275312e+000	86	17	4.129046e+000	0	0	0	0	0	0	70.2521	1	1	46.1809	16.7353
DATA	378	5	50	0	0	ASCRP3000699	ASCRP3000699	1631.42	232.573	2.513410e+001	2.714859e+000	40	17	4.161057e+000	0	0	0	0	0	0	24.4907	1	1	57.5363	16.5758
DATA	379	5	51	0	0	ASCRP3008613	ASCRP3008613	1656.97	232.853	2.250288e+002	2.252632e+001	232.5	17	3.420369e+000	0	0	0	0	0	0	219.034	1	1	46.8651	15.9677
DATA	380	5	52	0	0	ASCRP3001380	ASCRP3001380	1682.46	232.882	4.084085e+002	4.085380e+001	398.5	15	4.377115e+000	0	0	0	0	0	0	397.069	1	1	49.8279	15.3226
DATA	381	5	53	0	0	ASCRP3012368	ASCRP3012368	1707.79	233.093	1.134192e+002	1.138858e+001	124.5	15	3.815926e+000	0	0	0	0	0	0	110.136	1	1	48.2044	16.1935
DATA	382	5	54	0	0	ASCRP3004633	ASCRP3004633	1733	232.545	1.334183e+002	1.338162e+001	143	17	3.919416e+000	0	0	0	0	0	0	129.384	1	1	55.8519	16.8519
DATA	383	5	55	0	0	ASCRP3006272	ASCRP3006272	1758.23	233.339	1.171228e+003	1.171273e+002	1105.5	16	3.403176e+000	0	0	0	0	0	0	1134.32	1	1	44.7812	15.9333
DATA	384	5	56	0	0	ASCRP3000588	ASCRP3000588	1783.56	233.306	1.251228e+002	1.255494e+001	136	15	4.476275e+000	0	0	0	0	0	0	121.007	1	1	47.8731	15.037
DATA	385	5	57	0	0	ASCRP3006713	ASCRP3006713	1809.42	232.573	4.670259e+001	4.783708e+000	61	14	2.518876e+000	0	0	0	0	0	0	45.0955	1	1	57.5363	13.85
DATA	386	5	58	0	0	ASCRP3009521	ASCRP3009521	1834.64	233.288	2.377920e+002	2.380180e+001	245	13	3.673210e+000	0	0	0	0	0	0	229.277	1	1	45.835	13.6774
DATA	387	5	59	0	0	ASCRP3011134	ASCRP3011134	1859.79	233.093	7.210727e+002	7.211476e+001	707	14	3.919184e+000	0	0	0	0	0	0	694.17	1	1	48.2044	15
DATA	388	5	60	0	0	ASCRP3002770	ASCRP3002770	1885.37	233.043	1.457095e+002	1.460804e+001	153.5	13.5	3.526318e+000	0	0	0	0	0	0	140.051	1	1	46.8651	14.2778
DATA	389	5	61	0	0	ASCRP3012672	ASCRP3012672	1911.1	233.145	2.864785e+001	3.048421e+000	43	15	4.743936e+000	0	0	0	0	0	0	27.4917	1	1	46.8651	15.1724
DATA	390	5	62	0	0	ASCRP3013193	ASCRP3013193	1936.34	233.324	5.698217e+002	5.699173e+001	521	15	5.597619e+000	0	0	0	0	0	0	545.988	1	1	47.5395	15.6
DATA	391	5	63	0	0	ASCRP3009665	ASCRP3009665	1961.57	233.276	8.835366e+001	8.896980e+000	98.5	15.5	3.185110e+000	0	0	0	0	0	0	84.528	1	1	48.5334	15.3333
DATA	392	5	64	0	0	ASCRP3004972	ASCRP3004972	1986.87	233.377	1.376046e+002	1.380022e+001	140.5	15	3.691606e+000	0	0	0	0	0	0	131.451	1	1	46.5243	14.8065
DATA	393	5	65	0	0	Negative049	Negative049	2012.5	233	1.065745e+000	1.048401e+000	14	14.5	5.440940e+000	0	0	0	0	0	0	-0.70619	0	0	65	14.4063
DATA	394	5	66	0	0	ASCRP3008941	ASCRP3008941	2037.94	232.969	1.053828e+002	1.059045e+001	115	16	4.743254e+000	0	0	0	0	0	0	100.379	1	1	46.8651	15.4615
DATA	395	5	67	0	0	ASCRP3010463	ASCRP3010463	2063.37	233.404	1.258908e+002	1.263288e+001	133	14.5	6.703386e+000	0	0	0	0	0	0	119.768	1	1	57.8122	17.8462
DATA	396	5	68	0	0	ASCRP3000394	ASCRP3000394	2088.5	233.352	3.738477e+001	3.883766e+000	51	18	6.616706e+000	0	0	0	0	0	0	35.5253	1	1	57.5363	17.7083
DATA	397	5	69	0	0	ASCRP3007573	ASCRP3007573	2113.91	233.386	4.152453e+004	4.152453e+003	39396	17.5	5.887298e+000	0	0	0	0	0	0	39418.5	1	1	57.259	17.7188
DATA	398	5	70	0	0	ASCRP3003107	ASCRP3003107	2139.38	233.388	2.686153e+003	2.686174e+002	2549.5	16	4.993140e+000	0	0	0	0	0	0	2547.67	1	1	52.0157	16.6875
DATA	399	5	71	0	0	A_23_P216068	NM_014109	2164.58	233.427	8.061710e+000	1.327826e+000	21	15.5	4.016898e+000	0	0	0	0	0	0	7.6408	1	1	57.5363	15.4706
DATA	400	5	72	0	0	ASCRP3011944	ASCRP3011944	2190.01	233.566	9.944859e+001	1.000072e+001	107.5	16.5	5.440730e+000	0	0	0	0	0	0	94.2115	1	1	49.1849	15.8077
DATA	401	5	73	0	0	ASCRP3001639	ASCRP3001639	2215.5	233.352	1.630591e+002	1.634006e+001	163.5	15.5	5.781858e+000	0	0	0	0	0	0	154.421	1	1	65	16.1333
DATA	402	5	74	0	0	ASCRP3007580	ASCRP3007580	2240.58	233.427	1.701505e+002	1.704778e+001	178.5	16	8.201556e+000	0	0	0	0	0	0	161.135	1	1	65	18.1
DATA	403	5	75	0	0	ASCRP3009494	ASCRP3009494	2266.44	233.534	4.860437e+002	4.861583e+001	476	15.5	4.591659e+000	0	0	0	0	0	0	460.417	1	1	49.1849	15.25
DATA	404	5	76	0	0	ASCRP3008599	ASCRP3008599	2291.36	233.258	1.553574e+002	1.557153e+001	161	16	5.361571e+000	0	0	0	0	0	0	147.235	1	1	46.1809	16.1481
DATA	405	5	77	0	0	ASCRP3000499	ASCRP3000499	2317	233.455	4.135521e+001	4.267765e+000	50	13	4.053217e+000	0	0	0	0	0	0	39.2299	1	1	55.8519	13.4286
DATA	406	5	78	130	1	(+)eQC-41	EQC	2342.62	233.5	1.310576e+002	1.314799e+001	138	15	2.842326e+000	0	0	0	0	0	0	124.48	1	1	48.5334	14.3103
DATA	407	5	79	0	0	ASCRP3003200	ASCRP3003200	2367.67	233.5	1.318989e+004	1.318989e+003	12701.5	16	2.308156e+000	0	0	0	0	0	0	12548.1	1	1	57.5363	15.4483
DATA	408	5	80	0	0	ASCRP3009532	ASCRP3009532	2393.42	233.427	2.358114e+002	2.360446e+001	218	16	3.610022e+000	0	0	0	0	0	0	224.801	1	1	57.5363	15.5
DATA	409	5	81	0	0	ASCRP3002441	ASCRP3002441	2418.7	233.672	6.582585e+001	6.665218e+000	75	15	3.678356e+000	0	0	0	0	0	0	62.9142	1	1	46.1809	15.697
DATA	410	5	82	66	1	DarkCorner	DarkCorner	2444.11	233.5	1.060454e+000	1.043196e+000	13	14	4.187997e+000	0	0	0	0	0	0	-0.286339	0	0	65	14.9362
DATA	411	6	1	0	0	ASCRP3009184	ASCRP3009184	399.614	238.886	3.256850e+001	3.388063e+000	54	16	4.780335e+000	0	0	0	0	0	0	34.8791	1	1	47.2035	16.3488
DATA	412	6	2	0	0	ASCRP3007297	ASCRP3007297	425.185	239.062	4.826019e+001	4.917395e+000	69	18	4.875932e+000	0	0	0	0	0	0	51.1465	1	1	45.835	17.8667
DATA	413	6	3	0	0	ASCRP3000858	ASCRP3000858	450.5	238.648	2.404508e+001	2.586210e+000	43	18	3.882828e+000	0	0	0	0	0	0	25.2502	1	1	57.5363	18.1724
DATA	414	6	4	0	0	ASCRP3001808	ASCRP3001808	476.386	239.1	7.958905e+001	8.016708e+000	98	18	3.621517e+000	0	0	0	0	0	0	82.8229	1	1	47.2035	18.6538
DATA	415	6	5	0	0	ASCRP3009860	ASCRP3009860	501.788	239.061	2.485710e+001	2.667744e+000	44.5	16	5.298558e+000	0	0	0	0	0	0	25.664	1	1	45.835	16.8333
DATA	416	6	6	0	0	ASCRP3001616	ASCRP3001616	526.493	239.127	9.524828e+001	9.574642e+000	119.5	18	3.965428e+000	0	0	0	0	0	0	97.65	1	1	47.8731	17.2692
DATA	417	6	7	0	0	ASCRP3001759	ASCRP3001759	552.152	239.136	1.940084e+002	1.942567e+001	216	18	4.587742e+000	0	0	0	0	0	0	197.589	1	1	46.1809	17.7188
DATA	418	6	8	0	0	ASCRP3008008	ASCRP3008008	577.466	239.219	2.814976e+002	2.816709e+001	307	18	4.452859e+000	0	0	0	0	0	0	284.998	1	1	48.2044	18.1935
DATA	419	6	9	0	0	ASCRP3011048	ASCRP3011048	603.015	239.103	2.918835e+001	3.083110e+000	47	18	4.454237e+000	0	0	0	0	0	0	29.3953	1	1	46.8651	17.5667
DATA	420	6	10	0	0	Negative029	Negative029	628.5	239.352	6.251431e+000	1.177480e+000	24.5	16	4.492158e+000	0	0	0	1	0	0	6.26505	1	1	57.5363	17.2222
DATA	421	6	11	0	0	ASCRP3010540	ASCRP3010540	653.625	239.444	2.463915e+002	2.465952e+001	263	16	4.912676e+000	0	0	0	0	0	0	245.886	1	1	48.2044	16.9565
DATA	422	6	12	0	0	ASCRP3005975	ASCRP3005975	679.132	239.191	7.781590e+001	7.846313e+000	95	16	3.730127e+000	0	0	0	0	0	0	77.3729	1	1	46.1809	15.0769
DATA	423	6	13	0	0	ASCRP3007306	ASCRP3007306	704.457	239.386	9.848057e+001	9.899623e+000	113	16	3.904435e+000	0	0	0	0	0	0	97.5907	1	1	47.5395	15.7308
DATA	424	6	14	0	0	Negative013	Negative013	729.912	239.386	2.154888e+000	1.034716e+000	19	17	4.186070e+000	0	0	0	0	0	0	2.12928	1	0	65	17.3438
DATA	425	6	15	0	0	ASCRP3002256	ASCRP3002256	755.347	239.708	1.749951e+002	1.752890e+001	199	17	2.620324e+000	0	0	0	0	0	0	172.464	1	1	48.2044	17.5926
DATA	426	6	16	0	0	ASCRP3007151	ASCRP3007151	780.747	239.373	3.268014e+002	3.269596e+001	347	16	4.451435e+000	0	0	0	0	0	0	321.435	1	1	49.1849	16.3793
DATA	427	6	17	0	0	ASCRP3008116	ASCRP3008116	806.304	238.942	4.867806e+001	4.973188e+000	63.5	17	4.885294e+000	0	0	0	0	0	0	47.8001	1	1	46.1809	17.5926
DATA	428	6	18	0	0	ASCRP3001726	ASCRP3001726	831.376	239.412	1.654466e+003	1.654498e+002	1610.5	18	5.094348e+000	0	0	0	0	0	0	1621.97	1	1	52.0157	17.7857
DATA	429	6	19	0	0	ASCRP3003897	ASCRP3003897	857	239.455	5.787536e+001	5.876957e+000	73	17	4.811973e+000	0	0	0	0	0	0	56.6684	1	1	55.8519	17.7647
DATA	430	6	20	0	0	ASCRP3012026	ASCRP3012026	882.373	239.347	1.156805e+002	1.161313e+001	127	17	4.805031e+000	0	0	0	0	0	0	113.163	1	1	48.8603	17.3704
DATA	431	6	21	0	0	ASCRP3008382	ASCRP3008382	907.597	239.736	3.739242e+001	3.876687e+000	53	19	9.984512e+000	0	0	0	0	0	0	36.5476	1	1	48.5334	21.7619
DATA	432	6	22	0	0	ASCRP3004610	ASCRP3004610	932.808	239.753	8.748819e+001	8.808503e+000	102	18	3.673210e+000	0	0	0	0	0	0	85.4655	1	1	48.2044	17.3226
DATA	433	6	23	0	0	ASCRP3006158	ASCRP3006158	958.5	239.5	1.691303e+005	1.691303e+004	166951	19	6.619530e+000	0	0	0	0	0	0	165172	1	1	57.5363	20
DATA	434	6	24	0	0	ASCRP3007607	ASCRP3007607	983.893	239.5	1.488487e+002	1.492007e+001	163.5	16.5	2.837765e+000	0	0	0	0	0	0	145.335	1	1	56.9804	16.8571
DATA	435	6	25	0	0	ASCRP3000597	ASCRP3000597	1009.42	239.427	7.963567e+001	8.029164e+000	94.5	14	3.001111e+000	0	0	0	0	0	0	77.751	1	1	57.5363	14.56
DATA	436	6	26	0	0	ASCRP3013261	ASCRP3013261	1034.28	240.029	4.283969e+002	4.285193e+001	430	15	6.028970e+000	0	0	0	0	0	0	418.21	1	1	46.1809	16.4091
DATA	437	6	27	0	0	ASCRP3000250	ASCRP3000250	1059.69	239.833	3.482047e+002	3.483552e+001	359	19	5.415722e+000	0	0	0	0	0	0	339.984	1	1	47.8731	19.5172
DATA	438	6	28	0	0	A_23_P70328	NM_018132	1085.07	239.757	5.434744e+001	5.530364e+000	70	15	4.650472e+000	0	0	0	0	0	0	53.076	1	1	46.5243	16.7576
DATA	439	6	29	0	0	ASCRP3007488	ASCRP3007488	1110.79	239.875	8.895894e+002	8.896483e+001	872.5	14	4.764840e+000	0	0	0	0	0	0	868.981	1	1	47.5395	15.3704
DATA	440	6	30	0	0	ASCRP3005012	ASCRP3005012	1136.24	239.9	2.698843e+001	2.886370e+000	43.5	15	5.494093e+000	0	0	0	0	0	0	26.3709	1	1	46.5243	15.7667
DATA	441	6	31	0	0	ASCRP3002415	ASCRP3002415	1161.54	239.882	4.698481e+002	4.699595e+001	466	17.5	5.299637e+000	0	0	0	0	0	0	459.245	1	1	49.8279	17.6154
DATA	442	6	32	0	0	ASCRP3009953	ASCRP3009953	1186.83	239.859	3.100126e+001	3.264475e+000	48	16	5.158618e+000	0	0	0	0	0	0	30.3116	1	1	45.4864	16.3846
DATA	443	6	33	0	0	AS_circRNA_control215	AS_circRNA_control215	1212.17	239.78	9.933645e+002	9.934172e+001	997	17	5.281943e+000	0	0	0	0	0	0	971.591	1	1	50.7771	16.9677
DATA	444	6	34	0	0	ASCRP3008374	ASCRP3008374	1237.67	239.5	1.157304e+002	1.161808e+001	128	17.5	6.114767e+000	0	0	0	0	0	0	113.233	1	1	57.5363	16.9412
DATA	445	6	35	0	0	ASCRP3004395	ASCRP3004395	1263.21	240	4.762331e+002	4.763427e+001	482.5	17	4.365394e+000	0	0	0	0	0	0	466.048	1	1	46.8651	17.84
DATA	446	6	36	0	0	ASCRP3003479	ASCRP3003479	1288.37	239.873	1.716018e+002	1.719056e+001	181	16.5	5.339207e+000	0	0	0	0	0	0	167.973	1	1	47.5395	17.0882
DATA	447	6	37	0	0	ASCRP3013284	ASCRP3013284	1313.82	239.93	7.550673e+001	7.619446e+000	89.5	16	3.875803e+000	0	0	0	0	0	0	73.9229	1	1	46.8651	16.5143
DATA	448	6	38	0	0	ASCRP3012532	ASCRP3012532	1339.28	240.051	7.365424e+002	7.366132e+001	718	15	4.480939e+000	0	0	0	0	0	0	721.171	1	1	49.1849	15.6897
DATA	449	6	39	0	0	ASCRP3010501	ASCRP3010501	1364.58	239.573	8.108922e+001	8.172974e+000	95	15	5.690715e+000	0	0	0	0	0	0	79.4046	1	1	65	15.7931
DATA	450	6	40	0	0	ASCRP3006152	ASCRP3006152	1389.83	240.323	1.680154e+002	1.683256e+001	176	15	4.100459e+000	0	0	0	0	0	0	164.511	1	1	45.4864	16.2308
DATA	451	6	41	0	0	ASCRP3012076	ASCRP3012076	1415.66	239.878	2.923458e+002	2.925241e+001	294	15	5.024884e+000	0	0	0	0	0	0	286.227	1	1	48.8603	16.871
DATA	452	6	42	0	0	ASCRP3003461	ASCRP3003461	1440.67	239.753	2.652380e+003	2.652400e+002	2610.5	17	4.875370e+000	0	0	0	0	0	0	2596.39	1	1	48.2044	17
DATA	453	6	43	0	0	ASCRP3008179	ASCRP3008179	1466.43	240	5.890146e+001	5.978130e+000	70	18	4.748090e+000	0	0	0	0	0	0	57.6409	1	1	48.5334	17.8125
DATA	454	6	44	0	0	ASCRP3009749	ASCRP3009749	1491.85	239.916	2.820082e+002	2.821935e+001	284.5	16	4.476792e+000	0	0	0	0	0	0	275.87	1	1	46.8651	16.3333
DATA	455	6	45	0	0	ASCRP3007384	ASCRP3007384	1517.19	239.944	4.233657e+001	4.355437e+000	59	16	5.051958e+000	0	0	0	0	0	0	41.3956	1	1	46.8651	15.5882
DATA	456	6	46	0	0	ASCRP3007816	ASCRP3007816	1542.53	240.4	2.375521e+002	2.377724e+001	249	16	4.635079e+000	0	0	0	0	0	0	232.139	1	1	46.8651	16.0294
DATA	457	6	47	0	0	ASCRP3010657	ASCRP3010657	1568	240	4.791841e+004	4.791841e+003	46901.5	17	3.674041e+000	0	0	0	0	0	0	46795.5	1	1	54.9904	16.963
DATA	458	6	48	0	0	ASCRP3002785	ASCRP3002785	1593.21	240.093	7.508762e+002	7.509461e+001	753	16	3.853857e+000	0	0	0	0	0	0	732.727	1	1	48.2044	16.069
DATA	459	6	49	0	0	Negative035	Negative035	1618.5	240	1.208735e+001	1.585240e+000	27	17	3.585672e+000	0	0	0	0	0	0	11.7851	1	1	54.1152	16.8158
DATA	461	6	51	0	0	ASCRP3002064	ASCRP3002064	1669.56	239.973	1.177392e+002	1.181869e+001	130	16.5	4.023637e+000	0	0	0	0	0	0	114.566	1	1	48.5334	15.5
DATA	462	6	52	0	0	ASCRP3006680	ASCRP3006680	1694.77	240.087	1.249129e+002	1.253359e+001	139	16	3.721595e+000	0	0	0	0	0	0	121.412	1	1	46.5243	16.7059
DATA	464	6	54	66	-1	(-)3xSLv1	NegativeControl	1745.5	240.352	1.048415e+000	1.031353e+000	15	17	4.170071e+000	0	0	0	0	0	0	-0.419447	0	0	57.5363	16.4583
DATA	465	6	55	0	0	ASCRP3001211	ASCRP3001211	1771.09	240.386	2.333237e+001	2.551576e+000	38	16	4.306027e+000	0	0	0	0	0	0	22.5928	1	1	57.259	15.4483
DATA	466	6	56	1028	1	(+)E1A_r60_a135	E1A_r60_a135	1796.5	240.352	5.068311e+000	1.151691e+000	20	15	4.649540e+000	0	0	0	0	0	0	4.90083	1	0	57.5363	14.7586
DATA	467	6	57	0	0	ASCRP3013572	ASCRP3013572	1821.67	240.506	7.976305e+002	7.976977e+001	790.5	13.5	3.643329e+000	0	0	0	0	0	0	770.189	1	1	51.7088	13.9231
DATA	468	6	58	0	0	ASCRP3013425	ASCRP3013425	1847.42	240.427	1.598576e+004	1.598576e+003	15368	14.5	3.723943e+000	0	0	0	0	0	0	15412.7	1	1	57.5363	14.9583
DATA	469	6	59	0	0	ASCRP3010169	ASCRP3010169	1872.34	240.455	3.354523e+001	3.511655e+000	47	13	3.652027e+000	0	0	0	0	0	0	32.2954	1	1	49.8279	14.3214
DATA	470	6	60	0	0	ASCRP3012806	ASCRP3012806	1898.33	240.757	1.848387e+001	2.121009e+000	33	14	3.642396e+000	0	0	0	0	0	0	17.7685	1	1	47.2035	14.2727
DATA	471	6	61	0	1	RC6	RC6	1923.5	240.352	1.059105e+000	1.041869e+000	14.5	14	4.095025e+000	0	0	0	0	0	0	-0.0761657	0	0	57.5363	14.6667
DATA	472	6	62	0	0	ASCRP3003258	ASCRP3003258	1948.72	240.84	2.802319e+002	2.804260e+001	273	15	4.232808e+000	0	0	0	0	0	0	268.591	1	1	49.1849	15.2
DATA	473	6	63	0	0	ASCRP3012921	ASCRP3012921	1974	240.526	3.213654e+003	3.213671e+002	3097	15	3.130032e+000	0	0	0	0	0	0	3075.55	1	1	49.1849	13.8333
DATA	474	6	64	0	0	ASCRP3008082	ASCRP3008082	1999.65	240.795	4.393323e+002	4.394568e+001	425	15	4.513421e+000	0	0	0	0	0	0	419.871	1	1	50.1463	15.125
DATA	475	6	65	0	0	ASCRP3012236	ASCRP3012236	2025	240.455	6.338431e+002	6.339297e+001	625	16	1.035818e+001	0	0	0	0	0	0	604.919	1	1	55.8519	19.5333
DATA	476	6	66	0	0	ASCRP3011165	ASCRP3011165	2050.46	240.614	1.882283e+002	1.885204e+001	197	15.5	2.605771e+000	0	0	0	0	0	0	179.416	1	1	47.5395	15.8636
DATA	477	6	67	0	0	ASCRP3006241	ASCRP3006241	2075.67	240.5	1.086531e+005	1.086531e+004	103596	20	1.188586e+001	0	0	0	0	0	0	103444	1	1	57.5363	21.3
DATA	478	6	68	0	0	ASCRP3004539	ASCRP3004539	2101.33	240.5	1.761722e+002	1.764857e+001	182.5	18	4.199817e+000	0	0	0	0	0	0	167.55	1	1	65	16.9615
DATA	479	6	69	0	0	ASCRP3009818	ASCRP3009818	2126.5	240.5	1.492195e+002	1.495901e+001	152	16	5.258831e+000	0	0	0	0	0	0	141.79	1	1	57.5363	17.0303
DATA	480	6	70	0	0	ASCRP3005749	ASCRP3005749	2151.76	240.853	2.878950e+002	2.880876e+001	294.5	15	3.454193e+000	0	0	0	0	0	0	273.38	1	1	46.1809	15.0625
DATA	481	6	71	0	0	ASCRP3004534	ASCRP3004534	2177.46	240.892	6.807001e+001	6.888067e+000	78	15	4.475164e+000	0	0	0	0	0	0	64.603	1	1	48.8603	16.2069
DATA	483	6	73	0	0	ASCRP3006354	ASCRP3006354	2228.33	240.5	1.167204e+005	1.167204e+004	113450	17	8.503393e+000	0	0	0	0	0	0	110718	1	1	57.5363	18.3333
DATA	484	6	74	0	0	ASCRP3003951	ASCRP3003951	2253.56	240.792	1.460494e+002	1.464292e+001	150	17	4.831638e+000	0	0	0	0	0	0	138.57	1	1	49.8279	15.963
DATA	485	6	75	0	0	ASCRP3005233	ASCRP3005233	2278.78	240.583	9.641829e+001	9.699219e+000	103	17	4.506406e+000	0	0	0	0	0	0	91.517	1	1	47.8731	17.6667
DATA	486	6	76	0	0	ASCRP3011836	ASCRP3011836	2304.19	240.608	2.200337e+002	2.202854e+001	221	16	4.554144e+000	0	0	0	0	0	0	209.01	1	1	49.1849	16.4667
DATA	487	6	77	0	0	ASCRP3007860	ASCRP3007860	2329.65	240.795	7.940243e+002	7.940939e+001	760	15	4.607847e+000	0	0	0	0	0	0	755.122	1	1	51.0895	14.9677
DATA	488	6	78	0	0	ASCRP3007964	ASCRP3007964	2355.33	240.5	6.614527e+002	6.615360e+001	630.5	15	3.363688e+000	0	0	0	0	0	0	629.944	1	1	57.5363	14.7576
DATA	489	6	79	0	0	Negative043	Negative043	2380.58	240.573	3.982481e+000	1.121135e+000	17	15	3.151097e+000	0	0	0	0	0	0	3.80001	1	0	57.5363	14.8
DATA	490	6	80	0	0	ASCRP3013475	ASCRP3013475	2405.88	241.206	2.411013e+002	2.413278e+001	242	16	3.560356e+000	0	0	0	0	0	0	230.632	1	1	46.1809	15.6364
DATA	491	6	81	0	0	A_23_P58321	NM_001237	2431.11	240.843	7.514143e+001	7.586129e+000	82	15	3.696118e+000	0	0	0	0	0	0	72.0715	1	1	46.8651	15.375
DATA	492	6	82	66	1	DarkCorner	DarkCorner	2456.58	240.573	1.056421e+000	1.039755e+000	13	14	3.909187e+000	0	0	0	0	0	0	0.318394	0	0	65	13.7656
DATA	493	7	1	0	0	ASCRP3003466	ASCRP3003466	387.027	246.284	2.156009e+002	2.158026e+001	247	16	4.443247e+000	0	0	0	0	0	0	231.136	1	1	48.8603	15.9303
DATA	494	7	2	0	0	ASCRP3001579	ASCRP3001579	412.634	246.398	4.890454e+002	4.891363e+001	512	18	5.535807e+000	0	0	0	0	0	0	518.679	1	1	53.5237	18.3871
DATA	495	7	3	0	0	ASCRP3009846	ASCRP3009846	437.868	246.5	4.452783e+002	4.453800e+001	467	19	4.643436e+000	0	0	0	0	0	0	467.683	1	1	49.8279	19.1176
DATA	496	7	4	0	0	ASCRP3011084	ASCRP3011084	463.485	246.147	4.149576e+001	4.259295e+000	63	18	3.432873e+000	0	0	0	0	0	0	43.2009	1	1	46.8651	19.2308
DATA	497	7	5	0	0	ASCRP3007268	ASCRP3007268	488.442	246.468	6.309493e+002	6.310236e+001	664	17	4.863616e+000	0	0	0	0	0	0	651.51	1	1	49.8279	17.3929
DATA	498	7	6	1028	1	(+)E1A_r60_1	E1A_r60_1	513.885	246.246	1.664936e+001	1.929711e+000	34	16.5	4.734482e+000	0	0	0	0	0	0	17.066	1	1	44.7812	17.8125
DATA	499	7	7	0	0	ASCRP3007661	ASCRP3007661	539.28	246.8	2.502637e+002	2.504565e+001	278.5	18.5	8.017177e+000	0	0	0	0	0	0	254.726	1	1	49.1849	19.8571
DATA	500	7	8	0	0	ASCRP3010087	ASCRP3010087	564.247	246.612	3.137803e+002	3.139359e+001	333	18	5.426785e+000	0	0	0	0	0	0	317.489	1	1	51.7088	18.25
DATA	501	7	9	0	1	RC5	RC5	590.418	246.427	1.010299e+000	9.939442e-001	17	18	4.910564e+000	0	0	0	0	0	0	0.132729	0	0	65	17.6364
DATA	502	7	10	0	0	ASCRP3002720	ASCRP3002720	615.87	246.377	1.905134e+002	1.907750e+001	208.5	16	4.467176e+000	0	0	0	0	0	0	190.752	1	1	46.8651	16.7931
DATA	503	7	11	0	0	ASCRP3010599	ASCRP3010599	641.078	246.797	8.996045e+001	9.051819e+000	109	16.5	4.068689e+000	0	0	0	0	0	0	89.6649	1	1	45.835	17.0357
DATA	504	7	12	0	0	Negative020	Negative020	666.636	246.53	3.301528e+001	3.451718e+000	48	18	3.701143e+000	0	0	0	0	0	0	32.7822	1	1	45.835	18.5385
DATA	505	7	13	0	0	ASCRP3000316	ASCRP3000316	691.759	246.651	1.719149e+002	1.722117e+001	192	17	3.995574e+000	0	0	0	0	0	0	170.117	1	1	51.0895	16.7308
DATA	506	7	14	0	0	ASCRP3000162	ASCRP3000162	717.135	246.716	6.357745e+001	6.438037e+000	81	16	4.913207e+000	0	0	0	0	0	0	62.724	1	1	48.5334	16.2963
DATA	507	7	15	0	0	ASCRP3010653	ASCRP3010653	742.605	246.789	2.407975e+001	2.613640e+000	42	17	1.364358e+000	0	0	0	0	0	0	23.6946	1	1	49.1849	17.3636
DATA	508	7	16	0	1	RC7	RC7	768.107	246.5	1.035237e+000	1.020633e+000	18	16	3.951317e+000	0	0	0	0	0	0	0.664251	0	0	65	16
DATA	509	7	17	0	0	ASCRP3002883	ASCRP3002883	793.5	246.5	1.093255e+002	1.098005e+001	118.5	16.5	3.661072e+000	0	0	0	0	0	0	107.153	1	1	57.5363	16.1
DATA	510	7	18	0	0	ASCRP3005042	ASCRP3005042	818.386	246.729	3.111935e+002	3.113613e+001	302	17	4.250032e+000	0	0	0	0	0	0	304.524	1	1	47.5395	16.5909
DATA	511	7	19	0	0	ASCRP3003000	ASCRP3003000	844.456	246.618	6.905713e+001	6.981100e+000	88	18	4.364323e+000	0	0	0	0	0	0	67.493	1	1	47.2035	18.2258
DATA	512	7	20	0	0	ASCRP3002488	ASCRP3002488	869.567	246.761	5.165384e+003	5.165394e+002	5132	18	4.668737e+000	0	0	0	0	0	0	5043.24	1	1	46.5243	18.1667
DATA	513	7	21	0	0	ASCRP3006327	ASCRP3006327	895	246.545	6.982984e+002	6.983736e+001	692	18	6.804071e+000	0	0	0	0	0	0	681.317	1	1	55.8519	19.1538
DATA	514	7	22	0	0	ASCRP3008834	ASCRP3008834	920.418	246.573	6.251899e+001	6.335445e+000	79.5	18	7.825670e+000	0	0	0	0	0	0	60.965	1	1	65	19.1739
DATA	515	7	23	0	0	ASCRP3004919	ASCRP3004919	945.582	246.573	1.121507e+002	1.126189e+001	124.5	18	4.173925e+000	0	0	0	0	0	0	109.324	1	1	57.5363	17.963
DATA	516	7	24	0	0	ASCRP3013486	ASCRP3013486	970.657	247.286	3.992770e+002	3.994089e+001	403	17	5.264243e+000	0	0	0	0	0	0	389.067	1	1	47.5395	17.4074
DATA	517	7	25	0	0	ASCRP3009687	ASCRP3009687	996.4	246.853	6.299041e+001	6.382081e+000	80	16	5.253967e+000	0	0	0	0	0	0	61.3835	1	1	48.8603	17.3333
DATA	518	7	26	0	0	ASCRP3004414	ASCRP3004414	1022.17	246.971	3.799210e+002	3.800596e+001	390	15.5	5.195007e+000	0	0	0	0	0	0	370.246	1	1	46.8651	16.3929
DATA	519	7	27	0	0	ASCRP3005643	ASCRP3005643	1047.06	247.129	5.304708e+001	5.403016e+000	64.5	16	5.694397e+000	0	0	0	0	0	0	51.7032	1	1	46.8651	17.1154
DATA	520	7	28	0	0	ASCRP3012039	ASCRP3012039	1072.68	246.746	3.606109e+001	3.749128e+000	50	20	5.350912e+000	0	0	0	0	0	0	35.1595	1	1	47.5395	19.0323
DATA	521	7	29	0	0	ASCRP3009085	ASCRP3009085	1098.37	246.596	1.438346e+002	1.441995e+001	158	15	4.444736e+000	0	0	0	0	0	0	140.288	1	1	57.8122	15.5455
DATA	522	7	30	0	0	ASCRP3007120	ASCRP3007120	1123.6	247.4	4.043628e+001	4.171535e+000	54	15	4.148494e+000	0	0	0	0	0	0	39.4473	1	1	45.1352	15.72
DATA	523	7	31	0	0	ASCRP3012974	ASCRP3012974	1148.97	247.135	1.092274e+002	1.097069e+001	125	18.5	4.934630e+000	0	0	0	0	0	0	106.603	1	1	46.8651	17.1667
DATA	524	7	32	0	0	ASCRP3002755	ASCRP3002755	1174.28	247.153	1.493176e+002	1.496684e+001	162	17	5.302662e+000	0	0	0	0	0	0	145.79	1	1	47.5395	16.2414
DATA	525	7	33	0	0	Negative008	Negative008	1199.57	247.157	3.761616e+002	3.763009e+001	368	17	4.831530e+000	0	0	0	0	0	0	367.425	1	1	47.5395	16.9667
DATA	526	7	34	0	0	ASCRP3008861	ASCRP3008861	1225.09	247.104	1.043632e+002	1.048637e+001	111	17	5.342692e+000	0	0	0	0	0	0	101.981	1	1	46.8651	17.1875
DATA	527	7	35	0	0	ASCRP3006978	ASCRP3006978	1250.41	247	3.915803e+001	4.047218e+000	53	19	5.189749e+000	0	0	0	0	0	0	38.2789	1	1	44.0646	18.8276
DATA	528	7	36	0	0	ASCRP3009035	ASCRP3009035	1275.99	247.324	9.195422e+001	9.252115e+000	102	16	4.547806e+000	0	0	0	0	0	0	89.9165	1	1	46.1809	17.3571
DATA	529	7	37	0	0	ASCRP3013294	ASCRP3013294	1301.79	247.319	3.095922e+001	3.260361e+000	46	16.5	5.185756e+000	0	0	0	0	0	0	30.2821	1	1	47.5395	17.2778
DATA	530	7	38	0	0	ASCRP3012311	ASCRP3012311	1326.68	247.395	2.397025e+002	2.399204e+001	247	15	3.609426e+000	0	0	0	0	0	0	234.512	1	1	49.5074	15.1935
DATA	531	7	39	0	0	ASCRP3007531	ASCRP3007531	1352.09	247.386	6.234293e+001	6.317500e+000	76	14	5.541631e+000	0	0	0	0	0	0	61.0033	1	1	57.259	15
DATA	532	7	40	0	0	ASCRP3010531	ASCRP3010531	1377.14	247.644	5.903274e+001	5.991067e+000	71	15.5	5.251363e+000	0	0	0	0	0	0	57.7687	1	1	48.5334	16.1316
DATA	533	7	41	0	0	ASCRP3002344	ASCRP3002344	1402.91	247.386	7.101680e+001	7.174818e+000	84.5	16	4.632100e+000	0	0	0	0	0	0	69.4988	1	1	57.259	16.4722
DATA	534	7	42	0	0	ASCRP3003361	ASCRP3003361	1428.55	247.387	5.822078e+001	5.911082e+000	72.5	16	4.551697e+000	0	0	0	0	0	0	56.9724	1	1	49.5074	17.1111
DATA	535	7	43	0	0	ASCRP3005946	ASCRP3005946	1453.42	246.953	8.698347e+000	1.342086e+000	25.5	17.5	4.380543e+000	0	0	0	0	0	0	8.5107	1	1	36.5637	17.6786
DATA	536	7	44	0	0	ASCRP3010693	ASCRP3010693	1478.85	247.459	7.772563e+001	7.839508e+000	93	16	5.571047e+000	0	0	0	0	0	0	76.0284	1	1	48.5334	18.3548
DATA	537	7	45	0	0	ASCRP3004642	ASCRP3004642	1504.16	247.747	1.873403e+002	1.876192e+001	200	15	4.478509e+000	0	0	0	0	0	0	183.186	1	1	48.5334	15.0588
DATA	538	7	46	0	0	ASCRP3007273	ASCRP3007273	1529.97	247.343	8.295876e+001	8.358729e+000	99	16	5.529448e+000	0	0	0	0	0	0	81.0833	1	1	45.835	15.6857
DATA	539	7	47	0	0	ASCRP3004075	ASCRP3004075	1555.42	247.427	1.513929e+002	1.517386e+001	164	15	4.892999e+000	0	0	0	0	0	0	147.89	1	1	57.5363	16.0541
DATA	540	7	48	0	0	ASCRP3001755	ASCRP3001755	1580.4	247.438	8.402084e+002	8.402708e+001	814	17	3.661573e+000	0	0	0	0	0	0	820.254	1	1	48.2044	16.9565
DATA	541	7	49	0	0	ASCRP3002338	ASCRP3002338	1606.31	247.386	1.720404e+002	1.723455e+001	179	17	3.567796e+000	0	0	0	0	0	0	167.829	1	1	47.5395	17.3333
DATA	542	7	50	0	0	ASCRP3007961	ASCRP3007961	1631.42	247.427	4.731036e+001	4.840996e+000	60	15	4.417706e+000	0	0	0	0	0	0	46.1144	1	1	57.5363	15.871
DATA	543	7	51	0	0	ASCRP3006901	ASCRP3006901	1657.03	247.25	1.495808e+002	1.499328e+001	157	14.5	4.403045e+000	0	0	0	0	0	0	145.663	1	1	45.4864	14.3529
DATA	544	7	52	0	0	ASCRP3006849	ASCRP3006849	1682.41	247.466	4.272913e+001	4.394815e+000	55.5	15.5	3.575138e+000	0	0	0	0	0	0	41.5686	1	1	48.8603	15.6667
DATA	545	7	53	1028	1	(+)E1A_r60_a107	E1A_r60_a107	1707.88	247.946	2.340749e+001	2.556945e+000	38	15	4.479752e+000	0	0	0	0	0	0	22.7476	1	1	42.5954	16.4545
DATA	546	7	54	0	0	ASCRP3002219	ASCRP3002219	1733.32	247.867	1.144769e+002	1.149395e+001	126	18	4.455764e+000	0	0	0	0	0	0	111.12	1	1	49.1849	17.7813
DATA	547	7	55	0	0	ASCRP3003024	ASCRP3003024	1758.31	248	2.292153e+003	2.292176e+002	2242	17	4.387370e+000	0	0	0	0	0	0	2222.26	1	1	47.2035	16.6087
DATA	548	7	56	0	0	ASCRP3002138	ASCRP3002138	1783.6	247.831	1.710532e+002	1.713647e+001	182	14.5	4.954137e+000	0	0	0	0	0	0	165.623	1	1	51.4001	14.25
DATA	549	7	57	0	0	ASCRP3004191	ASCRP3004191	1809.32	247.701	1.332327e+002	1.336335e+001	139.5	15	5.115868e+000	0	0	0	0	0	0	128.826	1	1	49.8279	15.7917
DATA	550	7	58	0	0	ASCRP3002496	ASCRP3002496	1834.61	247.642	2.749871e+002	2.751821e+001	280	13	2.355900e+000	0	0	0	0	0	0	265.524	1	1	45.835	13.0714
DATA	551	7	59	0	0	ASCRP3007089	ASCRP3007089	1860	247.545	3.538433e+002	3.539953e+001	359	13.5	2.781604e+000	0	0	0	0	0	0	341.179	1	1	55.8519	14.2083
DATA	552	7	60	0	0	ASCRP3003304	ASCRP3003304	1885	247.729	2.053503e+001	2.301193e+000	34	14	4.099075e+000	0	0	0	0	0	0	19.7725	1	1	46.8651	14.1875
DATA	553	7	61	0	0	Negative016	Negative016	1910.5	248	5.622650e+002	5.623612e+001	523.5	15	4.278604e+000	0	0	0	0	0	0	540.623	1	1	48.5334	15.625
DATA	554	7	62	0	0	ASCRP3010218	ASCRP3010218	1936.33	247.5	2.845025e+001	3.029710e+000	42	14	4.055506e+000	0	0	0	0	0	0	27.3134	1	1	57.5363	14.6333
DATA	555	7	63	0	0	ASCRP3009868	ASCRP3009868	1961.73	247.769	1.340518e+002	1.344570e+001	140	15	4.017204e+000	0	0	0	0	0	0	128.519	1	1	49.8279	15.069
DATA	556	7	64	0	0	ASCRP3010674	ASCRP3010674	1987	247.545	4.726200e+002	4.727354e+001	453	15	4.082885e+000	0	0	0	0	0	0	452.477	1	1	55.8519	15.7931
DATA	557	7	65	0	0	ASCRP3003450	ASCRP3003450	2012.42	247.573	9.779521e+004	9.779521e+003	93249	18	6.282708e+000	0	0	0	0	0	0	93503.9	1	1	57.5363	18.9
DATA	558	7	66	0	0	ASCRP3008202	ASCRP3008202	2037.61	247.903	4.036541e+001	4.170149e+000	53.5	16	3.145987e+000	0	0	0	0	0	0	38.5486	1	1	48.5334	15.5217
DATA	559	7	67	0	0	ASCRP3000139	ASCRP3000139	2063.14	247.593	2.029722e+004	2.029722e+003	19145	18	6.407808e+000	0	0	0	0	0	0	19360.1	1	1	56.9804	18.68
DATA	560	7	68	0	0	ASCRP3006137	ASCRP3006137	2088.5	247.648	2.677422e+002	2.679478e+001	265	17	5.169063e+000	0	0	0	0	0	0	255.116	1	1	57.5363	16.8276
DATA	561	7	69	0	0	ASCRP3005288	ASCRP3005288	2113.91	247.614	4.977469e+000	1.162420e+000	19	18	3.571775e+000	0	0	0	0	0	0	4.73836	1	0	65	17.1515
DATA	562	7	70	0	0	ASCRP3005672	ASCRP3005672	2139.52	248	2.535333e+001	2.744614e+000	36.5	16	3.440246e+000	0	0	0	0	0	0	24.1188	1	1	47.2035	15.4
DATA	563	7	71	0	0	ASCRP3006973	ASCRP3006973	2164.69	248.171	7.326737e+001	7.401842e+000	82	15	4.309458e+000	0	0	0	0	0	0	69.662	1	1	47.2035	16
DATA	564	7	72	0	0	ASCRP3011889	ASCRP3011889	2190.28	248.095	3.006593e+002	3.008433e+001	280	16	4.272946e+000	0	0	0	0	0	0	285.749	1	1	48.8603	16.5161
DATA	565	7	73	0	0	ASCRP3004116	ASCRP3004116	2215.5	247.648	6.542790e+000	1.239253e+000	20.5	16	4.272723e+000	0	0	0	0	0	0	6.21668	1	1	57.5363	16.5517
DATA	566	7	74	0	0	ASCRP3009596	ASCRP3009596	2240.88	247.939	4.338578e+002	4.339854e+001	417	15	5.116431e+000	0	0	0	0	0	0	412.296	1	1	46.5243	15.2174
DATA	567	7	75	0	0	ASCRP3000987	ASCRP3000987	2266.28	248.206	4.756717e+001	4.871626e+000	59	17	4.270831e+000	0	0	0	0	0	0	45.2224	1	1	46.1809	16.64
DATA	568	7	76	0	0	ASCRP3006728	ASCRP3006728	2291.36	247.928	2.304403e+002	2.306799e+001	226	16	3.502159e+000	0	0	0	0	0	0	219.209	1	1	46.5243	15.1563
DATA	569	7	77	0	0	ASCRP3002500	ASCRP3002500	2317.13	248	6.730281e+002	6.731100e+001	645	15.5	4.045716e+000	0	0	0	0	0	0	640.882	1	1	48.5334	15.6667
DATA	570	7	78	0	0	ASCRP3003520	ASCRP3003520	2342.56	248.07	2.142286e+002	2.144851e+001	210	16	3.222235e+000	0	0	0	0	0	0	204.277	1	1	48.2044	15.871
DATA	571	7	79	0	0	ASCRP3012028	ASCRP3012028	2367.93	248.194	4.551797e+001	4.670627e+000	57	15	3.141970e+000	0	0	0	0	0	0	43.4807	1	1	46.8651	15.4211
DATA	572	7	80	0	0	ASCRP3010125	ASCRP3010125	2393.2	248.239	3.345996e+002	3.347626e+001	328	15.5	2.713868e+000	0	0	0	0	0	0	320.318	1	1	46.8651	15.5714
DATA	573	7	81	0	0	ASCRP3009549	ASCRP3009549	2418.57	247.761	3.200087e+003	3.200104e+002	3020	15	3.504379e+000	0	0	0	0	0	0	3071.1	1	1	46.5243	15.6857
DATA	574	7	82	0	0	ASCRP3007793	ASCRP3007793	2443.97	247.723	3.304545e+002	3.306177e+001	329.5	14	3.926828e+000	0	0	0	0	0	0	318.116	1	1	45.4864	14.4043
DATA	575	8	1	0	0	ASCRP3011536	ASCRP3011536	399.671	253.871	1.128860e+002	1.132782e+001	139	16	4.124584e+000	0	0	0	0	0	0	119.855	1	1	47.2035	16.2927
DATA	576	8	2	0	0	ASCRP3002027	ASCRP3002027	425.388	253.478	2.187561e+001	2.385450e+000	41	18	4.937083e+000	0	0	0	0	0	0	22.9958	1	1	45.835	18.4857
DATA	577	8	3	0	0	ASCRP3008166	ASCRP3008166	450.358	253.851	8.814717e+001	8.866856e+000	111	17	2.329571e+000	0	0	0	0	0	0	91.8055	1	1	45.835	17.7368
DATA	578	8	4	0	0	ASCRP3006103	ASCRP3006103	476	253.545	5.794681e+001	5.875014e+000	78	18	2.753785e+000	0	0	0	0	0	0	59.8488	1	1	55.8519	18.2
DATA	579	8	5	0	0	ASCRP3006374	ASCRP3006374	500.817	253.859	7.683117e+002	7.683736e+001	802	17	5.404169e+000	0	0	0	0	0	0	787.451	1	1	46.8651	18.0286
DATA	580	8	6	0	0	ASCRP3000518	ASCRP3000518	526.582	253.573	1.868323e+002	1.870904e+001	211	18	4.582038e+000	0	0	0	0	0	0	190.157	1	1	65	17.931
DATA	581	8	7	0	0	ASCRP3002080	ASCRP3002080	552.418	253.573	9.246613e+001	9.299339e+000	114	18	1.226732e+001	0	0	1	0	0	0	93.5078	1	1	57.5363	21.7778
DATA	582	8	8	0	0	ASCRP3003808	ASCRP3003808	577.435	254.29	2.934709e+002	2.936394e+001	309.5	18	4.950245e+000	0	0	0	0	0	0	295.019	1	1	46.8651	18.1724
DATA	583	8	9	0	0	ASCRP3005191	ASCRP3005191	602.806	253.625	6.249178e+001	6.328611e+000	81	17	4.812798e+000	0	0	0	0	0	0	62.5202	1	1	47.8731	18.1143
DATA	584	8	10	0	0	ASCRP3013121	ASCRP3013121	628.288	254.167	5.040775e+001	5.139859e+000	68	16	2.924988e+000	0	0	0	0	0	0	50.189	1	1	45.835	17
DATA	585	8	11	0	1	RC12	RC12	653.582	253.573	1.024830e+000	1.008152e+000	18	18	4.668308e+000	0	0	0	0	0	0	-0.268306	0	0	65	18.6897
DATA	586	8	12	0	0	ASCRP3003784	ASCRP3003784	679.367	253.45	1.833014e+001	2.093696e+000	36	18.5	3.397698e+000	0	0	0	0	0	0	18.1174	1	1	42.5954	18.9375
DATA	587	8	13	0	0	ASCRP3013477	ASCRP3013477	704.368	254.265	8.794890e+001	8.853284e+000	104	15	2.945486e+000	0	0	0	0	0	0	86.636	1	1	46.5243	14.6957
DATA	588	8	14	0	0	ASCRP3002643	ASCRP3002643	729.422	253.889	5.585357e+001	5.677316e+000	70	17	4.876540e+000	0	0	0	0	0	0	54.8825	1	1	37.847	16.2258
DATA	589	8	15	0	0	AS_circRNA_control214	AS_circRNA_control214	755.338	254.38	1.714510e+002	1.717542e+001	190.5	17	3.711430e+000	0	0	0	0	0	0	168.048	1	1	47.5395	16.1333
DATA	590	8	16	0	0	ASCRP3002055	ASCRP3002055	780.676	254.084	8.002900e+001	8.067906e+000	96	15	4.368250e+000	0	0	0	0	0	0	78.2983	1	1	47.5395	16.4333
DATA	591	8	17	0	0	ASCRP3008346	ASCRP3008346	806.169	253.873	3.184170e+001	3.344673e+000	49	15.5	4.234371e+000	0	0	0	0	0	0	31.1055	1	1	46.8651	15.8214
DATA	592	8	18	0	0	ASCRP3007112	ASCRP3007112	831.413	253.863	4.740493e+002	4.741601e+001	483	17	4.027308e+000	0	0	0	0	0	0	462.494	1	1	50.1463	17.1724
DATA	593	8	19	0	0	Negative021	Negative021	857	254	1.085964e+001	1.494043e+000	28	16	4.688447e+000	0	0	0	0	0	0	10.5836	1	1	65	17.3077
DATA	594	8	20	0	0	ASCRP3007049	ASCRP3007049	882.5	254	2.810831e+002	2.812706e+001	286	18.5	6.729859e+000	0	0	0	0	0	0	273.726	1	1	48.5334	20.4286
DATA	595	8	21	0	0	ASCRP3006336	ASCRP3006336	907.5	254	1.923797e+005	1.923797e+004	187202	19	1.288630e+001	0	0	1	0	1	0	187243	1	1	54.1152	23.16
DATA	596	8	22	0	0	ASCRP3006748	ASCRP3006748	933.06	254.284	2.307820e+001	2.526375e+000	40.5	18	3.350343e+000	0	0	0	0	0	0	22.4522	1	1	45.835	17.4688
DATA	597	8	23	0	0	ASCRP3002706	ASCRP3002706	958.314	254.243	1.000988e+002	1.006253e+001	115.5	19	5.387545e+000	0	0	0	0	0	0	97.3678	1	1	47.2035	17.8889
DATA	598	8	24	0	0	ASCRP3006281	ASCRP3006281	983.73	254.365	9.083381e+001	9.141379e+000	105	16	4.255394e+000	0	0	0	0	0	0	88.3507	1	1	44.4243	16.4138
DATA	599	8	25	0	0	ASCRP3010672	ASCRP3010672	1009.06	254.273	7.546123e+001	7.615819e+000	92	17	5.168586e+000	0	0	0	0	0	0	73.4078	1	1	45.835	16.8571
DATA	600	8	26	0	0	ASCRP3001220	ASCRP3001220	1034.39	254.329	2.376673e+002	2.378894e+001	253	17.5	5.487289e+000	0	0	0	0	0	0	231.247	1	1	47.8731	17.6
DATA	601	8	27	0	0	ASCRP3012013	ASCRP3012013	1060.18	254.456	5.319466e+001	5.417787e+000	67	18	4.500684e+000	0	0	0	0	0	0	51.7723	1	1	46.8651	18.4483
DATA	602	8	28	0	0	ASCRP3003103	ASCRP3003103	1085.5	254.5	7.796730e+002	7.797407e+001	770	17	5.035162e+000	0	0	0	0	0	0	759.106	1	1	49.1849	17.3784
DATA	603	8	29	0	0	ASCRP3002116	ASCRP3002116	1110.75	254.5	1.130338e+002	1.134991e+001	128	14	3.945170e+000	0	0	0	0	0	0	110.1	1	1	48.5334	14.7667
DATA	604	8	30	0	0	ASCRP3001291	ASCRP3001291	1135.94	254.535	5.195112e+003	5.195122e+002	5086	16	4.414366e+000	0	0	0	0	0	0	5062.58	1	1	48.2044	15.7059
DATA	605	8	31	0	1	RC6	RC6	1161.58	254.427	1.156196e+000	1.032147e+000	18	17	5.059644e+000	0	0	0	0	0	0	1.12728	1	0	65	17
DATA	606	8	32	0	0	ASCRP3004760	ASCRP3004760	1187	254.437	6.566807e+001	6.646343e+000	80.5	16	3.605551e+000	0	0	0	0	0	0	64.0575	1	1	48.5334	15.2
DATA	607	8	33	0	0	ASCRP3011137	ASCRP3011137	1212.31	254.338	2.280267e+002	2.282568e+001	238.5	17	4.685147e+000	0	0	0	0	0	0	222.546	1	1	48.5334	17.7188
DATA	608	8	34	0	0	ASCRP3008561	ASCRP3008561	1237.56	254.521	3.898957e+002	3.900302e+001	398	19	8.022373e+000	0	0	0	0	0	0	380.693	1	1	48.2044	19.9615
DATA	609	8	35	0	0	ASCRP3013005	ASCRP3013005	1263.3	254.375	3.286065e+001	3.441829e+000	47	19	5.373248e+000	0	0	0	0	0	0	32.0999	1	1	44.7812	18.7778
DATA	610	8	36	0	0	ASCRP3003176	ASCRP3003176	1288.59	254.648	1.726404e+001	2.006906e+000	33.5	15	4.129302e+000	0	0	0	0	0	0	16.8705	1	1	47.8731	16.3636
DATA	611	8	37	0	0	ASCRP3002218	ASCRP3002218	1314	254.455	1.605691e+001	1.903861e+000	32.5	16.5	4.408385e+000	0	0	0	0	0	0	15.6966	1	1	55.8519	16.8421
DATA	612	8	38	0	0	ASCRP3007456	ASCRP3007456	1339.07	254.732	2.197569e+002	2.199947e+001	231	14	4.969364e+000	0	0	0	0	0	0	214.88	1	1	47.5395	15.1379
DATA	613	8	39	0	0	ASCRP3004516	ASCRP3004516	1364.6	254.853	1.732155e+002	1.735170e+001	186.5	17	6.500095e+000	0	0	0	0	0	0	169.406	1	1	48.8603	17.4138
DATA	614	8	40	0	0	ASCRP3001143	ASCRP3001143	1390.31	254.757	1.484905e+002	1.488420e+001	159.5	17	4.690416e+000	0	0	0	0	0	0	145.246	1	1	48.8603	17.3333
DATA	615	8	41	0	0	ASCRP3010007	ASCRP3010007	1415.44	254.466	5.962391e+002	5.963267e+001	600	17	4.773801e+000	0	0	0	0	0	0	583.253	1	1	49.1849	17.4074
DATA	616	8	42	0	0	ASCRP3007455	ASCRP3007455	1440.89	254.5	1.117546e+002	1.122212e+001	124	17	4.558577e+000	0	0	0	0	0	0	109.317	1	1	56.9804	17.3704
DATA	617	8	43	0	0	ASCRP3007885	ASCRP3007885	1466.51	254.63	1.232922e+003	1.232965e+002	1214	18.5	4.594107e+000	0	0	0	0	0	0	1205.86	1	1	48.5334	19.0714
DATA	618	8	44	0	0	ASCRP3012863	ASCRP3012863	1491.79	254.521	3.890877e+001	4.023029e+000	54	16	4.102394e+000	0	0	0	0	0	0	38.0466	1	1	48.2044	16.5938
DATA	619	8	45	0	0	ASCRP3000180	ASCRP3000180	1517.31	254.831	2.441392e+001	2.647057e+000	39	15	3.912214e+000	0	0	0	0	0	0	23.8652	1	1	49.5074	14.6552
DATA	620	8	46	0	0	Negative055	Negative055	1542.5	254.5	6.289516e+000	1.201232e+000	23	15	3.056915e+000	0	0	0	0	0	0	6.14561	1	1	57.5363	14.963
DATA	621	8	47	0	0	ASCRP3008652	ASCRP3008652	1568.15	254.824	1.946647e+002	1.949339e+001	201	16	5.292850e+000	0	0	0	0	0	0	190.112	1	1	46.1809	16.4706
DATA	622	8	48	0	0	ASCRP3001620	ASCRP3001620	1593.52	254.955	4.355162e+001	4.474057e+000	59	17	2.294453e+000	0	0	0	0	0	0	42.5072	1	1	45.835	17.7419
DATA	623	8	49	0	0	ASCRP3011108	ASCRP3011108	1618.95	254.534	6.089145e+002	6.090009e+001	598	16	3.921482e+000	0	0	0	0	0	0	593.883	1	1	48.5334	16.0938
DATA	624	8	50	0	0	ASCRP3003869	ASCRP3003869	1644.32	254.68	9.042361e+002	9.042943e+001	874	15	4.487140e+000	0	0	0	0	0	0	881.21	1	1	48.8603	14.9737
DATA	625	8	51	0	0	ASCRP3001873	ASCRP3001873	1669.74	254.778	7.812527e+001	7.879746e+000	95	14.5	3.984020e+000	0	0	0	0	0	0	76.0682	1	1	47.5395	14.3
DATA	626	8	52	0	0	ASCRP3010362	ASCRP3010362	1694.95	254.824	5.662576e+002	5.663509e+001	556.5	15	3.443242e+000	0	0	0	0	0	0	550.814	1	1	47.8731	15.5484
DATA	627	8	53	0	0	ASCRP3007656	ASCRP3007656	1720.09	255.328	3.085120e+003	3.085137e+002	3015	16	5.001512e+000	0	0	0	0	0	0	2997.94	1	1	45.1352	17.2188
DATA	628	8	54	0	0	ASCRP3004329	ASCRP3004329	1745.5	255.162	2.767063e+003	2.767082e+002	2701	18	5.038315e+000	0	0	0	0	0	0	2685.82	1	1	49.8279	17.6667
DATA	629	8	55	0	0	ASCRP3010424	ASCRP3010424	1770.85	255.182	3.028946e+002	3.030701e+001	307.5	16	5.567253e+000	0	0	0	0	0	0	293.652	1	1	46.1809	15.9259
DATA	630	8	56	130	1	(+)eQC-40	EQC	1796.73	254.873	1.791108e+001	2.067555e+000	32.5	16	5.302786e+000	0	0	0	0	0	0	17.3419	1	1	45.1352	15.5333
DATA	631	8	57	0	0	A_23_P128613	NM_024089	1821.47	254.66	1.068010e+001	1.486646e+000	24	15	4.435996e+000	0	0	0	0	0	0	10.3274	1	1	40.6843	15.2963
DATA	632	8	58	0	0	ASCRP3011437	ASCRP3011437	1847.46	255.232	7.666961e+001	7.736573e+000	85	14	3.446995e+000	0	0	0	0	0	0	74.0409	1	1	46.8651	14.1034
DATA	633	8	59	0	0	Negative019	Negative019	1872.49	254.757	2.322909e+001	2.543851e+000	37	14	4.322330e+000	0	0	0	0	0	0	22.4013	1	1	47.2035	14.3571
DATA	634	8	60	0	0	ASCRP3009029	ASCRP3009029	1898.09	254.614	7.017082e+001	7.093500e+000	82	14.5	4.914328e+000	0	0	0	0	0	0	67.575	1	1	57.259	14.9706
DATA	635	8	61	0	0	ASCRP3006417	ASCRP3006417	1923.46	255.38	1.222005e+003	1.222049e+002	1138.5	14	3.322900e+000	0	0	0	0	0	0	1175.3	1	1	47.5395	14.6667
DATA	636	8	62	0	0	ASCRP3005275	ASCRP3005275	1948.94	255.141	3.293091e+001	3.453770e+000	45.5	14.5	3.748410e+000	0	0	0	0	0	0	31.6281	1	1	46.8651	14.5333
DATA	637	8	63	0	0	ASCRP3010730	ASCRP3010730	1974.5	255	1.561588e+002	1.565065e+001	161	15	2.828427e+000	0	0	0	0	0	0	149.777	1	1	54.1152	15
DATA	638	8	64	0	0	ASCRP3005527	ASCRP3005527	1999.63	255.307	1.477406e+003	1.477443e+002	1403	18	6.439372e+000	0	0	0	0	0	0	1415.29	1	1	47.8731	18.5862
DATA	639	8	65	66	-1	(-)3xSLv1	NegativeControl	2025	255	1.062510e+000	1.045782e+000	15	16	6.195501e+000	0	0	0	0	0	0	0.328307	0	0	54.9904	17.2069
DATA	640	8	66	0	0	A_23_P39682	NM_001079	2050.5	255	3.113268e+001	3.284423e+000	39	15.5	3.824178e+000	0	0	0	0	0	0	29.7516	1	1	54.1152	15.4286
DATA	641	8	67	0	0	ASCRP3008689	ASCRP3008689	2075.5	255	1.006147e+002	1.011586e+001	110	16.5	5.974432e+000	0	0	0	0	0	0	96.0526	1	1	54.1152	16.7083
DATA	642	8	68	0	0	ASCRP3004444	ASCRP3004444	2101.42	255.427	1.190911e+002	1.195517e+001	131	15.5	3.104317e+000	0	0	0	0	0	0	113.593	1	1	57.5363	15.5333
DATA	643	8	69	0	0	ASCRP3010037	ASCRP3010037	2126.65	255.446	1.120389e+002	1.125291e+001	117	16	3.141168e+000	0	0	0	0	0	0	106.785	1	1	48.8603	15.9375
DATA	644	8	70	0	0	ASCRP3004856	ASCRP3004856	2152.33	255.685	1.912696e+001	2.181856e+000	33	13	3.197221e+000	0	0	0	0	0	0	18.2195	1	1	48.2044	14
DATA	645	8	71	0	0	ASCRP3012390	ASCRP3012390	2177.73	255.548	4.741211e+001	4.856148e+000	59	16	3.802093e+000	0	0	0	0	0	0	45.1422	1	1	48.5334	16.4516
DATA	646	8	72	0	0	ASCRP3003917	ASCRP3003917	2202.94	255.462	3.082090e+002	3.083880e+001	304	16	4.097097e+000	0	0	0	0	0	0	293.384	1	1	44.7812	16.2
DATA	647	8	73	0	0	ASCRP3012865	ASCRP3012865	2228.58	255.067	2.708215e+001	2.904860e+000	40	13	4.890873e+000	0	0	0	0	0	0	25.7775	1	1	43.7019	15.0714
DATA	648	8	74	0	0	ASCRP3003471	ASCRP3003471	2253.48	255.435	1.278309e+001	1.654408e+000	26	17	4.838067e+000	0	0	0	0	0	0	12.1717	1	1	43.7019	16.2
DATA	649	8	75	0	0	ASCRP3005090	ASCRP3005090	2279.07	255.279	2.007938e+001	2.265754e+000	32	15.5	3.285111e+000	0	0	0	0	0	0	19.1291	1	1	45.835	15.0333
DATA	650	8	76	0	0	ASCRP3002433	ASCRP3002433	2304.23	255.212	3.981075e+003	3.981089e+002	3886	16	3.772861e+000	0	0	0	0	0	0	3795.89	1	1	45.835	15.8
DATA	651	8	77	1028	1	(+)E1A_r60_a135	E1A_r60_a135	2329.58	255.427	4.289277e+000	1.131870e+000	17	16	5.909575e+000	0	0	0	0	0	0	4.09497	1	0	65	17.3333
DATA	652	8	78	0	0	ASCRP3007406	ASCRP3007406	2355.3	255.873	9.533417e+001	9.590588e+000	106	16	5.756090e+000	0	0	0	0	0	0	91.1739	1	1	45.1352	16.4848
DATA	653	8	79	0	0	ASCRP3007326	ASCRP3007326	2380.76	255.514	3.060155e+001	3.233221e+000	41	15	3.921755e+000	0	0	0	0	0	0	29.3222	1	1	47.2035	15.3611
DATA	654	8	80	0	0	ASCRP3000513	ASCRP3000513	2405.97	255.711	1.540110e+003	1.540146e+002	1422.5	15	3.044012e+000	0	0	0	0	0	0	1479.39	1	1	49.1849	15.1379
DATA	655	8	81	0	0	ASCRP3011895	ASCRP3011895	2431.58	255.507	4.323206e+001	4.446084e+000	55	14	3.654980e+000	0	0	0	0	0	0	41.6472	1	1	47.2035	14.8864
DATA	656	8	82	0	0	ASCRP3006745	ASCRP3006745	2456.99	255.627	4.078218e+001	4.207375e+000	53	14	3.750266e+000	0	0	0	0	0	0	39.4231	1	1	45.4864	14.1131
DATA	657	9	1	0	0	ASCRP3005249	ASCRP3005249	387.116	260.739	8.945529e+001	8.994828e+000	109	16	4.378789e+000	0	0	0	0	0	0	95.1198	1	1	46.1809	16.3307
DATA	658	9	2	0	0	ASCRP3000898	ASCRP3000898	412.385	261.154	7.143754e+001	7.206701e+000	93	19	4.361612e+000	0	0	0	0	0	0	75.1638	1	1	45.4864	18.9032
DATA	659	9	3	0	0	ASCRP3013539	ASCRP3013539	438.09	260.896	7.883748e+001	7.941923e+000	100	21	5.226680e+000	0	0	0	0	0	0	82.1645	1	1	46.8651	19.4545
DATA	660	9	4	0	0	ASCRP3011218	ASCRP3011218	463.224	261.075	7.550681e+001	7.612467e+000	94	17	1.555146e+000	0	0	0	0	0	0	78.0096	1	1	45.835	17.375
DATA	661	9	5	0	0	ASCRP3003085	ASCRP3003085	488.838	261.118	1.738226e+002	1.740962e+001	195.5	18	5.667447e+000	0	0	0	0	0	0	178.145	1	1	46.5243	18.4063
DATA	662	9	6	0	0	ASCRP3006470	ASCRP3006470	514.205	260.867	1.438694e+001	1.742278e+000	33	18	4.996110e+000	0	0	0	0	0	0	14.6403	1	1	49.8279	18.1944
DATA	663	9	7	0	0	ASCRP3012225	ASCRP3012225	539.5	261	1.744229e+005	1.744229e+004	173239	20	6.743562e+000	0	0	0	0	0	0	176329	1	1	54.1152	20.2286
DATA	664	9	8	1028	1	(+)E1A_r60_a22	E1A_r60_a22	564.813	261	2.666975e+001	2.846551e+000	45	17	4.475219e+000	0	0	0	0	0	0	26.8028	1	1	47.8731	17.2
DATA	665	9	9	0	0	ASCRP3013318	ASCRP3013318	590.548	260.855	2.727731e+001	2.905370e+000	48	18	4.652983e+000	0	0	0	0	0	0	27.2684	1	1	43.7019	18.6897
DATA	666	9	10	0	0	ASCRP3004906	ASCRP3004906	616.295	260.754	2.621410e+001	2.807487e+000	44	16.5	4.164825e+000	0	0	0	0	0	0	26.0816	1	1	44.4243	17.4063
DATA	667	9	11	0	0	ASCRP3010890	ASCRP3010890	641.088	261.386	5.399418e+001	5.492970e+000	71.5	16	3.227049e+000	0	0	0	0	0	0	53.4884	1	1	57.259	16.5769
DATA	668	9	12	0	0	ASCRP3001525	ASCRP3001525	665.491	261	3.492894e+003	3.492908e+002	3167	20	3.881296e+000	0	1	0	0	0	0	3448.44	1	1	42.2201	19.6429
DATA	669	9	13	0	0	ASCRP3003860	ASCRP3003860	691.816	261.513	1.366026e+001	1.702724e+000	31	17	4.185484e+000	0	0	0	0	0	0	13.4387	1	1	49.8279	17.4194
DATA	670	9	14	0	0	ASCRP3005466	ASCRP3005466	717.253	261.627	1.135927e+002	1.140491e+001	130.5	15	3.102835e+000	0	0	0	0	0	0	111.435	1	1	49.1849	14.6
DATA	671	9	15	0	0	ASCRP3012836	ASCRP3012836	742.676	261.732	6.021610e+001	6.107693e+000	76.5	17	4.059330e+000	0	0	0	0	0	0	58.9301	1	1	47.8731	16.0667
DATA	672	9	16	0	0	ASCRP3012025	ASCRP3012025	767.81	261.643	4.497248e+002	4.498413e+001	458	16.5	4.097410e+000	0	0	0	0	0	0	439.263	1	1	51.4001	16.3824
DATA	673	9	17	0	0	ASCRP3001370	ASCRP3001370	793.42	261.406	1.302802e+002	1.306831e+001	144.5	15	4.688811e+000	0	0	0	0	0	0	127.047	1	1	47.5395	16.5806
DATA	674	9	18	0	0	ASCRP3005313	ASCRP3005313	818.676	261.382	4.693151e+002	4.694274e+001	471	16	4.469587e+000	0	0	0	0	0	0	457.057	1	1	46.5243	16.1481
DATA	675	9	19	0	0	ASCRP3004975	ASCRP3004975	844.264	261.222	2.627611e+002	2.629621e+001	277.5	17	4.354041e+000	0	0	0	0	0	0	255.637	1	1	47.5395	17.0714
DATA	676	9	20	0	0	CUST_15_PI418767722	NM_001614	869.618	261.237	2.547346e+002	2.549422e+001	265	16	4.384666e+000	0	0	0	0	0	0	247.629	1	1	49.1849	16.9565
DATA	677	9	21	0	1	ETG10_13482	ETG10_13482	895	261.455	2.752035e+000	1.065494e+000	20	21.5	1.247162e+001	0	0	0	0	1	0	2.67359	1	0	55.8519	26.1
DATA	678	9	22	0	0	Negative053	Negative053	920.418	261.427	4.717579e+000	1.132624e+000	21.5	16.5	5.967655e+000	0	0	0	0	0	0	4.58151	1	0	57.5363	17.5
DATA	679	9	23	0	0	ASCRP3007353	ASCRP3007353	945.921	261.605	1.266632e+002	1.270813e+001	144	17.5	4.164380e+000	0	0	0	0	0	0	122.983	1	1	49.1849	16.5278
DATA	680	9	24	0	0	ASCRP3007732	ASCRP3007732	971.333	261.5	1.255256e+004	1.255256e+003	12106	21	6.403485e+000	0	0	0	0	0	0	12188.1	1	1	57.5363	19.2692
DATA	681	9	25	0	0	ASCRP3011061	ASCRP3011061	996.373	261.64	1.675896e+002	1.679057e+001	184	17	5.242429e+000	0	0	0	0	0	0	162.74	1	1	48.8603	17.1765
DATA	682	9	26	0	0	ASCRP3013176	ASCRP3013176	1021.89	261.5	4.601143e+001	4.714914e+000	61	17	5.883873e+000	0	0	0	0	0	0	44.6925	1	1	56.9804	16.6563
DATA	683	9	27	0	0	ASCRP3009451	ASCRP3009451	1047.3	261.9	3.699817e+002	3.701249e+001	373.5	16	3.870400e+000	0	0	0	0	0	0	359.472	1	1	47.2035	16.5
DATA	684	9	28	0	0	ASCRP3003044	ASCRP3003044	1072.49	261.573	3.961443e+002	3.962778e+001	398	18	4.648693e+000	0	0	0	0	0	0	385.081	1	1	49.1849	18.1
DATA	685	9	29	0	0	ASCRP3006650	ASCRP3006650	1098.2	262.116	5.224654e+001	5.324890e+000	65	16	4.474945e+000	0	0	0	0	0	0	50.8078	1	1	46.5243	16.6071
DATA	686	9	30	0	0	ASCRP3000468	ASCRP3000468	1123.5	261.5	4.097939e+001	4.224829e+000	58	14	4.137348e+000	0	0	0	0	0	0	39.8765	1	1	57.5363	15
DATA	687	9	31	0	0	ASCRP3011627	ASCRP3011627	1148.89	261.5	2.043859e+001	2.287411e+000	36	17	4.014200e+000	0	0	0	0	0	0	19.8997	1	1	65	16.3158
DATA	688	9	32	0	0	ASCRP3008713	ASCRP3008713	1174.18	261.574	2.575577e+001	2.772598e+000	41	17	4.883621e+000	0	0	0	0	0	0	25.0909	1	1	46.8651	16.2759
DATA	689	9	33	0	0	ASCRP3010472	ASCRP3010472	1199.77	261.411	4.724327e+001	4.834429e+000	63.5	16	2.621704e+000	0	0	0	0	0	0	46.0514	1	1	48.5334	15.96
DATA	690	9	34	0	0	A_23_P87879	NM_001781	1225.33	261.5	1.105516e+001	1.507793e+000	27	19	5.177395e+000	0	0	0	0	0	0	10.7822	1	1	57.5363	19.3448
DATA	691	9	35	0	0	ASCRP3008126	ASCRP3008126	1250.43	261.764	4.600704e+002	4.601845e+001	468	19.5	1.105224e+001	0	0	0	0	1	0	448.934	1	1	48.2044	23.1786
DATA	692	9	36	0	0	ASCRP3013116	ASCRP3013116	1275.73	261.863	1.242857e+003	1.242899e+002	1217	19	5.258350e+000	0	0	0	0	0	0	1213.36	1	1	48.2044	18.6897
DATA	693	9	37	0	0	ASCRP3010020	ASCRP3010020	1301.2	262.352	5.239733e+002	5.240733e+001	522.5	15	3.916895e+000	0	0	0	0	0	0	511.748	1	1	46.8651	16.0278
DATA	694	9	38	0	0	ASCRP3011741	ASCRP3011741	1326.37	262.265	1.024683e+003	1.024734e+002	1013.5	16	4.105125e+000	0	0	0	0	0	0	1001.18	1	1	46.5243	16.2353
DATA	695	9	39	0	0	ASCRP3002220	ASCRP3002220	1352.27	262.357	4.783696e+002	4.784790e+001	451.5	13	5.917421e+000	0	0	0	0	0	0	467.55	1	1	46.8651	15.1429
DATA	696	9	40	0	0	ASCRP3013082	ASCRP3013082	1377.5	261.648	1.531973e+001	1.842047e+000	31	17	5.905482e+000	0	0	0	0	0	0	14.9777	1	1	57.5363	17.5667
DATA	697	9	41	0	0	ASCRP3000301	ASCRP3000301	1402.96	261.855	5.749673e+003	5.749682e+002	5531.5	18	4.675689e+000	0	0	0	0	0	0	5622.19	1	1	46.8651	18
DATA	698	9	42	0	0	ASCRP3011251	ASCRP3011251	1428.35	262.132	1.435526e+002	1.439164e+001	155	17	3.584999e+000	0	0	0	0	0	0	140.38	1	1	46.5243	16.931
DATA	699	9	43	0	0	ASCRP3008933	ASCRP3008933	1453.3	261.969	8.404014e+003	8.404020e+002	8197.5	17.5	4.830870e+000	0	0	0	0	0	0	8218.31	1	1	45.4864	18.1786
DATA	700	9	44	0	0	ASCRP3000257	ASCRP3000257	1479.09	261.614	5.636631e+001	5.728657e+000	70	17	4.874534e+000	0	0	0	0	0	0	55.1156	1	1	57.259	18.2414
DATA	701	9	45	0	0	ASCRP3001961	ASCRP3001961	1504.48	261.862	1.436875e+001	1.763783e+000	29	16.5	4.615815e+000	0	0	0	0	0	0	14.0471	1	1	45.1352	16.7333
DATA	702	9	46	0	0	ASCRP3007037	ASCRP3007037	1529.42	262.136	8.147643e+002	8.148286e+001	748	15	3.415650e+000	0	0	0	0	0	0	796.295	1	1	46.1809	14
DATA	703	9	47	0	0	ASCRP3008772	ASCRP3008772	1555.19	262.026	4.004576e+002	4.005884e+001	398.5	15	3.606576e+000	0	0	0	0	0	0	391.224	1	1	49.1849	14.3103
DATA	704	9	48	0	0	ASCRP3003456	ASCRP3003456	1580.63	262.075	8.652702e+001	8.713096e+000	99.5	16	3.505801e+000	0	0	0	0	0	0	84.4902	1	1	45.835	14.8276
DATA	705	9	49	0	0	ASCRP3007008	ASCRP3007008	1605.91	261.896	4.240451e+002	4.241689e+001	424	19	3.014522e+000	0	0	0	0	0	0	413.818	1	1	46.8651	18.0588
DATA	706	9	50	0	0	Negative049	Negative049	1631.5	262	1.042384e+000	1.025420e+000	15	15	4.293656e+000	0	0	0	0	0	0	-0.0449523	0	0	65	15.375
DATA	707	9	51	0	0	ASCRP3007723	ASCRP3007723	1657	262	9.973971e+001	1.002663e+001	111	14.5	4.032129e+000	0	0	0	0	0	0	97.191	1	1	46.8651	14.5
DATA	708	9	52	0	0	ASCRP3005794	ASCRP3005794	1682.24	261.985	1.892781e+002	1.895566e+001	206	13	3.435729e+000	0	0	0	0	0	0	184.282	1	1	46.1809	13.7857
DATA	709	9	53	0	0	ASCRP3000949	ASCRP3000949	1707.65	262.474	1.688348e+002	1.691475e+001	178	14	4.100587e+000	0	0	0	0	0	0	164.228	1	1	49.8279	15.7407
DATA	710	9	54	0	1	ETG05_36762	ETG05_36762	1733	262.319	2.030095e+002	2.032702e+001	207.5	16	5.156288e+000	0	0	0	0	0	0	197.266	1	1	58.0869	17.0714
DATA	711	9	55	0	0	ASCRP3001986	ASCRP3001986	1758.57	262.554	2.954730e+001	3.129186e+000	45	17	5.458022e+000	0	0	0	0	0	0	28.6802	1	1	49.1849	17.04
DATA	712	9	56	0	0	ASCRP3005036	ASCRP3005036	1783.5	262.5	1.707002e+002	1.710115e+001	177	16	6.270189e+000	0	0	0	0	0	0	165.502	1	1	49.1849	16.6207
DATA	713	9	57	0	0	ASCRP3002737	ASCRP3002737	1809.09	262.104	1.149422e+003	1.149468e+002	1116	14	5.021692e+000	0	0	0	0	0	0	1113.02	1	1	46.8651	15.5
DATA	714	9	58	0	0	ASCRP3010409	ASCRP3010409	1834.75	262.5	3.708563e+002	3.710004e+001	364	14	3.680350e+000	0	0	0	0	0	0	358.671	1	1	48.5334	14.2857
DATA	715	9	59	0	0	ASCRP3009797	ASCRP3009797	1860.19	262.481	1.946032e+002	1.948784e+001	194	14	4.240739e+000	0	0	0	0	0	0	187.966	1	1	49.8279	14.375
DATA	716	9	60	0	0	ASCRP3012302	ASCRP3012302	1885.39	262.594	3.167044e+002	3.168740e+001	308.5	16	5.011929e+000	0	0	0	0	0	0	305.511	1	1	47.5395	15.8235
DATA	717	9	61	0	0	ASCRP3009098	ASCRP3009098	1910.86	262.605	5.972821e+001	6.062346e+000	73	14	3.908084e+000	0	0	0	0	0	0	57.5415	1	1	49.8279	14.1613
DATA	718	9	62	0	0	ASCRP3013448	ASCRP3013448	1936.08	262.303	1.702790e+001	1.994953e+000	32	14	3.081335e+000	0	0	0	0	0	0	16.3825	1	1	45.835	14.8065
DATA	719	9	63	0	0	ASCRP3009388	ASCRP3009388	1961.52	262.805	4.433686e+001	4.554178e+000	58	15	3.275627e+000	0	0	0	0	0	0	42.6046	1	1	49.8279	14.7838
DATA	720	9	64	0	0	ASCRP3000927	ASCRP3000927	1986.85	262.671	7.148279e+002	7.149038e+001	645	18	3.781684e+000	0	0	0	0	0	0	686.03	1	1	49.8279	17.6364
DATA	721	9	65	0	0	ASCRP3012283	ASCRP3012283	2012.21	262.539	1.760800e+001	2.046651e+000	31	18	5.404657e+000	0	0	0	0	0	0	16.8781	1	1	49.8279	17.1071
DATA	722	9	66	0	0	Negative017	Negative017	2037.58	262.427	1.761025e+001	2.047455e+000	31	15	3.999526e+000	0	0	0	1	0	0	16.8609	1	1	57.5363	14.6061
DATA	723	9	67	0	0	ASCRP3001179	ASCRP3001179	2063.31	262.338	1.511146e+002	1.514759e+001	160.5	15	3.942292e+000	0	0	0	0	0	0	144.53	1	1	48.5334	15.3333
DATA	724	9	68	0	0	ASCRP3001250	ASCRP3001250	2088.35	262.437	1.819606e+001	2.099076e+000	32	16	4.307782e+000	0	0	0	0	0	0	17.3876	1	1	47.8731	15.9032
DATA	725	9	69	0	0	ASCRP3006840	ASCRP3006840	2114.03	262.828	6.002946e+003	6.002956e+002	5788.5	17	3.162577e+000	0	0	0	0	0	0	5732.05	1	1	45.4864	16.4242
DATA	726	9	70	0	0	ASCRP3011500	ASCRP3011500	2139.4	263.045	4.371482e+001	4.495322e+000	56.5	15	3.524370e+000	0	0	0	0	0	0	41.7172	1	1	45.835	14.7241
DATA	727	9	71	0	0	ASCRP3008581	ASCRP3008581	2164.65	262.809	1.796674e+001	2.080202e+000	32	15	4.204736e+000	0	0	0	0	0	0	17.1368	1	1	46.8651	15.5862
DATA	728	9	72	0	0	ASCRP3002454	ASCRP3002454	2190.08	262.824	2.244741e+002	2.247189e+001	228	16	4.298037e+000	0	0	0	0	0	0	214.048	1	1	47.8731	16.8387
DATA	729	9	73	0	0	Negative023	Negative023	2215.5	262.5	1.066195e+000	1.049407e+000	15	15.5	4.662825e+000	0	0	0	0	0	0	0.327696	0	0	65	15.25
DATA	730	9	74	0	0	Negative021	Negative021	2240.67	262.5	1.271832e+001	1.648397e+000	26	16	4.563221e+000	0	0	0	0	0	0	12.1284	1	1	57.5363	15.9333
DATA	731	9	75	0	0	ASCRP3012776	ASCRP3012776	2266.42	262.573	1.074546e+001	1.501074e+000	24.5	16	4.581447e+000	0	0	0	0	0	0	10.252	1	1	57.5363	15.9
DATA	732	9	76	0	0	ASCRP3000700	ASCRP3000700	2291.83	262.957	9.486717e+001	9.544343e+000	102	15	3.945607e+000	0	0	0	0	0	0	90.5896	1	1	46.8651	15.1333
DATA	733	9	77	0	0	ASCRP3005852	ASCRP3005852	2317	262.545	6.744403e+001	6.825063e+000	77	15.5	3.481478e+000	0	0	0	0	0	0	64.4664	1	1	55.8519	15.5
DATA	734	9	78	0	1	RC8	RC8	2342.42	262.573	1.061940e+000	1.044701e+000	14	18	9.387936e+000	0	0	0	0	0	0	0.0901416	0	0	65	20.9333
DATA	735	9	79	0	0	ASCRP3011941	ASCRP3011941	2367.31	263.385	9.522197e+002	9.522768e+001	871.5	15	3.794127e+000	0	0	0	0	0	0	913.362	1	1	45.4864	14.4667
DATA	736	9	80	0	0	ASCRP3003193	ASCRP3003193	2393.42	262.573	6.336383e+000	1.218126e+000	20	15	3.749122e+000	0	0	0	0	0	0	6.09061	1	1	65	15.4516
DATA	737	9	81	0	0	ASCRP3008249	ASCRP3008249	2418.16	262.87	3.929201e+001	4.063873e+000	50	14	3.183206e+000	0	0	0	0	0	0	37.8712	1	1	46.8651	14.4412
DATA	738	9	82	66	-1	(-)3xSLv1	NegativeControl	2444	262.545	1.051352e+000	1.034242e+000	13	14	3.700028e+000	0	0	0	0	0	0	-0.406221	0	0	65	15.06
DATA	739	10	1	0	0	ASCRP3004860	ASCRP3004860	399.62	268.367	8.513945e+001	8.566692e+000	105	16	3.422776e+000	0	0	0	0	0	0	89.6976	1	1	50.7771	16.3721
DATA	740	10	2	0	0	ASCRP3009125	ASCRP3009125	425.056	268.389	3.996888e+002	3.998037e+001	429.5	19	5.005588e+000	0	0	0	0	0	0	416.949	1	1	48.2044	18.5484
DATA	741	10	3	0	0	ASCRP3005101	ASCRP3005101	450.617	268.37	2.235898e+002	2.237990e+001	239	17	4.654605e+000	0	0	0	0	0	0	231.139	1	1	50.7771	17.9643
DATA	742	10	4	0	0	ASCRP3007420	ASCRP3007420	476	268.455	1.622055e+001	1.892727e+000	33.5	18	5.385071e+000	0	0	0	0	0	0	16.6301	1	1	55.8519	17.9688
DATA	743	10	5	0	0	A_23_P213255	NM_020159	501.323	268.754	2.229930e+001	2.436909e+000	42	18	5.037872e+000	0	0	0	0	0	0	22.689	1	1	45.1352	17.6389
DATA	744	10	6	0	0	ASCRP3001070	ASCRP3001070	526.582	268.427	9.118501e+000	1.345457e+000	27	18	5.159141e+000	0	0	0	0	0	0	9.2168	1	1	57.5363	18.2564
DATA	745	10	7	0	0	ASCRP3004505	ASCRP3004505	552.418	268.427	1.575071e+002	1.578214e+001	176.5	17	4.288986e+000	0	0	0	0	0	0	158.216	1	1	57.5363	17.4667
DATA	746	10	8	0	0	ASCRP3013228	ASCRP3013228	577.476	268.622	1.280042e+002	1.283950e+001	146	17	5.400773e+000	0	0	0	0	0	0	127.875	1	1	51.4001	17.8438
DATA	747	10	9	0	0	ASCRP3010480	ASCRP3010480	603	268.455	6.290307e+001	6.370226e+000	82	17.5	4.339766e+000	0	0	0	0	0	0	62.5346	1	1	55.8519	18.6316
DATA	748	10	10	0	0	ASCRP3003400	ASCRP3003400	628.226	268.081	3.200754e+001	3.356357e+000	50	16	3.161251e+000	0	0	0	0	0	0	31.6874	1	1	44.7812	17.2273
DATA	749	10	11	0	0	ASCRP3003705	ASCRP3003705	653.619	268.476	1.152609e+003	1.152653e+002	1165	18	4.659498e+000	0	0	0	0	0	0	1136.53	1	1	51.7088	18.7714
DATA	750	10	12	0	0	ASCRP3006421	ASCRP3006421	678.891	268.511	4.796410e+002	4.797489e+001	494	18	4.593739e+000	0	0	0	0	0	0	471.367	1	1	54.1152	18.439
DATA	751	10	13	0	0	ASCRP3011882	ASCRP3011882	704.203	268.919	1.669525e+001	1.956794e+000	34	15.5	4.177010e+000	0	0	0	0	0	0	16.3574	1	1	47.8731	15.3529
DATA	752	10	14	0	0	ASCRP3003385	ASCRP3003385	729.868	268.711	1.481023e+001	1.800069e+000	33	17	6.239688e+000	0	0	0	0	0	0	14.4753	1	1	49.1849	18.0606
DATA	753	10	15	0	0	ASCRP3008822	ASCRP3008822	755	269.226	1.659877e+003	1.659908e+002	1646	16.5	4.354485e+000	0	0	0	0	0	0	1618.7	1	1	45.4864	16.1923
DATA	754	10	16	0	0	ASCRP3000076	ASCRP3000076	780.689	268.662	2.127309e+002	2.129787e+001	223	17	4.465062e+000	0	0	0	0	0	0	207.127	1	1	48.5334	17.8333
DATA	755	10	17	0	0	ASCRP3004985	ASCRP3004985	806.104	268.388	1.329600e+002	1.333571e+001	148	15.5	5.483112e+000	0	0	0	0	0	0	129.286	1	1	46.1809	16.25
DATA	756	10	18	0	0	ASCRP3009824	ASCRP3009824	831.5	268.568	2.391478e+002	2.393694e+001	245	17	4.619232e+000	0	0	0	0	0	0	232.269	1	1	49.1849	16.8214
DATA	757	10	19	0	0	ASCRP3003043	ASCRP3003043	856.893	268.5	2.885941e+002	2.887780e+001	299	17	4.515163e+000	0	0	0	0	0	0	280.064	1	1	56.9804	17.3793
DATA	758	10	20	0	0	ASCRP3002822	ASCRP3002822	882.235	268.721	6.639228e+002	6.640029e+001	669	20	8.590291e+000	0	0	0	0	0	0	643.88	1	1	46.8651	22.3103
DATA	759	10	21	0	0	ASCRP3009308	ASCRP3009308	907.582	268.573	1.360929e+002	1.364832e+001	151	18.5	1.242189e+001	0	0	0	0	1	0	131.941	1	1	57.5363	23.2
DATA	760	10	22	0	0	ASCRP3010504	ASCRP3010504	933.103	269.132	2.558153e+002	2.560233e+001	266	16	4.436420e+000	0	0	0	0	0	0	247.933	1	1	46.8651	16.3333
DATA	761	10	23	0	0	ASCRP3009552	ASCRP3009552	958.5	268.648	3.566149e+001	3.712379e+000	54.5	17	5.402906e+000	0	0	0	0	0	0	34.5667	1	1	57.5363	17.4839
DATA	762	10	24	0	0	ASCRP3000272	ASCRP3000272	983.566	268.952	2.615455e+003	2.615475e+002	2552	19	5.226278e+000	0	0	0	0	0	0	2535.37	1	1	50.4627	17.7742
DATA	763	10	25	0	0	AS_circRNA_control203	AS_circRNA_control203	1009.36	269.086	2.429788e+002	2.431976e+001	253	17	5.035856e+000	0	0	0	0	0	0	235.599	1	1	46.8651	17.2121
DATA	764	10	26	0	0	ASCRP3008653	ASCRP3008653	1034.43	269.29	6.652404e+002	6.653203e+001	666.5	15.5	4.878997e+000	0	0	0	0	0	0	645.258	1	1	46.8651	16.7308
DATA	765	10	27	0	0	ASCRP3004037	ASCRP3004037	1060.09	268.614	3.218564e+001	3.379460e+000	47	17	4.296292e+000	0	0	0	0	0	0	31.2379	1	1	57.259	17.6207
DATA	766	10	28	0	0	ASCRP3004941	ASCRP3004941	1085.56	268.712	2.124135e+001	2.360599e+000	37.5	17	3.524535e+000	0	0	0	0	0	0	20.6268	1	1	46.1809	16.8788
DATA	767	10	29	0	0	ASCRP3010625	ASCRP3010625	1110.41	269.149	5.662583e+002	5.663519e+001	545	14	4.603222e+000	0	0	0	0	0	0	550.157	1	1	48.5334	15.2414
DATA	768	10	30	0	0	ASCRP3012949	ASCRP3012949	1136	269.226	9.143229e+001	9.200907e+000	107	16	3.886656e+000	0	0	0	0	0	0	88.8885	1	1	45.4864	15.5122
DATA	769	10	31	0	0	ASCRP3001625	ASCRP3001625	1161.9	268.712	9.159226e+000	1.376734e+000	26	17	4.250891e+000	0	0	0	0	0	0	8.91102	1	1	40.2912	16.5152
DATA	770	10	32	0	1	RC1	RC1	1187	268.681	1.044176e+000	1.027183e+000	15	16	3.889811e+000	0	0	0	0	0	0	-1.16311	0	0	58.0869	15.3784
DATA	771	10	33	0	0	Negative015	Negative015	1212.58	268.851	1.000667e+001	1.433563e+000	27	17	2.639648e+000	0	0	0	0	0	0	9.74802	1	1	46.1809	17.25
DATA	772	10	34	0	0	ASCRP3007131	ASCRP3007131	1237.5	269	8.340582e+004	8.340582e+003	81185	23.5	9.704231e+000	0	0	0	0	1	0	81298.8	1	1	54.1152	24.7917
DATA	773	10	35	0	0	ASCRP3003857	ASCRP3003857	1262.94	269.116	1.667209e+002	1.670359e+001	177.5	17	4.780399e+000	0	0	0	0	0	0	162.605	1	1	46.8651	17.931
DATA	774	10	36	0	0	ASCRP3002486	ASCRP3002486	1288.5	269.188	2.477271e+002	2.479390e+001	255	17.5	4.805766e+000	0	0	0	0	0	0	241.744	1	1	49.8279	17.1538
DATA	775	10	37	0	0	ASCRP3009969	ASCRP3009969	1313.86	269.192	3.714500e+002	3.715912e+001	366.5	16	4.095684e+000	0	0	0	0	0	0	362.659	1	1	47.5395	16.7436
DATA	776	10	38	0	0	ASCRP3003624	ASCRP3003624	1339.41	269.225	1.656960e+002	1.660119e+001	177	17	5.617692e+000	0	0	0	0	0	0	161.845	1	1	47.8731	16.9615
DATA	777	10	39	0	0	ASCRP3010143	ASCRP3010143	1364.7	269.42	1.930207e+003	1.930235e+002	1900.5	15.5	4.373628e+000	0	0	0	0	0	0	1886.02	1	1	52.3208	15.2083
DATA	778	10	40	0	0	ASCRP3008532	ASCRP3008532	1390.12	269.354	2.005903e+002	2.008510e+001	209.5	17	4.033947e+000	0	0	0	0	0	0	196.055	1	1	45.4864	16.9091
DATA	779	10	41	0	0	ASCRP3010045	ASCRP3010045	1415.5	269.352	2.419278e+001	2.626647e+000	40	17	4.333662e+000	0	0	0	0	0	0	23.6507	1	1	57.5363	17.6296
DATA	780	10	42	0	0	ASCRP3002810	ASCRP3002810	1440.91	269.386	5.901435e+001	5.989413e+000	72	16	3.745082e+000	0	0	0	0	0	0	57.6986	1	1	57.259	16.2222
DATA	781	10	43	0	0	ASCRP3004729	ASCRP3004729	1466.63	269.36	9.887944e+001	9.940700e+000	106.5	18	4.931869e+000	0	0	0	0	0	0	96.6771	1	1	48.8603	18.36
DATA	782	10	44	0	0	ASCRP3009092	ASCRP3009092	1491.69	269.338	3.709689e+002	3.711099e+001	381	19	3.929377e+000	0	0	0	0	0	0	362.68	1	1	48.5334	18.24
DATA	783	10	45	0	0	ASCRP3005142	ASCRP3005142	1517.47	269.442	1.582136e+002	1.585441e+001	172	16	4.410283e+000	0	0	0	0	0	0	154.651	1	1	49.8279	15.7826
DATA	784	10	46	0	0	ASCRP3000005	ASCRP3000005	1542.49	269.676	5.732671e+001	5.823287e+000	72	15	3.131560e+000	0	0	0	0	0	0	56.021	1	1	47.8731	14.16
DATA	785	10	47	0	0	ASCRP3009671	ASCRP3009671	1567.87	269.471	2.813547e+003	2.813565e+002	2761	14	3.317367e+000	0	0	0	0	0	0	2748.43	1	1	47.8731	14.1724
DATA	786	10	48	0	0	ASCRP3000591	ASCRP3000591	1593.32	269.519	8.068724e+001	8.133464e+000	94.5	16.5	4.163857e+000	0	0	0	0	0	0	78.7828	1	1	49.8279	16.2188
DATA	788	10	50	0	0	ASCRP3004955	ASCRP3004955	1644.18	269.545	1.065908e+003	1.065957e+002	1064	15	3.976119e+000	0	0	0	0	0	0	1039.47	1	1	52.6241	15.4286
DATA	789	10	51	0	0	ASCRP3001767	ASCRP3001767	1669.57	269.389	1.717355e+002	1.720419e+001	184	14	3.517273e+000	0	0	0	0	0	0	167.348	1	1	48.2044	13.9394
DATA	790	10	52	0	0	ASCRP3013274	ASCRP3013274	1694.89	269.5	3.306816e+001	3.462646e+000	49	14.5	3.767712e+000	0	0	0	0	0	0	32.1964	1	1	56.9804	15.25
DATA	791	10	53	0	0	ASCRP3004249	ASCRP3004249	1720.31	269.766	1.940609e+003	1.940637e+002	1931.5	17	4.695402e+000	0	0	0	0	0	0	1887.74	1	1	49.8279	16.7586
DATA	792	10	54	0	0	ASCRP3002371	ASCRP3002371	1745.67	269.818	6.494140e+002	6.494955e+001	646	16	5.113726e+000	0	0	0	0	0	0	631.098	1	1	51.7088	15.1739
DATA	793	10	55	0	0	ASCRP3005508	ASCRP3005508	1771.11	269.5	5.681683e+000	1.176444e+000	21	16	5.413448e+000	0	0	0	0	0	0	5.5154	1	1	56.9804	17.6552
DATA	794	10	56	0	0	ASCRP3010673	ASCRP3010673	1796.5	269.769	7.356485e+001	7.428419e+000	88	16	4.788651e+000	0	0	0	0	0	0	71.3337	1	1	49.8279	15.2581
DATA	795	10	57	0	0	ASCRP3006627	ASCRP3006627	1821.67	269.5	4.189515e+000	1.114265e+000	18.5	17	5.973486e+000	0	0	0	0	0	0	4.05762	1	0	65	17.8571
DATA	796	10	58	0	0	ASCRP3012445	ASCRP3012445	1847.18	269.632	2.387042e+002	2.389280e+001	240	14	3.924553e+000	0	0	0	0	0	0	230.912	1	1	49.5074	14.0714
DATA	797	10	59	0	0	ASCRP3007790	ASCRP3007790	1872.46	269.647	5.994605e+001	6.083301e+000	72.5	16	4.563530e+000	0	0	0	0	0	0	57.9179	1	1	46.5243	14.6774
DATA	798	10	60	0	0	ASCRP3009387	ASCRP3009387	1898.11	269.5	6.993360e+000	1.250236e+000	21.5	14	3.977457e+000	0	0	0	0	0	0	6.74808	1	1	56.9804	14.6571
DATA	799	10	61	0	0	ASCRP3010831	ASCRP3010831	1923.33	270.192	7.341821e+001	7.414770e+000	83	13	2.460266e+000	0	0	0	0	0	0	70.762	1	1	47.8731	13.1429
DATA	800	10	62	0	0	ASCRP3008428	ASCRP3008428	1948.67	269.5	2.396766e+001	2.612253e+000	37	14	3.500000e+000	0	0	0	0	0	0	23.0696	1	1	57.5363	14.4167
DATA	801	10	63	0	0	ASCRP3012718	ASCRP3012718	1974.42	269.573	1.057406e+000	1.040198e+000	14	16	4.428729e+000	0	0	0	0	0	0	-0.0421145	0	0	57.5363	16.3636
DATA	802	10	64	0	0	ASCRP3012144	ASCRP3012144	1999.66	269.878	8.633189e+002	8.633817e+001	823	17	4.253367e+000	0	0	0	0	0	0	829.035	1	1	48.8603	16.6552
DATA	803	10	65	0	0	ASCRP3004243	ASCRP3004243	2025	269.565	3.157286e+001	3.324965e+000	45	15	5.293527e+000	0	0	0	0	0	0	30.2839	1	1	44.0646	15.4167
DATA	804	10	66	0	0	Negative025	Negative025	2050.42	269.573	1.060901e+000	1.046860e+000	16	14	4.235597e+000	0	0	0	0	0	0	0.786707	0	0	65	14.6176
DATA	805	10	67	0	0	ASCRP3004433	ASCRP3004433	2075.66	269.816	1.085658e+002	1.090671e+001	119	13	3.430101e+000	0	0	0	0	0	0	103.935	1	1	49.5074	13.9677
DATA	806	10	68	0	0	ASCRP3002494	ASCRP3002494	2101.42	269.573	1.149957e+001	1.554153e+000	24.5	16.5	4.215826e+000	0	0	0	0	0	0	10.9995	1	1	65	15.0313
DATA	807	10	69	0	0	A_23_P148798	NM_015984	2126.5	269.648	4.650405e+001	4.766621e+000	58.5	15	3.277029e+000	0	0	0	0	0	0	44.453	1	1	57.5363	15.1034
DATA	808	10	70	0	0	ASCRP3001617	ASCRP3001617	2152.04	270.271	1.149236e+002	1.153991e+001	121	16	3.226493e+000	0	0	0	0	0	0	109.813	1	1	46.5243	15.1111
DATA	809	10	71	0	0	ASCRP3011308	ASCRP3011308	2177.48	270.076	2.084499e+001	2.332632e+000	34	14	3.241082e+000	0	0	0	0	0	0	19.9108	1	1	45.4864	15.2308
DATA	810	10	72	0	0	ASCRP3006312	ASCRP3006312	2202.62	270.348	1.443687e+002	1.447479e+001	150	16	5.047756e+000	0	0	0	0	0	0	137.892	1	1	45.835	16.5625
DATA	811	10	73	0	0	ASCRP3007250	ASCRP3007250	2228.23	269.913	5.437559e+002	5.438567e+001	520	13.5	4.211348e+000	0	0	0	0	0	0	519.372	1	1	46.5243	14.5714
DATA	812	10	74	0	0	ASCRP3005013	ASCRP3005013	2253.37	270.123	1.070985e+002	1.076086e+001	116.5	16	4.947031e+000	0	0	0	0	0	0	102.339	1	1	42.9674	15.8387
DATA	813	10	75	0	0	ASCRP3008205	ASCRP3008205	2279.03	270.246	6.131055e+001	6.219603e+000	71	15	4.042250e+000	0	0	0	0	0	0	58.6274	1	1	45.4864	15.1613
DATA	814	10	76	0	0	ASCRP3011105	ASCRP3011105	2304.38	270	1.703245e+002	1.706447e+001	176	14	3.872029e+000	0	0	0	0	0	0	163.02	1	1	48.5334	14.7241
DATA	815	10	77	0	0	ASCRP3011142	ASCRP3011142	2329.5	270	9.000239e+000	1.377974e+000	22.5	18	5.590122e+000	0	0	0	0	0	0	8.62553	1	1	54.1152	18.871
DATA	816	10	78	0	0	ASCRP3013562	ASCRP3013562	2355.39	269.931	2.736767e+001	2.928301e+000	40	17.5	1.377875e+001	0	0	1	0	1	0	26.2732	1	1	53.8203	23.5769
DATA	817	10	79	0	0	ASCRP3004541	ASCRP3004541	2380.32	270	9.535461e+002	9.536028e+001	938	14	4.022116e+000	0	0	0	0	0	0	917.319	1	1	49.1849	14.625
DATA	818	10	80	0	0	ASCRP3008582	ASCRP3008582	2406.05	270.093	6.689426e+001	6.769296e+000	78	14	4.586242e+000	0	0	0	0	0	0	64.52	1	1	46.8651	14.7143
DATA	819	10	81	0	0	ASCRP3007919	ASCRP3007919	2431.16	270.222	5.096781e+001	5.200546e+000	60.5	14	3.562881e+000	0	0	0	0	0	0	49.3069	1	1	45.1352	14.8
DATA	820	10	82	0	0	ASCRP3003892	ASCRP3003892	2456.62	270.265	3.657105e+001	3.799396e+000	48	14	3.895092e+000	0	0	0	0	0	0	35.5042	1	1	46.5243	13.766
DATA	821	11	1	0	0	ASCRP3007848	ASCRP3007848	386.936	276.048	3.712663e+002	3.713873e+001	411	16	4.251919e+000	0	0	0	0	0	0	391.646	1	1	45.4864	16.2214
DATA	822	11	2	0	0	ASCRP3000429	ASCRP3000429	412.493	275.589	2.085813e+002	2.088010e+001	233	17	4.856212e+000	0	0	0	0	0	0	217.84	1	1	48.5334	17.871
DATA	823	11	3	0	0	ASCRP3010806	ASCRP3010806	437.935	275.968	6.183176e+002	6.183932e+001	676	20	4.690618e+000	0	0	0	0	0	0	639.642	1	1	45.1352	19.2424
DATA	824	11	4	0	0	AS_circRNA_control206	AS_circRNA_control206	463.292	275.738	3.964540e+002	3.965739e+001	424	16.5	5.509972e+000	0	0	0	0	0	0	406.697	1	1	45.1352	16.7143
DATA	825	11	5	1028	1	(+)E1A_r60_n9	E1A_r60_n9	488.582	275.573	2.370873e+000	1.010508e+000	21	18.5	5.877445e+000	0	0	0	0	0	0	2.41359	1	0	57.5363	18.8125
DATA	826	11	6	0	0	ASCRP3002271	ASCRP3002271	514.067	275.717	1.109125e+001	1.486246e+000	30	18	4.509373e+000	0	0	0	0	0	0	11.2109	1	1	43.7019	18.3721
DATA	827	11	7	0	0	ASCRP3013420	ASCRP3013420	540.446	275.607	1.299308e+001	1.637026e+000	31	18	3.997866e+000	0	0	0	0	0	0	13.0476	1	1	41.4593	18.2632
DATA	829	11	9	0	0	ASCRP3003473	ASCRP3003473	590.418	275.573	2.363382e+004	2.363382e+003	23659	17	4.434712e+000	0	0	0	0	0	0	23482.9	1	1	57.5363	17.6667
DATA	830	11	10	0	0	AS_circRNA_control203	AS_circRNA_control203	615.761	276	2.381951e+002	2.384096e+001	248	16	3.058920e+000	0	0	0	0	0	0	235.567	1	1	46.1809	17.0968
DATA	831	11	11	0	0	ASCRP3005307	ASCRP3005307	641.081	276.048	5.620333e+002	5.621250e+001	575.5	16	3.042798e+000	0	0	0	0	0	0	553.615	1	1	45.1352	16.5172
DATA	832	11	12	0	1	ETG04_27747	ETG04_27747	666.576	275.898	2.160729e+001	2.388834e+000	38	20	4.432557e+000	0	0	0	0	0	0	21.2103	1	1	42.9674	19.9512
DATA	833	11	13	0	0	ASCRP3012047	ASCRP3012047	691.633	275.596	2.938290e+000	1.063070e+000	21	17	3.900029e+000	0	0	0	0	0	0	2.87601	1	0	65	17.0909
DATA	834	11	14	0	0	ASCRP3003581	ASCRP3003581	717.25	275.938	7.566437e+002	7.567130e+001	759	15.5	3.878056e+000	0	0	0	0	0	0	738.581	1	1	49.8279	15.1563
DATA	835	11	15	0	0	ASCRP3010261	ASCRP3010261	742.731	276.06	2.686708e+001	2.876215e+000	44	17	5.779732e+000	0	0	0	0	0	0	26.1671	1	1	45.835	18.697
DATA	836	11	16	0	0	ASCRP3012773	ASCRP3012773	768	275.681	7.237905e+001	7.310612e+000	87	19	4.621522e+000	0	0	0	0	0	0	70.3742	1	1	58.0869	17.8929
DATA	837	11	17	0	0	ASCRP3002523	ASCRP3002523	793.076	276.015	8.496543e+001	8.558758e+000	99	17.5	5.536608e+000	0	0	0	0	0	0	82.4829	1	1	46.8651	17.9667
DATA	838	11	18	0	0	ASCRP3009393	ASCRP3009393	818.838	275.897	7.024775e+002	7.025532e+001	689	17	4.676420e+000	0	0	0	0	0	0	681.169	1	1	46.5243	16.3143
DATA	839	11	19	0	0	ASCRP3001978	ASCRP3001978	844.221	276	1.825324e+002	1.828240e+001	196	18	4.677425e+000	0	0	0	0	0	0	176.835	1	1	46.1809	18.2143
DATA	840	11	20	0	0	ASCRP3007579	ASCRP3007579	869.5	276	3.950052e+004	3.950052e+003	38008	17	5.789404e+000	0	0	0	0	0	0	38243.9	1	1	54.1152	18.5357
DATA	841	11	21	0	0	ASCRP3013084	ASCRP3013084	895	276	7.795119e+004	7.795119e+003	75458	20	6.860324e+000	0	0	0	0	0	0	75441.8	1	1	54.9904	21.2759
DATA	842	11	22	0	0	ASCRP3003313	ASCRP3003313	920	276.211	1.149405e+003	1.149452e+002	1118	16	5.309259e+000	0	0	0	0	0	0	1112.15	1	1	46.8651	16.6
DATA	843	11	23	0	0	ASCRP3003559	ASCRP3003559	945.943	276.371	2.952339e+002	2.954148e+001	302	16	4.225619e+000	0	0	0	0	0	0	285.655	1	1	46.8651	16.2432
DATA	844	11	24	0	0	ASCRP3006775	ASCRP3006775	971.418	276.427	4.135467e+001	4.262622e+000	57.5	18	5.702605e+000	0	0	0	0	0	0	40.0191	1	1	57.5363	17.6552
DATA	845	11	25	0	0	ASCRP3013070	ASCRP3013070	996.714	276.603	2.263550e+001	2.488160e+000	39	18.5	4.849239e+000	0	0	0	0	0	0	21.9104	1	1	44.4243	17.9688
DATA	846	11	26	0	0	ASCRP3006450	ASCRP3006450	1021.92	276.324	2.036568e+002	2.039184e+001	209	17	5.760619e+000	0	0	0	0	0	0	197.227	1	1	47.5395	17.5517
DATA	847	11	27	0	0	ASCRP3012852	ASCRP3012852	1047.43	276.392	9.281658e+001	9.338863e+000	108	16	4.422489e+000	0	0	0	0	0	0	89.9319	1	1	49.1849	16.5926
DATA	848	11	28	0	0	ASCRP3012162	ASCRP3012162	1072.49	276.427	3.918927e+002	3.920284e+001	384	18	4.449236e+000	0	0	0	0	0	0	379.935	1	1	49.1849	17.0645
DATA	849	11	29	0	0	ASCRP3006102	ASCRP3006102	1098.42	276.427	1.321040e+002	1.325055e+001	136	17	3.883175e+000	0	0	0	0	0	0	128.159	1	1	57.5363	16.5217
DATA	850	11	30	0	0	ASCRP3002021	ASCRP3002021	1123.39	276.642	1.584953e+002	1.588297e+001	168	16	4.130907e+000	0	0	0	0	0	0	153.864	1	1	45.835	16.2424
DATA	851	11	31	0	0	ASCRP3005357	ASCRP3005357	1149	276.5	4.719737e+002	4.720860e+001	458	16	4.269629e+000	0	0	0	0	0	0	458.529	1	1	48.5334	16.2162
DATA	852	11	32	0	0	ASCRP3007663	ASCRP3007663	1173.88	276.418	1.306187e+003	1.306228e+002	1303	16	4.375740e+000	0	0	0	0	0	0	1269.91	1	1	46.1809	15.8974
DATA	853	11	33	1028	1	(+)E1A_r60_a97	E1A_r60_a97	1199.58	276.427	2.000339e+000	1.047084e+000	19	16	2.828585e+000	0	0	0	0	0	0	1.94624	1	0	65	15.6176
DATA	854	11	34	0	0	ASCRP3008405	ASCRP3008405	1225.33	276.5	1.690826e+002	1.693942e+001	183.5	17.5	4.934182e+000	0	0	0	0	0	0	164.628	1	1	57.5363	19.1154
DATA	855	11	35	0	0	ASCRP3004428	ASCRP3004428	1250.35	276.549	4.921901e+002	4.922971e+001	494.5	20	6.863973e+000	0	0	0	0	0	0	479.55	1	1	48.2044	21.375
DATA	856	11	36	0	0	AS_circRNA_control206	AS_circRNA_control206	1275.69	276.597	4.424021e+002	4.425210e+001	451	17	3.763318e+000	0	0	0	0	0	0	431.32	1	1	48.5334	17.6552
DATA	857	11	37	0	0	ASCRP3003602	ASCRP3003602	1301.17	276.887	4.428339e+001	4.545437e+000	60.5	17	5.259911e+000	0	0	0	0	0	0	43.1994	1	1	46.8651	18
DATA	858	11	38	0	0	ASCRP3004845	ASCRP3004845	1326.91	277.107	5.640091e+001	5.732391e+000	70	16	3.799547e+000	0	0	0	0	0	0	55.0502	1	1	42.2201	16.6452
DATA	859	11	39	0	0	ASCRP3004621	ASCRP3004621	1352.11	276.5	1.051503e+002	1.056477e+001	119.5	18	7.850707e+000	0	0	0	0	0	0	102.684	1	1	65	19.1786
DATA	860	11	40	0	0	ASCRP3007198	ASCRP3007198	1377.38	276.696	9.492539e+002	9.493091e+001	937	15	4.339302e+000	0	0	0	0	0	0	927.354	1	1	53.2255	15.2727
DATA	861	11	41	0	0	Negative018	Negative018	1403.69	276.689	1.073945e+001	1.483392e+000	25	18	3.232108e+000	0	0	0	0	0	0	10.4952	1	1	38.6789	18.0882
DATA	862	11	42	0	0	ASCRP3001171	ASCRP3001171	1427.89	276.238	7.214415e+002	7.215140e+001	687	16	3.685378e+000	0	0	0	0	0	0	705.194	1	1	45.1352	16.2143
DATA	863	11	43	0	0	Negative034	Negative034	1453.54	276.348	1.647088e+001	1.938872e+000	31	16	4.764339e+000	0	0	0	0	0	0	16.1022	1	1	47.5395	16.0323
DATA	864	11	44	0	0	ASCRP3012514	ASCRP3012514	1479.11	276.5	8.081221e+001	8.145697e+000	94	21	9.877166e+000	0	0	0	0	0	0	79.0063	1	1	65	21.5926
DATA	865	11	45	0	0	ASCRP3013159	ASCRP3013159	1504.46	276.824	2.911342e+002	2.913138e+001	285	16	4.202496e+000	0	0	0	0	0	0	284.613	1	1	46.8651	16.7407
DATA	866	11	46	0	0	ASCRP3005878	ASCRP3005878	1529.54	276.93	4.045143e+001	4.172510e+000	56	13	5.510164e+000	0	0	0	0	0	0	39.5395	1	1	47.8731	15.4762
DATA	867	11	47	0	0	ASCRP3004310	ASCRP3004310	1555.42	276.573	9.443935e+000	1.392514e+000	26	13	3.392908e+000	0	0	0	0	0	0	9.22858	1	1	57.5363	13.3871
DATA	868	11	48	0	0	ASCRP3004840	ASCRP3004840	1580.5	277.265	2.823886e+003	2.823904e+002	2718	16	3.361116e+000	0	0	0	0	0	0	2758.58	1	1	46.5243	15.4167
DATA	869	11	49	0	0	ASCRP3012920	ASCRP3012920	1606.03	276.821	8.841903e+001	8.901019e+000	99.5	17	3.923511e+000	0	0	0	0	0	0	86.3337	1	1	46.1809	17
DATA	870	11	50	0	0	ASCRP3011770	ASCRP3011770	1631.47	276.753	6.510780e+002	6.511586e+001	642	17	4.019536e+000	0	0	0	0	0	0	635.37	1	1	48.8603	16.36
DATA	871	11	51	0	0	ASCRP3001837	ASCRP3001837	1656.58	276.573	7.147469e+001	7.220646e+000	85.5	15	3.991679e+000	0	0	0	0	0	0	69.7051	1	1	57.5363	15.1724
DATA	872	11	52	0	0	ASCRP3001979	ASCRP3001979	1682.4	276.787	1.723989e+002	1.727040e+001	176	13	2.587596e+000	0	0	0	0	0	0	168.007	1	1	49.1849	13.8261
DATA	873	11	53	0	0	ASCRP3007359	ASCRP3007359	1707.5	276.648	7.265146e+001	7.337373e+000	85	14	5.068196e+000	0	0	0	0	0	0	70.7426	1	1	57.5363	16.0741
DATA	874	11	54	0	0	ASCRP3009536	ASCRP3009536	1732.94	277.031	2.376031e+002	2.378253e+001	246	16	3.829858e+000	0	0	0	0	0	0	231.16	1	1	45.835	15.5667
DATA	875	11	55	0	0	ASCRP3004477	ASCRP3004477	1758.5	277.309	1.301555e+003	1.301595e+002	1290	14.5	5.182218e+000	0	0	0	0	0	0	1265.06	1	1	46.5243	14.8462
DATA	876	11	56	0	0	Negative015	Negative015	1783.58	276.573	1.005026e+001	1.439070e+000	25	15	4.325432e+000	0	0	0	0	0	0	9.75779	1	1	57.5363	15.931
DATA	877	11	57	0	0	ASCRP3003827	ASCRP3003827	1809.37	276.596	1.096495e+002	1.101332e+001	125	15	5.321568e+000	0	0	0	0	0	0	106.341	1	1	57.8122	16.3704
DATA	878	11	58	0	0	ASCRP3000078	ASCRP3000078	1834.5	276.648	1.422251e+002	1.425992e+001	153	17	6.145899e+000	0	0	0	0	0	0	137.78	1	1	57.5363	18.1852
DATA	879	11	59	0	0	ASCRP3003434	ASCRP3003434	1860.05	277.227	6.499612e+001	6.581252e+000	77	14	4.053673e+000	0	0	0	0	0	0	62.8954	1	1	45.835	14.1471
DATA	880	11	60	0	0	ASCRP3012374	ASCRP3012374	1885.37	277	1.930418e+002	1.933189e+001	202	15	3.710817e+000	0	0	0	0	0	0	186.576	1	1	46.5243	15.3125
DATA	881	11	61	0	0	ASCRP3012175	ASCRP3012175	1910.94	277.099	5.359174e+001	5.458370e+000	63	13	3.474201e+000	0	0	0	0	0	0	51.7352	1	1	46.8651	13.4848
DATA	882	11	62	0	0	ASCRP3002031	ASCRP3002031	1936.39	276.931	6.605892e+001	6.686814e+000	78	13	2.775706e+000	0	0	0	0	0	0	63.6928	1	1	53.8203	13.7273
DATA	883	11	63	0	0	ASCRP3009154	ASCRP3009154	1961.79	277.194	6.843475e+001	6.921796e+000	79	14.5	3.473352e+000	0	0	0	0	0	0	65.909	1	1	47.5395	14.7647
DATA	884	11	64	0	0	ASCRP3007463	ASCRP3007463	1987	277.211	3.430869e+002	3.432443e+001	333.5	18	4.441374e+000	0	0	0	0	0	0	330.053	1	1	46.8651	17.375
DATA	885	11	65	0	0	ASCRP3006388	ASCRP3006388	2012.5	277	8.467854e+001	8.531561e+000	95	17	4.515989e+000	0	0	0	0	0	0	81.3702	1	1	48.5334	16.1563
DATA	886	11	66	0	0	ASCRP3001444	ASCRP3001444	2037.86	276.813	1.179341e+002	1.183933e+001	129	13	4.054787e+000	0	0	0	0	0	0	113.208	1	1	45.4864	14.0769
DATA	887	11	67	0	0	Negative044	Negative044	2063.09	277.386	6.214783e+000	1.213772e+000	20	13	3.481041e+000	0	0	0	0	0	0	5.96087	1	1	57.259	14.0588
DATA	889	11	69	0	0	CUST_17_PI418767722	NM_003753	2114.19	277.519	1.199593e+002	1.204129e+001	128	17	4.139394e+000	0	0	0	0	0	0	114.888	1	1	49.8279	15.6765
DATA	890	11	70	0	0	ASCRP3005121	ASCRP3005121	2139.43	277.569	2.415996e+002	2.418254e+001	240	15.5	4.000000e+000	0	0	0	0	0	0	231.264	1	1	47.8731	15
DATA	891	11	71	0	0	ASCRP3006753	ASCRP3006753	2165.03	277.75	2.017114e+001	2.271748e+000	35	15.5	2.858689e+000	0	0	0	0	0	0	19.302	1	1	47.5395	15.5417
DATA	892	11	72	0	0	ASCRP3004032	ASCRP3004032	2190.19	277.519	5.383792e+002	5.384807e+001	504	16	4.731539e+000	0	0	0	0	0	0	515.069	1	1	49.8279	16.8148
DATA	893	11	73	0	0	ASCRP3005586	ASCRP3005586	2215.5	277.352	6.844679e+001	6.924028e+000	78.5	15	4.533091e+000	0	0	0	0	0	0	65.4842	1	1	57.5363	15.125
DATA	894	11	74	0	0	ASCRP3009675	ASCRP3009675	2240.58	277.427	5.786515e+001	5.880103e+000	67	14	4.806513e+000	0	0	0	0	0	0	55.3777	1	1	57.5363	15.2222
DATA	895	11	75	0	0	ASCRP3007066	ASCRP3007066	2266.29	277.147	3.814894e+002	3.816323e+001	379	15.5	4.231524e+000	0	0	0	0	0	0	365.276	1	1	45.835	15.9167
DATA	896	11	76	0	0	ASCRP3002100	ASCRP3002100	2291.5	277.5	2.855839e+002	2.857745e+001	289	13	3.817899e+000	0	0	0	0	0	0	273.706	1	1	49.1849	13.8276
DATA	897	11	77	0	0	ASCRP3003633	ASCRP3003633	2317	277.455	5.201644e+001	5.305016e+000	63	15	3.613594e+000	0	0	0	0	0	0	49.9123	1	1	55.8519	15.4839
DATA	898	11	78	0	0	ASCRP3002549	ASCRP3002549	2342.42	277.427	6.755551e+004	6.755551e+003	65622	18	6.575124e+000	0	0	0	0	0	0	64923.3	1	1	57.5363	18.9677
DATA	899	11	79	0	0	ASCRP3008003	ASCRP3008003	2367.76	277.471	1.522096e+003	1.522131e+002	1459	14	4.267627e+000	0	0	0	0	0	0	1465.64	1	1	47.2035	14.8333
DATA	900	11	80	0	0	ASCRP3005623	ASCRP3005623	2393.05	277.595	9.842410e+002	9.842955e+001	954	14.5	4.513421e+000	0	0	0	0	0	0	949.998	1	1	48.8603	14.875
DATA	901	11	81	0	0	ASCRP3006946	ASCRP3006946	2418.61	277.594	6.237598e+002	6.238454e+001	619	14	3.984411e+000	0	0	0	0	0	0	603.764	1	1	47.5395	14.5526
DATA	902	11	82	0	0	ASCRP3001855	ASCRP3001855	2444	277.455	6.236196e+001	6.320644e+000	72	14	2.924373e+000	0	0	0	0	0	0	60.5597	1	1	55.8519	13.359
DATA	903	12	1	0	0	ASCRP3003755	ASCRP3003755	399.566	282.952	5.854550e+002	5.855331e+001	632	16	4.599478e+000	0	0	0	0	0	0	612.332	1	1	50.4627	16.0513
DATA	904	12	2	0	0	ASCRP3011302	ASCRP3011302	425.418	282.573	1.779223e+001	2.024245e+000	34	19.5	4.807618e+000	0	0	0	0	0	0	18.4305	1	1	57.5363	18.9118
DATA	905	12	3	1028	1	(+)E1A_r60_n11	E1A_r60_n11	450.562	282.973	7.924250e+001	7.983887e+000	100	17	5.003537e+000	0	0	0	0	0	0	81.3567	1	1	48.5334	17.6538
DATA	906	12	4	0	0	ASCRP3000945	ASCRP3000945	475.779	283.147	9.672626e+001	9.722336e+000	117	16	6.019222e+000	0	0	0	0	0	0	98.5097	1	1	46.1809	17.1
DATA	907	12	5	1028	1	(+)E1A_r60_a107	E1A_r60_a107	500.959	282.865	2.085215e+001	2.307827e+000	39	18.5	5.490714e+000	0	0	0	0	0	0	21.086	1	1	46.8651	18.5263
DATA	908	12	6	0	0	ASCRP3006718	ASCRP3006718	526.5	283	2.373369e+001	2.573716e+000	41	18	4.706862e+000	0	0	0	0	0	0	23.8396	1	1	54.1152	17.9333
DATA	909	12	7	0	0	ASCRP3003824	ASCRP3003824	551.932	283.216	3.142702e+002	3.144298e+001	328.5	17	4.278925e+000	0	0	0	0	0	0	313.775	1	1	47.5395	16.9667
DATA	910	12	8	0	0	ASCRP3000184	ASCRP3000184	577.288	283.233	9.534177e+001	9.587200e+000	112.5	15	2.975248e+000	0	0	0	0	0	0	94.6876	1	1	47.8731	15.0286
DATA	911	12	9	0	0	ASCRP3009348	ASCRP3009348	602.895	282.961	2.675491e+002	2.677403e+001	277	16	3.072976e+000	0	0	0	0	0	0	264.479	1	1	47.8731	16.4545
DATA	912	12	10	0	0	ASCRP3008468	ASCRP3008468	628.625	283	9.552593e+001	9.606461e+000	111.5	16	2.310827e+000	0	0	0	0	0	0	94.0309	1	1	48.5334	16.6087
DATA	913	12	11	0	0	ASCRP3002260	ASCRP3002260	653.479	283.423	8.733257e+002	8.733853e+001	863.5	16	4.822490e+000	0	0	0	0	0	0	856.465	1	1	48.2044	18.4444
DATA	914	12	12	0	0	ASCRP3009281	ASCRP3009281	679	283.271	1.625414e+002	1.628629e+001	177	18	4.849559e+000	0	0	0	0	0	0	158.905	1	1	46.8651	18.4615
DATA	915	12	13	0	0	ASCRP3010544	ASCRP3010544	704.154	283.821	1.168709e+001	1.555055e+000	30	16.5	4.122133e+000	0	0	0	0	0	0	11.3929	1	1	49.5074	16.0882
DATA	916	12	14	0	0	ASCRP3009133	ASCRP3009133	729.784	283.297	5.462751e+001	5.558642e+000	70	17	5.361113e+000	0	0	0	0	0	0	53.1378	1	1	48.8603	17.5294
DATA	917	12	15	0	0	ASCRP3003639	ASCRP3003639	755.418	283.427	9.555727e+002	9.556282e+001	933	19	5.841803e+000	0	0	0	0	0	0	927.685	1	1	57.5363	18.72
DATA	918	12	16	0	0	ASCRP3005576	ASCRP3005576	780.397	283.562	1.865127e+002	1.867978e+001	196	20.5	5.149926e+000	0	0	0	0	0	0	180.786	1	1	48.2044	20.5
DATA	919	12	17	0	0	ASCRP3006082	ASCRP3006082	806.067	282.883	2.625630e+002	2.627660e+001	272	17	5.476771e+000	0	0	0	0	0	0	254.233	1	1	44.4243	16.7105
DATA	920	12	18	0	0	ASCRP3013443	ASCRP3013443	831.7	283.1	5.849578e+002	5.850492e+001	564.5	18.5	4.011621e+000	0	0	0	0	0	0	565.832	1	1	47.2035	17.9
DATA	921	12	19	0	0	ASCRP3008771	ASCRP3008771	857	283.455	3.542171e+002	3.543681e+001	358	17	5.152415e+000	0	0	0	0	0	0	342.379	1	1	55.8519	18.0313
DATA	922	12	20	0	0	ASCRP3006202	ASCRP3006202	882.418	283.427	7.917110e+001	7.984476e+000	93.5	19	8.064111e+000	0	0	0	0	0	0	76.4941	1	1	57.5363	21.9333
DATA	923	12	21	0	0	ASCRP3001872	ASCRP3001872	907.582	283.427	2.676301e+002	2.678302e+001	275	18	5.018880e+000	0	0	0	0	0	0	258.531	1	1	57.5363	17.8214
DATA	924	12	22	1028	1	(+)E1A_r60_a107	E1A_r60_a107	933.107	283.5	2.101467e+001	2.342612e+000	39	16	3.985974e+000	0	0	0	0	0	0	20.2998	1	1	56.9804	16.4872
DATA	925	12	23	0	0	ASCRP3013088	ASCRP3013088	958.5	283.5	1.495644e+004	1.495644e+003	14657.5	16	4.282660e+000	0	0	0	0	0	0	14450.1	1	1	57.5363	16.2
DATA	926	12	24	0	0	ASCRP3002695	ASCRP3002695	983.689	283.622	1.456419e+002	1.460090e+001	156.5	16	4.502592e+000	0	0	0	0	0	0	140.753	1	1	48.5334	16.24
DATA	927	12	25	0	0	ASCRP3010781	ASCRP3010781	1009.25	283.553	9.589758e+001	9.645369e+000	106	18	4.750421e+000	0	0	0	0	0	0	92.7213	1	1	49.5074	18.069
DATA	928	12	26	0	0	ASCRP3002753	ASCRP3002753	1034.58	283.427	1.050763e+000	1.036911e+000	18.5	18	5.425151e+000	0	0	0	0	0	0	0.793393	0	0	65	18.0323
DATA	929	12	27	0	0	CUST_12_PI418767722	NM_001861	1060.36	283.455	4.277776e+001	4.400733e+000	56.5	16	4.358436e+000	0	0	0	0	0	0	41.4113	1	1	45.4864	16.6875
DATA	930	12	28	0	0	ASCRP3008211	ASCRP3008211	1085.3	283.9	1.795875e+003	1.795905e+002	1746	17	3.812933e+000	0	0	0	0	0	0	1739.6	1	1	47.2035	16.6667
DATA	931	12	29	0	0	ASCRP3007564	ASCRP3007564	1110.26	283.972	1.330628e+001	1.683668e+000	30	17	3.969467e+000	0	0	0	0	0	0	12.8989	1	1	47.5395	16.56
DATA	932	12	30	0	0	Negative055	Negative055	1136.33	283.5	3.907086e+000	1.102247e+000	20.5	16	4.498926e+000	0	0	0	0	0	0	3.7908	1	0	57.5363	16.3714
DATA	933	12	31	0	0	ASCRP3000660	ASCRP3000660	1161.65	283.782	8.534429e+001	8.596343e+000	96	17	3.588432e+000	0	0	0	0	0	0	82.8683	1	1	49.8279	16.3448
DATA	934	12	32	0	0	ASCRP3004548	ASCRP3004548	1186.86	283.806	1.555954e+002	1.559353e+001	169.5	16	4.160560e+000	0	0	0	0	0	0	151.204	1	1	47.5395	16.35
DATA	935	12	33	0	0	ASCRP3002011	ASCRP3002011	1212.64	284.227	6.049484e+001	6.136249e+000	74.5	16	3.104502e+000	0	0	0	0	0	0	58.8331	1	1	45.835	15.931
DATA	936	12	34	0	0	ASCRP3011875	ASCRP3011875	1237.37	283.873	1.695801e+002	1.698911e+001	180	21	5.146890e+000	0	0	0	0	0	0	165.054	1	1	47.5395	21.2381
DATA	937	12	35	0	0	ASCRP3002018	ASCRP3002018	1262.85	284.194	4.391798e+003	4.391810e+002	4305.5	19	5.542378e+000	0	0	0	0	0	0	4277.69	1	1	45.1352	18.7778
DATA	938	12	36	0	0	ASCRP3009643	ASCRP3009643	1288.51	283.917	5.751799e+001	5.842577e+000	68	18	3.850275e+000	0	0	0	0	0	0	56.0647	1	1	48.2044	18.2308
DATA	939	12	37	0	0	ASCRP3006276	ASCRP3006276	1314	284.027	2.381656e+001	2.592960e+000	39.5	16	3.880784e+000	0	0	0	0	0	0	23.2298	1	1	46.8651	16.3125
DATA	940	12	38	0	0	ASCRP3006559	ASCRP3006559	1339.42	283.573	9.138682e+004	9.138682e+003	89677	19	5.711772e+000	0	0	0	0	0	0	89189.6	1	1	57.5363	19.4286
DATA	941	12	39	0	0	ASCRP3012100	ASCRP3012100	1364.87	284.087	8.624067e+001	8.684663e+000	101	14.5	4.256300e+000	0	0	0	0	0	0	84.2083	1	1	46.8651	15.4333
DATA	942	12	40	0	0	ASCRP3006922	ASCRP3006922	1390.42	283.573	4.653154e+001	4.764425e+000	64	16	4.072978e+000	0	0	0	0	0	0	45.4555	1	1	57.5363	16.4884
DATA	943	12	41	0	0	ASCRP3013250	ASCRP3013250	1415.39	283.928	3.484170e+001	3.631344e+000	48.5	18	3.984593e+000	0	0	0	0	0	0	34.0472	1	1	46.5243	17.1071
DATA	944	12	42	0	0	ASCRP3005521	ASCRP3005521	1441.03	283.775	1.260366e+002	1.264512e+001	138	16	4.413882e+000	0	0	0	0	0	0	123.195	1	1	46.8651	16.4
DATA	945	12	43	0	0	ASCRP3003146	ASCRP3003146	1466.5	283.648	2.775099e+001	2.957618e+000	44	14	5.375982e+000	0	0	0	0	0	0	27.1296	1	1	57.5363	15.087
DATA	946	12	44	0	0	ASCRP3005950	ASCRP3005950	1491.58	283.573	2.993426e+004	2.993427e+003	29524	20	1.339324e+001	0	0	1	0	1	0	29265.8	1	1	57.5363	24.0741
DATA	947	12	45	0	0	ASCRP3002895	ASCRP3002895	1517.21	284	2.039527e+002	2.042090e+001	211	13	4.593410e+000	0	0	0	0	0	0	199.391	1	1	46.8651	14.8947
DATA	949	12	47	0	0	ASCRP3004321	ASCRP3004321	1567.91	283.614	3.760252e+002	3.761644e+001	374	14	3.774689e+000	0	0	0	0	0	0	367.472	1	1	57.259	14.4
DATA	950	12	48	0	0	ASCRP3006982	ASCRP3006982	1593.44	283.955	2.216052e+001	2.441038e+000	37.5	16	3.776059e+000	0	0	0	0	0	0	21.6493	1	1	45.4864	15.5
DATA	951	12	49	0	0	A_23_P122216	NM_002317	1618.86	284.129	4.853625e+001	4.960480e+000	64	16	3.681267e+000	0	0	0	0	0	0	47.3962	1	1	46.8651	15.8621
DATA	952	12	50	0	0	ASCRP3011083	ASCRP3011083	1644	284	1.053978e+005	1.053978e+004	102404	17	4.716284e+000	0	0	0	0	0	0	102867	1	1	54.9904	16.08
DATA	953	12	51	0	0	ASCRP3002739	ASCRP3002739	1669.56	283.972	1.001468e+002	1.006702e+001	113	16	5.418905e+000	0	0	0	0	0	0	97.6801	1	1	48.2044	16.6897
DATA	954	12	52	0	0	ASCRP3005812	ASCRP3005812	1694.63	284.014	4.345923e+002	4.347134e+001	435	15	6.074659e+000	0	0	0	0	0	0	423.59	1	1	47.2035	16.4828
DATA	955	12	53	0	0	ASCRP3011222	ASCRP3011222	1720.18	284.246	3.949885e+001	4.081160e+000	54	17	4.571534e+000	0	0	0	0	0	0	38.4688	1	1	45.835	16.0323
DATA	956	12	54	0	1	RC3	RC3	1745.5	284.352	1.869686e+000	1.044529e+000	17.5	13	3.978390e+000	0	0	0	0	0	0	1.81936	1	0	65	14.4483
DATA	957	12	55	0	0	ASCRP3007224	ASCRP3007224	1771	284.69	2.766395e+003	2.766414e+002	2683	15.5	4.178934e+000	0	0	0	0	0	0	2689.49	1	1	51.7088	15.7222
DATA	958	12	56	0	0	ASCRP3005278	ASCRP3005278	1796.37	284.564	1.410836e+002	1.414588e+001	154	15	4.409926e+000	0	0	0	0	0	0	137.023	1	1	49.8279	15.6757
DATA	959	12	57	0	0	ASCRP3006349	ASCRP3006349	1821.63	284.404	4.990008e+004	4.990009e+003	48226	17	5.939416e+000	0	0	0	0	0	0	48412.5	1	1	57.8122	18.12
DATA	960	12	58	0	0	Negative034	Negative034	1847.04	283.893	1.552623e+001	1.864268e+000	29	14.5	4.760203e+000	0	0	0	0	0	0	15.046	1	1	42.9674	15.3529
DATA	961	12	59	0	0	ASCRP3010820	ASCRP3010820	1872.58	284.427	2.040276e+001	2.286884e+000	33	15	3.239610e+000	0	0	0	0	0	0	19.7508	1	1	57.5363	14.931
DATA	962	12	60	0	0	ASCRP3012647	ASCRP3012647	1898	284.455	8.480241e+000	1.337413e+000	23	13	4.039966e+000	0	0	0	0	0	0	8.19997	1	1	55.8519	14.1081
DATA	963	12	61	0	0	ASCRP3006651	ASCRP3006651	1923.32	284.605	5.089686e+002	5.090739e+001	510	13	3.004922e+000	0	0	0	0	0	0	491.6	1	1	49.5074	13.3793
DATA	964	12	62	0	0	ASCRP3009586	ASCRP3009586	1948.82	284.632	3.351563e+002	3.353165e+001	334.5	14	4.036638e+000	0	0	0	0	0	0	323.355	1	1	49.5074	14.6389
DATA	965	12	63	0	0	ASCRP3009076	ASCRP3009076	1974.32	284.605	2.514874e+002	2.517014e+001	256	17	4.703008e+000	0	0	0	0	0	0	242.364	1	1	49.5074	16.5806
DATA	966	12	64	0	0	ASCRP3001513	ASCRP3001513	1999.58	284.427	7.402969e+000	1.275570e+000	21	16	4.333181e+000	0	0	0	0	0	0	7.12668	1	1	57.5363	16.0357
DATA	967	12	65	0	0	ASCRP3004933	ASCRP3004933	2025	284.455	1.502616e+001	1.827304e+000	28	14	5.070594e+000	0	0	0	0	0	0	14.451	1	1	55.8519	14.7714
DATA	968	12	66	0	0	ASCRP3002567	ASCRP3002567	2050.5	284.5	5.412473e+002	5.413474e+001	523	13	3.170576e+000	0	0	0	0	0	0	520.054	1	1	49.1849	14.0541
DATA	969	12	67	0	0	ASCRP3011424	ASCRP3011424	2075.92	284.775	9.855541e+001	9.910425e+000	109	12	3.571843e+000	0	0	0	0	0	0	94.6236	1	1	46.8651	13.375
DATA	970	12	68	0	0	ASCRP3005844	ASCRP3005844	2101.05	284.466	3.978309e+002	3.979674e+001	401	15.5	4.257347e+000	0	0	0	0	0	0	381.671	1	1	48.5334	14.5625
DATA	971	12	69	0	0	ASCRP3012734	ASCRP3012734	2126.62	284.571	1.349094e+001	1.705204e+000	26	17	3.657444e+000	0	0	0	0	0	0	12.9358	1	1	45.1352	15.7576
DATA	972	12	70	0	0	ASCRP3012347	ASCRP3012347	2152.15	284.836	3.519969e+002	3.521515e+001	346.5	15	3.029412e+000	0	0	0	0	0	0	337.396	1	1	47.5395	15.0345
DATA	973	12	71	0	0	ASCRP3002940	ASCRP3002940	2177.39	284.722	7.679341e+002	7.680050e+001	746	15	4.630625e+000	0	0	0	0	0	0	735.9	1	1	48.5334	16.5217
DATA	974	12	72	0	0	ASCRP3007316	ASCRP3007316	2202.83	285.014	2.185534e+002	2.188024e+001	221.5	16	3.239368e+000	0	0	0	0	0	0	209.448	1	1	46.8651	16.2727
DATA	975	12	73	0	0	Negative034	Negative034	2228.33	284.5	1.739474e+001	2.028394e+000	31	13.5	4.263079e+000	0	0	0	0	0	0	16.6718	1	1	57.5363	13.5769
DATA	976	12	74	0	0	ASCRP3001148	ASCRP3001148	2253.76	284.529	3.284443e+001	3.446030e+000	42	16	5.116589e+000	0	0	0	0	0	0	31.4946	1	1	46.8651	15.8889
DATA	977	12	75	0	0	A_23_P23303	NM_003686	2278.84	284.547	5.399762e+001	5.499394e+000	68	13	3.470777e+000	0	0	0	0	0	0	51.8177	1	1	49.5074	14.25
DATA	978	12	76	0	0	ASCRP3007578	ASCRP3007578	2304.26	284.58	1.487973e+003	1.488009e+002	1467	15	3.772969e+000	0	0	0	0	0	0	1429.45	1	1	46.8651	14.6471
DATA	979	12	77	0	0	ASCRP3007443	ASCRP3007443	2329.78	284.763	1.573367e+003	1.573401e+002	1504.5	16.5	5.081974e+000	0	0	0	0	0	0	1513.71	1	1	49.1849	16.8947
DATA	980	12	78	0	0	ASCRP3013128	ASCRP3013128	2355.11	284.5	1.003946e+002	1.009294e+001	112	15	3.764627e+000	0	0	0	0	0	0	96.7539	1	1	56.9804	15.3793
DATA	981	12	79	0	0	ASCRP3006037	ASCRP3006037	2380.5	284.5	1.734465e+001	2.019984e+000	30	15	4.325613e+000	0	0	0	0	0	0	16.7523	1	1	57.5363	15.2286
DATA	982	12	80	0	0	ASCRP3010523	ASCRP3010523	2405.89	284.5	4.612220e+001	4.726407e+000	58	14	3.848872e+000	0	0	0	0	0	0	44.6642	1	1	56.9804	13.7297
DATA	983	12	81	0	0	ASCRP3006741	ASCRP3006741	2431.56	284.973	3.166089e+003	3.166105e+002	2866	14	3.146132e+000	0	0	0	0	0	0	3076.02	1	1	48.5334	14.25
DATA	984	12	82	0	0	ASCRP3001619	ASCRP3001619	2456.72	284.775	1.232346e+002	1.236607e+001	133	14	3.689571e+000	0	0	0	0	0	0	120.149	1	1	47.2035	13.6507
DATA	985	13	1	0	0	ASCRP3009477	ASCRP3009477	387.351	290.297	1.821031e+002	1.823532e+001	208	16	4.185495e+000	0	0	0	0	0	0	190.735	1	1	48.5334	16.1308
DATA	986	13	2	0	0	ASCRP3005805	ASCRP3005805	412.636	290.455	2.863220e+001	3.021253e+000	48.5	19	4.153519e+000	0	0	0	0	0	0	29.6911	1	1	45.4864	18.3
DATA	987	13	3	0	0	A_23_P215720	NM_000492	437.794	290.412	4.707788e+001	4.807301e+000	67	18.5	4.497764e+000	0	0	0	0	0	0	48.3806	1	1	46.5243	18.3333
DATA	988	13	4	0	0	ASCRP3009639	ASCRP3009639	463.311	290.338	4.957738e+002	4.958708e+001	510	16.5	4.225615e+000	0	0	0	0	0	0	505.265	1	1	48.5334	16.6786
DATA	989	13	5	0	0	ASCRP3010723	ASCRP3010723	488.325	290.481	3.523310e+002	3.524696e+001	372.5	18	4.908627e+000	0	0	0	0	0	0	356.388	1	1	49.8279	17.8065
DATA	990	13	6	0	0	ASCRP3013168	ASCRP3013168	513.88	290.627	8.189775e+002	8.190380e+001	845.5	18	5.355949e+000	0	0	0	0	0	0	822.67	1	1	48.8603	18.3784
DATA	991	13	7	0	0	ASCRP3003376	ASCRP3003376	539.438	290.466	1.079207e+002	1.083845e+001	123	18	5.033159e+000	0	0	0	0	0	0	107.744	1	1	49.1849	18.475
DATA	992	13	8	0	0	ASCRP3010669	ASCRP3010669	564.326	290.719	3.695087e+002	3.696459e+001	382	16	3.197221e+000	0	0	0	0	0	0	366.876	1	1	52.3208	16
DATA	993	13	9	0	0	ASCRP3010135	ASCRP3010135	590.389	290.542	3.392817e+001	3.540587e+000	52	15	4.009903e+000	0	0	0	0	0	0	33.5192	1	1	48.2044	16.2647
DATA	994	13	10	0	0	ASCRP3012389	ASCRP3012389	616.122	290.459	1.429134e+001	1.753841e+000	32	17	2.914332e+000	0	0	0	0	0	0	14.0576	1	1	48.8603	16.92
DATA	995	13	11	0	0	ASCRP3005653	ASCRP3005653	640.989	290.618	4.986996e+003	4.987006e+002	4821	16	2.850731e+000	0	0	0	0	0	0	4886.91	1	1	53.5237	16.28
DATA	996	13	12	0	0	ASCRP3009506	ASCRP3009506	666.5	290.5	2.142538e+001	2.374598e+000	38	19.5	5.075895e+000	0	0	0	0	0	0	20.9265	1	1	57.5363	20.4118
DATA	997	13	13	0	0	ASCRP3013350	ASCRP3013350	691.756	290.59	6.577056e+001	6.656720e+000	85	17	4.586755e+000	0	0	0	0	0	0	64.0558	1	1	50.4627	17.1471
DATA	998	13	14	0	0	ASCRP3008091	ASCRP3008091	717.372	290.667	3.703018e+001	3.843409e+000	54	16	3.683273e+000	0	0	0	0	0	0	35.9762	1	1	50.7771	16.069
DATA	999	13	15	0	0	ASCRP3011151	ASCRP3011151	742.618	290.763	1.597391e+002	1.600717e+001	173	17	6.161417e+000	0	0	0	0	0	0	154.878	1	1	49.1849	17.9655
DATA	1000	13	16	0	0	ASCRP3005391	ASCRP3005391	768.107	290.5	1.943192e+004	1.943192e+003	18698.5	21	6.122223e+000	0	0	0	0	0	0	18811	1	1	56.9804	21.6333
DATA	1001	13	17	0	0	ASCRP3000839	ASCRP3000839	793.5	290.5	1.639772e+002	1.643031e+001	174.5	19	6.807161e+000	0	0	0	0	0	0	158.531	1	1	57.5363	20.1379
DATA	1002	13	18	0	0	ASCRP3011404	ASCRP3011404	818.819	290.639	7.390743e+001	7.462920e+000	88	18	4.948861e+000	0	0	0	0	0	0	71.3797	1	1	47.8731	17.6667
DATA	1003	13	19	0	0	AS_circRNA_control202	AS_circRNA_control202	844.243	290.471	1.868775e+002	1.871645e+001	197	17	3.696118e+000	0	0	0	0	0	0	180.366	1	1	47.2035	17.125
DATA	1004	13	20	0	0	ASCRP3003501	ASCRP3003501	869.466	290.636	5.217740e+002	5.218769e+001	533	17	4.522889e+000	0	0	0	0	0	0	503.347	1	1	52.9257	16.75
DATA	1005	13	21	0	0	ASCRP3001218	ASCRP3001218	895	291	5.550052e+002	5.551020e+001	555	18	5.402068e+000	0	0	0	0	0	0	535.243	1	1	46.8651	18.4815
DATA	1006	13	22	0	0	ASCRP3005130	ASCRP3005130	920.185	290.892	1.740221e+001	2.025722e+000	35	19	5.096052e+000	0	0	0	0	0	0	16.7828	1	1	45.835	18.9714
DATA	1007	13	23	0	0	ASCRP3003153	ASCRP3003153	945.803	291.352	1.507152e+003	1.507187e+002	1447	16	3.835781e+000	0	0	0	0	0	0	1453.62	1	1	46.8651	16.1892
DATA	1008	13	24	0	0	ASCRP3009439	ASCRP3009439	971.271	291.014	6.871946e+001	6.949662e+000	82	16.5	4.450238e+000	0	0	0	0	0	0	66.3052	1	1	46.5243	16.7308
DATA	1009	13	25	0	0	ASCRP3000041	ASCRP3000041	996.562	291.027	1.510672e+002	1.514219e+001	164	17	4.445222e+000	0	0	0	0	0	0	145.828	1	1	48.5334	17
DATA	1010	13	26	0	0	ASCRP3006250	ASCRP3006250	1021.65	291.138	1.156881e+002	1.161505e+001	126.5	18	5.589930e+000	0	0	0	0	0	0	111.738	1	1	45.4864	17.7742
DATA	1011	13	27	0	0	ASCRP3001693	ASCRP3001693	1047.56	290.973	2.132693e+002	2.135201e+001	222	17.5	4.633540e+000	0	0	0	0	0	0	206.136	1	1	48.5334	17.5
DATA	1012	13	28	0	0	ASCRP3001240	ASCRP3001240	1072.76	291.061	1.752998e+002	1.756044e+001	181	15	4.230296e+000	0	0	0	0	0	0	169.562	1	1	45.835	16.3667
DATA	1013	13	29	0	0	ASCRP3000804	ASCRP3000804	1098.23	291.273	1.176374e+002	1.180901e+001	129	18	3.715732e+000	0	0	0	0	0	0	113.877	1	1	45.4864	17.16
DATA	1014	13	30	0	0	ASCRP3004177	ASCRP3004177	1123.5	290.648	8.250699e+001	8.314998e+000	97	16	4.313800e+000	0	0	0	0	0	0	79.9439	1	1	57.5363	16.6875
DATA	1015	13	31	0	0	ASCRP3004261	ASCRP3004261	1149.21	290.746	3.119648e+001	3.285648e+000	47.5	16	3.951189e+000	0	0	0	0	0	0	30.2539	1	1	46.1809	16.4688
DATA	1016	13	32	0	0	ASCRP3008747	ASCRP3008747	1174.2	291.243	1.626276e+002	1.629537e+001	176	16	2.881318e+000	0	0	0	0	0	0	157.844	1	1	46.8651	15.9259
DATA	1017	13	33	0	0	ASCRP3006795	ASCRP3006795	1199.72	291.095	1.712317e+002	1.715408e+001	181	16	4.682385e+000	0	0	0	0	0	0	166.346	1	1	48.8603	17.5161
DATA	1018	13	34	0	0	ASCRP3004638	ASCRP3004638	1225.34	291.269	1.007380e+002	1.012617e+001	113.5	17.5	3.027940e+000	0	0	0	0	0	0	97.9484	1	1	46.1809	17.7
DATA	1019	13	35	0	0	ASCRP3005979	ASCRP3005979	1250.69	291.043	3.028314e+001	3.197912e+000	47	20	5.021512e+000	0	0	0	0	0	0	29.4698	1	1	46.5243	19.4583
DATA	1020	13	36	0	0	ASCRP3003937	ASCRP3003937	1275.7	291.1	2.310330e+003	2.310353e+002	2303	19	5.263664e+000	0	0	0	0	0	0	2250.04	1	1	47.2035	18.8846
DATA	1021	13	37	0	0	Negative003	Negative003	1301.5	291	5.666895e+000	1.172104e+000	22	16	4.336641e+000	0	0	0	0	0	0	5.52325	1	1	65	17.1613
DATA	1022	13	38	0	0	ASCRP3003947	ASCRP3003947	1326.5	291.352	2.845467e+002	2.847314e+001	290.5	17	4.367649e+000	0	0	0	0	0	0	277.517	1	1	57.5363	17.8276
DATA	1023	13	39	0	0	ASCRP3012449	ASCRP3012449	1352.09	291.386	1.342869e+001	1.689168e+000	28.5	19	5.858582e+000	0	0	0	0	0	0	13.1051	1	1	57.259	19.4333
DATA	1024	13	40	0	0	ASCRP3011343	ASCRP3011343	1377.4	291.48	9.739502e+001	9.793199e+000	116	15	3.882032e+000	0	0	0	0	0	0	95.0996	1	1	49.5074	15.3333
DATA	1025	13	41	0	0	ASCRP3002910	ASCRP3002910	1402.86	291.257	5.921002e+003	5.921011e+002	5906	16	4.031958e+000	0	0	0	0	0	0	5784.16	1	1	48.2044	16.5294
DATA	1026	13	42	0	0	ASCRP3003092	ASCRP3003092	1428.68	290.917	2.596322e+001	2.790693e+000	42	17	4.241432e+000	0	0	0	0	0	0	25.3728	1	1	47.8731	16.6
DATA	1027	13	43	0	0	ASCRP3004061	ASCRP3004061	1454.01	291.176	8.165268e+001	8.229101e+000	96	14.5	4.997682e+000	0	0	0	0	0	0	79.8175	1	1	46.8651	15.4118
DATA	1028	13	44	0	0	ASCRP3008255	ASCRP3008255	1479	291.455	1.019979e+005	1.019979e+004	100121	19	5.913407e+000	0	0	0	0	0	0	99723.2	1	1	55.8519	18.1739
DATA	1029	13	45	0	0	Negative043	Negative043	1504.42	291.427	1.981445e+000	1.041745e+000	18.5	16	6.275839e+000	0	0	0	0	0	0	1.93741	1	0	57.5363	16.8846
DATA	1030	13	46	0	0	ASCRP3011250	ASCRP3011250	1529.54	291.386	4.615127e+002	4.616260e+001	465	15	4.714517e+000	0	0	0	0	0	0	451.248	1	1	47.5395	15.32
DATA	1031	13	47	0	0	ASCRP3007282	ASCRP3007282	1555.18	291.459	2.042214e+003	2.042239e+002	1987	14.5	5.038161e+000	0	0	0	0	0	0	1996.55	1	1	51.7088	14.8125
DATA	1032	13	48	0	0	ASCRP3010888	ASCRP3010888	1580.43	291.608	1.444192e+002	1.447811e+001	157	13	3.749051e+000	0	0	0	0	0	0	141.16	1	1	49.1849	13.8462
DATA	1033	13	49	0	0	ASCRP3005437	ASCRP3005437	1606.36	291.608	1.019578e+002	1.024702e+001	117	17	4.223770e+000	0	0	0	0	0	0	99.6236	1	1	48.8603	16.5667
DATA	1034	13	50	0	0	ASCRP3012126	ASCRP3012126	1631.42	291.427	2.083209e+002	2.085724e+001	217	19	6.134204e+000	0	0	0	0	0	0	203.465	1	1	57.5363	18.087
DATA	1035	13	51	0	0	ASCRP3011366	ASCRP3011366	1656.67	291.5	2.856386e+002	2.858222e+001	290	16	5.672150e+000	0	0	0	0	0	0	278.837	1	1	57.5363	16.6071
DATA	1036	13	52	0	0	Negative053	Negative053	1682.33	291.5	5.137006e+000	1.146543e+000	20	14.5	5.765135e+000	0	0	0	0	0	0	5.0116	1	1	65	16.2667
DATA	1037	13	53	0	0	ASCRP3008953	ASCRP3008953	1707.72	291.84	3.685181e+002	3.686608e+001	377	15.5	5.301991e+000	0	0	0	0	0	0	359.282	1	1	49.1849	16.5
DATA	1038	13	54	0	0	ASCRP3005780	ASCRP3005780	1733	292	2.736681e+002	2.738606e+001	284.5	14	4.143268e+000	0	0	0	0	0	0	266.608	1	1	46.8651	14.6667
DATA	1039	13	55	0	0	ASCRP3003801	ASCRP3003801	1758.5	291.5	4.967847e+001	5.072973e+000	64	14	3.931683e+000	0	0	0	0	0	0	48.3534	1	1	57.5363	14.6207
DATA	1040	13	56	0	0	ASCRP3007751	ASCRP3007751	1783.67	291.5	1.792068e+001	2.066151e+000	34	14	3.813383e+000	0	0	0	0	0	0	17.4269	1	1	57.5363	15.0588
DATA	1041	13	57	0	0	ASCRP3004613	ASCRP3004613	1809.33	291.5	1.009989e+001	1.442091e+000	24	14	2.663331e+000	0	0	0	0	0	0	9.81196	1	1	57.5363	14.52
DATA	1042	13	58	0	0	A_23_P142849	NM_005168	1834.5	291.5	6.972735e+001	7.048455e+000	84	16	5.978456e+000	0	0	0	0	0	0	67.6714	1	1	65	17.25
DATA	1043	13	59	0	0	ASCRP3000060	ASCRP3000060	1859.89	291.5	4.957483e+001	5.063651e+000	63	15	3.765835e+000	0	0	0	0	0	0	48.0626	1	1	56.9804	15.3714
DATA	1044	13	60	0	0	ASCRP3001879	ASCRP3001879	1885.13	291.757	1.516191e+002	1.519702e+001	164	15	3.037127e+000	0	0	0	0	0	0	146.842	1	1	46.5243	15.5
DATA	1045	13	61	0	0	Negative042	Negative042	1910.58	291.573	6.047914e+001	6.135614e+000	62.5	13	3.470887e+000	0	0	0	0	0	0	58.5087	1	1	57.5363	13.8
DATA	1046	13	62	0	0	ASCRP3009921	ASCRP3009921	1936.33	291.5	3.924976e+001	4.059101e+000	53.5	13	3.610330e+000	0	0	0	0	0	0	37.9289	1	1	57.5363	13.9655
DATA	1047	13	63	0	0	ASCRP3007829	ASCRP3007829	1961.5	291.5	6.973532e+001	7.050055e+000	84	16	4.584959e+000	0	0	0	0	0	0	67.3176	1	1	57.5363	15.9143
DATA	1048	13	64	0	0	ASCRP3000051	ASCRP3000051	1986.63	292.265	2.104266e+002	2.106819e+001	218	16.5	4.317888e+000	0	0	0	0	0	0	202.951	1	1	46.5243	16.4688
DATA	1049	13	65	0	0	ASCRP3010327	ASCRP3010327	2012.42	291.573	8.406962e+000	1.335736e+000	22	15	4.234837e+000	0	0	0	0	0	0	8.09928	1	1	57.5363	14.4231
DATA	1050	13	66	0	0	ASCRP3011491	ASCRP3011491	2037.06	291.768	5.029856e+003	5.029867e+002	4864	13	3.482945e+000	0	0	0	0	0	0	4841.66	1	1	46.5243	14.0256
DATA	1051	13	67	0	0	ASCRP3001636	ASCRP3001636	2062.72	292.072	1.078705e+002	1.083704e+001	113	15	3.677707e+000	0	0	0	0	0	0	103.754	1	1	46.1809	14.5946
DATA	1052	13	68	0	0	ASCRP3005614	ASCRP3005614	2088.41	291.753	1.562102e+003	1.562137e+002	1447	15	3.835880e+000	0	0	0	0	0	0	1501.31	1	1	48.5334	14.2258
DATA	1053	13	69	0	0	ASCRP3005004	ASCRP3005004	2114.22	292.406	2.053054e+002	2.055692e+001	207.5	16	4.712170e+000	0	0	0	0	0	0	197.224	1	1	46.5243	15.2727
DATA	1054	13	70	0	0	ASCRP3003557	ASCRP3003557	2139.33	292.391	1.014899e+002	1.020228e+001	110.5	15	3.571576e+000	0	0	0	0	0	0	97.453	1	1	46.5243	15.4483
DATA	1055	13	71	0	0	ASCRP3000241	ASCRP3000241	2164.5	291.648	2.426312e+001	2.640544e+000	37	16	5.244986e+000	0	0	0	0	0	0	23.2882	1	1	57.5363	16.6522
DATA	1056	13	72	0	0	ASCRP3001008	ASCRP3001008	2190.09	291.614	8.716391e+001	8.778447e+000	97	14	4.647421e+000	0	0	0	0	0	0	83.6545	1	1	57.259	15.2069
DATA	1057	13	73	0	0	Negative032	Negative032	2215.5	291.648	1.059027e+000	1.042828e+000	14	16.5	2.726348e+000	0	0	0	0	0	0	0.445984	0	0	65	16.2917
DATA	1058	13	74	0	0	ASCRP3011750	ASCRP3011750	2240.77	291.928	3.794049e+001	3.934355e+000	51	14	4.097459e+000	0	0	0	0	0	0	36.435	1	1	46.5243	13.4074
DATA	1059	13	75	0	0	ASCRP3009445	ASCRP3009445	2266.3	291.9	6.330281e+002	6.331137e+001	616.5	14	3.987263e+000	0	0	0	0	0	0	608.311	1	1	47.2035	14.7727
DATA	1060	13	76	0	0	ASCRP3000701	ASCRP3000701	2291.5	292.043	6.252735e+001	6.338570e+000	75.5	14.5	3.593792e+000	0	0	0	0	0	0	60.1453	1	1	47.8731	14.7857
DATA	1061	13	77	0	0	ASCRP3012997	ASCRP3012997	2317	292	1.134496e+001	1.537886e+000	25	15	4.050957e+000	0	0	0	0	0	0	10.9268	1	1	65	15
DATA	1062	13	78	0	0	ASCRP3000319	ASCRP3000319	2343.16	292.327	3.778585e+001	3.918147e+000	50.5	16	5.108971e+000	0	0	0	0	0	0	36.458	1	1	39.8942	16.1111
DATA	1063	13	79	0	0	ASCRP3002781	ASCRP3002781	2367.94	292.313	9.219934e+001	9.277774e+000	101	14	3.275518e+000	0	0	0	0	0	0	89.1361	1	1	45.835	14.0263
DATA	1064	13	80	0	0	ASCRP3012971	ASCRP3012971	2393.5	292	8.914844e+001	8.974367e+000	96	14	3.840072e+000	0	0	0	0	0	0	86.3922	1	1	54.1152	14.65
DATA	1065	13	81	0	0	A_23_P218608	NM_015904	2419.6	292.736	1.569562e+001	1.876583e+000	28	13	3.781961e+000	0	0	0	0	0	0	15.259	1	1	41.4593	13.6452
DATA	1066	13	82	0	0	ASCRP3012573	ASCRP3012573	2443.8	291.719	7.691281e+001	7.759358e+000	91	14.5	4.174754e+000	0	0	0	0	0	0	74.9938	1	1	45.1352	15.6667
DATA	1067	14	1	0	0	ASCRP3002063	ASCRP3002063	399.542	297.611	1.728045e+002	1.730724e+001	198	15	3.454701e+000	0	0	0	0	0	0	179.513	1	1	48.2044	15.3333
DATA	1068	14	2	0	0	ASCRP3009880	ASCRP3009880	425.117	297.61	5.565856e+002	5.566704e+001	601	18	4.866021e+000	0	0	0	0	0	0	572.715	1	1	49.8279	17.6667
DATA	1069	14	3	0	0	ASCRP3004252	ASCRP3004252	450.622	297.5	9.751453e+001	9.800598e+000	118	17	5.018439e+000	0	0	0	0	0	0	99.4794	1	1	48.5334	17.5517
DATA	1070	14	4	0	0	ASCRP3002136	ASCRP3002136	476	297.545	5.565648e+000	1.133963e+000	24	18	4.965411e+000	0	0	0	0	0	0	5.63335	1	1	65	18.697
DATA	1071	14	5	0	0	ASCRP3011841	ASCRP3011841	501.309	297.728	1.536913e+002	1.540131e+001	169	17	4.016144e+000	0	0	0	0	0	0	154.452	1	1	51.0895	16.4
DATA	1072	14	6	0	0	ASCRP3001355	ASCRP3001355	526.293	297.72	1.078010e+002	1.082650e+001	125	18	6.436306e+000	0	0	0	0	0	0	107.654	1	1	49.1849	18.9211
DATA	1073	14	7	0	0	ASCRP3009282	ASCRP3009282	552.408	297.831	2.622833e+002	2.624767e+001	272	16	4.431820e+000	0	0	0	0	0	0	260.371	1	1	47.5395	17.1111
DATA	1074	14	8	0	0	ASCRP3008683	ASCRP3008683	577.4	297.907	2.298191e+002	2.300420e+001	237	15	3.106537e+000	0	0	0	0	0	0	226.991	1	1	49.1849	15.2667
DATA	1075	14	9	0	0	ASCRP3012422	ASCRP3012422	603.254	298	4.762677e+001	4.870085e+000	65	16	3.264023e+000	0	0	0	0	0	0	46.8228	1	1	47.2035	16.5769
DATA	1076	14	10	0	0	ASCRP3000368	ASCRP3000368	628.577	297.746	1.570288e+002	1.573604e+001	171.5	16	2.551229e+000	0	0	0	0	0	0	153.781	1	1	47.5395	16.2105
DATA	1077	14	11	0	0	ASCRP3008065	ASCRP3008065	653.582	297.573	2.122690e+001	2.357017e+000	38.5	16.5	5.423379e+000	0	0	0	0	0	0	20.7181	1	1	65	18.75
DATA	1078	14	12	0	0	ASCRP3000340	ASCRP3000340	679.169	298.2	7.147857e+001	7.221380e+000	87	17	4.601008e+000	0	0	0	0	0	0	69.542	1	1	45.835	17.5789
DATA	1079	14	13	0	0	ASCRP3011231	ASCRP3011231	704.479	298.192	3.890367e+001	4.024521e+000	54	17	4.286633e+000	0	0	0	0	0	0	37.7543	1	1	47.8731	16.4412
DATA	1080	14	14	0	0	ASCRP3008767	ASCRP3008767	729.457	298.343	2.270926e+002	2.273273e+001	226	18.5	5.756602e+000	0	0	0	0	0	0	219.914	1	1	46.8651	18.5385
DATA	1081	14	15	0	0	ASCRP3003845	ASCRP3003845	755.5	297.648	5.275191e+002	5.276205e+001	519	17.5	6.251769e+000	0	0	0	0	0	0	510.033	1	1	57.5363	18.7308
DATA	1082	14	16	0	0	ASCRP3012670	ASCRP3012670	780.582	297.573	1.185799e+005	1.185799e+004	114668	20	7.489583e+000	0	0	0	0	0	0	114495	1	1	57.5363	21.5769
DATA	1083	14	17	0	0	ASCRP3010058	ASCRP3010058	805.831	297.831	1.787567e+002	1.790571e+001	185	20	5.186440e+000	0	0	0	0	0	0	172.404	1	1	45.4864	19.4286
DATA	1084	14	18	0	0	ASCRP3011175	ASCRP3011175	831.629	297.957	2.888237e+002	2.890100e+001	292	17	4.413120e+000	0	0	0	0	0	0	278.336	1	1	46.8651	16.7714
DATA	1085	14	19	0	0	ASCRP3007638	ASCRP3007638	856.826	298	2.790008e+002	2.791939e+001	272	17	4.790436e+000	0	0	0	0	0	0	268.736	1	1	46.8651	17.5
DATA	1086	14	20	0	0	ASCRP3002715	ASCRP3002715	882.284	297.905	1.242324e+002	1.246656e+001	137	17	5.265530e+000	0	0	0	0	0	0	119.634	1	1	48.8603	17.875
DATA	1087	14	21	0	0	ASCRP3005851	ASCRP3005851	907.366	298.127	1.953208e+002	1.955967e+001	204	18.5	4.557006e+000	0	0	0	0	0	0	188.076	1	1	47.5395	18.625
DATA	1088	14	22	0	0	ASCRP3013143	ASCRP3013143	933	298	9.839002e+001	9.893638e+000	110.5	16	2.793818e+000	0	0	0	0	0	0	94.7586	1	1	54.9904	16.6552
DATA	1089	14	23	0	0	A_23_P58132	NM_004310	958.234	298.325	1.800317e+003	1.800347e+002	1768	16	3.463035e+000	0	0	0	0	0	0	1734.33	1	1	48.8603	16.2759
DATA	1090	14	24	0	0	ASCRP3001497	ASCRP3001497	983.465	298.324	2.206002e+002	2.208441e+001	228.5	17	4.069587e+000	0	0	0	0	0	0	212.617	1	1	47.2035	16.8077
DATA	1091	14	25	0	0	ASCRP3005497	ASCRP3005497	1008.99	298.403	3.383017e+002	3.384605e+001	346.5	16.5	5.553239e+000	0	0	0	0	0	0	326.253	1	1	49.1849	16.9615
DATA	1092	14	26	0	0	ASCRP3012194	ASCRP3012194	1034.44	298.468	2.013330e+002	2.015994e+001	211	18	4.854960e+000	0	0	0	0	0	0	194.299	1	1	49.8279	18.0278
DATA	1093	14	27	0	0	ASCRP3004166	ASCRP3004166	1059.87	298.457	3.663561e+002	3.665024e+001	372.5	15	4.733947e+000	0	0	0	0	0	0	353.84	1	1	47.5395	16.2222
DATA	1094	14	28	0	0	ASCRP3005023	ASCRP3005023	1085.43	298.103	1.580995e+002	1.584375e+001	166	17	3.663184e+000	0	0	0	0	0	0	152.839	1	1	46.5243	16.5676
DATA	1095	14	29	0	0	ASCRP3003894	ASCRP3003894	1110.76	298.226	2.469758e+001	2.677278e+000	39	16.5	3.959992e+000	0	0	0	0	0	0	23.8971	1	1	45.1352	16.1923
DATA	1096	14	30	66	-1	(-)3xSLv1	NegativeControl	1136.42	298.427	1.049614e+000	1.032533e+000	16	17	4.112922e+000	0	0	0	0	0	0	-0.847746	0	0	65	16.871
DATA	1097	14	31	0	0	ASCRP3001136	ASCRP3001136	1161.36	298.096	1.388383e+001	1.729637e+000	30	16	2.926221e+000	0	0	0	0	0	0	13.4596	1	1	50.7771	16.0909
DATA	1098	14	32	0	0	ASCRP3010440	ASCRP3010440	1186.41	298.333	1.372810e+002	1.376673e+001	152.5	16	5.002795e+000	0	0	0	0	0	0	133.21	1	1	44.7812	16.8065
DATA	1099	14	33	0	0	ASCRP3001423	ASCRP3001423	1212.46	298.134	2.140958e+001	2.375637e+000	38	17.5	4.304023e+000	0	0	0	0	0	0	20.7953	1	1	46.1809	17.2692
DATA	1100	14	34	0	0	ASCRP3002558	ASCRP3002558	1237.5	298.5	6.540771e+003	6.540780e+002	6373	18	5.859465e+000	0	0	0	0	0	0	6358.75	1	1	49.1849	18.6
DATA	1101	14	35	0	0	ASCRP3005836	ASCRP3005836	1263.42	298.427	2.355232e+001	2.569678e+000	40	18	5.556694e+000	0	0	0	0	0	0	22.9179	1	1	65	19.3448
DATA	1102	14	36	0	0	ASCRP3005770	ASCRP3005770	1288.58	298.427	2.639270e+004	2.639270e+003	25659	18.5	5.370718e+000	0	0	0	0	0	0	25703.3	1	1	57.5363	18.2692
DATA	1103	14	37	0	0	ASCRP3010172	ASCRP3010172	1313.73	298.606	7.195310e+001	7.268096e+000	87	16	3.932116e+000	0	0	0	0	0	0	70.128	1	1	47.8731	16.6667
DATA	1104	14	38	0	0	ASCRP3004654	ASCRP3004654	1339.28	298.827	4.130923e+001	4.256258e+000	56	17	5.527966e+000	0	0	0	0	0	0	40.2905	1	1	49.1849	18.5926
DATA	1105	14	39	0	0	ASCRP3000580	ASCRP3000580	1364.5	298.657	1.272133e+001	1.633451e+000	28	15	4.573185e+000	0	0	0	0	0	0	12.4157	1	1	47.8731	15.8929
DATA	1106	14	40	0	0	A_23_P49878	NM_019013	1389.86	299.015	1.534798e+003	1.534833e+002	1519	16	3.696139e+000	0	0	0	0	0	0	1498.77	1	1	46.1809	16.4048
DATA	1107	14	41	0	0	ASCRP3004446	ASCRP3004446	1415.28	298.303	3.516013e+001	3.661962e+000	51	17	4.377568e+000	0	0	0	0	0	0	34.3517	1	1	49.5074	16.5588
DATA	1108	14	42	0	0	ASCRP3008783	ASCRP3008783	1441.19	298.588	3.232929e+002	3.234547e+001	319.5	16	4.701486e+000	0	0	0	0	0	0	315.985	1	1	46.5243	16.3056
DATA	1109	14	43	0	0	ASCRP3002158	ASCRP3002158	1466.5	298.5	2.658960e+003	2.658980e+002	2532.5	16.5	5.310222e+000	0	0	0	0	0	0	2599.61	1	1	57.5363	16.0385
DATA	1110	14	44	0	0	ASCRP3012766	ASCRP3012766	1491.67	298.5	1.488398e+002	1.491907e+001	160	15.5	6.547859e+000	0	0	0	0	0	0	145.546	1	1	57.5363	17.2727
DATA	1111	14	45	0	0	ASCRP3011233	ASCRP3011233	1517.57	298.594	2.275523e+001	2.494710e+000	39	14	4.920301e+000	0	0	0	0	0	0	22.2538	1	1	47.5395	14.931
DATA	1112	14	46	0	0	ASCRP3005445	ASCRP3005445	1542.63	298.658	1.978377e+002	1.981018e+001	208.5	15	4.440632e+000	0	0	0	0	0	0	193.476	1	1	48.2044	14.8276
DATA	1113	14	47	0	0	ASCRP3008559	ASCRP3008559	1568	298.9	1.022743e+003	1.022794e+002	1014	14	4.539807e+000	0	0	0	0	0	0	1000.1	1	1	49.8279	14.8788
DATA	1114	14	48	0	0	ASCRP3001819	ASCRP3001819	1593.4	298.853	5.755347e+002	5.756256e+001	572	14	3.584763e+000	0	0	0	0	0	0	562.67	1	1	48.8603	15.0357
DATA	1115	14	49	0	0	ASCRP3011217	ASCRP3011217	1618.62	298.476	3.102486e+002	3.104173e+001	321	14	4.518481e+000	0	0	0	0	0	0	303.213	1	1	51.7088	15
DATA	1116	14	50	0	0	ASCRP3000652	ASCRP3000652	1644.06	298.549	9.761667e+001	9.815190e+000	111	17	6.165701e+000	0	0	0	0	0	0	95.3639	1	1	48.2044	17.6429
DATA	1117	14	51	0	0	ASCRP3013462	ASCRP3013462	1669.42	298.573	1.993043e+004	1.993043e+003	18811.5	15.5	4.969260e+000	0	0	0	0	0	0	19460.7	1	1	57.5363	15.875
DATA	1118	14	52	0	0	ASCRP3013344	ASCRP3013344	1694.77	298.884	3.076292e+002	3.077999e+001	318	15	5.802184e+000	0	0	0	0	0	0	300.208	1	1	46.5243	16.5357
DATA	1119	14	53	0	0	ASCRP3000739	ASCRP3000739	1720.29	299.429	6.118700e+002	6.119559e+001	609	16.5	4.138674e+000	0	0	0	0	0	0	596.733	1	1	46.1809	15.7917
DATA	1120	14	54	0	0	ASCRP3011331	ASCRP3011331	1745.55	299.216	9.195797e+001	9.252874e+000	104.5	13.5	3.819039e+000	0	0	0	0	0	0	89.6142	1	1	48.2044	14.3667
DATA	1121	14	55	0	0	ASCRP3009383	ASCRP3009383	1770.87	299.286	1.665012e+002	1.668176e+001	176.5	15	4.321504e+000	0	0	0	0	0	0	162.126	1	1	45.1352	15.6944
DATA	1122	14	56	0	0	ASCRP3006683	ASCRP3006683	1796.43	299.232	1.841592e+002	1.844458e+001	194	15	3.528974e+000	0	0	0	0	0	0	179.159	1	1	46.8651	14.9706
DATA	1123	14	57	0	0	ASCRP3013419	ASCRP3013419	1821.7	298.9	1.621542e+003	1.621574e+002	1597	16	4.670633e+000	0	0	0	0	0	0	1575.99	1	1	47.2035	16.2593
DATA	1124	14	58	0	0	ASCRP3011172	ASCRP3011172	1847.21	299.149	1.529579e+002	1.533043e+001	163	15	4.085974e+000	0	0	0	0	0	0	148.519	1	1	46.1809	15.1765
DATA	1125	14	59	0	0	ASCRP3005717	ASCRP3005717	1872.57	299.29	1.305337e+003	1.305378e+002	1274	15	3.100868e+000	0	0	0	0	0	0	1266.21	1	1	46.8651	15
DATA	1126	14	60	0	0	CUST_1_PI418767722	NM_002107	1897.78	299.169	5.839585e+002	5.840497e+001	582	14	4.024714e+000	0	0	0	0	0	0	565.869	1	1	45.835	15.0857
DATA	1127	14	61	0	0	ASCRP3010418	ASCRP3010418	1923.7	299.242	2.124957e+001	2.362756e+000	36	14	4.802343e+000	0	0	0	0	0	0	20.5699	1	1	45.4864	15
DATA	1128	14	62	0	0	ASCRP3008873	ASCRP3008873	1948.73	299.219	1.611687e+003	1.611721e+002	1591	16	4.395461e+000	0	0	0	0	0	0	1558.57	1	1	48.2044	15.8485
DATA	1129	14	63	0	0	ASCRP3010656	ASCRP3010656	1973.94	299.014	4.164034e+001	4.290768e+000	52	18	4.037193e+000	0	0	0	0	0	0	40.2268	1	1	46.8651	17.0323
DATA	1130	14	64	0	0	ASCRP3001406	ASCRP3001406	1999.67	299.25	7.380852e+001	7.453219e+000	84.5	15	4.128839e+000	0	0	0	0	0	0	71.2371	1	1	47.5395	15.2258
DATA	1131	14	65	0	0	ASCRP3008976	ASCRP3008976	2025.11	299.143	1.239111e+002	1.243443e+001	134.5	14	3.994203e+000	0	0	0	0	0	0	119.485	1	1	46.8651	14.4706
DATA	1132	14	66	0	0	ASCRP3000616	ASCRP3000616	2050.37	299	1.063743e+003	1.063794e+002	1032	13	4.248217e+000	0	0	0	0	0	0	1024.88	1	1	50.4627	14.2121
DATA	1133	14	67	0	0	ASCRP3004672	ASCRP3004672	2075.86	299.197	8.106467e+002	8.107132e+001	771	13.5	3.938924e+000	0	0	0	0	0	0	780.497	1	1	46.8651	13.9688
DATA	1134	14	68	0	0	ASCRP3013246	ASCRP3013246	2101.28	299.303	7.309905e+001	7.383408e+000	83	14	4.109043e+000	0	0	0	0	0	0	70.3392	1	1	49.5074	13.7931
DATA	1135	14	69	0	0	ASCRP3012931	ASCRP3012931	2126.63	299.37	4.222759e+002	4.224039e+001	416	15	4.672264e+000	0	0	0	0	0	0	406.15	1	1	48.2044	15.5172
DATA	1136	14	70	0	0	ASCRP3005589	ASCRP3005589	2151.91	299.386	8.029933e+001	8.097004e+000	91	15	2.862805e+000	0	0	0	0	0	0	77.2094	1	1	57.259	14.75
DATA	1137	14	71	0	0	ASCRP3004796	ASCRP3004796	2177.27	299.5	1.168105e+003	1.168151e+002	1134	14	4.691482e+000	0	0	0	0	0	0	1123.04	1	1	46.5243	15.48
DATA	1138	14	72	0	0	ASCRP3010485	ASCRP3010485	2202.64	299.269	3.567544e+001	3.716069e+000	50	15.5	3.771578e+000	0	0	0	0	0	0	34.3002	1	1	46.1809	14.9688
DATA	1139	14	73	0	0	ASCRP3011519	ASCRP3011519	2227.91	298.672	5.955120e+002	5.956028e+001	588	16	4.572005e+000	0	0	0	0	0	0	572.652	1	1	45.1352	15.25
DATA	1140	14	74	0	0	ASCRP3001953	ASCRP3001953	2253.5	299.352	1.360596e+002	1.364558e+001	145	15	4.281493e+000	0	0	0	0	0	0	130.932	1	1	57.5363	14.7419
DATA	1141	14	75	1028	1	(+)E1A_r60_n9	E1A_r60_n9	2279	299.455	3.392902e+000	1.092277e+000	17	16	4.567501e+000	0	0	0	0	0	0	3.26792	1	0	55.8519	15.8276
DATA	1142	14	76	0	0	ASCRP3003574	ASCRP3003574	2304.33	299.443	4.404259e+002	4.405480e+001	431	14	3.290559e+000	0	0	0	0	0	0	424.695	1	1	47.5395	14.0278
DATA	1143	14	77	0	0	ASCRP3000698	ASCRP3000698	2329.79	299.26	1.314219e+002	1.318292e+001	141	15	4.076859e+000	0	0	0	0	0	0	126.913	1	1	48.5334	14.4359
DATA	1144	14	78	0	0	Negative027	Negative027	2355.14	299.611	2.900229e+001	3.078869e+000	42.5	15	3.136447e+000	0	0	0	0	0	0	28.0624	1	1	48.5334	14.8611
DATA	1145	14	79	0	0	ASCRP3002250	ASCRP3002250	2380.5	299.5	4.291918e+002	4.293157e+001	424	14	3.215728e+000	0	0	0	0	0	0	416.216	1	1	49.1849	14.1818
DATA	1146	14	80	0	0	ASCRP3001149	ASCRP3001149	2405.89	299.5	6.508111e+000	1.217016e+000	20	13	3.789256e+000	0	0	0	0	0	0	6.32849	1	1	65	13.4211
DATA	1147	14	81	0	0	ASCRP3005708	ASCRP3005708	2431.42	299.427	1.546002e+001	1.854994e+000	26	13	4.170853e+000	0	0	0	0	0	0	15.0811	1	1	57.5363	14.3704
DATA	1148	14	82	0	0	ASCRP3009853	ASCRP3009853	2456.79	299.343	1.170653e+002	1.175101e+001	126	14	3.796916e+000	0	0	0	0	0	0	114.614	1	1	45.835	13.8717
DATA	1149	15	1	0	0	ASCRP3011094	ASCRP3011094	387.367	304.596	1.783632e+001	2.026031e+000	36	16	4.256770e+000	0	0	0	0	0	0	18.5608	1	1	57.8122	15.7353
DATA	1150	15	2	0	0	ASCRP3002010	ASCRP3002010	412.68	304.813	1.632036e+002	1.634918e+001	179.5	15	3.329357e+000	0	0	0	0	0	0	168.17	1	1	49.5074	15.2692
DATA	1151	15	3	0	0	ASCRP3012879	ASCRP3012879	437.7	304.9	9.171771e+001	9.223882e+000	111	19	5.772885e+000	0	0	0	0	0	0	93.6767	1	1	47.2035	19.3529
DATA	1152	15	4	0	0	ASCRP3007703	ASCRP3007703	463.174	305	8.210458e+001	8.269589e+000	103	18.5	4.554270e+000	0	0	0	0	0	0	83.1728	1	1	46.8651	18.5
DATA	1153	15	5	0	0	ASCRP3013610	ASCRP3013610	488.424	305.288	1.347100e+001	1.674451e+000	30	17	4.198214e+000	0	0	0	0	0	0	13.545	1	1	45.835	17
DATA	1154	15	6	0	0	ASCRP3012830	ASCRP3012830	514.1	305.1	4.167905e+001	4.286468e+000	58.5	19	5.732545e+000	0	0	0	0	0	0	41.6297	1	1	46.8651	19.1724
DATA	1155	15	7	0	0	ASCRP3008208	ASCRP3008208	539.7	305.1	8.265082e+001	8.326229e+000	101	17	5.442596e+000	0	0	0	0	0	0	82.0574	1	1	47.2035	17.7143
DATA	1156	15	8	0	0	ASCRP3007804	ASCRP3007804	564.6	304.569	1.048726e+001	1.457612e+000	28	16	3.307567e+000	0	0	0	0	0	0	10.3595	1	1	45.1352	16.24
DATA	1157	15	9	0	0	ASCRP3010351	ASCRP3010351	590.677	304.908	3.261745e+001	3.416730e+000	50.5	17	5.181912e+000	0	0	0	0	0	0	32.0603	1	1	45.835	17.931
DATA	1158	15	10	1028	1	(+)E1A_r60_a104	E1A_r60_a104	615.5	305.352	5.746992e+000	1.172220e+000	23	18	4.611330e+000	0	0	0	0	0	0	5.62506	1	1	57.5363	18.3333
DATA	1159	15	11	0	0	A_23_P142849	NM_005168	641.277	305.185	6.073851e+001	6.159797e+000	76	16	4.419711e+000	0	0	0	0	0	0	59.2344	1	1	45.4864	17.5769
DATA	1160	15	12	0	0	Negative008	Negative008	666.172	304.953	3.626611e+002	3.628069e+001	371	17.5	4.364038e+000	0	0	0	0	0	0	352.619	1	1	45.835	18.7
DATA	1161	15	13	0	0	ASCRP3004462	ASCRP3004462	691.696	305.507	1.304622e+003	1.304662e+002	1280.5	17	4.047408e+000	0	0	0	0	0	0	1264.89	1	1	46.8651	16.9714
DATA	1162	15	14	0	0	ASCRP3007641	ASCRP3007641	717.194	305.113	4.305540e+002	4.306780e+001	442.5	17	3.073967e+000	0	0	0	0	0	0	416.549	1	1	44.7812	17.3333
DATA	1163	15	15	0	0	ASCRP3011705	ASCRP3011705	742.563	305.479	1.741148e+002	1.744225e+001	180	17	5.649128e+000	0	0	0	0	0	0	168.125	1	1	48.2044	18.1333
DATA	1164	15	16	0	0	ASCRP3008484	ASCRP3008484	768	305.455	5.517308e+001	5.613944e+000	71	18	8.312795e+000	0	0	0	0	0	0	53.1969	1	1	55.8519	20.8889
DATA	1165	15	17	0	0	CUST_8_PI418767722	NM_021009	793.438	305.337	6.429103e+002	6.429941e+001	625	20	7.143019e+000	0	0	0	0	0	0	619.198	1	1	51.0895	21.0909
DATA	1166	15	18	0	0	ASCRP3006788	ASCRP3006788	818.819	305.333	2.782675e+002	2.784614e+001	285	18	4.237273e+000	0	0	0	0	0	0	267.784	1	1	47.5395	17.7895
DATA	1167	15	19	0	0	ASCRP3012646	ASCRP3012646	844.31	305.507	1.050380e+002	1.055514e+001	117	17	3.211538e+000	0	0	0	0	0	0	101.022	1	1	47.8731	16.2258
DATA	1168	15	20	0	0	ASCRP3009087	ASCRP3009087	869.554	305.378	6.990604e+001	7.067544e+000	84	17	5.610028e+000	0	0	0	0	0	0	67.2162	1	1	49.1849	18.1
DATA	1169	15	21	0	0	ASCRP3003188	ASCRP3003188	895.117	305.61	4.801491e+001	4.912858e+000	62	16.5	4.871361e+000	0	0	0	0	0	0	46.1627	1	1	49.8279	16.7857
DATA	1170	15	22	0	0	ASCRP3009072	ASCRP3009072	920.412	305.618	2.273669e+003	2.273692e+002	2255.5	19	4.545358e+000	0	0	0	0	0	0	2186.28	1	1	46.8651	18.7188
DATA	1171	15	23	0	0	ASCRP3005564	ASCRP3005564	945.452	305.597	5.892929e+001	5.983932e+000	74	16	3.738538e+000	0	0	0	0	0	0	56.6831	1	1	44.4243	17.32
DATA	1172	15	24	0	0	ASCRP3001972	ASCRP3001972	971.319	305.768	6.213513e+001	6.299806e+000	78.5	18	4.613947e+000	0	0	0	0	0	0	59.7947	1	1	46.8651	17.5667
DATA	1173	15	25	0	0	ASCRP3007756	ASCRP3007756	996.5	305.5	1.257468e+002	1.261749e+001	137	16	4.211888e+000	0	0	0	0	0	0	121.091	1	1	57.5363	16.36
DATA	1174	15	26	0	0	ASCRP3006437	ASCRP3006437	1021.67	305.671	1.246272e+002	1.250585e+001	138	17	4.705096e+000	0	0	0	0	0	0	120.097	1	1	48.2044	17.069
DATA	1175	15	27	0	0	ASCRP3006142	ASCRP3006142	1047.6	305.308	1.851370e+001	2.121909e+000	35.5	17	3.416067e+000	0	0	0	0	0	0	17.8568	1	1	50.4627	17.1481
DATA	1176	15	28	0	0	ASCRP3005800	ASCRP3005800	1072.31	305.662	1.596685e+002	1.600042e+001	177	17	4.632675e+000	0	0	0	0	0	0	154.132	1	1	48.5334	16.4118
DATA	1177	15	29	0	0	ASCRP3010771	ASCRP3010771	1098.03	305.939	1.636766e+002	1.640034e+001	176	15.5	3.262641e+000	0	0	0	0	0	0	158.15	1	1	46.8651	15.9
DATA	1178	15	30	0	0	ASCRP3010633	ASCRP3010633	1123.55	305.605	1.912481e+002	1.915274e+001	199	15.5	3.819922e+000	0	0	0	0	0	0	184.985	1	1	49.8279	15.8824
DATA	1179	15	31	0	0	ASCRP3003231	ASCRP3003231	1148.89	305.853	1.059973e+002	1.064993e+001	120	17	3.828585e+000	0	0	0	0	0	0	102.629	1	1	47.8731	16.4839
DATA	1180	15	32	1028	1	(+)E1A_r60_a104	E1A_r60_a104	1174.42	305.573	3.754147e+000	1.097896e+000	20	16	3.633180e+000	0	0	0	0	0	0	3.63874	1	0	57.5363	15.8
DATA	1181	15	33	0	0	ASCRP3006993	ASCRP3006993	1199.62	306.015	4.684811e+001	4.796852e+000	62	17	5.581976e+000	0	0	0	0	0	0	45.4529	1	1	46.5243	17.9615
DATA	1182	15	34	0	0	Negative019	Negative019	1225.11	305.5	2.629039e+001	2.823463e+000	43	18	4.741325e+000	0	0	0	0	0	0	25.5343	1	1	56.9804	17.4643
DATA	1183	15	35	0	0	ASCRP3001903	ASCRP3001903	1250.37	305.926	1.004202e+002	1.009457e+001	113.5	18	5.064919e+000	0	0	0	0	0	0	97.6252	1	1	46.1809	18.1818
DATA	1184	15	36	0	0	ASCRP3003388	ASCRP3003388	1275.89	305.5	1.270679e+002	1.274828e+001	140.5	18	5.354663e+000	0	0	0	0	0	0	123.651	1	1	56.9804	17.6207
DATA	1185	15	37	0	0	ASCRP3003334	ASCRP3003334	1301.19	306.265	4.428182e+002	4.429372e+001	454	16.5	5.231267e+000	0	0	0	0	0	0	431.277	1	1	46.1809	16.3846
DATA	1186	15	38	0	0	ASCRP3011710	ASCRP3011710	1326.65	306.014	2.205651e+001	2.432563e+000	37	16	3.999496e+000	0	0	0	0	0	0	21.4997	1	1	48.2044	16.5625
DATA	1187	15	39	0	0	ASCRP3000952	ASCRP3000952	1352.4	305.956	2.921451e+001	3.096083e+000	46	15	6.052132e+000	0	0	0	0	0	0	28.4988	1	1	46.1809	18.4643
DATA	1188	15	40	0	0	ASCRP3012279	ASCRP3012279	1376.83	306.323	8.986104e+002	8.986688e+001	892	15	4.088958e+000	0	0	0	0	0	0	877.165	1	1	45.4864	15.8571
DATA	1189	15	41	0	0	ASCRP3000728	ASCRP3000728	1402.59	305.789	2.475237e+002	2.477353e+001	257	16	3.433187e+000	0	0	0	0	0	0	241.764	1	1	47.5395	16.0513
DATA	1190	15	42	0	0	ASCRP3009674	ASCRP3009674	1428.38	306	2.007091e+002	2.009698e+001	213	16	4.235492e+000	0	0	0	0	0	0	196.138	1	1	48.5334	16.2424
DATA	1191	15	43	0	0	ASCRP3013505	ASCRP3013505	1453.5	305.648	6.899146e+000	1.233815e+000	22.5	13	4.940533e+000	0	0	0	0	0	0	6.74472	1	1	65	15.1379
DATA	1192	15	44	0	0	ASCRP3001034	ASCRP3001034	1479	305.681	3.963707e+001	4.093488e+000	52.5	16	4.717670e+000	0	0	0	0	0	0	38.7618	1	1	58.0869	16.5556
DATA	1193	15	45	0	0	ASCRP3012696	ASCRP3012696	1504.5	305.648	5.905852e+000	1.180692e+000	22	16	4.608837e+000	0	0	0	0	0	0	5.77662	1	1	57.5363	15.7931
DATA	1194	15	46	0	0	ASCRP3001917	ASCRP3001917	1530	306	7.010775e+001	7.084911e+000	83	15	4.781309e+000	0	0	0	0	0	0	68.5816	1	1	46.8651	14.9667
DATA	1195	15	47	0	0	ASCRP3012709	ASCRP3012709	1555.5	306	4.424373e+000	1.113890e+000	21	15	5.147999e+000	0	0	0	0	0	0	4.32806	1	0	54.1152	15.5758
DATA	1196	15	48	0	0	ASCRP3008440	ASCRP3008440	1580.36	306.13	1.572310e+003	1.572343e+002	1550	15	4.529293e+000	0	0	0	0	0	0	1537.94	1	1	46.8651	16.0833
DATA	1197	15	49	0	0	ASCRP3007051	ASCRP3007051	1606.13	306	5.691421e+002	5.692340e+001	566.5	15.5	4.610203e+000	0	0	0	0	0	0	556.582	1	1	48.5334	15.9286
DATA	1198	15	50	0	0	ASCRP3005895	ASCRP3005895	1631.48	305.901	3.299118e+002	3.300703e+001	336.5	16	5.635525e+000	0	0	0	0	0	0	322.531	1	1	49.8279	15.6774
DATA	1199	15	51	0	0	ASCRP3008596	ASCRP3008596	1656.85	306.015	1.427678e+002	1.431341e+001	154	16	4.678270e+000	0	0	0	0	0	0	139.519	1	1	46.8651	15.9
DATA	1200	15	52	0	0	ASCRP3008155	ASCRP3008155	1682.37	306.404	9.968146e+000	1.428888e+000	25	14	2.926936e+000	0	0	0	0	0	0	9.73681	1	1	57.8122	14.5185
DATA	1201	15	53	0	0	ASCRP3002974	ASCRP3002974	1707.5	306.352	7.236915e+004	7.236916e+003	69873	15	3.593976e+000	0	0	0	0	0	0	70648.9	1	1	57.5363	15
DATA	1202	15	54	0	0	ASCRP3010482	ASCRP3010482	1733.01	306.382	2.162814e+003	2.162838e+002	2113	14	3.903733e+000	0	0	0	0	0	0	2110.01	1	1	53.5237	14.75
DATA	1203	15	55	0	0	ASCRP3011004	ASCRP3011004	1758.25	306.447	6.879580e+003	6.879588e+002	6706.5	14.5	3.822551e+000	0	0	0	0	0	0	6706.78	1	1	49.5074	14.9688
DATA	1204	15	56	0	0	ASCRP3012051	ASCRP3012051	1783.77	306.563	4.755063e+001	4.864615e+000	62	14.5	4.747997e+000	0	0	0	0	0	0	46.3196	1	1	47.5395	15.75
DATA	1205	15	57	0	0	ASCRP3006118	ASCRP3006118	1809.42	306.427	4.478613e+001	4.594964e+000	58	14	3.142186e+000	0	0	0	0	0	0	43.5883	1	1	57.5363	14.96
DATA	1206	15	58	0	0	ASCRP3008169	ASCRP3008169	1834.43	306.239	1.285374e+002	1.289481e+001	138	16	4.144853e+000	0	0	0	0	0	0	124.985	1	1	46.5243	16.4138
DATA	1207	15	59	0	0	ASCRP3009195	ASCRP3009195	1860.05	306.392	5.474960e+002	5.475927e+001	533.5	15	3.679900e+000	0	0	0	0	0	0	531.87	1	1	49.1849	14.6667
DATA	1208	15	60	0	0	ASCRP3010397	ASCRP3010397	1885.61	306.292	3.901957e+001	4.035713e+000	53.5	14	3.120724e+000	0	0	0	0	0	0	37.8685	1	1	48.2044	14.8966
DATA	1209	15	61	0	0	ASCRP3009759	ASCRP3009759	1911.16	306.516	1.743368e+001	2.025603e+000	31	14	4.923508e+000	0	0	0	0	0	0	16.9033	1	1	44.4243	14.7813
DATA	1210	15	62	0	0	ASCRP3002614	ASCRP3002614	1936.11	306.5	1.336490e+002	1.340471e+001	141.5	16	4.188302e+000	0	0	0	0	0	0	129.459	1	1	56.9804	15.5517
DATA	1211	15	63	0	0	ASCRP3012610	ASCRP3012610	1961.39	306.722	2.852757e+002	2.854627e+001	294	16	4.176163e+000	0	0	0	0	0	0	276.079	1	1	48.5334	16.0286
DATA	1212	15	64	0	0	ASCRP3000687	ASCRP3000687	1986.89	306.5	4.795854e+000	1.140090e+000	19	16	4.610414e+000	0	0	0	0	0	0	4.63675	1	0	65	15.5484
DATA	1213	15	65	0	0	ASCRP3001161	ASCRP3001161	2012.57	306.217	2.068034e+001	2.312698e+000	35	15	4.450328e+000	0	0	0	0	0	0	19.9756	1	1	46.8651	15.3448
DATA	1214	15	66	0	0	ASCRP3004449	ASCRP3004449	2037.88	306.582	7.119159e+001	7.194152e+000	84.5	14	3.424149e+000	0	0	0	0	0	0	68.7145	1	1	46.1809	14.2188
DATA	1215	15	67	0	0	ASCRP3010283	ASCRP3010283	2063.11	306.5	1.818303e+001	2.093131e+000	32	13	4.051394e+000	0	0	0	0	0	0	17.5375	1	1	56.9804	14
DATA	1216	15	68	0	0	ASCRP3003812	ASCRP3003812	2088.31	306.338	2.497914e+002	2.500068e+001	252	15	3.458053e+000	0	0	0	0	0	0	240.768	1	1	48.5334	14.3793
DATA	1217	15	69	0	0	ASCRP3010232	ASCRP3010232	2113.67	306.5	3.747106e+001	3.888208e+000	49.5	15	5.110769e+000	0	0	0	0	0	0	36.1008	1	1	57.5363	15.4063
DATA	1218	15	70	0	0	ASCRP3005148	ASCRP3005148	2139.27	306.631	3.394524e+001	3.549766e+000	47	13	4.299672e+000	0	0	0	0	0	0	32.6934	1	1	51.7088	14.2222
DATA	1219	15	71	0	0	ASCRP3005517	ASCRP3005517	2164.51	306.941	4.460064e+003	4.460076e+002	4242.5	15	4.071819e+000	0	0	0	0	0	0	4295.12	1	1	46.8651	15.8333
DATA	1220	15	72	0	0	ASCRP3008157	ASCRP3008157	2189.85	306.627	1.394567e+002	1.398428e+001	149	14	4.103998e+000	0	0	0	0	0	0	134.293	1	1	46.1809	14.303
DATA	1221	15	73	0	0	ASCRP3005479	ASCRP3005479	2215.5	306.757	6.619212e+001	6.700132e+000	76.5	15	4.680842e+000	0	0	0	0	0	0	63.7581	1	1	49.1849	14.3438
DATA	1222	15	74	0	0	ASCRP3011851	ASCRP3011851	2241	306.5	7.464039e+001	7.535833e+000	88	15.5	4.045770e+000	0	0	0	0	0	0	71.9262	1	1	48.5334	14.5556
DATA	1223	15	75	0	0	ASCRP3009067	ASCRP3009067	2266.44	306.517	5.241178e+003	5.241188e+002	5025	16	4.740209e+000	0	0	0	0	0	0	5054.41	1	1	52.9257	16.6071
DATA	1224	15	76	0	0	ASCRP3007405	ASCRP3007405	2291.63	306.693	2.320730e+002	2.323041e+001	232	15	3.282588e+000	0	0	0	0	0	0	224.046	1	1	48.5334	14.8462
DATA	1225	15	77	0	0	ASCRP3008039	ASCRP3008039	2317.28	307.083	6.193039e+001	6.278813e+000	73.5	14	4.295574e+000	0	0	0	0	0	0	59.8772	1	1	47.8731	14.2162
DATA	1226	15	78	0	0	ASCRP3008555	ASCRP3008555	2342.44	306.947	2.043759e+001	2.289786e+000	33	13.5	3.632706e+000	0	0	0	0	0	0	19.7933	1	1	48.8603	14.1
DATA	1227	15	79	0	0	ASCRP3000749	ASCRP3000749	2368.07	306.836	1.245279e+002	1.249534e+001	135	13	3.260465e+000	0	0	0	0	0	0	120.856	1	1	46.8651	13.6216
DATA	1228	15	80	0	0	ASCRP3010973	ASCRP3010973	2393.07	306.653	1.204310e+002	1.208688e+001	128	14	3.015305e+000	0	0	0	0	0	0	117.166	1	1	48.5334	13.7778
DATA	1229	15	81	0	0	ASCRP3011480	ASCRP3011480	2418.58	306.878	4.508465e+002	4.509630e+001	434	13	4.066671e+000	0	0	0	0	0	0	439.964	1	1	48.5334	13.8571
DATA	1230	15	82	0	0	ASCRP3006311	ASCRP3006311	2443.91	306.657	2.915032e+003	2.915050e+002	2816	15	4.225095e+000	0	0	0	0	0	0	2854.32	1	1	45.835	15.16
DATA	1231	16	1	0	0	ASCRP3003282	ASCRP3003282	399.732	312.07	9.601303e+001	9.650047e+000	118	15.5	4.576978e+000	0	0	0	0	0	0	99.1142	1	1	47.5395	15.9318
DATA	1232	16	2	0	0	ASCRP3005052	ASCRP3005052	425.386	312.243	4.013763e+001	4.131168e+000	59	16	5.367659e+000	0	0	0	0	0	0	41.0454	1	1	47.2035	17.2
DATA	1233	16	3	0	0	ASCRP3003457	ASCRP3003457	450.603	312.192	5.059296e+001	5.154498e+000	67	19	6.133370e+000	0	0	0	0	0	0	51.3066	1	1	48.2044	19.8148
DATA	1234	16	4	0	0	ASCRP3010107	ASCRP3010107	476	312.455	7.581887e+001	7.646737e+000	96	18	4.688087e+000	0	0	0	0	0	0	76.2938	1	1	55.8519	18.5667
DATA	1235	16	5	0	0	Negative052	Negative052	501.418	312.427	1.111652e+001	1.495698e+000	31	18	4.438988e+000	0	0	0	0	0	0	11.1091	1	1	57.5363	18.2308
DATA	1236	16	6	0	0	ASCRP3011533	ASCRP3011533	526.383	312.63	4.442159e+002	4.443300e+001	456.5	18	5.356248e+000	0	0	0	0	0	0	441.178	1	1	50.7771	18.7576
DATA	1237	16	7	0	0	ASCRP3007908	ASCRP3007908	552.254	312.155	2.099184e+001	2.330584e+000	40	16	4.966885e+000	0	0	0	0	0	0	20.7338	1	1	47.5395	16.7931
DATA	1238	16	8	0	0	ASCRP3009862	ASCRP3009862	577.267	312.253	3.878309e+001	4.009542e+000	55	17	5.240607e+000	0	0	0	0	0	0	38.1189	1	1	48.8603	17.6216
DATA	1239	16	9	0	0	ASCRP3007485	ASCRP3007485	602.698	312.36	2.808957e+002	2.810815e+001	293	19	5.141231e+000	0	0	0	0	0	0	274.872	1	1	52.0157	19.0323
DATA	1240	16	10	0	0	ASCRP3000940	ASCRP3000940	628.311	312.338	8.959007e+001	9.017548e+000	105	19	4.835287e+000	0	0	0	0	0	0	87.3329	1	1	48.5334	19.5
DATA	1241	16	11	0	0	ASCRP3001361	ASCRP3001361	653.861	312.5	3.009906e+002	3.011666e+001	304.5	16	3.682939e+000	0	0	0	0	0	0	292.422	1	1	47.8731	16.2759
DATA	1242	16	12	0	0	ASCRP3003957	ASCRP3003957	679.333	312.5	6.618724e+000	1.226184e+000	25	17	4.385040e+000	0	0	0	0	0	0	6.4122	1	1	65	17.5
DATA	1243	16	13	0	0	ASCRP3005488	ASCRP3005488	704.38	312.696	2.929371e+003	2.929389e+002	2854	17	4.192710e+000	0	0	0	0	0	0	2831.2	1	1	53.2255	17.6897
DATA	1244	16	14	0	0	ASCRP3005597	ASCRP3005597	729.675	312.727	1.269021e+002	1.273249e+001	141	17	5.078523e+000	0	0	0	0	0	0	122.409	1	1	49.8279	17.4839
DATA	1245	16	15	0	0	ASCRP3004178	ASCRP3004178	755.435	312.551	4.589418e+001	4.705406e+000	59	21	1.825441e+001	0	0	1	0	1	0	44.2009	1	1	47.2035	25.84
DATA	1246	16	16	0	0	ASCRP3011399	ASCRP3011399	780.63	312.63	1.636077e+002	1.639376e+001	174.5	17.5	9.083388e+000	0	0	0	0	0	0	157.378	1	1	48.2044	21.2857
DATA	1247	16	17	0	0	ASCRP3012887	ASCRP3012887	806.36	312.373	1.207451e+002	1.211926e+001	134.5	17	4.859713e+000	0	0	0	0	0	0	116.049	1	1	48.8603	16.9714
DATA	1248	16	18	0	0	ASCRP3007052	ASCRP3007052	831.5	312.5	4.667960e+002	4.669121e+001	471	17	4.241373e+000	0	0	0	0	0	0	448.363	1	1	49.1849	17.5484
DATA	1249	16	19	0	0	ASCRP3010144	ASCRP3010144	856.889	312.5	7.763466e+001	7.833010e+000	92	17	4.370974e+000	0	0	0	0	0	0	74.5442	1	1	47.8731	17.5185
DATA	1250	16	20	0	0	A_23_P215720	NM_000492	882.197	312.621	5.245890e+001	5.348294e+000	66	17	4.833333e+000	0	0	0	0	0	0	50.3649	1	1	45.835	17.3056
DATA	1251	16	21	0	0	ASCRP3010889	ASCRP3010889	907.5	312.944	2.830371e+002	2.832286e+001	279.5	18.5	4.643109e+000	0	0	0	0	0	0	271.757	1	1	48.5334	17.9615
DATA	1252	16	22	0	0	ASCRP3011091	ASCRP3011091	933.107	312.5	1.124147e+001	1.532182e+000	28	18	4.576803e+000	0	0	0	0	0	0	10.7978	1	1	65	18.4667
DATA	1253	16	23	0	0	ASCRP3011307	ASCRP3011307	958.365	313.079	3.324289e+001	3.483380e+000	48	17.5	4.329516e+000	0	0	0	0	0	0	31.9431	1	1	44.7812	17.6786
DATA	1254	16	24	0	0	ASCRP3000104	ASCRP3000104	983.847	313.083	1.044366e+002	1.049531e+001	118	18.5	4.268749e+000	0	0	0	0	0	0	100.417	1	1	46.8651	19
DATA	1255	16	25	0	0	ASCRP3004464	ASCRP3004464	1008.86	313.188	4.355530e+003	4.355542e+002	4220.5	17.5	5.285830e+000	0	0	0	0	0	0	4190.97	1	1	45.4864	17.5
DATA	1256	16	26	0	0	ASCRP3010655	ASCRP3010655	1034.25	312.883	2.564412e+002	2.566514e+001	244	17	3.713907e+000	0	0	0	0	0	0	246.975	1	1	44.4243	16
DATA	1257	16	27	0	0	ASCRP3006004	ASCRP3006004	1060.03	312.843	1.103336e+002	1.108202e+001	124	17	4.788680e+000	0	0	0	0	0	0	106.363	1	1	46.8651	16.3125
DATA	1258	16	28	0	0	ASCRP3007203	ASCRP3007203	1085.17	313.323	5.013375e+002	5.014446e+001	508.5	17	3.484178e+000	0	0	0	0	0	0	483.755	1	1	45.4864	16.9143
DATA	1259	16	29	0	0	ASCRP3008410	ASCRP3008410	1110.44	312.953	4.370851e+002	4.372076e+001	442.5	16	3.448781e+000	0	0	0	0	0	0	422.218	1	1	51.0895	15.4138
DATA	1260	16	30	0	0	ASCRP3002771	ASCRP3002771	1136.28	312.873	3.205405e+001	3.368069e+000	47.5	16	3.905946e+000	0	0	0	0	0	0	30.9984	1	1	47.5395	15.7778
DATA	1261	16	31	0	0	ASCRP3002897	ASCRP3002897	1161.57	313.29	5.800137e+002	5.801057e+001	579	17	3.564226e+000	0	0	0	0	0	0	561.51	1	1	46.8651	16.5
DATA	1262	16	32	0	0	ASCRP3013313	ASCRP3013313	1187	312.681	4.391939e+000	1.121348e+000	21	16	5.435052e+000	0	0	0	0	0	0	4.25674	1	0	58.0869	16.8387
DATA	1263	16	33	0	0	ASCRP3003650	ASCRP3003650	1212.15	313.097	2.083510e+002	2.086058e+001	218	18	4.828334e+000	0	0	0	0	0	0	202.15	1	1	46.8651	17.2069
DATA	1264	16	34	1028	1	(+)E1A_r60_1	E1A_r60_1	1237.74	312.912	1.413061e+001	1.748349e+000	30	17.5	4.473830e+000	0	0	0	0	0	0	13.725	1	1	45.835	16.5
DATA	1265	16	35	0	0	ASCRP3002201	ASCRP3002201	1263.01	313.111	1.729469e+002	1.732525e+001	182	18	5.117002e+000	0	0	0	0	0	0	168.153	1	1	46.8651	17.6061
DATA	1266	16	36	0	0	ASCRP3005292	ASCRP3005292	1288.37	313	2.370613e+003	2.370635e+002	2324	17.5	6.250820e+000	0	0	0	0	0	0	2307.17	1	1	50.4627	18.5357
DATA	1267	16	37	0	0	ASCRP3011122	ASCRP3011122	1313.55	313.173	5.638623e+001	5.731308e+000	72	15	4.574342e+000	0	0	0	0	0	0	54.9273	1	1	48.5334	15.4643
DATA	1268	16	38	0	0	ASCRP3002505	ASCRP3002505	1339.37	313.127	2.742746e+002	2.744664e+001	283	15	4.000924e+000	0	0	0	0	0	0	267.411	1	1	47.5395	16.6897
DATA	1269	16	39	0	0	ASCRP3005687	ASCRP3005687	1364.72	313.487	1.931592e+002	1.934309e+001	201.5	15	4.085919e+000	0	0	0	0	0	0	188.472	1	1	50.4627	16.2
DATA	1270	16	40	0	0	ASCRP3000211	ASCRP3000211	1389.62	313.73	1.197616e+001	1.575816e+000	29	16	3.631561e+000	0	0	0	0	0	0	11.6936	1	1	44.4243	16.6
DATA	1271	16	41	0	0	ASCRP3001664	ASCRP3001664	1415.46	313.176	1.013504e+002	1.018660e+001	114	17	4.227488e+000	0	0	0	0	0	0	99.0208	1	1	48.8603	16.6471
DATA	1272	16	42	0	0	ASCRP3008075	ASCRP3008075	1440.91	313.386	1.703592e+001	1.987144e+000	33	17.5	4.307596e+000	0	0	0	0	0	0	16.653	1	1	57.259	16.3462
DATA	1273	16	43	0	0	ASCRP3002446	ASCRP3002446	1466.6	313.351	4.634207e+002	4.635335e+001	448	15	4.056580e+000	0	0	0	0	0	0	453.197	1	1	49.8279	14.9259
DATA	1274	16	44	0	0	ASCRP3006995	ASCRP3006995	1491.63	313	3.220294e+002	3.221916e+001	330	15	4.312315e+000	0	0	0	0	0	0	315.021	1	1	48.5334	14.8966
DATA	1275	16	45	0	0	ASCRP3010541	ASCRP3010541	1517.07	313.493	1.348465e+002	1.352333e+001	146.5	17	4.506268e+000	0	0	0	0	0	0	131.943	1	1	48.5334	16.125
DATA	1276	16	46	0	0	ASCRP3011590	ASCRP3011590	1542.54	313.803	1.045875e+001	1.462218e+000	26	15	4.809829e+000	0	0	0	0	0	0	10.2349	1	1	49.8279	15.4286
DATA	1277	16	47	0	0	ASCRP3013102	ASCRP3013102	1568.11	313.437	1.171487e+002	1.175935e+001	130	17	3.903647e+000	0	0	0	0	0	0	114.64	1	1	47.8731	16.9615
DATA	1278	16	48	0	0	ASCRP3010121	ASCRP3010121	1593.12	313.418	1.614659e+002	1.617890e+001	174.5	16	3.954337e+000	0	0	0	0	0	0	157.993	1	1	46.1809	15.8667
DATA	1279	16	49	0	0	ASCRP3008480	ASCRP3008480	1618.64	313.208	7.399009e+001	7.469285e+000	89	15	4.544458e+000	0	0	0	0	0	0	72.3835	1	1	47.5395	15.3714
DATA	1280	16	50	0	0	ASCRP3002152	ASCRP3002152	1644.09	313.171	1.509951e+002	1.513409e+001	164	16	5.822731e+000	0	0	0	0	0	0	147.672	1	1	46.8651	16.0857
DATA	1281	16	51	1028	1	(+)E1A_r60_n11	E1A_r60_n11	1669.46	313.254	7.750504e+001	7.817713e+000	92	15	4.056580e+000	0	0	0	0	0	0	75.7703	1	1	47.5395	16.0741
DATA	1282	16	52	0	0	ASCRP3005066	ASCRP3005066	1694.67	313.5	9.132463e+001	9.189622e+000	103	14	2.469020e+000	0	0	0	0	0	0	89.2399	1	1	57.5363	14.1034
DATA	1283	16	53	0	0	ASCRP3001910	ASCRP3001910	1720.42	313.427	1.280408e+001	1.639491e+000	28	15	4.870660e+000	0	0	0	0	0	0	12.5045	1	1	57.5363	15.16
DATA	1284	16	54	0	0	ASCRP3003891	ASCRP3003891	1745.38	313.842	3.739825e+002	3.741228e+001	376	14	4.624386e+000	0	0	0	0	0	0	365.018	1	1	49.8279	15.5806
DATA	1285	16	55	0	0	ASCRP3005814	ASCRP3005814	1771.11	313.5	1.784061e+002	1.787005e+001	185	16	5.262452e+000	0	0	0	0	0	0	173.997	1	1	56.9804	16.9412
DATA	1286	16	56	0	0	ASCRP3002548	ASCRP3002548	1796.5	313.5	1.065109e+002	1.070041e+001	120	17	5.809938e+000	0	0	0	0	0	0	103.798	1	1	57.5363	17.3462
DATA	1287	16	57	0	0	ASCRP3004238	ASCRP3004238	1821.58	314.045	3.787572e+001	3.924314e+000	51	16	3.271652e+000	0	0	0	0	0	0	36.8833	1	1	45.835	15.6296
DATA	1288	16	58	0	0	ASCRP3011523	ASCRP3011523	1847.52	313.732	2.535766e+001	2.736168e+000	38	14	4.041452e+000	0	0	0	0	0	0	24.6702	1	1	47.2035	14.5
DATA	1289	16	59	0	0	ASCRP3002267	ASCRP3002267	1872.62	313.63	3.529339e+002	3.530838e+001	358	15	3.552215e+000	0	0	0	0	0	0	343.054	1	1	50.7771	15.8148
DATA	1290	16	60	0	0	ASCRP3011808	ASCRP3011808	1897.72	313.913	2.361309e+001	2.576054e+000	36.5	15	4.343609e+000	0	0	0	0	0	0	22.9321	1	1	46.5243	15.3125
DATA	1291	16	61	0	0	ASCRP3009360	ASCRP3009360	1923.31	313.662	1.666210e+002	1.669395e+001	178	14	4.523758e+000	0	0	0	0	0	0	161.658	1	1	48.5334	15.1852
DATA	1292	16	62	0	0	ASCRP3004798	ASCRP3004798	1948.54	313.882	1.146543e+002	1.151175e+001	123	16	4.131776e+000	0	0	0	0	0	0	111.142	1	1	49.8279	16.3438
DATA	1293	16	63	0	0	AS_circRNA_control209	AS_circRNA_control209	1974.25	313.974	5.098989e+002	5.100035e+001	493.5	16	4.073433e+000	0	0	0	1	0	0	493.837	1	1	49.1849	16.0833
DATA	1294	16	64	0	0	ASCRP3001711	ASCRP3001711	1999.8	313.973	1.536801e+001	1.851944e+000	30	16	6.181372e+000	0	0	0	0	0	0	14.8711	1	1	48.2044	16.931
DATA	1295	16	65	0	0	ASCRP3004849	ASCRP3004849	2024.83	314.116	3.949750e+001	4.082902e+000	53	14	5.150843e+000	0	0	0	0	0	0	38.1914	1	1	46.8651	15.2581
DATA	1296	16	66	0	0	ASCRP3010825	ASCRP3010825	2050.26	313.778	8.439148e+001	8.502380e+000	97	14	3.177925e+000	0	0	0	0	0	0	81.5368	1	1	47.5395	14.1071
DATA	1297	16	67	0	0	ASCRP3004767	ASCRP3004767	2075.37	313.803	2.627374e+002	2.629414e+001	269	13	3.993585e+000	0	0	0	0	0	0	253.693	1	1	47.5395	13.7778
DATA	1298	16	68	0	0	ASCRP3011187	ASCRP3011187	2101.3	313.9	2.934877e+003	2.934895e+002	2830.5	16	4.576706e+000	0	0	0	0	0	0	2832.42	1	1	47.2035	15.7097
DATA	1299	16	69	0	0	ASCRP3006283	ASCRP3006283	2126.5	314	2.632196e+002	2.634236e+001	260.5	13	4.687527e+000	0	0	0	0	0	0	253.941	1	1	48.5334	13.5172
DATA	1300	16	70	0	0	ASCRP3009807	ASCRP3009807	2151.91	313.614	9.732497e+001	9.787571e+000	108	15	3.162278e+000	0	0	0	0	0	0	93.8659	1	1	57.259	15
DATA	1301	16	71	0	0	AS_circRNA_control201	AS_circRNA_control201	2177.28	314.056	3.629683e+002	3.631163e+001	359	15	3.818339e+000	0	0	0	0	0	0	350.088	1	1	47.5395	15.1667
DATA	1302	16	72	0	0	ASCRP3008176	ASCRP3008176	2202.69	314.369	1.161574e+002	1.166189e+001	127.5	15.5	4.145209e+000	0	0	0	0	0	0	112.062	1	1	45.4864	14.3
DATA	1303	16	73	0	0	ASCRP3000852	ASCRP3000852	2228.06	313.887	1.209570e+002	1.214001e+001	128	16	4.912170e+000	0	0	0	0	0	0	116.726	1	1	45.1352	15.4
DATA	1304	16	74	0	0	ASCRP3013408	ASCRP3013408	2253.56	313.818	1.084507e+002	1.089440e+001	120	16	4.707142e+000	0	0	0	0	0	0	104.724	1	1	45.835	16.2895
DATA	1305	16	75	0	0	ASCRP3013485	ASCRP3013485	2278.91	313.614	4.139268e+001	4.266624e+000	54	15	3.814103e+000	0	0	0	0	0	0	40.0057	1	1	65	14.9688
DATA	1306	16	76	0	0	ASCRP3005990	ASCRP3005990	2304.66	314.284	2.206046e+001	2.436007e+000	34.5	15	3.943493e+000	0	0	0	0	0	0	21.3517	1	1	46.1809	14.6364
DATA	1307	16	77	0	0	ASCRP3000752	ASCRP3000752	2329.59	314.344	2.989243e+001	3.162231e+000	42	13	3.578512e+000	0	0	0	0	0	0	28.9777	1	1	45.1352	13.2333
DATA	1308	16	78	0	0	ASCRP3001643	ASCRP3001643	2355.09	314.104	1.046352e+003	1.046403e+002	1010	14	3.524789e+000	0	0	0	0	0	0	1016.26	1	1	46.8651	14.3
DATA	1309	16	79	0	0	ASCRP3003699	ASCRP3003699	2380.43	314.239	1.857717e+002	1.860554e+001	196	13	3.529100e+000	0	0	0	0	0	0	180.861	1	1	46.5243	13.7273
DATA	1310	16	80	0	0	ASCRP3003144	ASCRP3003144	2405.91	314.065	2.433385e+001	2.640194e+000	38	13.5	3.668211e+000	0	0	0	0	0	0	23.7558	1	1	54.4085	13.675
DATA	1311	16	81	0	0	AS_circRNA_control215	AS_circRNA_control215	2431.22	314	9.445563e+002	9.446115e+001	935	13	3.835871e+000	0	0	0	0	0	0	925.095	1	1	46.1809	13.7941
DATA	1312	16	82	0	0	A_23_P11507	NM_015534	2457.11	314.34	1.273743e+001	1.629968e+000	25	13	3.658044e+000	0	0	0	0	0	0	12.524	1	1	38.2652	13.6343
DATA	1313	17	1	0	0	ASCRP3006112	ASCRP3006112	387	320.125	1.615934e+002	1.618825e+001	190	16	4.350661e+000	0	0	0	0	0	0	167.089	1	1	45.4864	15.7878
DATA	1314	17	2	0	0	ASCRP3013364	ASCRP3013364	412.493	319.589	7.467298e+001	7.530845e+000	94	16	5.525399e+000	0	0	0	0	0	0	76.4887	1	1	48.5334	16.4324
DATA	1315	17	3	0	0	ASCRP3002381	ASCRP3002381	438.058	319.768	9.301496e+001	9.353501e+000	114	19	5.875043e+000	0	0	0	0	0	0	94.4345	1	1	46.5243	19.25
DATA	1316	17	4	0	0	ASCRP3004242	ASCRP3004242	463.111	319.605	1.953616e+003	1.953641e+002	1975	18.5	5.615549e+000	0	0	0	0	0	0	1968.05	1	1	50.4627	19.8571
DATA	1317	17	5	0	0	ASCRP3012838	ASCRP3012838	488.435	320.232	1.101175e+003	1.101220e+002	1122.5	19	4.518481e+000	0	0	0	0	0	0	1101.12	1	1	46.8651	19
DATA	1318	17	6	0	1	ETG05_66023	ETG05_66023	513.3	319.9	8.729606e+003	8.729612e+002	8931	19	4.044750e+000	0	0	0	1	0	0	8674.92	1	1	47.2035	18.88
DATA	1319	17	7	0	0	ASCRP3011726	ASCRP3011726	539.293	319.829	6.606666e+002	6.607442e+001	665	17	5.362068e+000	0	0	0	0	0	0	652.65	1	1	50.7771	17.7105
DATA	1320	17	8	0	0	ASCRP3008021	ASCRP3008021	564.608	319.757	8.182421e+001	8.245440e+000	101	17	4.076041e+000	0	0	0	0	0	0	80.418	1	1	48.8603	16.6757
DATA	1321	17	9	0	0	ASCRP3008173	ASCRP3008173	590.132	319.765	2.305976e+002	2.308241e+001	238	17.5	5.002563e+000	0	0	0	0	0	0	225.597	1	1	46.1809	18
DATA	1322	17	10	0	0	ASCRP3012169	ASCRP3012169	615.826	320	2.114583e+002	2.117072e+001	218.5	19.5	4.634826e+000	0	0	0	0	0	0	206.024	1	1	46.8651	19.9667
DATA	1323	17	11	0	0	ASCRP3001923	ASCRP3001923	641.112	319.413	1.640364e+001	1.936792e+000	35	17	3.775985e+000	0	0	0	0	0	0	15.9299	1	1	50.1463	17.25
DATA	1324	17	12	0	0	A_23_P87238	NM_006512	666.529	319.647	1.284610e+001	1.648348e+000	29	17	4.837355e+000	0	0	0	0	0	0	12.4372	1	1	46.5243	17.8333
DATA	1325	17	13	0	0	ASCRP3006052	ASCRP3006052	691.894	320.273	9.602741e+002	9.603300e+001	929	18	3.886287e+000	0	0	0	0	0	0	927.235	1	1	45.835	18.3548
DATA	1326	17	14	0	0	ASCRP3012611	ASCRP3012611	717.191	320.176	1.154513e+002	1.159168e+001	128.5	17	4.634562e+000	0	0	0	0	0	0	111.252	1	1	46.1809	17.3333
DATA	1327	17	15	0	0	ASCRP3006233	ASCRP3006233	742.5	319.648	7.934710e+001	8.002491e+000	91.5	17.5	6.457021e+000	0	0	0	0	0	0	76.3432	1	1	65	18.2857
DATA	1328	17	16	0	0	ASCRP3004027	ASCRP3004027	768	319.681	1.394595e+002	1.398473e+001	150	18	1.496730e+001	0	0	1	0	1	0	134.002	1	1	58.0869	24.5926
DATA	1329	17	17	0	0	ASCRP3007828	ASCRP3007828	793.485	320.118	6.299601e+001	6.385171e+000	77	17.5	8.249068e+000	0	0	0	0	0	0	60.4657	1	1	47.2035	19.7667
DATA	1330	17	18	0	0	ASCRP3000822	ASCRP3000822	818.847	319.903	2.343087e+003	2.343110e+002	2224.5	18	4.493707e+000	0	0	0	0	0	0	2247.59	1	1	46.8651	17.5588
DATA	1331	17	19	66	-1	(-)3xSLv1	NegativeControl	844.5	320	1.060165e+000	1.042912e+000	18	18.5	4.370223e+000	0	0	0	0	0	0	-0.111986	0	0	65	18.2667
DATA	1332	17	20	0	0	ASCRP3003125	ASCRP3003125	869.169	320.014	3.830443e+002	3.831863e+001	374	16	4.243221e+000	0	0	0	0	0	0	367.236	1	1	46.8651	17.1724
DATA	1333	17	21	0	0	ASCRP3007544	ASCRP3007544	895.535	320	1.092585e+001	1.510450e+000	27	17	5.241239e+000	0	0	0	0	0	0	10.476	1	1	37.4241	17
DATA	1334	17	22	0	0	ASCRP3003514	ASCRP3003514	920	320.147	3.666293e+001	3.811672e+000	52	19	4.548824e+000	0	0	0	0	0	0	35.1629	1	1	46.8651	18.8929
DATA	1335	17	23	0	0	ASCRP3012668	ASCRP3012668	945.563	320.028	6.646588e+001	6.727792e+000	79	18	4.410671e+000	0	0	0	0	0	0	63.7784	1	1	48.2044	18.1667
DATA	1336	17	24	0	0	ASCRP3005171	ASCRP3005171	970.914	320.157	1.283860e+002	1.288078e+001	140	18	4.882360e+000	0	0	0	0	0	0	123.271	1	1	46.8651	18.1379
DATA	1337	17	25	0	0	ASCRP3001006	ASCRP3001006	996.5	320.352	5.859727e+001	5.951427e+000	75	18	3.926243e+000	0	0	0	0	0	0	56.3048	1	1	57.5363	17.8462
DATA	1338	17	26	0	0	ASCRP3006044	ASCRP3006044	1021.99	320.045	3.999823e+002	4.001174e+001	404	15	3.796929e+000	0	0	0	0	0	0	384.691	1	1	46.8651	16
DATA	1339	17	27	0	0	ASCRP3004624	ASCRP3004624	1047.27	320.068	5.766685e+001	5.859491e+000	72	16.5	4.107185e+000	0	0	0	0	0	0	55.516	1	1	48.2044	15.4
DATA	1340	17	28	0	0	ASCRP3000538	ASCRP3000538	1072.38	320.444	3.912640e+002	3.914016e+001	396	17	4.055664e+000	0	0	0	0	0	0	377.047	1	1	48.2044	16.6786
DATA	1341	17	29	0	0	ASCRP3000732	ASCRP3000732	1098.25	320.559	2.201352e+002	2.203791e+001	234.5	16	3.373807e+000	0	0	0	0	0	0	212.374	1	1	46.8651	15.8485
DATA	1342	17	30	0	0	ASCRP3002411	ASCRP3002411	1123.44	320.517	7.122852e+002	7.123605e+001	697.5	15	4.004462e+000	0	0	0	0	0	0	687.958	1	1	52.9257	14.9643
DATA	1343	17	31	0	0	ASCRP3012525	ASCRP3012525	1148.84	320.58	1.222705e+002	1.227070e+001	134	17	4.029888e+000	0	0	0	0	0	0	118.232	1	1	47.2035	16.64
DATA	1344	17	32	0	0	ASCRP3011152	ASCRP3011152	1174.18	320.324	8.461916e+001	8.524725e+000	100.5	15	3.890303e+000	0	0	0	0	0	0	81.9222	1	1	48.8603	15.4286
DATA	1345	17	33	0	0	ASCRP3006814	ASCRP3006814	1199.56	320.521	3.423420e+002	3.424974e+001	344	15	5.204893e+000	0	0	0	0	0	0	331.815	1	1	48.2044	16.8182
DATA	1346	17	34	0	0	ASCRP3004518	ASCRP3004518	1225.12	320.575	7.009340e+001	7.084692e+000	84.5	17	4.055253e+000	0	0	0	0	0	0	68.0166	1	1	48.5334	16.5152
DATA	1347	17	35	0	0	ASCRP3003816	ASCRP3003816	1250.63	320.5	1.757076e+002	1.760089e+001	188	18	4.220710e+000	0	0	0	0	0	0	170.694	1	1	47.8731	16.4242
DATA	1348	17	36	0	0	ASCRP3005966	ASCRP3005966	1275.96	320.58	2.582577e+001	2.779758e+000	42	17.5	5.911106e+000	0	0	0	0	0	0	25.1156	1	1	46.8651	18.2941
DATA	1349	17	37	0	0	ASCRP3003102	ASCRP3003102	1301.35	320.639	2.113060e+001	2.349515e+000	37	16	5.583308e+000	0	0	0	0	0	0	20.5705	1	1	48.2044	16.56
DATA	1350	17	38	0	0	ASCRP3000462	ASCRP3000462	1326.73	320.718	4.389976e+001	4.508334e+000	58	16	4.422939e+000	0	0	0	0	0	0	42.777	1	1	47.5395	16.7941
DATA	1351	17	39	0	0	ASCRP3012541	ASCRP3012541	1352.11	320.5	1.087840e+001	1.494897e+000	25	18	4.632026e+000	0	0	0	0	0	0	10.6096	1	1	65	17.7931
DATA	1352	17	40	0	0	ASCRP3009838	ASCRP3009838	1377.07	320.732	4.070065e+003	4.070078e+002	4066	16	4.365308e+000	0	0	0	0	0	0	3972.62	1	1	47.5395	16.4516
DATA	1353	17	41	0	0	ASCRP3006542	ASCRP3006542	1402.92	321.099	3.184111e+001	3.344649e+000	47.5	15	4.024714e+000	0	0	0	0	0	0	31.1017	1	1	46.8651	15.4857
DATA	1354	17	42	0	0	ASCRP3005674	ASCRP3005674	1428.57	320.608	1.327783e+002	1.331719e+001	141	17	3.626823e+000	0	0	0	0	0	0	129.776	1	1	49.1849	17.3333
DATA	1355	17	43	0	0	ASCRP3002196	ASCRP3002196	1453.53	320.424	5.279676e+001	5.377796e+000	68.5	15	4.237025e+000	0	0	0	0	0	0	51.6297	1	1	45.835	15.2143
DATA	1356	17	44	0	0	ASCRP3009049	ASCRP3009049	1479.01	320.616	1.947624e+003	1.947651e+002	1923	16	4.449991e+000	0	0	0	0	0	0	1905.4	1	1	48.8603	15.9375
DATA	1357	17	45	0	0	ASCRP3001817	ASCRP3001817	1504.5	320.5	9.164415e+001	9.221205e+000	100.5	15	4.574237e+000	0	0	0	0	0	0	89.6866	1	1	57.5363	15.931
DATA	1358	17	46	0	0	ASCRP3006079	ASCRP3006079	1530.18	319.964	1.371700e+001	1.710344e+000	28	17	4.551208e+000	0	0	0	0	0	0	13.4266	1	1	42.5954	16.5278
DATA	1359	17	47	0	0	ASCRP3003443	ASCRP3003443	1555.35	320.893	4.372479e+001	4.490205e+000	57	17	3.883268e+000	0	0	0	0	0	0	42.8063	1	1	48.8603	15.8148
DATA	1360	17	48	0	0	ASCRP3003803	ASCRP3003803	1580.57	320.608	1.551918e+002	1.555276e+001	164	17	4.341544e+000	0	0	0	0	0	0	151.931	1	1	49.1849	16.8148
DATA	1361	17	49	0	0	ASCRP3006893	ASCRP3006893	1606.26	320.636	3.876007e+002	3.877353e+001	404.5	15	4.112902e+000	0	0	0	0	0	0	379.424	1	1	49.8279	16.2857
DATA	1362	17	50	0	0	ASCRP3000740	ASCRP3000740	1631.75	320.553	1.936901e+002	1.939594e+001	203	15	4.552450e+000	0	0	0	0	0	0	189.566	1	1	49.5074	15.2813
DATA	1363	17	51	0	0	ASCRP3007945	ASCRP3007945	1657.04	320.569	1.004439e+002	1.009626e+001	114	15.5	4.563485e+000	0	0	0	0	0	0	98.277	1	1	48.2044	15.4444
DATA	1364	17	52	0	0	ASCRP3010598	ASCRP3010598	1682.03	320.716	1.015071e+002	1.020207e+001	114.5	13	1.823353e+000	0	0	0	0	0	0	99.2811	1	1	48.8603	13.2692
DATA	1365	17	53	0	0	ASCRP3011824	ASCRP3011824	1707.66	321.324	4.034121e+001	4.161771e+000	55	15	4.041452e+000	0	0	0	0	0	0	39.4402	1	1	47.5395	15.1111
DATA	1366	17	54	0	0	ASCRP3001198	ASCRP3001198	1733	320.545	1.927304e+001	2.182209e+000	35	14	2.978458e+000	0	0	0	0	0	0	18.8307	1	1	55.8519	13.9394
DATA	1367	17	55	0	0	ASCRP3004317	ASCRP3004317	1758.56	321.466	5.431011e+002	5.431976e+001	538	14.5	3.960119e+000	0	0	0	0	0	0	530.355	1	1	47.8731	15.8571
DATA	1368	17	56	0	0	ASCRP3006598	ASCRP3006598	1783.58	320.573	1.031940e+005	1.031940e+004	100299	18	7.764388e+000	0	0	0	0	0	0	100692	1	1	57.5363	19.7143
DATA	1369	17	57	0	0	Negative005	Negative005	1809.37	320.596	2.409520e+000	1.053552e+000	17	16	4.344168e+000	0	0	0	0	0	0	2.34931	1	0	65	17.2222
DATA	1370	17	58	0	0	ASCRP3001683	ASCRP3001683	1834.5	320.648	4.961646e+000	1.140069e+000	20	14	4.180064e+000	0	0	0	0	0	0	4.83384	1	0	57.5363	14.6296
DATA	1371	17	59	0	0	ASCRP3008112	ASCRP3008112	1859.83	320.825	9.445494e+002	9.446053e+001	949.5	16	3.538957e+000	0	0	0	0	0	0	919.469	1	1	50.7771	15.7037
DATA	1372	17	60	0	0	ASCRP3005556	ASCRP3005556	1885.5	321	1.003706e+001	1.436844e+000	25	15	2.366823e+000	0	0	0	0	0	0	9.76225	1	1	54.1152	15.25
DATA	1373	17	61	0	0	Negative018	Negative018	1910.5	321	8.723385e+000	1.349037e+000	22	15	4.266146e+000	0	0	0	0	0	0	8.47719	1	1	54.1152	15
DATA	1374	17	62	0	0	A_23_P53126	NM_005574	1936	321	6.038572e+000	1.193918e+000	21	15	4.358747e+000	0	0	0	0	0	0	5.86297	1	1	54.9904	14.9643
DATA	1375	17	63	0	0	ASCRP3012671	ASCRP3012671	1961.79	321.194	8.762102e+001	8.822530e+000	98	15	4.491928e+000	0	0	0	0	0	0	85.0013	1	1	47.5395	15.375
DATA	1376	17	64	0	0	ASCRP3003792	ASCRP3003792	1986.91	321.065	3.866856e+001	4.002119e+000	51	15	4.635812e+000	0	0	0	0	0	0	37.4808	1	1	54.4085	15.5429
DATA	1377	17	65	0	0	ASCRP3000116	ASCRP3000116	2012.5	321	1.440348e+002	1.444044e+001	153	18	7.062469e+000	0	0	0	0	0	0	139.499	1	1	54.1152	16.9615
DATA	1378	17	66	0	0	ASCRP3007409	ASCRP3007409	2037.58	321.122	5.052571e+001	5.157134e+000	65	15	4.094777e+000	0	0	0	0	0	0	48.9009	1	1	48.5334	15.7857
DATA	1379	17	67	0	0	ASCRP3012224	ASCRP3012224	2063.28	321.373	6.842096e+001	6.919762e+000	82	14.5	3.342469e+000	0	0	0	0	0	0	66.1815	1	1	48.5334	14.9583
DATA	1380	17	68	0	0	ASCRP3010337	ASCRP3010337	2088.5	321.352	2.047913e+001	2.294318e+000	33	17	4.196233e+000	0	0	0	0	0	0	19.7984	1	1	57.5363	16.4138
DATA	1381	17	69	0	0	AS_circRNA_control207	AS_circRNA_control207	2114	321.5	6.206312e+002	6.207175e+001	601	16	6.154006e+000	0	0	0	0	0	0	599.776	1	1	51.0895	16.4444
DATA	1382	17	70	0	0	ASCRP3004421	ASCRP3004421	2139.49	321.636	1.098462e+002	1.103327e+001	121.5	15	4.248732e+000	0	0	0	0	0	0	106.131	1	1	49.8279	14.8621
DATA	1383	17	71	0	0	ASCRP3010954	ASCRP3010954	2164.73	321.603	3.058625e+002	3.060376e+001	301.5	15	4.178118e+000	0	0	0	0	0	0	295.49	1	1	48.5334	15.96
DATA	1384	17	72	0	0	A_23_P2683	NM_024604	2190	321.455	9.755641e+000	1.422325e+000	24	14	4.080639e+000	0	0	0	1	0	0	9.42548	1	1	55.8519	14.5806
DATA	1385	17	73	0	0	ASCRP3011211	ASCRP3011211	2215.57	321.239	6.627783e+001	6.708070e+000	78	14	4.337050e+000	0	0	0	0	0	0	64.0524	1	1	46.5243	14.68
DATA	1386	17	74	0	0	Negative038	Negative038	2240.51	321.608	1.211360e+001	1.592710e+000	25	16	4.749601e+000	0	0	0	0	0	0	11.7143	1	1	49.1849	15.3939
DATA	1387	17	75	0	0	ASCRP3007768	ASCRP3007768	2266.42	321.427	9.703339e+001	9.758197e+000	105	15	3.767718e+000	0	0	0	0	0	0	93.9105	1	1	57.5363	15.0645
DATA	1388	17	76	0	0	A_23_P215720	NM_000492	2291.35	321.5	4.784518e+001	4.894571e+000	60.5	15	3.131361e+000	0	0	0	0	0	0	46.3574	1	1	49.1849	15.3448
DATA	1389	17	77	0	0	ASCRP3007074	ASCRP3007074	2317.23	322.029	3.498657e+001	3.647244e+000	47	15	4.529731e+000	0	0	0	0	0	0	33.9533	1	1	46.5243	14.0385
DATA	1390	17	78	0	0	Negative045	Negative045	2342.31	321.329	6.363961e+001	6.446579e+000	73	13	2.767068e+000	0	0	0	0	0	0	61.8596	1	1	47.5395	13.36
DATA	1391	17	79	0	0	ASCRP3007156	ASCRP3007156	2368.01	321.553	6.331979e+001	6.414635e+000	73	13	2.380198e+000	0	0	0	0	0	0	61.6888	1	1	49.1849	13.0357
DATA	1392	17	80	0	0	ASCRP3011599	ASCRP3011599	2393.37	321.64	1.894051e+002	1.896816e+001	191	13	3.589068e+000	0	0	0	0	0	0	185.012	1	1	48.8603	13.875
DATA	1393	17	81	0	0	ASCRP3009148	ASCRP3009148	2418.83	321.614	9.782438e+001	9.835536e+000	107.5	13.5	3.680676e+000	0	0	0	0	0	0	95.8478	1	1	47.2035	13.5313
DATA	1394	17	82	0	0	ASCRP3002847	ASCRP3002847	2443.96	321.431	1.892572e+002	1.895303e+001	201	15.5	4.482778e+000	0	0	0	0	0	0	186.074	1	1	48.2044	15.2292
DATA	1395	18	1	0	0	ASCRP3004065	ASCRP3004065	399.705	326.859	3.345854e+001	3.484856e+000	55	15	4.943390e+000	0	0	0	0	0	0	34.3371	1	1	49.8279	15.9318
DATA	1396	18	2	0	0	ASCRP3013373	ASCRP3013373	425.242	327.303	1.304195e+001	1.633472e+000	31	16.5	5.669978e+000	0	0	0	0	0	0	13.2605	1	1	45.4864	17.5
DATA	1397	18	3	0	0	Negative007	Negative007	450.5	326.648	2.415901e+000	1.020408e+000	20	18	5.897157e+000	0	0	0	0	0	0	2.43687	1	0	65	19.5357
DATA	1398	18	4	0	0	ASCRP3013067	ASCRP3013067	476	326.681	7.399198e+001	7.466319e+000	95	20.5	4.939180e+000	0	0	0	0	0	0	74.0742	1	1	58.0869	20.8929
DATA	1399	18	5	0	0	ASCRP3001833	ASCRP3001833	501.406	327.087	8.895861e+002	8.896429e+001	899	18	4.501208e+000	0	0	0	0	0	0	884.46	1	1	46.8651	18.4783
DATA	1400	18	6	0	0	ASCRP3005376	ASCRP3005376	526.235	327.088	3.879287e+001	4.009057e+000	56.5	18	6.164986e+000	0	0	0	0	0	0	38.3416	1	1	46.1809	19.8438
DATA	1401	18	7	0	0	ASCRP3003593	ASCRP3003593	552.232	327.116	1.038289e+002	1.043262e+001	126	17	5.355897e+000	0	0	0	0	0	0	102.055	1	1	46.5243	17.7368
DATA	1402	18	8	0	0	ASCRP3006657	ASCRP3006657	577.157	327.143	4.915051e+002	4.916114e+001	503	18	4.859334e+000	0	0	0	0	0	0	480.845	1	1	46.8651	17.5778
DATA	1403	18	9	0	0	ASCRP3007355	ASCRP3007355	603	327	2.112411e+002	2.114904e+001	215	18.5	4.032004e+000	0	0	0	0	0	0	205.788	1	1	46.8651	18.5313
DATA	1404	18	10	0	0	ASCRP3009144	ASCRP3009144	628.5	327	1.710240e+002	1.713340e+001	185	19	4.336521e+000	0	0	0	0	0	0	166.002	1	1	48.5334	18.6552
DATA	1405	18	11	0	0	ASCRP3000435	ASCRP3000435	653.736	327.222	1.407434e+002	1.411224e+001	155.5	17	4.546061e+000	0	0	0	0	0	0	136.178	1	1	47.5395	17
DATA	1406	18	12	0	0	Negative027	Negative027	679.367	327.404	2.198493e+001	2.430508e+000	39	19	4.020636e+000	0	0	0	0	0	0	21.214	1	1	57.8122	19.2
DATA	1407	18	13	0	0	ASCRP3003451	ASCRP3003451	704.5	327.5	1.183229e+002	1.187779e+001	129	17	5.434179e+000	0	0	0	0	0	0	113.923	1	1	49.1849	17.5
DATA	1408	18	14	0	0	ASCRP3000920	ASCRP3000920	729.973	327.36	9.990431e+001	1.004446e+001	118	17	5.303681e+000	0	0	0	0	0	0	96.0198	1	1	49.1849	18
DATA	1409	18	15	0	0	ASCRP3003698	ASCRP3003698	755.418	327.427	1.999200e+005	1.999200e+004	193242	18	2.427519e+001	0	0	1	0	1	0	191873	1	1	57.5363	29.1481
DATA	1410	18	16	0	0	ASCRP3007767	ASCRP3007767	780.582	327.427	8.385634e+002	8.386283e+001	809.5	16	7.306620e+000	0	0	0	0	0	0	803.965	1	1	57.5363	18.6207
DATA	1411	18	17	0	0	ASCRP3007481	ASCRP3007481	806.088	327.386	1.405801e+003	1.405840e+002	1342.5	19.5	8.455156e+000	0	0	0	0	0	0	1346.81	1	1	65	21.6
DATA	1412	18	18	0	0	ASCRP3000554	ASCRP3000554	831.031	327.092	7.341211e+003	7.341218e+002	7139	19	6.277731e+000	0	0	0	0	0	0	7030.48	1	1	46.5243	18.9189
DATA	1413	18	19	0	0	ASCRP3010348	ASCRP3010348	856.63	327.37	1.437673e+003	1.437711e+002	1372.5	19.5	8.400366e+000	0	0	0	0	0	0	1376.5	1	1	48.2044	20.6154
DATA	1414	18	20	0	0	ASCRP3002194	ASCRP3002194	882.507	327.37	9.698049e+001	9.754121e+000	109	17	4.834401e+000	0	0	0	0	0	0	92.8597	1	1	48.5334	17.3333
DATA	1415	18	21	0	0	ASCRP3001013	ASCRP3001013	907.582	327.427	4.183207e+000	1.124783e+000	23	17	4.660252e+000	0	0	0	0	0	0	4.00652	1	0	57.5363	16.8889
DATA	1416	18	22	0	0	ASCRP3011615	ASCRP3011615	933.184	327.632	3.128410e+002	3.130150e+001	322	18	4.193302e+000	0	0	0	0	0	0	299.76	1	1	49.5074	18.1471
DATA	1417	18	23	0	0	ASCRP3000321	ASCRP3000321	958.5	327.5	8.151479e+000	1.323717e+000	24.5	17	5.756395e+000	0	0	0	0	0	0	7.81573	1	1	57.5363	17.3438
DATA	1418	18	24	0	0	A_23_P1331	NM_080801	983.704	327.732	1.873031e+001	2.143453e+000	34.5	19	3.740999e+000	0	0	0	0	0	0	17.9722	1	1	47.5395	18.931
DATA	1419	18	25	0	0	ASCRP3000377	ASCRP3000377	1009.31	327.662	3.149606e+002	3.151327e+001	322	15.5	2.977877e+000	0	0	0	0	0	0	302.49	1	1	48.5334	16.2083
DATA	1420	18	26	0	0	ASCRP3009155	ASCRP3009155	1034.56	327.595	2.306309e+003	2.306333e+002	2235	15	4.547234e+000	0	0	0	0	0	0	2217.23	1	1	52.0157	15.9655
DATA	1421	18	27	0	0	ASCRP3012813	ASCRP3012813	1059.85	327.658	8.636477e+001	8.698757e+000	100	17	4.755862e+000	0	0	0	0	0	0	83.1183	1	1	50.1463	16.7586
DATA	1422	18	28	0	0	ASCRP3006697	ASCRP3006697	1085.24	327.667	6.150624e+001	6.237575e+000	78	17	4.176730e+000	0	0	0	0	0	0	59.2624	1	1	49.1849	16.8485
DATA	1423	18	29	0	0	ASCRP3010532	ASCRP3010532	1110.69	327.722	5.892568e+001	5.983055e+000	73	16	5.375124e+000	0	0	0	0	0	0	56.8439	1	1	48.2044	16.0667
DATA	1424	18	30	0	0	ASCRP3004888	ASCRP3004888	1136.25	327.644	8.511590e+001	8.574327e+000	101	16	3.656285e+000	0	0	0	0	0	0	82.2109	1	1	48.5334	16
DATA	1425	18	31	0	0	ASCRP3001791	ASCRP3001791	1161.49	327.962	6.466148e+001	6.548312e+000	80	18	4.839315e+000	0	0	0	0	0	0	62.5304	1	1	50.4627	17.3478
DATA	1426	18	32	0	0	ASCRP3000186	ASCRP3000186	1187	327.545	1.212678e+001	1.592856e+000	29	15	4.399609e+000	0	0	0	0	0	0	11.7421	1	1	55.8519	15.7619
DATA	1427	18	33	0	0	Negative046	Negative046	1212.42	327.93	3.044326e+001	3.214335e+000	44	17	4.751717e+000	0	0	0	0	0	0	29.5131	1	1	42.9674	17.3103
DATA	1428	18	34	0	0	ASCRP3000053	ASCRP3000053	1237.49	328.132	1.220900e+002	1.225240e+001	134.5	14	3.939947e+000	0	0	0	0	0	0	118.499	1	1	46.8651	15.3438
DATA	1429	18	35	0	0	ASCRP3004270	ASCRP3004270	1262.92	328.077	3.311700e+002	3.313299e+001	331	18	4.815549e+000	0	0	0	0	0	0	321.805	1	1	46.1809	18.8125
DATA	1430	18	36	0	0	Negative003	Negative003	1288.58	327.573	6.397811e+000	1.210770e+000	24	15	4.898510e+000	0	0	0	0	0	0	6.22397	1	1	57.5363	16.2667
DATA	1431	18	37	1028	1	(+)E1A_r60_a20	E1A_r60_a20	1313.7	328.056	7.642606e+001	7.711283e+000	89	16	4.880846e+000	0	0	0	0	0	0	74.4261	1	1	47.2035	17.4138
DATA	1432	18	38	0	0	ASCRP3004819	ASCRP3004819	1339.27	328.357	4.062747e+002	4.064042e+001	413.5	15	4.548083e+000	0	0	0	0	0	0	396.035	1	1	46.8651	16.7333
DATA	1433	18	39	0	0	ASCRP3000015	ASCRP3000015	1364.37	328.265	1.411683e+003	1.411720e+002	1400	18.5	4.563568e+000	0	0	0	0	0	0	1377.34	1	1	46.5243	17.8846
DATA	1434	18	40	0	0	ASCRP3001072	ASCRP3001072	1389.86	328.056	2.891249e+001	3.067258e+000	43	17	3.759473e+000	0	0	0	0	0	0	28.2325	1	1	46.8651	16.2432
DATA	1435	18	41	0	0	ASCRP3002140	ASCRP3002140	1415.37	327.873	1.363703e+002	1.367537e+001	150	17.5	4.543732e+000	0	0	0	0	0	0	133.261	1	1	47.5395	16.1429
DATA	1436	18	42	0	0	Negative004	Negative004	1440.91	327.614	7.219777e+000	1.251852e+000	22	18	4.323728e+000	0	0	0	0	0	0	7.05964	1	1	57.259	17.1935
DATA	1437	18	43	0	0	A_23_P111995	NM_002318	1466.12	328.044	2.931622e+002	2.933404e+001	285	16	4.171213e+000	0	0	0	0	0	0	286.817	1	1	46.8651	15.5517
DATA	1438	18	44	0	0	ASCRP3002703	ASCRP3002703	1491.75	327.93	8.214434e+001	8.277726e+000	97	15	3.809982e+000	0	0	0	0	0	0	80.4015	1	1	47.2035	14.8857
DATA	1439	18	45	0	0	ASCRP3010085	ASCRP3010085	1517.09	327.614	7.099013e+001	7.172109e+000	87	17	5.200955e+000	0	0	0	0	0	0	69.5059	1	1	57.259	17.2821
DATA	1440	18	46	0	0	ASCRP3007970	ASCRP3007970	1542.29	328.385	7.599047e+001	7.667341e+000	91	17	2.815090e+000	0	0	0	0	0	0	74.4217	1	1	45.4864	16.5161
DATA	1441	18	47	0	0	ASCRP3001166	ASCRP3001166	1567.91	327.614	3.665380e+000	1.084802e+000	19	16	3.389274e+000	0	0	0	0	0	0	3.58998	1	0	65	15.4444
DATA	1442	18	48	0	0	ASCRP3013198	ASCRP3013198	1593.33	328.333	6.479811e+001	6.559745e+000	81	16.5	4.094421e+000	0	0	0	0	0	0	63.4694	1	1	46.8651	16.75
DATA	1443	18	49	0	0	ASCRP3006356	ASCRP3006356	1618.81	327.971	5.842166e+001	5.930720e+000	71.5	15	4.200134e+000	0	0	0	0	0	0	57.2173	1	1	46.8651	15.3125
DATA	1444	18	50	0	0	ASCRP3012365	ASCRP3012365	1644.06	328.013	1.740758e+002	1.743751e+001	181.5	17	4.879559e+000	0	0	0	0	0	0	170.456	1	1	48.5334	17.0263
DATA	1445	18	51	0	0	ASCRP3009637	ASCRP3009637	1669.5	328.043	3.446662e+002	3.448175e+001	352.5	14	3.406617e+000	0	0	0	0	0	0	337.405	1	1	47.8731	14.4286
DATA	1446	18	52	0	0	ASCRP3002751	ASCRP3002751	1694.93	328.029	1.058007e+002	1.062931e+001	121	14	2.204793e+000	0	0	0	0	0	0	103.533	1	1	46.8651	13.75
DATA	1447	18	53	0	0	ASCRP3002721	ASCRP3002721	1719.92	328.273	1.244016e+002	1.248210e+001	126	15	4.099041e+000	0	0	0	0	0	0	121.683	1	1	45.835	15.4706
DATA	1448	18	54	0	0	ASCRP3002773	ASCRP3002773	1745.84	328.613	2.518001e+001	2.717827e+000	40	14	3.124315e+000	0	0	0	0	0	0	24.6171	1	1	44.0646	14.0571
DATA	1449	18	55	0	0	ASCRP3007943	ASCRP3007943	1771.09	328.386	7.712741e+001	7.780357e+000	90	17	5.503298e+000	0	0	0	0	0	0	75.3553	1	1	57.259	17.3125
DATA	1450	18	56	0	0	ASCRP3000069	ASCRP3000069	1796.5	328.352	1.916626e+004	1.916626e+003	19021	17.5	6.974043e+000	0	0	0	0	0	0	18713.2	1	1	57.5363	18.8947
DATA	1451	18	57	0	0	ASCRP3010629	ASCRP3010629	1821.86	328.278	2.432473e+002	2.434631e+001	251	16	4.101071e+000	0	0	0	0	0	0	237.321	1	1	47.8731	15.8214
DATA	1452	18	58	0	0	CUST_20_PI418767722	NM_006013	1847.27	328.284	1.085666e+002	1.090501e+001	122	16	5.426719e+000	0	0	0	0	0	0	105.84	1	1	46.1809	16.8333
DATA	1453	18	59	0	0	ASCRP3010122	ASCRP3010122	1872.55	328.446	6.491879e+001	6.572544e+000	78	16	3.894302e+000	0	0	0	0	0	0	63.2388	1	1	49.1849	16.0323
DATA	1454	18	60	0	0	ASCRP3005782	ASCRP3005782	1898.12	328.413	1.548544e+002	1.551948e+001	166	15	2.803542e+000	0	0	0	0	0	0	150.721	1	1	48.8603	15.1212
DATA	1455	18	61	0	0	ASCRP3008940	ASCRP3008940	1923.37	328.36	5.938901e+002	5.939791e+001	592	16.5	4.399059e+000	0	0	0	0	0	0	577.553	1	1	48.8603	15.6
DATA	1456	18	62	0	0	ASCRP3013488	ASCRP3013488	1948.56	328.506	1.017939e+003	1.017991e+002	998	15	4.051749e+000	0	0	0	0	0	0	989.148	1	1	52.3208	15.6667
DATA	1457	18	63	0	0	ASCRP3004514	ASCRP3004514	1974.11	328.544	1.305398e+003	1.305439e+002	1260	15	3.884243e+000	0	0	0	0	0	0	1267.46	1	1	53.2255	14.9412
DATA	1458	18	64	0	0	AS_circRNA_control205	AS_circRNA_control205	1999.58	328.427	4.758195e+004	4.758195e+003	45922	17	5.007003e+000	0	0	0	0	0	0	46162.7	1	1	57.5363	16.4848
DATA	1459	18	65	0	0	ASCRP3008682	ASCRP3008682	2025	328.455	1.746388e+001	2.028251e+000	32.5	16.5	6.981741e+000	0	0	0	0	0	0	16.9311	1	1	55.8519	16.6786
DATA	1460	18	66	0	0	ASCRP3009989	ASCRP3009989	2050.42	328.427	2.276856e+001	2.499873e+000	33	14.5	3.878144e+000	0	0	0	0	0	0	22.0598	1	1	57.5363	15
DATA	1461	18	67	1028	1	(+)E1A_r60_a20	E1A_r60_a20	2075.6	328.286	7.889997e+001	7.957295e+000	87.5	19	6.229155e+000	0	0	0	0	0	0	76.4006	1	1	46.8651	18.5652
DATA	1462	18	68	0	0	ASCRP3002507	ASCRP3002507	2101.1	328.753	7.953761e+002	7.954432e+001	788	16	3.746907e+000	0	0	0	0	0	0	769.922	1	1	47.8731	16.3438
DATA	1463	18	69	0	0	ASCRP3001502	ASCRP3001502	2126.5	328.5	6.247576e+000	1.207590e+000	20	17	6.801416e+000	0	0	0	0	0	0	6.04555	1	1	57.5363	17.5
DATA	1464	18	70	0	0	ASCRP3011608	ASCRP3011608	2151.93	328.718	1.648093e+002	1.651331e+001	173	15	4.228976e+000	0	0	0	0	0	0	159.466	1	1	47.2035	15.7931
DATA	1465	18	71	0	0	ASCRP3003607	ASCRP3003607	2177.38	328.696	8.612692e+003	8.612698e+002	8421.5	15.5	4.128155e+000	0	0	0	0	0	0	8333.77	1	1	53.2255	15.4583
DATA	1466	18	72	0	0	ASCRP3002495	ASCRP3002495	2202.76	328.667	1.648736e+003	1.648769e+002	1618	16	3.214550e+000	0	0	0	0	0	0	1595.73	1	1	51.4001	15.6
DATA	1467	18	73	0	0	ASCRP3012564	ASCRP3012564	2228.12	328.397	8.725477e+001	8.786388e+000	98	16	4.464291e+000	0	0	0	0	0	0	84.4845	1	1	48.5334	15.8214
DATA	1468	18	74	0	0	ASCRP3003966	ASCRP3003966	2253.65	328.916	1.646549e+001	1.943182e+000	29	15	3.594767e+000	0	0	0	0	0	0	15.9564	1	1	47.5395	15.1212
DATA	1469	18	75	0	0	A_23_P250813	NM_000553	2278.87	328.427	1.074113e+002	1.079050e+001	119.5	16	3.919420e+000	0	0	0	0	0	0	104.183	1	1	49.1849	15.8235
DATA	1470	18	76	0	0	ASCRP3001426	ASCRP3001426	2304.46	328.878	7.892066e+001	7.958931e+000	92	15	3.566746e+000	0	0	0	0	0	0	76.659	1	1	48.8603	14.6897
DATA	1471	18	77	0	0	ASCRP3011451	ASCRP3011451	2329.9	328.971	2.194521e+001	2.423267e+000	35	14	4.526861e+000	0	0	0	0	0	0	21.3524	1	1	46.8651	14.6774
DATA	1472	18	78	0	0	ASCRP3007205	ASCRP3007205	2355.22	328.727	1.325284e+002	1.329248e+001	139	14	4.249763e+000	0	0	0	0	0	0	129.202	1	1	49.8279	14.9375
DATA	1473	18	79	0	0	ASCRP3006006	ASCRP3006006	2380.69	329.313	2.293734e+002	2.296015e+001	234	14	3.377869e+000	0	0	0	0	0	0	224.195	1	1	45.835	14.08
DATA	1474	18	80	0	0	ASCRP3004675	ASCRP3004675	2405.94	329.348	2.186623e+002	2.189001e+001	226	13	3.678319e+000	0	0	0	0	0	0	214.337	1	1	45.835	13.5676
DATA	1475	18	81	0	0	ASCRP3006260	ASCRP3006260	2430.91	328.896	2.360766e+002	2.362955e+001	237	13	3.375210e+000	0	0	0	0	0	0	232.136	1	1	46.8651	13.7273
DATA	1476	18	82	0	0	Negative046	Negative046	2456.58	328.573	3.048569e+001	3.212515e+000	43	14	4.217603e+000	0	0	0	0	0	0	30.0899	1	1	57.5363	14.0182
DATA	1477	19	1	0	0	ASCRP3003011	ASCRP3003011	387.142	334.407	2.211771e+001	2.416138e+000	40	16	4.426103e+000	0	0	0	0	0	0	22.7427	1	1	56.9804	16.0951
DATA	1478	19	2	0	0	ASCRP3012540	ASCRP3012540	412.121	334.47	1.076901e+001	1.457137e+000	30	16	4.937104e+000	0	0	0	0	0	0	10.9709	1	1	45.4864	17
DATA	1479	19	3	0	0	ASCRP3010858	ASCRP3010858	438	334.425	2.221227e+002	2.223433e+001	236	17	5.111036e+000	0	0	0	0	0	0	224.32	1	1	48.5334	17.7714
DATA	1480	19	4	0	0	ASCRP3000312	ASCRP3000312	463.319	334.222	6.791339e+001	6.864254e+000	85	20	5.326087e+000	0	0	0	0	0	0	68.0601	1	1	47.5395	20.2353
DATA	1481	19	5	0	0	ASCRP3010168	ASCRP3010168	488.627	334.693	5.511260e+002	5.512177e+001	567	17	4.305525e+000	0	0	0	0	0	0	548.378	1	1	48.5334	18.913
DATA	1482	19	6	0	0	ASCRP3007687	ASCRP3007687	514.107	334.5	3.885874e+002	3.887190e+001	392.5	18	5.264938e+000	0	0	0	0	0	0	384.235	1	1	56.9804	19.3571
DATA	1483	19	7	0	0	ASCRP3007982	ASCRP3007982	539.459	334.824	3.661558e+002	3.662970e+001	363.5	17	5.731796e+000	0	0	0	0	0	0	359.99	1	1	48.8603	18.1053
DATA	1484	19	8	0	0	ASCRP3011104	ASCRP3011104	564.768	334.87	6.663193e+001	6.741147e+000	84.5	18	5.069487e+000	0	0	0	0	0	0	65.184	1	1	46.1809	17.5405
DATA	1485	19	9	0	0	ASCRP3000489	ASCRP3000489	590.5	334.265	2.683563e+002	2.685526e+001	274	19	4.336459e+000	0	0	0	0	0	0	261.405	1	1	46.5243	18.4634
DATA	1486	19	10	0	0	ASCRP3005723	ASCRP3005723	615.667	334.389	6.829457e+001	6.906770e+000	84	17	3.178453e+000	0	0	0	0	0	0	66.2714	1	1	48.2044	17.5556
DATA	1487	19	11	0	0	Negative005	Negative005	641.107	334.5	3.179241e+000	1.081745e+000	21	18	6.481179e+000	0	0	0	0	0	0	3.07479	1	0	65	19.4545
DATA	1488	19	12	0	0	Negative041	Negative041	666.431	334.639	2.282450e+001	2.506940e+000	40	18	5.026531e+000	0	0	0	0	0	0	22.0122	1	1	48.2044	18.1379
DATA	1489	19	13	0	0	A_23_P11507	NM_015534	692.085	335.197	1.607166e+001	1.914036e+000	34	17	5.210952e+000	0	0	0	0	0	0	15.461	1	1	46.8651	17.8667
DATA	1490	19	14	0	0	A_23_P256956	NM_005733	717.288	334.918	6.576243e+001	6.658190e+000	82.5	17	5.697886e+000	0	0	0	0	0	0	63.1481	1	1	48.2044	17.8182
DATA	1491	19	15	0	0	ASCRP3013020	ASCRP3013020	742.5	334.5	2.416168e+002	2.418417e+001	250	16	4.065696e+000	0	0	0	0	0	0	231.683	1	1	65	17.2333
DATA	1492	19	16	0	0	ASCRP3002231	ASCRP3002231	768	334.545	3.453669e+001	3.608042e+000	51	16	7.012809e+000	0	0	0	0	0	0	33.078	1	1	55.8519	18.1111
DATA	1493	19	17	0	0	CUST_13_PI418767722	NM_005022	793.5	334.5	1.866351e+005	1.866351e+004	178852	19	5.847602e+000	0	0	0	0	0	0	178607	1	1	57.5363	19.75
DATA	1494	19	18	0	0	ASCRP3002824	ASCRP3002824	819.031	334.862	2.427465e+002	2.429716e+001	249.5	20	5.707946e+000	0	0	0	0	0	0	232.17	1	1	45.835	20.7742
DATA	1495	19	19	0	0	ASCRP3002682	ASCRP3002682	844.418	334.573	5.025747e+001	5.133392e+000	63.5	20	5.821288e+000	0	0	0	0	0	0	48.0591	1	1	57.5363	19.2286
DATA	1496	19	20	0	0	ASCRP3004665	ASCRP3004665	869.582	334.573	2.034014e+002	2.036701e+001	212	20	8.662885e+000	0	0	0	0	0	0	194.508	1	1	57.5363	21.2593
DATA	1497	19	21	0	0	ASCRP3006498	ASCRP3006498	895.015	335.03	2.952744e+002	2.954595e+001	292	16	4.487531e+000	0	0	0	0	0	0	282.413	1	1	46.8651	16
DATA	1498	19	22	0	0	ASCRP3000402	ASCRP3000402	920.346	334.558	1.847520e+001	2.122582e+000	35	18	4.729021e+000	0	0	0	0	0	0	17.6796	1	1	40.6843	17.6364
DATA	1499	19	23	0	0	Negative031	Negative031	945.582	334.573	1.031289e+001	1.467731e+000	28	17	4.195692e+000	0	0	0	0	0	0	9.87488	1	1	57.5363	16.4063
DATA	1500	19	24	0	0	ASCRP3011957	ASCRP3011957	970.887	335.242	2.930398e+001	3.110693e+000	45	18	5.110728e+000	0	0	0	0	0	0	28.0787	1	1	44.7812	17.1333
DATA	1501	19	25	0	0	ASCRP3008063	ASCRP3008063	996.4	334.853	6.544024e+002	6.544855e+001	649	16	4.981255e+000	0	0	0	0	0	0	627.647	1	1	48.8603	16.7097
DATA	1502	19	26	0	0	ASCRP3011135	ASCRP3011135	1021.91	334.614	1.673547e+002	1.676785e+001	173	15	4.384442e+000	0	0	0	0	0	0	160.682	1	1	57.259	16.16
DATA	1503	19	27	0	0	ASCRP3002171	ASCRP3002171	1047.36	335.171	1.031607e+002	1.036840e+001	119	16	4.291464e+000	0	0	0	0	0	0	99.1526	1	1	47.2035	15.8
DATA	1504	19	28	0	0	ASCRP3012455	ASCRP3012455	1072.72	335.029	9.571202e+001	9.627449e+000	108.5	16	3.700000e+000	0	0	0	0	0	0	92.104	1	1	46.1809	15.24
DATA	1505	19	29	0	0	ASCRP3008396	ASCRP3008396	1098.17	335.323	3.293080e+002	3.294716e+001	331	17	4.495847e+000	0	0	0	0	0	0	317.282	1	1	45.4864	16.8333
DATA	1506	19	30	1028	1	(+)E1A_r60_a135	E1A_r60_a135	1123.5	334.648	1.053671e+000	1.041731e+000	19	16	6.015772e+000	0	0	0	0	0	0	1.00363	0	0	65	16.5625
DATA	1507	19	31	0	0	ASCRP3000960	ASCRP3000960	1148.91	334.614	3.118058e+001	3.285403e+000	46.5	16	5.075097e+000	0	0	0	0	0	0	30.1211	1	1	57.259	17.1429
DATA	1508	19	32	0	0	ASCRP3002393	ASCRP3002393	1174.22	335.11	1.388056e+002	1.391901e+001	154	16	4.155660e+000	0	0	0	0	0	0	134.26	1	1	47.8731	16.0732
DATA	1509	19	33	0	0	ASCRP3002032	ASCRP3002032	1199.85	334.985	7.164029e+001	7.238049e+000	86	15	4.744588e+000	0	0	0	0	0	0	69.3856	1	1	46.8651	15.9444
DATA	1510	19	34	0	0	ASCRP3004239	ASCRP3004239	1224.85	335.045	3.105202e+001	3.271950e+000	48	18	3.572955e+000	0	0	0	0	0	0	30.1125	1	1	46.1809	16.8621
DATA	1511	19	35	0	0	ASCRP3011431	ASCRP3011431	1250.63	335.028	3.568772e+001	3.714408e+000	52	17.5	4.203037e+000	0	0	0	0	0	0	34.6517	1	1	48.2044	17.7
DATA	1512	19	36	0	0	ASCRP3002530	ASCRP3002530	1275.7	335.1	2.418124e+003	2.418145e+002	2374	18	5.063278e+000	0	0	0	0	0	0	2350.7	1	1	47.2035	17.8667
DATA	1513	19	37	0	0	ASCRP3012292	ASCRP3012292	1301.29	335.147	1.479892e+002	1.483455e+001	161	17	5.849599e+000	0	0	0	0	0	0	144.029	1	1	45.835	17.303
DATA	1514	19	38	0	0	ASCRP3000519	ASCRP3000519	1326.81	335.353	3.752812e+001	3.890638e+000	51	17.5	4.020208e+000	0	0	0	0	0	0	36.5634	1	1	46.8651	18.1
DATA	1515	19	39	0	0	ASCRP3013499	ASCRP3013499	1352.09	335.386	3.688091e+001	3.827972e+000	54	17	4.855042e+000	0	0	0	0	0	0	35.9689	1	1	57.259	17.6429
DATA	1516	19	40	0	0	ASCRP3004095	ASCRP3004095	1377.06	335.519	1.435604e+002	1.439254e+001	158	18	4.006679e+000	0	0	0	0	0	0	140.138	1	1	50.4627	17.3529
DATA	1517	19	41	0	0	ASCRP3003853	ASCRP3003853	1402.94	334.969	2.107728e+002	2.110212e+001	226	15	4.913766e+000	0	0	0	0	0	0	205.922	1	1	46.8651	15.2632
DATA	1518	19	42	0	0	ASCRP3001092	ASCRP3001092	1428.21	335.274	6.014559e+001	6.100904e+000	75.5	19	3.832427e+000	0	0	0	0	0	0	58.8052	1	1	48.5334	18
DATA	1519	19	43	0	0	ASCRP3001745	ASCRP3001745	1453.93	335.134	3.832190e+001	3.966160e+000	51	16	4.763834e+000	0	0	0	0	0	0	37.4922	1	1	46.5243	16.8
DATA	1520	19	44	0	0	ASCRP3011484	ASCRP3011484	1478.74	335.222	7.268818e+002	7.269536e+001	716.5	16	3.520533e+000	0	0	0	0	0	0	711.525	1	1	47.5395	16.1563
DATA	1521	19	45	0	0	AS_circRNA_control210	AS_circRNA_control210	1504.42	335.427	3.706056e+004	3.706056e+003	35995	15	5.609612e+000	0	0	0	0	0	0	36294.1	1	1	57.5363	16.875
DATA	1522	19	46	0	0	ASCRP3012485	ASCRP3012485	1530	335.474	2.744124e+002	2.746022e+001	280	18	3.797307e+000	0	0	0	0	0	0	268.829	1	1	49.1849	17.8333
DATA	1523	19	47	0	0	ASCRP3010637	ASCRP3010637	1555.42	335.427	1.106719e+001	1.505431e+000	27	17	3.164079e+000	0	0	0	0	0	0	10.8445	1	1	57.5363	15.6296
DATA	1524	19	48	0	0	ASCRP3002301	ASCRP3002301	1580.49	335.826	7.507441e+002	7.508134e+001	765	17	3.950910e+000	0	0	0	0	0	0	735.748	1	1	47.2035	16.9259
DATA	1525	19	49	0	0	Negative013	Negative013	1606	335.455	3.271866e+000	1.071563e+000	19	17	4.424421e+000	0	0	0	0	0	0	3.20648	1	0	65	16.963
DATA	1526	19	50	0	0	Negative040	Negative040	1631.42	335.427	8.458913e+000	1.325484e+000	24.5	16	4.264236e+000	0	0	0	0	0	0	8.28917	1	1	57.5363	16.0606
DATA	1527	19	51	0	0	ASCRP3006205	ASCRP3006205	1656.89	335.352	3.514824e+001	3.660022e+000	49.5	17	4.678460e+000	0	0	0	0	0	0	34.4363	1	1	47.8731	16.4872
DATA	1528	19	52	0	0	ASCRP3011316	ASCRP3011316	1682.38	335.425	9.084356e+001	9.141546e+000	102.5	13	2.580323e+000	0	0	0	0	0	0	88.9793	1	1	48.5334	13.5161
DATA	1529	19	53	0	0	AS_circRNA_control205	AS_circRNA_control205	1707.5	335.5	4.830848e+004	4.830848e+003	47238	15	3.868817e+000	0	0	0	0	0	0	47300.3	1	1	57.5363	15.75
DATA	1530	19	54	0	0	ASCRP3001091	ASCRP3001091	1733.16	335.722	4.208617e+001	4.330871e+000	59	14	4.293630e+000	0	0	0	0	0	0	41.19	1	1	50.1463	14.775
DATA	1531	19	55	0	0	ASCRP3000680	ASCRP3000680	1758.35	335.835	7.233975e+002	7.234697e+001	706.5	14	2.328717e+000	0	0	0	0	0	0	707.634	1	1	50.1463	14.1739
DATA	1532	19	56	0	0	ASCRP3013598	ASCRP3013598	1783.67	335.5	3.318996e+001	3.473055e+000	47	17.5	6.474207e+000	0	0	0	0	0	0	32.446	1	1	57.5363	18.2368
DATA	1533	19	57	0	0	ASCRP3012915	ASCRP3012915	1809.13	335.757	7.228825e+002	7.229549e+001	725.5	17.5	4.369416e+000	0	0	0	0	0	0	706.238	1	1	46.5243	17.6176
DATA	1534	19	58	0	0	ASCRP3009046	ASCRP3009046	1834.5	335.5	1.569885e+001	1.874509e+000	30	17	4.796602e+000	0	0	0	0	0	0	15.326	1	1	57.5363	17.6897
DATA	1535	19	59	0	0	ASCRP3007774	ASCRP3007774	1859.89	335.5	2.336545e+001	2.551521e+000	38.5	16	5.808521e+000	0	0	0	0	0	0	22.7935	1	1	56.9804	16.8966
DATA	1536	19	60	0	0	ASCRP3000236	ASCRP3000236	1885.06	335.768	1.585250e+002	1.588566e+001	168	15	3.134338e+000	0	0	0	0	0	0	154.532	1	1	46.5243	15.25
DATA	1537	19	61	0	0	ASCRP3010805	ASCRP3010805	1910.58	335.573	5.431627e+000	1.161507e+000	21	15	3.603450e+000	0	0	0	0	0	0	5.29048	1	1	57.5363	15.2121
DATA	1538	19	62	0	0	ASCRP3008833	ASCRP3008833	1936.11	335.5	2.144793e+001	2.378215e+000	35.5	15	4.457779e+000	0	0	0	0	0	0	20.8738	1	1	65	15.2222
DATA	1539	19	63	0	0	AS_circRNA_control202	AS_circRNA_control202	1961.42	336.056	1.801733e+002	1.804665e+001	198	15	4.450508e+000	0	0	0	0	0	0	175.231	1	1	48.2044	15.3333
DATA	1540	19	64	0	0	ASCRP3001520	ASCRP3001520	1986.89	335.5	7.634405e+001	7.703449e+000	90	15	4.552883e+000	0	0	0	0	0	0	74.1874	1	1	56.9804	15.5385
DATA	1541	19	65	0	0	ASCRP3011964	ASCRP3011964	2012.42	335.573	8.293070e+001	8.356761e+000	96	16	5.293556e+000	0	0	0	0	0	0	80.5326	1	1	57.5363	15.75
DATA	1542	19	66	0	0	Negative032	Negative032	2037.58	335.573	1.073898e+000	1.036006e+000	17	15	3.657185e+000	0	0	0	0	0	0	1.04219	1	0	65	15.625
DATA	1543	19	67	0	0	ASCRP3008361	ASCRP3008361	2063	335.545	3.970927e+001	4.102587e+000	51	15.5	4.082483e+000	0	0	0	0	0	0	38.5154	1	1	65	14.8333
DATA	1544	19	68	0	0	ASCRP3002427	ASCRP3002427	2088.22	335.985	7.048046e+002	7.048800e+001	686.5	18	5.510889e+000	0	0	0	0	0	0	683.37	1	1	46.8651	18.3548
DATA	1545	19	69	0	0	ASCRP3006167	ASCRP3006167	2113.58	335.573	4.441043e+004	4.441043e+003	42940	18	5.499495e+000	0	0	0	0	0	0	43042.3	1	1	57.5363	18.3889
DATA	1546	19	70	0	0	ASCRP3000543	ASCRP3000543	2139.42	335.878	1.344853e+002	1.348806e+001	144	16	4.315612e+000	0	0	0	0	0	0	130.327	1	1	48.5334	15.5217
DATA	1547	19	71	0	0	ASCRP3006934	ASCRP3006934	2164.5	335.648	3.376792e+001	3.530961e+000	47	17	3.593602e+000	0	0	0	0	0	0	32.7218	1	1	57.5363	16.7742
DATA	1548	19	72	0	0	A_23_P252748	NM_007152	2190.09	335.614	2.945083e+002	2.946889e+001	297	16	4.461383e+000	0	0	0	0	0	0	285.434	1	1	57.259	16.2414
DATA	1549	19	73	0	0	ASCRP3008069	ASCRP3008069	2215.57	336.224	1.220831e+002	1.225178e+001	128	15.5	4.279648e+000	0	0	0	0	0	0	118.385	1	1	46.5243	15.3462
DATA	1550	19	74	0	0	Negative056	Negative056	2240.63	335.596	4.808777e+000	1.137395e+000	19	14	4.116581e+000	0	0	0	0	0	0	4.66537	1	0	65	14.7097
DATA	1551	19	75	0	0	ASCRP3009503	ASCRP3009503	2266.36	336.087	5.942500e+001	6.031049e+000	71	16	3.105295e+000	0	0	0	0	0	0	57.7122	1	1	46.5243	16
DATA	1553	19	77	0	0	ASCRP3008481	ASCRP3008481	2317	336	4.737663e+001	4.847678e+000	61	15	4.071799e+000	0	0	0	0	0	0	46.1353	1	1	54.9904	15.2727
DATA	1554	19	78	0	0	ASCRP3009583	ASCRP3009583	2342.41	336.149	2.774834e+002	2.776726e+001	279	14	2.804656e+000	0	0	0	0	0	0	270.73	1	1	48.5334	13.5926
DATA	1555	19	79	0	0	ASCRP3004896	ASCRP3004896	2367.86	336.087	2.249907e+001	2.471413e+000	35	14	4.351245e+000	0	0	0	0	0	0	22.0009	1	1	46.8651	15
DATA	1556	19	80	0	0	ASCRP3013138	ASCRP3013138	2393.21	336.194	3.058385e+002	3.060085e+001	316	14	3.850980e+000	0	0	0	0	0	0	299.874	1	1	47.5395	14.5172
DATA	1557	19	81	0	0	ASCRP3009758	ASCRP3009758	2418.66	336.184	9.910675e+001	9.962689e+000	109	15	3.294921e+000	0	0	0	0	0	0	97.478	1	1	49.5074	14.1471
DATA	1558	19	82	0	0	ASCRP3010310	ASCRP3010310	2443.9	336.125	4.272880e+003	4.272892e+002	4213	15	3.030622e+000	0	0	0	0	0	0	4217.65	1	1	46.8651	14.7143
DATA	1559	20	1	0	0	CUST_15_PI418767722	NM_001614	399.87	341.623	2.148613e+002	2.150846e+001	231.5	15	4.345770e+000	0	0	0	0	0	0	219.302	1	1	46.8651	15.8333
DATA	1560	20	2	0	0	ASCRP3007186	ASCRP3007186	425.031	341.785	2.197412e+002	2.199634e+001	241	17	5.084914e+000	0	0	0	0	0	0	222.299	1	1	45.835	16.9722
DATA	1561	20	3	0	0	ASCRP3003516	ASCRP3003516	450.323	341.677	2.275035e+001	2.483691e+000	41	18	5.122874e+000	0	0	0	0	0	0	22.8312	1	1	45.835	19.3793
DATA	1562	20	4	0	0	ASCRP3004151	ASCRP3004151	476	341.545	4.776968e+000	1.111687e+000	24	18	5.204893e+000	0	0	0	0	0	0	4.75879	1	0	65	19.1818
DATA	1563	20	5	0	0	ASCRP3004364	ASCRP3004364	501.211	341.842	2.608323e+002	2.610280e+001	270	17.5	4.367236e+000	0	0	0	0	0	0	258.124	1	1	48.8603	18.4643
DATA	1564	20	6	0	0	ASCRP3012152	ASCRP3012152	526.5	342	6.372752e+003	6.372760e+002	6385.5	17	4.089588e+000	0	0	0	0	0	0	6269.42	1	1	48.5334	17.4839
DATA	1565	20	7	0	0	ASCRP3008197	ASCRP3008197	552.189	342.162	5.720083e+001	5.810651e+000	77	18	5.786177e+000	0	0	0	0	0	0	55.974	1	1	47.8731	18.4375
DATA	1566	20	8	0	0	ASCRP3005442	ASCRP3005442	577.562	342.466	4.822701e+001	4.930779e+000	64	18	4.782023e+000	0	0	0	0	0	0	46.9722	1	1	47.8731	17.9744
DATA	1567	20	9	0	0	ASCRP3001055	ASCRP3001055	603	341.545	2.331309e+001	2.548952e+000	41.5	19.5	3.806833e+000	0	0	0	0	0	0	22.6207	1	1	55.8519	19.5882
DATA	1568	20	10	0	0	ASCRP3000813	ASCRP3000813	628.418	341.573	1.042365e+002	1.047483e+001	121	19	6.139638e+000	0	0	0	0	0	0	100.788	1	1	57.5363	19.1852
DATA	1569	20	11	0	0	ASCRP3005035	ASCRP3005035	653.582	341.573	3.926756e+001	4.061445e+000	53	18	4.980114e+000	0	0	0	0	0	0	37.8568	1	1	57.5363	17.8077
DATA	1570	20	12	66	-1	(-)3xSLv1	NegativeControl	679.418	341.573	1.057106e+000	1.039903e+000	18	17.5	5.212717e+000	0	0	0	0	0	0	-0.860495	0	0	65	18
DATA	1571	20	13	0	0	ASCRP3005107	ASCRP3005107	704.368	342.265	1.110618e+003	1.110667e+002	1056	18	6.817733e+000	0	0	0	0	0	0	1065.69	1	1	46.5243	18.5926
DATA	1572	20	14	0	0	ASCRP3011888	ASCRP3011888	729.896	342.194	1.419790e+002	1.423623e+001	152	16	4.676533e+000	0	0	0	0	0	0	136.013	1	1	46.1809	17.4688
DATA	1573	20	15	0	0	ASCRP3007672	ASCRP3007672	755.418	341.573	7.196157e+002	7.196916e+001	660	16	3.631721e+000	0	1	0	0	0	0	688.595	1	1	57.5363	16.7576
DATA	1574	20	16	0	0	ASCRP3003417	ASCRP3003417	780.247	342.039	1.223835e+003	1.223879e+002	1183.5	17.5	5.816566e+000	0	0	0	0	0	0	1169.93	1	1	49.1849	18.4706
DATA	1575	20	17	0	0	ASCRP3003350	ASCRP3003350	806.088	341.614	6.200328e+002	6.201211e+001	613	20	5.803833e+000	0	0	0	0	0	0	592.41	1	1	65	20.1563
DATA	1576	20	18	0	0	ASCRP3013544	ASCRP3013544	830.87	341.87	3.529516e+001	3.681529e+000	52	20	6.123515e+000	0	0	0	0	0	0	33.7113	1	1	46.8651	20.7
DATA	1577	20	19	0	0	ASCRP3001208	ASCRP3001208	856.608	341.931	7.668438e+004	7.668438e+003	73561	20	8.704788e+000	0	0	0	0	0	0	73239.7	1	1	53.8203	22.24
DATA	1578	20	20	0	0	ASCRP3008243	ASCRP3008243	882.192	342.026	2.205873e+002	2.208356e+001	224	17	5.192895e+000	0	0	0	0	0	0	210.719	1	1	49.1849	17.6154
DATA	1579	20	21	0	0	ASCRP3007255	ASCRP3007255	907.568	342.338	9.910804e+001	9.965895e+000	111.5	16	4.923938e+000	0	0	0	0	0	0	94.7099	1	1	47.8731	16.3871
DATA	1580	20	22	0	0	ASCRP3011654	ASCRP3011654	932.716	342.135	5.020389e+001	5.128153e+000	64	18	4.288608e+000	0	0	0	0	0	0	48.0062	1	1	48.5334	16.8235
DATA	1581	20	23	0	0	ASCRP3012666	ASCRP3012666	958.647	342.044	3.733534e+001	3.877006e+000	54	16	3.649653e+000	0	0	0	0	0	0	35.7296	1	1	46.1809	15.7941
DATA	1582	20	24	0	0	CUST_8_PI418767722	NM_021009	983.638	342.175	6.745439e+002	6.746247e+001	644	20	5.485718e+000	0	0	0	0	0	0	646.107	1	1	49.5074	18.9
DATA	1583	20	25	0	0	ASCRP3000793	ASCRP3000793	1009.32	342.032	1.671445e+002	1.674696e+001	177	15	4.196233e+000	0	0	0	0	0	0	160.269	1	1	45.1352	15.5862
DATA	1584	20	26	0	0	ASCRP3008465	ASCRP3008465	1034.53	342.068	1.871262e+002	1.874160e+001	195	15	5.009325e+000	0	0	0	0	0	0	179.631	1	1	43.3362	15.48
DATA	1585	20	27	0	0	Negative060	Negative060	1060	342.319	1.057688e+000	1.041382e+000	17	17	3.979979e+000	0	0	0	0	0	0	0.417681	0	0	65	16.2333
DATA	1586	20	28	0	0	Negative055	Negative055	1085.5	342.352	6.726931e+000	1.237869e+000	23	18	4.976297e+000	0	0	0	0	0	0	6.47358	1	1	57.5363	18.0741
DATA	1587	20	29	0	0	ASCRP3002449	ASCRP3002449	1110.77	342.613	4.205066e+001	4.331231e+000	57	18	5.377950e+000	0	0	0	0	0	0	40.5198	1	1	49.1849	16.1212
DATA	1588	20	30	0	0	CUST_9_PI418767722	NM_003746	1136.42	342.427	1.055568e+004	1.055569e+003	10091	18	3.946581e+000	0	0	0	0	0	0	10185.5	1	1	57.5363	18.037
DATA	1589	20	31	0	0	ASCRP3007146	ASCRP3007146	1161.5	342.5	5.404991e+001	5.503185e+000	72	16	4.574919e+000	0	0	0	0	0	0	52.2249	1	1	49.1849	16.6333
DATA	1590	20	32	0	0	ASCRP3003165	ASCRP3003165	1186.94	342.5	5.236869e+001	5.337881e+000	69	16	4.392228e+000	0	0	0	0	0	0	50.67	1	1	44.4243	16.875
DATA	1591	20	33	0	0	ASCRP3005641	ASCRP3005641	1212.43	342.392	1.052529e+002	1.057578e+001	120	17	3.806893e+000	0	0	0	0	0	0	101.978	1	1	49.1849	17.0857
DATA	1592	20	34	0	0	ASCRP3005673	ASCRP3005673	1237.69	342.405	7.753539e+001	7.821754e+000	91	17	4.015284e+000	0	0	0	0	0	0	75.2216	1	1	48.5334	17.2593
DATA	1593	20	35	0	0	ASCRP3000796	ASCRP3000796	1263.42	342.427	6.076653e+001	6.163231e+000	75	18	4.365776e+000	0	0	0	0	0	0	59.0298	1	1	57.5363	18.5
DATA	1594	20	36	0	0	ASCRP3004693	ASCRP3004693	1288.29	342.26	1.110054e+002	1.114806e+001	122	16.5	4.813084e+000	0	0	0	0	0	0	107.963	1	1	48.2044	16.5294
DATA	1595	20	37	0	0	AS_circRNA_control209	AS_circRNA_control209	1313.94	342.506	5.894901e+002	5.895795e+001	582.5	15.5	5.245828e+000	0	0	0	0	0	0	574.013	1	1	50.4627	16.2353
DATA	1596	20	38	0	0	ASCRP3013110	ASCRP3013110	1339.39	342.9	7.931920e+001	7.997980e+000	93	17.5	3.721267e+000	0	0	0	0	0	0	77.3222	1	1	47.2035	18.25
DATA	1597	20	39	0	0	AS_circRNA_control212	AS_circRNA_control212	1364.5	343	8.809957e+002	8.810553e+001	880	17	4.424553e+000	0	0	0	0	0	0	859.688	1	1	48.5334	17.08
DATA	1598	20	40	0	0	ASCRP3013210	ASCRP3013210	1389.87	342.786	2.132853e+002	2.135309e+001	227	17.5	4.436219e+000	0	0	0	0	0	0	208.322	1	1	46.5243	16.6765
DATA	1599	20	41	0	0	ASCRP3011188	ASCRP3011188	1415.5	342.5	6.281203e+001	6.363958e+000	77	15	5.237581e+000	0	0	0	0	0	0	61.4024	1	1	57.5363	16.0323
DATA	1600	20	42	0	0	ASCRP3002550	ASCRP3002550	1440.78	342.597	6.458423e+001	6.538815e+000	80	18	3.039792e+000	0	0	0	0	0	0	63.1823	1	1	49.8279	17.3714
DATA	1601	20	43	0	0	ASCRP3012398	ASCRP3012398	1466.38	342.513	8.071357e+001	8.135743e+000	94	16	3.100868e+000	0	0	0	0	0	0	79.0131	1	1	49.8279	16
DATA	1602	20	44	0	0	ASCRP3000262	ASCRP3000262	1491.67	342.5	1.137266e+002	1.141839e+001	128.5	15	4.518393e+000	0	0	0	0	0	0	111.391	1	1	57.5363	15.6111
DATA	1603	20	45	0	0	ASCRP3011547	ASCRP3011547	1517.11	342.5	4.229032e+001	4.350421e+000	58	17	3.959618e+000	0	0	0	0	0	0	41.4402	1	1	56.9804	16.9167
DATA	1604	20	46	0	0	ASCRP3006652	ASCRP3006652	1542.5	342.5	3.211304e+002	3.212924e+001	317	17	5.661637e+000	0	0	0	0	0	0	314.78	1	1	57.5363	18.1481
DATA	1605	20	47	0	0	ASCRP3000523	ASCRP3000523	1567.77	342.861	8.248875e+002	8.249506e+001	826	17	3.316425e+000	0	0	0	0	0	0	808.78	1	1	50.1463	15.9643
DATA	1606	20	48	0	0	ASCRP3013002	ASCRP3013002	1593.66	343.029	3.372402e+001	3.523214e+000	49	18	3.867020e+000	0	0	0	0	0	0	33.0701	1	1	45.835	17.0769
DATA	1607	20	49	0	0	A_23_P6335	NM_000185	1618.63	342.794	1.969772e+003	1.969798e+002	1977	15	5.096944e+000	0	0	0	0	0	0	1931.58	1	1	46.8651	16.1429
DATA	1608	20	50	0	0	ASCRP3007375	ASCRP3007375	1644.19	342.887	1.366439e+002	1.370240e+001	152.5	17	4.727607e+000	0	0	0	0	0	0	133.984	1	1	44.7812	16.7941
DATA	1609	20	51	0	0	ASCRP3001446	ASCRP3001446	1670.07	342.893	1.101948e+001	1.501589e+000	27	16	4.618569e+000	0	0	0	0	0	0	10.803	1	1	42.9674	16.7419
DATA	1611	20	53	0	0	ASCRP3010610	ASCRP3010610	1720.42	342.573	1.354108e+002	1.357949e+001	146	16	4.185104e+000	0	0	0	0	0	0	132.662	1	1	57.5363	15.7381
DATA	1612	20	54	0	0	ASCRP3007592	ASCRP3007592	1745.71	343.222	2.354848e+002	2.357061e+001	249	14	3.045552e+000	0	0	0	0	0	0	230.62	1	1	47.5395	13.6538
DATA	1613	20	55	0	0	ASCRP3003025	ASCRP3003025	1770.7	343.295	7.733048e+001	7.800237e+000	89.5	15	4.637157e+000	0	0	0	0	0	0	75.6953	1	1	44.4243	16.3548
DATA	1614	20	56	0	0	ASCRP3010736	ASCRP3010736	1796.33	343.333	1.114058e+002	1.118738e+001	127	17	4.888507e+000	0	0	0	0	0	0	108.987	1	1	44.4243	16.7353
DATA	1615	20	57	0	0	ASCRP3006544	ASCRP3006544	1821.72	343.095	9.377174e+002	9.377732e+001	925.5	17	3.985714e+000	0	0	0	0	0	0	916.744	1	1	48.8603	17.5882
DATA	1616	20	58	0	0	ASCRP3013044	ASCRP3013044	1847.42	342.573	9.087902e+004	9.087902e+003	88852	17.5	5.837640e+000	0	0	0	0	0	0	88778.3	1	1	57.5363	17.8214
DATA	1617	20	59	0	0	CUST_14_PI418767722	NM_004309	1872.63	343	9.579504e+002	9.580052e+001	955	14.5	4.776901e+000	0	0	0	0	0	0	935.2	1	1	48.5334	15.3214
DATA	1618	20	60	0	0	ASCRP3000865	ASCRP3000865	1898.09	343.086	5.718904e+001	5.810046e+000	72.5	15	3.546347e+000	0	0	0	0	0	0	55.7903	1	1	46.8651	14.9189
DATA	1619	20	61	0	0	ASCRP3002442	ASCRP3002442	1923.35	343.12	1.032959e+002	1.038041e+001	116	16	4.327208e+000	0	0	0	0	0	0	100.695	1	1	48.8603	15.5161
DATA	1620	20	62	0	0	ASCRP3012434	ASCRP3012434	1948.03	342.914	1.543563e+003	1.543597e+002	1423	15.5	4.323487e+000	0	1	0	0	0	0	1503.57	1	1	43.7019	15.7813
DATA	1621	20	63	0	0	ASCRP3002817	ASCRP3002817	1974.07	343.23	5.921586e+001	6.010036e+000	73	15	3.411895e+000	0	0	0	0	0	0	57.6421	1	1	47.5395	14.8718
DATA	1622	20	64	0	0	ASCRP3003321	ASCRP3003321	1999.65	343.118	1.950783e+003	1.950810e+002	1869	15	4.037522e+000	0	0	0	0	0	0	1897.6	1	1	50.1463	15.3889
DATA	1623	20	65	0	0	A_23_P1331	NM_080801	2025	343	1.824183e+001	2.094242e+000	34	15.5	4.458527e+000	0	0	0	0	0	0	17.733	1	1	46.8651	14.9615
DATA	1624	20	66	0	0	ASCRP3003910	ASCRP3003910	2050.5	343.056	2.257978e+002	2.260323e+001	228.5	15	3.721042e+000	0	0	0	0	0	0	219.38	1	1	48.5334	15
DATA	1625	20	67	0	0	ASCRP3010786	ASCRP3010786	2075.5	343	2.692320e+004	2.692320e+003	25681	17	6.454654e+000	0	0	0	0	0	0	26145.8	1	1	54.1152	17.3448
DATA	1626	20	68	0	0	ASCRP3009498	ASCRP3009498	2100.94	343.014	8.348131e+002	8.348766e+001	784	16	4.400382e+000	0	0	0	0	0	0	810.427	1	1	46.8651	16.4324
DATA	1627	20	69	0	0	ASCRP3007743	ASCRP3007743	2126.5	343.352	9.104306e+001	9.162412e+000	102	15	4.115749e+000	0	0	0	0	0	0	88.3705	1	1	57.5363	15.5758
DATA	1628	20	70	0	0	ASCRP3011937	ASCRP3011937	2152.19	343.519	1.554521e+002	1.557931e+001	164.5	16	4.006317e+000	0	0	0	0	0	0	150.885	1	1	49.8279	15.4667
DATA	1629	20	71	0	0	ASCRP3013051	ASCRP3013051	2177.44	343.397	4.542358e+002	4.543526e+001	442	16	4.488903e+000	0	0	0	0	0	0	440.934	1	1	50.1463	16.3103
DATA	1630	20	72	0	0	ASCRP3005064	ASCRP3005064	2202.75	343.373	4.507839e+002	4.509015e+001	453.5	16	3.031038e+000	0	0	0	0	0	0	437.721	1	1	49.1849	15.5172
DATA	1631	20	73	0	0	ASCRP3003677	ASCRP3003677	2227.94	342.825	2.232028e+003	2.232051e+002	2163	15.5	3.955186e+000	0	0	0	0	0	0	2168.26	1	1	45.4864	15.5882
DATA	1632	20	74	0	0	ASCRP3000815	ASCRP3000815	2253.37	343.161	2.393288e+001	2.604928e+000	36.5	15	4.206777e+000	0	0	0	0	0	0	23.2696	1	1	44.0646	15
DATA	1633	20	75	0	0	ASCRP3008700	ASCRP3008700	2279.07	343.268	1.498423e+003	1.498458e+002	1409	16.5	3.915308e+000	0	0	0	0	0	0	1458.53	1	1	47.5395	16.3438
DATA	1634	20	76	0	0	ASCRP3011348	ASCRP3011348	2304.42	343.427	1.155671e+001	1.545322e+000	24.5	15	3.714835e+000	0	0	0	0	0	0	11.2651	1	1	57.5363	15.5
DATA	1635	20	77	0	0	ASCRP3001559	ASCRP3001559	2329.82	343.7	2.282787e+001	2.501956e+000	35	14.5	4.165914e+000	0	0	0	0	0	0	22.2919	1	1	40.2912	14.5
DATA	1636	20	78	0	0	ASCRP3007752	ASCRP3007752	2355.05	343.477	1.323249e+001	1.671947e+000	27	15	3.928576e+000	0	0	0	0	0	0	12.948	1	1	55.8519	15.3939
DATA	1637	20	79	0	0	ASCRP3001357	ASCRP3001357	2380.42	343.427	8.735144e+000	1.342493e+000	22	13.5	5.020068e+000	0	0	0	0	0	0	8.56856	1	1	57.5363	14.625
DATA	1638	20	80	1028	1	(+)E1A_r60_a107	E1A_r60_a107	2405.67	343.5	2.006529e+001	2.249303e+000	32.5	15	3.163475e+000	0	0	0	1	0	0	19.7402	1	1	57.5363	15.1515
DATA	1639	20	81	0	0	ASCRP3004424	ASCRP3004424	2431.41	343.387	2.298040e+002	2.300271e+001	235.5	15	2.487820e+000	0	0	0	0	0	0	226.851	1	1	49.5074	14.5484
DATA	1640	20	82	0	0	ASCRP3010400	ASCRP3010400	2456.58	343.427	2.949621e+001	3.117464e+000	41.5	14	4.147548e+000	0	0	0	0	0	0	29.2297	1	1	57.5363	14.0597
DATA	1641	21	1	0	0	ASCRP3009443	ASCRP3009443	387.356	348.877	5.025181e+001	5.119394e+000	70.5	16	4.405354e+000	0	0	0	0	0	0	51.4021	1	1	48.5334	16.0736
DATA	1642	21	2	0	0	A_23_P1331	NM_080801	412.437	348.789	1.868937e+001	2.113346e+000	37	16.5	4.959143e+000	0	0	0	0	0	0	18.9439	1	1	47.5395	16.4
DATA	1643	21	3	0	0	ASCRP3000879	ASCRP3000879	437.907	348.935	1.479867e+001	1.783248e+000	33.5	18	4.672000e+000	0	0	0	0	0	0	14.8735	1	1	54.4085	18.5517
DATA	1644	21	4	0	0	ASCRP3007136	ASCRP3007136	462.938	348.969	1.526913e+003	1.526946e+002	1584	22	5.460082e+000	0	0	0	0	0	0	1523.13	1	1	45.835	20
DATA	1645	21	5	0	0	ASCRP3012895	ASCRP3012895	488.347	348.84	1.689999e+001	1.968478e+000	34	16	4.137424e+000	0	0	0	0	0	0	16.7433	1	1	48.8603	17.5806
DATA	1646	21	6	0	0	A_23_P154235	NM_004688	514	349	3.236367e+001	3.392009e+000	49	17	4.062019e+000	0	0	0	0	0	0	31.8634	1	1	65	18
DATA	1647	21	7	0	0	ASCRP3001676	ASCRP3001676	539.5	349	1.652065e+001	1.942259e+000	35	17	4.036997e+000	0	0	0	0	0	0	16.1761	1	1	54.1152	16.7879
DATA	1648	21	8	0	0	ASCRP3002890	ASCRP3002890	564.729	349.3	1.944167e+002	1.946874e+001	210	18	3.651484e+000	0	0	0	0	0	0	189.435	1	1	46.8651	18.4
DATA	1649	21	9	0	0	ASCRP3004871	ASCRP3004871	590	348.774	4.565829e+003	4.565841e+002	4477	18.5	4.513497e+000	0	0	0	0	0	0	4430.71	1	1	45.4864	19.1471
DATA	1650	21	10	0	0	ASCRP3008936	ASCRP3008936	615.5	349.352	4.302383e+001	4.424997e+000	60	17	4.020646e+000	0	0	0	0	0	0	41.5908	1	1	57.5363	17.9677
DATA	1651	21	11	0	0	ASCRP3010305	ASCRP3010305	641.088	349.386	2.343183e+004	2.343183e+003	22298.5	20.5	9.284519e+000	0	0	0	0	0	0	22579.5	1	1	57.259	21.9333
DATA	1652	21	12	0	0	ASCRP3006157	ASCRP3006157	666.288	348.833	1.114177e+003	1.114225e+002	1049	18	5.016550e+000	0	0	0	0	0	0	1070.96	1	1	45.835	17.5294
DATA	1653	21	13	0	0	ASCRP3002954	ASCRP3002954	692.07	349.268	1.082809e+003	1.082860e+002	1030	18	6.519811e+000	0	0	0	0	0	0	1038.4	1	1	47.5395	19.2857
DATA	1654	21	14	0	0	ASCRP3009115	ASCRP3009115	717.563	349.479	6.407360e+002	6.408212e+001	623.5	16	4.991115e+000	0	0	0	0	0	0	613.344	1	1	48.2044	17.2917
DATA	1655	21	15	0	0	ASCRP3007061	ASCRP3007061	742.63	349.37	1.463252e+002	1.466986e+001	158.5	17	4.099524e+000	0	0	0	0	0	0	139.884	1	1	48.2044	17.5122
DATA	1656	21	16	0	0	ASCRP3000676	ASCRP3000676	767.865	349.581	4.310115e+002	4.311387e+001	416	16	4.956821e+000	0	0	0	0	0	0	411.61	1	1	48.5334	17.1515
DATA	1657	21	17	0	0	ASCRP3004757	ASCRP3004757	793.493	349.589	9.554342e+001	9.611630e+000	108	19	5.484484e+000	0	0	0	0	0	0	91.1808	1	1	48.5334	19.2903
DATA	1658	21	18	0	0	ASCRP3005166	ASCRP3005166	818.582	349.427	1.976933e+004	1.976933e+003	18843	20	5.150008e+000	0	0	0	0	0	0	18860.3	1	1	57.5363	20.5484
DATA	1659	21	19	0	0	ASCRP3004223	ASCRP3004223	844.418	349.427	9.181166e+001	9.240819e+000	106	20	5.184293e+000	0	0	0	0	0	0	87.5822	1	1	65	20.2424
DATA	1660	21	20	0	0	ASCRP3008748	ASCRP3008748	869.453	348.906	2.314644e+003	2.314668e+002	2225	18	7.939983e+000	0	0	0	0	0	0	2208.53	1	1	44.4243	20.28
DATA	1661	21	21	0	0	ASCRP3007088	ASCRP3007088	894.943	349.629	1.118263e+002	1.123161e+001	124.5	16	4.250471e+000	0	0	0	0	0	0	106.73	1	1	46.8651	15.931
DATA	1662	21	22	0	0	ASCRP3006036	ASCRP3006036	920.373	349.573	3.654648e+002	3.656148e+001	367	18	4.634826e+000	0	0	0	0	0	0	349.018	1	1	49.1849	16.9667
DATA	1663	21	23	0	0	A_23_P76799	NM_013448	945.591	349.636	6.779307e+001	6.859579e+000	83.5	16	4.281302e+000	0	0	0	0	0	0	64.7909	1	1	45.1352	16.2727
DATA	1664	21	24	0	0	ASCRP3004044	ASCRP3004044	971.333	349.5	2.382026e+001	2.601308e+000	40	17	5.595565e+000	0	0	0	0	0	0	22.7869	1	1	57.5363	17.1034
DATA	1665	21	25	0	0	ASCRP3006303	ASCRP3006303	996.239	349.806	6.129314e+001	6.217642e+000	75	16	5.902433e+000	0	0	0	0	0	0	58.6927	1	1	46.1809	17.25
DATA	1666	21	26	0	0	AS_circRNA_control207	AS_circRNA_control207	1021.73	349.592	6.759295e+002	6.760100e+001	647.5	15	6.596839e+000	0	0	0	0	0	0	648.019	1	1	47.8731	16.5806
DATA	1667	21	27	0	0	ASCRP3012999	ASCRP3012999	1047.33	349.753	9.476846e+001	9.533934e+000	107	15	3.756668e+000	0	0	0	0	0	0	90.9684	1	1	48.2044	14.7273
DATA	1668	21	28	0	0	ASCRP3006088	ASCRP3006088	1072.67	349.5	6.259243e+001	6.345118e+000	77	18	4.172694e+000	0	0	0	0	0	0	60.1629	1	1	57.5363	17.6786
DATA	1669	21	29	0	0	ASCRP3011119	ASCRP3011119	1098.18	349.825	1.236790e+003	1.236834e+002	1199	17	4.799425e+000	0	0	0	0	0	0	1190.4	1	1	50.7771	17.0345
DATA	1670	21	30	0	0	ASCRP3003720	ASCRP3003720	1123.5	349.5	4.978470e+001	5.085426e+000	66	18	5.059644e+000	0	0	0	0	0	0	47.9856	1	1	57.5363	17
DATA	1671	21	31	0	0	ASCRP3012178	ASCRP3012178	1148.89	349.5	1.163667e+002	1.168270e+001	127	18	4.184259e+000	0	0	0	0	0	0	112.322	1	1	56.9804	17.6471
DATA	1672	21	32	0	0	ASCRP3001215	ASCRP3001215	1174.17	349.773	4.898502e+001	5.006557e+000	64	16	4.527299e+000	0	0	0	0	0	0	47.3491	1	1	45.835	16.5588
DATA	1673	21	33	0	0	ASCRP3003733	ASCRP3003733	1199.41	350.029	1.087021e+002	1.091919e+001	120	16	3.828728e+000	0	0	0	0	0	0	105.22	1	1	47.8731	16.7027
DATA	1674	21	34	0	0	ASCRP3011805	ASCRP3011805	1225.23	349.934	4.084428e+002	4.085730e+001	418	18	3.775641e+000	0	0	0	0	0	0	395.924	1	1	44.7812	17.5429
DATA	1675	21	35	0	0	ASCRP3009336	ASCRP3009336	1250.29	350.167	2.954937e+002	2.956732e+001	303	18	4.190955e+000	0	0	0	0	0	0	286.822	1	1	45.835	17.8889
DATA	1676	21	36	0	0	ASCRP3003283	ASCRP3003283	1275.42	350.106	3.912195e+002	3.913548e+001	392	17.5	4.349536e+000	0	0	0	0	0	0	380.236	1	1	45.4864	17.9615
DATA	1677	21	37	0	0	Negative010	Negative010	1301.19	350.265	4.322806e+002	4.324027e+001	432.5	16.5	4.924327e+000	0	0	0	0	0	0	420.684	1	1	46.1809	16.4063
DATA	1678	21	38	0	0	ASCRP3004184	ASCRP3004184	1326.43	350.29	1.098334e+003	1.098382e+002	1085.5	16	5.408896e+000	0	0	0	0	0	0	1070.14	1	1	46.8651	17.5517
DATA	1679	21	39	0	0	ASCRP3012252	ASCRP3012252	1352	349.545	2.112943e+000	1.046743e+000	19	18	4.058379e+000	0	0	0	0	0	0	2.06101	1	0	55.8519	17.4483
DATA	1680	21	40	0	0	ASCRP3002998	ASCRP3002998	1377.3	350.113	7.877835e+001	7.944124e+000	92	18	5.515293e+000	0	0	0	0	0	0	76.9226	1	1	47.5395	18.5385
DATA	1681	21	41	0	0	ASCRP3001017	ASCRP3001017	1402.83	349.843	1.906931e+002	1.909674e+001	204	18	5.242514e+000	0	0	0	0	0	0	186.377	1	1	46.8651	16.9706
DATA	1682	21	42	0	0	ASCRP3007278	ASCRP3007278	1428.3	349.9	9.770250e+002	9.770785e+001	981	18	4.313913e+000	0	0	0	0	0	0	955.734	1	1	47.2035	18.1212
DATA	1683	21	43	0	0	ASCRP3006359	ASCRP3006359	1453.88	349.939	8.083189e+001	8.147478e+000	94.5	16	4.047206e+000	0	0	0	0	0	0	79.1307	1	1	46.5243	17.1892
DATA	1684	21	44	0	0	ASCRP3004831	ASCRP3004831	1478.87	349.771	2.723319e+002	2.725231e+001	286.5	17	4.333676e+000	0	0	0	0	0	0	266.769	1	1	46.5243	17.3529
DATA	1685	21	45	0	0	ASCRP3006961	ASCRP3006961	1504.5	350.257	3.165863e+002	3.167507e+001	327	15	4.235184e+000	0	0	0	0	0	0	310.3	1	1	47.2035	15.8333
DATA	1686	21	46	0	0	ASCRP3011690	ASCRP3011690	1529.5	350	1.301826e+005	1.301826e+004	127980	19	5.715763e+000	0	0	0	0	0	0	127651	1	1	54.1152	18.7931
DATA	1687	21	47	0	0	ASCRP3008529	ASCRP3008529	1555.28	350.118	8.557118e+002	8.557725e+001	865.5	17.5	2.447722e+000	0	0	0	0	0	0	839.363	1	1	48.8603	17.0909
DATA	1688	21	48	0	0	ASCRP3001186	ASCRP3001186	1580.36	349.925	6.868649e+001	6.943864e+000	84	18	3.411895e+000	0	0	0	0	0	0	67.3882	1	1	45.835	18.4444
DATA	1689	21	49	0	0	ASCRP3003715	ASCRP3003715	1606.33	349.942	2.261351e+002	2.263646e+001	236	18	5.044418e+000	0	0	0	0	0	0	221.888	1	1	46.5243	17.3846
DATA	1690	21	50	0	0	ASCRP3005982	ASCRP3005982	1631.41	350.19	2.737287e+001	2.920840e+000	44	15	3.700064e+000	0	0	0	0	0	0	26.8598	1	1	42.9674	15.7619
DATA	1691	21	51	1028	1	(+)E1A_r60_1	E1A_r60_1	1656.44	350.152	1.474023e+001	1.792063e+000	31	18.5	4.677442e+000	0	0	0	0	0	0	14.4627	1	1	45.835	17.9615
DATA	1692	21	52	0	0	ASCRP3000361	ASCRP3000361	1682.16	350.118	9.917485e+001	9.969736e+000	111.5	13	3.775080e+000	0	0	0	0	0	0	97.2896	1	1	46.5243	14.5862
DATA	1693	21	53	0	0	ASCRP3008469	ASCRP3008469	1707.57	350.569	2.307656e+002	2.309908e+001	236	16	4.407997e+000	0	0	0	0	0	0	226.329	1	1	47.8731	15.7609
DATA	1694	21	54	0	0	ASCRP3007142	ASCRP3007142	1732.96	350.411	4.453552e+002	4.454720e+001	450	14	2.669270e+000	0	0	0	0	0	0	436.63	1	1	53.5237	14.3125
DATA	1695	21	55	0	0	ASCRP3004173	ASCRP3004173	1758.56	350.549	5.279511e+002	5.280497e+001	525.5	15	1.753614e+000	0	0	0	0	0	0	517.389	1	1	47.8731	14.6111
DATA	1696	21	56	0	0	ASCRP3009318	ASCRP3009318	1783.74	350.594	5.405492e+001	5.501056e+000	68	17	4.561657e+000	0	0	0	0	0	0	52.9474	1	1	46.8651	17.0606
DATA	1697	21	57	0	0	ASCRP3012811	ASCRP3012811	1809.16	350.371	4.635374e+002	4.636500e+001	475	17.5	4.299826e+000	0	0	0	0	0	0	453.77	1	1	44.0646	16.8333
DATA	1698	21	58	0	0	ASCRP3012759	ASCRP3012759	1834.5	350.352	1.145976e+002	1.150525e+001	128.5	17	3.953805e+000	0	0	0	0	0	0	112.113	1	1	57.5363	17.8485
DATA	1699	21	59	0	0	ASCRP3009003	ASCRP3009003	1859.91	350.386	3.456968e+001	3.605108e+000	49	17	6.000331e+000	0	0	0	0	0	0	33.7982	1	1	57.259	16.6786
DATA	1700	21	60	0	0	ASCRP3010164	ASCRP3010164	1885.38	350.295	1.238580e+002	1.242802e+001	134.5	13	3.872347e+000	0	0	0	0	0	0	121.009	1	1	50.4627	14.069
DATA	1701	21	61	0	0	ASCRP3008260	ASCRP3008260	1910.62	350.756	1.581590e+002	1.584903e+001	168	15	4.021180e+000	0	0	0	0	0	0	154.425	1	1	50.1463	15.6452
DATA	1702	21	62	0	0	ASCRP3006545	ASCRP3006545	1936.11	350.5	1.734455e+001	2.014659e+000	32.5	15	4.578855e+000	0	0	0	0	0	0	16.9224	1	1	65	15.1818
DATA	1703	21	63	0	0	ASCRP3011665	ASCRP3011665	1961.49	350.63	6.392225e+001	6.473984e+000	76.5	15	4.176050e+000	0	0	0	0	0	0	62.3247	1	1	48.5334	15.5758
DATA	1704	21	64	0	0	ASCRP3009890	ASCRP3009890	1986.35	350.928	2.236030e+002	2.238384e+001	235	15	4.297431e+000	0	0	0	0	0	0	217.885	1	1	46.5243	15.3235
DATA	1705	21	65	0	0	ASCRP3000446	ASCRP3000446	2012.6	350.284	4.118563e+001	4.244681e+000	53	14	4.769895e+000	0	0	0	0	0	0	40.1023	1	1	46.5243	14.7576
DATA	1706	21	66	0	0	ASCRP3000183	ASCRP3000183	2037.75	350.373	2.143971e+003	2.143996e+002	2132.5	15	3.824870e+000	0	0	0	0	0	0	2086.47	1	1	46.1809	15.5
DATA	1707	21	67	0	0	ASCRP3005754	ASCRP3005754	2063.11	350.5	5.453865e+001	5.549907e+000	65	16	5.854291e+000	0	0	0	0	0	0	53.0522	1	1	56.9804	15.9091
DATA	1708	21	68	0	0	ASCRP3011027	ASCRP3011027	2088.2	350.614	1.418677e+003	1.418714e+002	1413	15	4.839664e+000	0	0	0	0	0	0	1379.54	1	1	47.2035	15.8788
DATA	1709	21	69	0	0	ASCRP3002836	ASCRP3002836	2114.07	351	5.241628e+001	5.341589e+000	65	15	3.821496e+000	0	0	0	0	0	0	50.9614	1	1	46.8651	15.9063
DATA	1710	21	70	0	0	ASCRP3012016	ASCRP3012016	2139.41	350.671	3.484652e+001	3.633327e+000	49.5	15	3.625308e+000	0	0	0	0	0	0	33.8736	1	1	49.5074	15
DATA	1711	21	71	0	0	ASCRP3007746	ASCRP3007746	2164.82	350.706	5.082657e+002	5.083697e+001	510	16	2.855494e+000	0	0	0	0	0	0	494.11	1	1	52.0157	16
DATA	1712	21	72	0	1	ETG04_27747	ETG04_27747	2190.11	350.5	1.822774e+001	2.092889e+000	32.5	16	3.515658e+000	0	0	0	0	0	0	17.7238	1	1	56.9804	15.8788
DATA	1713	21	73	0	0	A_23_P25019	NM_000946	2215.37	350.5	5.317936e+002	5.318929e+001	534.5	15.5	3.353952e+000	0	0	0	0	0	0	517.331	1	1	47.8731	15.9063
DATA	1714	21	74	0	0	ASCRP3004568	ASCRP3004568	2240.94	350.543	6.073136e+002	6.074004e+001	603	15	4.583492e+000	0	0	0	0	0	0	591.223	1	1	47.8731	14.8571
DATA	1715	21	75	0	0	ASCRP3000487	ASCRP3000487	2266.61	350.667	3.022575e+002	3.024317e+001	301.5	15	4.040797e+000	0	0	0	0	0	0	294.548	1	1	47.2035	14.5714
DATA	1716	21	76	0	0	ASCRP3013208	ASCRP3013208	2291.63	350.556	1.170559e+002	1.175037e+001	128.5	17	4.643748e+000	0	0	0	0	0	0	114.21	1	1	48.2044	16.4242
DATA	1717	21	77	0	0	ASCRP3002843	ASCRP3002843	2317.13	351	1.340940e+003	1.340979e+002	1270.5	15	4.287367e+000	0	0	0	0	0	0	1310.57	1	1	46.8651	14.9714
DATA	1718	21	78	0	0	ASCRP3012172	ASCRP3012172	2342.63	351	4.605905e+002	4.607037e+001	439	15	3.820801e+000	0	0	0	0	0	0	451.037	1	1	48.5334	15.7931
DATA	1719	21	79	0	0	Negative008	Negative008	2367.83	351.015	3.720423e+002	3.721818e+001	371	15	4.234115e+000	0	0	0	0	0	0	365.168	1	1	46.1809	15.1143
DATA	1720	21	80	0	0	ASCRP3002759	ASCRP3002759	2393.17	350.949	2.243879e+001	2.463205e+000	36	14	3.968150e+000	0	0	0	0	0	0	22.084	1	1	44.0646	14.3939
DATA	1721	21	81	0	0	ASCRP3009642	ASCRP3009642	2418.73	351.357	5.589323e+002	5.590241e+001	562	16	2.412611e+000	0	0	0	0	0	0	551.917	1	1	46.8651	15.8
DATA	1722	21	82	0	0	ASCRP3011275	ASCRP3011275	2444.04	351.284	5.687277e+001	5.776095e+000	68	15	3.717261e+000	0	0	0	0	0	0	56.3632	1	1	45.835	15.1224
DATA	1723	22	1	0	0	ASCRP3008016	ASCRP3008016	399.795	356.397	5.688430e+001	5.773010e+000	76.5	15	4.976870e+000	0	0	0	0	0	0	57.7747	1	1	50.1463	16
DATA	1724	22	2	0	0	ASCRP3006549	ASCRP3006549	425.055	356.473	2.343108e+003	2.343129e+002	2379	18	5.253366e+000	0	0	0	0	0	0	2359.12	1	1	53.8203	18.2581
DATA	1725	22	3	0	0	ASCRP3011701	ASCRP3011701	450.5	356.352	1.973927e+001	2.213276e+000	37	18.5	4.341720e+000	0	0	0	0	0	0	19.7176	1	1	57.5363	19.4643
DATA	1726	22	4	0	0	ASCRP3002009	ASCRP3002009	475.97	356.104	1.207693e+002	1.211894e+001	140	18	4.489016e+000	0	0	0	0	0	0	119.782	1	1	46.8651	18.7143
DATA	1727	22	5	0	0	ASCRP3003081	ASCRP3003081	501.418	356.427	3.633554e+000	1.077926e+000	22	15.5	2.666307e+000	0	0	0	0	0	0	3.58043	1	0	57.5363	16.1667
DATA	1728	22	6	0	0	ASCRP3010145	ASCRP3010145	526.438	356.6	1.712180e+002	1.715219e+001	181	17	2.796550e+000	0	0	0	0	0	0	167.757	1	1	50.7771	17.2
DATA	1729	22	7	0	0	ASCRP3001118	ASCRP3001118	552.418	356.427	1.294022e+000	1.034019e+000	19	18	3.795334e+000	0	0	0	0	0	0	1.26136	1	0	65	16.5926
DATA	1730	22	8	0	0	Negative030	Negative030	577.582	356.427	6.163730e+000	1.200703e+000	24.5	19.5	4.852316e+000	0	0	0	0	0	0	5.98174	1	1	57.5363	19.7143
DATA	1731	22	9	0	0	ASCRP3002129	ASCRP3002129	602.818	356.545	8.036388e+002	8.037054e+001	788.5	17	4.688174e+000	0	0	0	0	0	0	776.893	1	1	52.6241	18.5135
DATA	1732	22	10	0	0	ASCRP3000579	ASCRP3000579	628.316	356.395	2.086161e+003	2.086187e+002	2000.5	19.5	5.579465e+000	0	0	0	0	0	0	2010.07	1	1	49.5074	19
DATA	1733	22	11	0	0	ASCRP3006343	ASCRP3006343	653.462	356.474	4.689424e+002	4.690579e+001	474	17	4.229657e+000	0	0	0	0	0	0	450.569	1	1	50.1463	16.84
DATA	1734	22	12	0	0	ASCRP3004734	ASCRP3004734	678.986	356.541	3.790563e+002	3.791999e+001	374	18	4.963598e+000	0	0	0	0	0	0	363.341	1	1	48.5334	18.3611
DATA	1735	22	13	0	0	ASCRP3010874	ASCRP3010874	704.494	356.518	7.984381e+001	8.052508e+000	96	18	5.944530e+000	0	0	0	0	0	0	76.3876	1	1	51.4001	18.8621
DATA	1736	22	14	130	1	(+)eQC-41	EQC	729.63	356.712	1.528942e+002	1.532522e+001	165	18	4.697678e+000	0	0	0	0	0	0	146.054	1	1	48.5334	18.5455
DATA	1737	22	15	0	0	ASCRP3001987	ASCRP3001987	755.797	356.493	3.508853e+001	3.662012e+000	53	16	4.152137e+000	0	0	0	0	0	0	33.4817	1	1	47.2035	17.0976
DATA	1738	22	16	0	0	ASCRP3003367	ASCRP3003367	780.852	356.41	1.356274e+001	1.714465e+000	31	16.5	4.321504e+000	0	0	0	0	0	0	12.9321	1	1	43.3362	17.1944
DATA	1739	22	17	0	0	ASCRP3006138	ASCRP3006138	806.107	356.5	4.146872e+001	4.277554e+000	58	20	5.360348e+000	0	0	0	0	0	0	39.5223	1	1	65	20
DATA	1740	22	18	0	0	A_23_P2683	NM_024604	831.5	356.5	9.975394e+000	1.447879e+000	28	19	5.322823e+000	0	0	0	0	0	0	9.50569	1	1	65	19.0294
DATA	1741	22	19	0	0	A_23_P250813	NM_000553	856.811	356.608	1.099722e+002	1.104716e+001	121.5	19.5	6.920084e+000	0	0	0	0	0	0	104.803	1	1	49.1849	19.5357
DATA	1742	22	20	0	0	ASCRP3002372	ASCRP3002372	882.247	356.603	7.318500e+001	7.393291e+000	88	16	4.756505e+000	0	0	0	0	0	0	69.7693	1	1	48.5334	16.5714
DATA	1743	22	21	0	0	ASCRP3006306	ASCRP3006306	907.562	357.027	8.839091e+001	8.901053e+000	97	17.5	4.196244e+000	0	0	0	0	0	0	84.3079	1	1	48.5334	17.1429
DATA	1744	22	22	0	0	ASCRP3008215	ASCRP3008215	933	356.545	1.546617e+001	1.868013e+000	32	18	4.316136e+000	0	0	0	0	0	0	14.7636	1	1	55.8519	18.125
DATA	1745	22	23	0	0	ASCRP3010581	ASCRP3010581	958.35	357.05	8.863888e+001	8.925474e+000	100	17	4.861302e+000	0	0	0	0	0	0	84.6843	1	1	49.5074	16.9677
DATA	1746	22	24	0	0	ASCRP3013439	ASCRP3013439	983.708	357.222	1.698864e+002	1.702078e+001	177	18	5.532617e+000	0	0	0	0	0	0	162.475	1	1	47.5395	17.7879
DATA	1747	22	25	0	0	ASCRP3013191	ASCRP3013191	1009.46	356.882	1.093493e+003	1.093543e+002	1035	16	6.634770e+000	0	0	0	0	0	0	1047.06	1	1	49.8279	17.4571
DATA	1748	22	26	0	0	ASCRP3001587	ASCRP3001587	1034.61	356.833	3.441387e+001	3.595977e+000	52	15	5.672194e+000	0	0	0	0	0	0	32.9942	1	1	45.4864	16.5926
DATA	1749	22	27	0	0	ASCRP3005904	ASCRP3005904	1059.85	357.083	2.432421e+002	2.434650e+001	256.5	18	3.816294e+000	0	0	0	0	0	0	233.516	1	1	46.8651	16.8889
DATA	1750	22	28	0	0	ASCRP3006363	ASCRP3006363	1085.5	356.648	2.131033e+004	2.131033e+003	20280	18	5.048728e+000	0	0	0	0	0	0	20488	1	1	57.5363	18.4
DATA	1751	22	29	0	0	ASCRP3002588	ASCRP3002588	1110.66	357.38	1.603530e+003	1.603563e+002	1559	18	5.037332e+000	0	0	0	0	0	0	1543.81	1	1	47.5395	17.0667
DATA	1752	22	30	0	0	ASCRP3006804	ASCRP3006804	1136	357.053	3.739232e+001	3.880399e+000	55	18	3.538726e+000	0	0	0	0	0	0	36.0536	1	1	46.8651	17.4516
DATA	1753	22	31	0	0	Negative021	Negative021	1161.69	357.333	1.517916e+001	1.837521e+000	30	18	4.559946e+000	0	0	0	0	0	0	14.6577	1	1	39.8942	18.3103
DATA	1754	22	32	0	0	ASCRP3000608	ASCRP3000608	1186.8	357.362	2.841978e+002	2.843858e+001	296	16	3.256755e+000	0	0	0	0	0	0	274.839	1	1	46.5243	16.8387
DATA	1755	22	33	0	0	ASCRP3011649	ASCRP3011649	1211.87	357.371	3.267198e+002	3.268829e+001	334.5	18	3.918128e+000	0	0	0	0	0	0	316.422	1	1	46.5243	17.6
DATA	1756	22	34	0	0	ASCRP3009791	ASCRP3009791	1237.5	357	2.738975e+002	2.740915e+001	276.5	17	4.056255e+000	0	0	0	0	0	0	265.652	1	1	54.1152	17.1034
DATA	1757	22	35	0	0	ASCRP3003871	ASCRP3003871	1263.21	357.236	1.401912e+002	1.405687e+001	149.5	18	4.636809e+000	0	0	0	0	0	0	136.164	1	1	47.5395	18.8
DATA	1758	22	36	0	0	ASCRP3007659	ASCRP3007659	1288.43	357.231	1.074799e+003	1.074849e+002	1066.5	15	4.093662e+000	0	0	0	0	0	0	1045.32	1	1	45.4864	15.875
DATA	1759	22	37	0	0	ASCRP3012385	ASCRP3012385	1313.86	357.068	4.140222e+001	4.265668e+000	57.5	17	5.244749e+000	0	0	0	0	0	0	40.3185	1	1	46.8651	17.3103
DATA	1760	22	38	0	0	ASCRP3000807	ASCRP3000807	1339.22	357.11	6.151107e+001	6.236028e+000	77	16	4.756998e+000	0	0	0	0	0	0	59.9736	1	1	47.8731	16.625
DATA	1761	22	39	0	0	ASCRP3002047	ASCRP3002047	1364.86	357.338	1.073652e+002	1.078528e+001	123	18	5.669351e+000	0	0	0	0	0	0	104.802	1	1	47.8731	18.6923
DATA	1762	22	40	0	0	ASCRP3011380	ASCRP3011380	1390.37	357.404	1.540461e+002	1.543856e+001	167	19	1.083482e+001	0	0	0	0	0	0	150.527	1	1	57.8122	21.32
DATA	1763	22	41	0	0	Negative026	Negative026	1415.5	357.352	1.222465e+000	1.029693e+000	17	17	4.475002e+000	0	0	0	0	0	0	1.19567	1	0	57.5363	17.2222
DATA	1764	22	42	0	0	ASCRP3003967	ASCRP3003967	1440.91	357.386	1.443121e+001	1.768085e+000	30.5	16	3.825391e+000	0	0	0	0	0	0	14.127	1	1	57.259	16.8857
DATA	1765	22	43	0	0	CUST_16_PI418767722	NM_001536	1466.34	357.184	1.465018e+001	1.785566e+000	32	17	3.307254e+000	0	0	0	0	0	0	14.3521	1	1	49.5074	16.6
DATA	1766	22	44	0	0	ASCRP3006948	ASCRP3006948	1491.92	357.247	6.443620e+001	6.523866e+000	80	15.5	3.413432e+000	0	0	0	0	0	0	63.1668	1	1	47.8731	15.5
DATA	1767	22	45	0	0	ASCRP3002293	ASCRP3002293	1517.09	357.386	4.771692e+000	1.125675e+000	22	15	3.991422e+000	0	0	0	0	0	0	4.68026	1	0	57.259	15.9375
DATA	1768	22	46	0	0	ASCRP3004551	ASCRP3004551	1542.5	357.352	2.936300e+001	3.108119e+000	44.5	17	5.374346e+000	0	0	0	0	0	0	28.8129	1	1	57.5363	19.0714
DATA	1769	22	47	0	0	ASCRP3006483	ASCRP3006483	1567.58	357.427	2.987542e+001	3.156465e+000	44	17	4.444291e+000	0	0	0	0	0	0	29.3254	1	1	57.5363	16.8
DATA	1770	22	48	0	0	Negative027	Negative027	1593.16	357.368	2.812421e+001	2.991173e+000	45	18	4.672759e+000	0	0	0	0	0	0	27.6125	1	1	49.5074	17.1875
DATA	1771	22	49	0	0	ASCRP3011229	ASCRP3011229	1618.75	357.338	2.725168e+001	2.909246e+000	43	15.5	4.686003e+000	0	0	0	0	0	0	26.7589	1	1	49.8279	15.8
DATA	1772	22	50	0	0	ASCRP3004929	ASCRP3004929	1644	357.455	1.207418e+002	1.211706e+001	135.5	19	4.709988e+000	0	0	0	0	0	0	118.561	1	1	65	18.7727
DATA	1773	22	51	0	0	ASCRP3009175	ASCRP3009175	1669.42	357.427	2.199684e+002	2.202041e+001	229	18.5	8.100558e+000	0	0	0	0	0	0	215.977	1	1	57.5363	19.2857
DATA	1774	22	52	0	0	ASCRP3011783	ASCRP3011783	1694.85	357.613	2.278439e+001	2.495781e+000	38	14	4.329543e+000	0	0	0	0	0	0	22.3673	1	1	49.1849	14.6923
DATA	1775	22	53	0	0	ASCRP3012581	ASCRP3012581	1720.77	357.682	3.037547e+001	3.203887e+000	46	15	3.419366e+000	0	0	0	0	0	0	29.8115	1	1	45.4864	15.2778
DATA	1776	22	54	0	0	ASCRP3003521	ASCRP3003521	1745.56	357.722	7.031104e+001	7.104598e+000	85	15	2.083406e+000	0	0	0	0	0	0	68.9821	1	1	48.5334	14.9167
DATA	1777	22	55	1028	1	(+)E1A_r60_3	E1A_r60_3	1770.8	357.818	9.339155e+002	9.339712e+001	932	16	4.289981e+000	0	0	0	0	0	0	915.888	1	1	52.9257	15.7586
DATA	1778	22	56	0	0	ASCRP3010739	ASCRP3010739	1796.44	357.922	5.534617e+001	5.627855e+000	69	16	5.313878e+000	0	0	0	0	0	0	54.2516	1	1	49.8279	16.3611
DATA	1779	22	57	0	0	ASCRP3000453	ASCRP3000453	1821.67	357.5	8.687583e+001	8.747349e+000	101	15	3.095269e+000	0	0	0	0	0	0	85.1061	1	1	57.5363	15.6071
DATA	1780	22	58	0	0	ASCRP3002826	ASCRP3002826	1847.21	357.786	6.387990e+001	6.469126e+000	79	17	4.999868e+000	0	0	0	0	0	0	62.5436	1	1	46.8651	17.9643
DATA	1781	22	59	0	0	ASCRP3011114	ASCRP3011114	1872.47	357.722	2.834425e+002	2.836267e+001	289	13	4.825573e+000	0	0	0	0	0	0	277.336	1	1	48.2044	14.3846
DATA	1782	22	60	0	0	ASCRP3009548	ASCRP3009548	1898.01	357.945	2.484046e+002	2.486150e+001	251.5	14	4.039057e+000	0	0	0	0	0	0	242.902	1	1	46.8651	14.7742
DATA	1783	22	61	0	0	ASCRP3003711	ASCRP3003711	1923.02	356.909	1.092953e+002	1.097734e+001	121.5	16	4.045165e+000	0	0	0	0	0	0	106.786	1	1	37.847	15.4324
DATA	1784	22	62	0	0	A_23_P142849	NM_005168	1948.54	357.681	7.904961e+001	7.971015e+000	93.5	15	4.952793e+000	0	0	0	0	0	0	77.1934	1	1	48.2044	15.6111
DATA	1785	22	63	0	0	ASCRP3012906	ASCRP3012906	1974.21	358.093	1.007292e+003	1.007344e+002	987	15	3.999076e+000	0	0	0	0	0	0	983.074	1	1	48.2044	15.7241
DATA	1786	22	64	0	0	ASCRP3002077	ASCRP3002077	1999.48	358.247	1.701138e+002	1.704224e+001	179	14	4.585687e+000	0	0	0	0	0	0	165.929	1	1	48.2044	14.8378
DATA	1787	22	65	0	0	ASCRP3006860	ASCRP3006860	2025.1	357.58	8.675205e+001	8.735656e+000	99	14	4.616751e+000	0	0	0	0	0	0	84.5609	1	1	47.2035	14.7576
DATA	1788	22	66	0	0	ASCRP3005220	ASCRP3005220	2050.46	357.75	8.507208e+001	8.568898e+000	95.5	14	4.085560e+000	0	0	0	0	0	0	82.8865	1	1	48.2044	13.6071
DATA	1789	22	67	0	0	ASCRP3000613	ASCRP3000613	2075.87	358.043	5.924992e+002	5.925881e+001	587	14	5.538935e+000	0	0	0	0	0	0	577.087	1	1	46.8651	15.4138
DATA	1790	22	68	0	0	ASCRP3011894	ASCRP3011894	2101.33	357.974	4.064245e+002	4.065542e+001	393	15	4.197990e+000	0	0	0	0	0	0	395.738	1	1	49.1849	15.6486
DATA	1791	22	69	0	0	ASCRP3004930	ASCRP3004930	2126.5	358.324	4.471601e+001	4.588038e+000	59	15	4.547021e+000	0	0	0	0	0	0	43.5373	1	1	46.5243	15.3056
DATA	1792	22	70	0	0	ASCRP3012424	ASCRP3012424	2152.29	357.908	1.765758e+002	1.768743e+001	187	15	3.212877e+000	0	0	0	0	0	0	171.909	1	1	49.5074	14.5
DATA	1793	22	71	0	0	ASCRP3010694	ASCRP3010694	2177.32	358.164	4.901610e+001	5.008024e+000	61	16	3.221283e+000	0	0	0	0	0	0	47.7321	1	1	47.8731	15.28
DATA	1794	22	72	0	0	ASCRP3010242	ASCRP3010242	2202.56	357.973	1.335863e+002	1.339801e+001	143.5	16	3.048709e+000	0	0	0	0	0	0	130.132	1	1	48.5334	15.8065
DATA	1795	22	73	0	0	AS_circRNA_control203	AS_circRNA_control203	2228.27	358.056	2.360245e+002	2.362473e+001	236	15	3.768969e+000	0	0	0	0	0	0	230.069	1	1	47.5395	15
DATA	1796	22	74	0	0	ASCRP3006758	ASCRP3006758	2253.5	358	1.884875e+002	1.887660e+001	193.5	15	3.676429e+000	0	0	0	0	0	0	183.888	1	1	48.5334	13.871
DATA	1797	22	75	0	0	ASCRP3006694	ASCRP3006694	2278.65	358.292	1.035179e+002	1.040230e+001	110	14	5.650973e+000	0	0	0	0	0	0	101.113	1	1	45.4864	14.8276
DATA	1798	22	76	0	0	ASCRP3007992	ASCRP3007992	2304.06	358.284	7.294990e+001	7.366273e+000	86	16	4.330346e+000	0	0	0	0	0	0	71.3589	1	1	45.835	15.2424
DATA	1799	22	77	0	0	ASCRP3008269	ASCRP3008269	2329.5	358	1.002573e+001	1.430610e+000	23.5	15	4.104810e+000	0	0	0	0	0	0	9.82399	1	1	54.1152	15.129
DATA	1800	22	78	0	0	ASCRP3008887	ASCRP3008887	2355.21	358.194	5.061578e+002	5.062602e+001	510	15	3.772567e+000	0	0	0	0	0	0	497.08	1	1	47.5395	14.9677
DATA	1801	22	79	0	0	ASCRP3013233	ASCRP3013233	2380.47	358.25	1.386173e+002	1.389889e+001	145	15	3.969403e+000	0	0	0	0	0	0	136.479	1	1	47.5395	14.4483
DATA	1802	22	80	0	0	ASCRP3013039	ASCRP3013039	2406.31	358.582	1.479155e+001	1.792501e+000	27	15	3.125660e+000	0	0	0	0	0	0	14.6089	1	1	41.4593	14.7714
DATA	1803	22	81	0	0	ASCRP3001707	ASCRP3001707	2431.19	358.025	3.439502e+002	3.440982e+001	339	15	3.083288e+000	0	0	0	0	0	0	340.804	1	1	49.1849	14.56
DATA	1804	22	82	0	0	ASCRP3008546	ASCRP3008546	2456.5	358	7.741342e+001	7.806342e+000	91.5	14	3.908823e+000	0	0	0	0	0	0	77.0062	1	1	54.1152	14.1936
DATA	1805	23	1	0	0	ASCRP3003435	ASCRP3003435	387.129	363.757	9.127444e+001	9.180149e+000	112	17	4.435865e+000	0	0	0	0	0	0	92.9199	1	1	46.5243	16.7613
DATA	1806	23	2	0	0	ASCRP3010026	ASCRP3010026	412.535	363.775	1.723189e+002	1.726038e+001	191.5	18	5.038315e+000	0	0	0	0	0	0	173.837	1	1	47.5395	17.3333
DATA	1807	23	3	0	0	Negative027	Negative027	437.667	363.5	2.788924e+001	2.962555e+000	45.5	19	4.528237e+000	0	0	0	0	0	0	27.9083	1	1	57.5363	18.8276
DATA	1808	23	4	0	0	ASCRP3004348	ASCRP3004348	463.264	363.778	2.277837e+002	2.280062e+001	246	19	4.370835e+000	0	0	0	0	0	0	226.214	1	1	47.5395	18.8857
DATA	1809	23	5	0	0	ASCRP3002946	ASCRP3002946	488.371	364.145	1.874634e+001	2.131179e+000	35	16.5	4.824431e+000	0	0	0	0	0	0	18.4923	1	1	44.0646	17.6429
DATA	1810	23	6	0	0	ASCRP3002618	ASCRP3002618	514.171	364.157	1.010598e+002	1.015731e+001	116	17	3.142932e+000	0	0	0	0	0	0	99.085	1	1	46.8651	16.8438
DATA	1811	23	7	0	0	ASCRP3003856	ASCRP3003856	539.271	364.357	3.309818e+002	3.311406e+001	334.5	18	3.820053e+000	0	0	0	0	0	0	322.798	1	1	46.8651	17.303
DATA	1812	23	8	0	0	ASCRP3010577	ASCRP3010577	564.606	364.31	9.570417e+001	9.625698e+000	112	18	3.627342e+000	0	0	0	0	0	0	92.9041	1	1	47.5395	17.875
DATA	1813	23	9	0	0	A_23_P202496	NM_022451	590.418	363.573	3.077062e+001	3.246225e+000	46.5	20	5.493496e+000	0	0	0	0	0	0	29.7518	1	1	57.5363	20.3871
DATA	1814	23	10	0	0	ASCRP3009258	ASCRP3009258	615.582	363.573	4.248051e+001	4.372996e+000	58	17	4.576977e+000	0	0	0	0	0	0	40.9308	1	1	57.5363	17.4444
DATA	1815	23	11	0	0	ASCRP3001036	ASCRP3001036	641	363.545	1.357859e+002	1.361844e+001	148	18	6.756497e+000	0	0	0	0	0	0	130.441	1	1	55.8519	19.3103
DATA	1816	23	12	0	0	ASCRP3011935	ASCRP3011935	666.063	364.175	2.007279e+002	2.009991e+001	204	18	5.068734e+000	0	0	0	0	0	0	192.325	1	1	45.4864	18.2778
DATA	1817	23	13	0	0	ASCRP3008720	ASCRP3008720	691.697	364.197	5.860161e+001	5.952756e+000	73	19	5.739880e+000	0	0	0	0	0	0	56.0321	1	1	45.4864	19.6286
DATA	1818	23	14	0	0	ASCRP3002367	ASCRP3002367	717.418	363.573	1.309826e+001	1.677144e+000	29	17.5	5.571667e+000	0	0	0	0	0	0	12.5048	1	1	57.5363	18
DATA	1819	23	15	0	0	ASCRP3000522	ASCRP3000522	742.439	364.379	1.624102e+002	1.627486e+001	170	17	4.005914e+000	0	0	0	0	0	0	154.843	1	1	45.4864	17.8788
DATA	1820	23	16	0	0	ASCRP3010105	ASCRP3010105	767.552	364.373	3.635578e+002	3.637093e+001	361	16	4.370794e+000	0	0	0	0	0	0	346.321	1	1	46.1809	16.3684
DATA	1821	23	17	0	0	ASCRP3009783	ASCRP3009783	793.437	363.972	3.690248e+002	3.691743e+001	364	18	4.675951e+000	0	0	0	0	0	0	351.359	1	1	48.2044	18.7419
DATA	1822	23	18	0	0	ASCRP3006686	ASCRP3006686	818.7	364.114	2.849352e+001	3.036847e+000	44.5	20	5.864647e+000	0	0	0	0	0	0	27.1227	1	1	47.2035	20.4138
DATA	1823	23	19	0	0	ASCRP3000855	ASCRP3000855	844.464	363.942	1.848546e+001	2.126170e+000	36	17	4.488669e+000	0	0	0	0	0	0	17.5974	1	1	47.5395	17.0741
DATA	1824	23	20	0	0	ASCRP3007694	ASCRP3007694	869.5	364	1.818507e+002	1.821536e+001	187	19	5.261604e+000	0	0	0	0	0	0	173.164	1	1	48.5334	18.8438
DATA	1825	23	21	0	0	ASCRP3004407	ASCRP3004407	894.731	364.09	4.806288e+002	4.807434e+001	475	18	4.101626e+000	0	0	0	0	0	0	457.9	1	1	49.1849	17.36
DATA	1826	23	22	0	0	ASCRP3010533	ASCRP3010533	920.182	364.258	2.110119e+002	2.112725e+001	218	18	4.417312e+000	0	0	0	0	0	0	201.174	1	1	45.835	17.7333
DATA	1827	23	23	0	0	ASCRP3009570	ASCRP3009570	945.554	364.138	8.365235e+001	8.430621e+000	96.5	18.5	5.009266e+000	0	0	0	0	0	0	79.8245	1	1	44.7812	17.9375
DATA	1828	23	24	0	0	ASCRP3008282	ASCRP3008282	970.739	364.435	1.926990e+002	1.929832e+001	205	17	5.622571e+000	0	0	0	0	0	0	184.067	1	1	46.8651	17.5517
DATA	1829	23	25	0	0	ASCRP3008189	ASCRP3008189	996.562	364.466	6.196873e+002	6.197755e+001	581	20	6.743562e+000	0	0	0	0	0	0	592.635	1	1	49.1849	18.7714
DATA	1830	23	26	0	0	ASCRP3006190	ASCRP3006190	1021.91	364.386	9.985968e+000	1.444907e+000	28	16.5	6.441693e+000	0	0	0	0	0	0	9.56236	1	1	57.259	18.2333
DATA	1831	23	27	0	0	ASCRP3007598	ASCRP3007598	1047.38	363.941	2.516460e+001	2.723980e+000	43	15	4.300388e+000	0	0	0	0	0	0	24.131	1	1	46.1809	15.92
DATA	1832	23	28	0	0	ASCRP3001812	ASCRP3001812	1072.58	364.427	1.317359e+002	1.321469e+001	139.5	18	4.609461e+000	0	0	0	0	0	0	126.502	1	1	57.5363	17.8333
DATA	1833	23	29	0	0	ASCRP3001267	ASCRP3001267	1098.09	364.386	1.888950e+002	1.891809e+001	197	17.5	4.622237e+000	0	0	0	0	0	0	181.664	1	1	57.259	17.5714
DATA	1834	23	30	0	0	AS_circRNA_control204	AS_circRNA_control204	1123.57	364.608	2.933099e+003	2.933117e+002	2787	18	5.246933e+000	0	0	0	0	0	0	2825.12	1	1	49.1849	17.697
DATA	1835	23	31	0	0	ASCRP3012267	ASCRP3012267	1148.86	364.407	1.022312e+002	1.027554e+001	116	17.5	3.443835e+000	0	0	0	0	0	0	98.6205	1	1	56.9804	16.5
DATA	1836	23	32	0	0	ASCRP3010864	ASCRP3010864	1174.42	364.427	1.192464e+002	1.196947e+001	132	16	5.080873e+000	0	0	0	0	0	0	115.214	1	1	57.5363	17.6207
DATA	1837	23	33	0	0	Negative024	Negative024	1199.58	364.427	1.895165e+000	1.050652e+000	19	17	4.787550e+000	0	0	0	0	0	0	1.83388	1	0	57.5363	16.5714
DATA	1838	23	34	0	0	CUST_18_PI418767722	NM_000754	1225	364.455	2.341407e+001	2.558692e+000	37	17	3.971489e+000	0	0	0	0	0	0	22.6913	1	1	55.8519	16.9091
DATA	1839	23	35	0	0	ASCRP3001845	ASCRP3001845	1250.42	364.427	1.311158e+001	1.667545e+000	30	17	4.282549e+000	0	0	0	0	0	0	12.7257	1	1	57.5363	17.7333
DATA	1840	23	36	0	0	ASCRP3011838	ASCRP3011838	1275.67	364.5	9.920229e+001	9.973439e+000	113.5	17	4.922476e+000	0	0	0	0	0	0	96.4195	1	1	57.5363	17.3333
DATA	1841	23	37	0	0	ASCRP3007686	ASCRP3007686	1301.3	365.055	1.157444e+002	1.161995e+001	130.5	17	5.216351e+000	0	0	0	0	0	0	112.654	1	1	48.8603	16.8929
DATA	1842	23	38	0	0	ASCRP3000685	ASCRP3000685	1326.69	364.845	5.791268e+001	5.881467e+000	74	17	4.835980e+000	0	0	0	0	0	0	56.4401	1	1	42.9674	17.6207
DATA	1843	23	39	0	0	ASCRP3010059	ASCRP3010059	1352.11	364.5	8.323533e+000	1.320267e+000	25	16	4.798792e+000	0	0	0	0	0	0	8.1218	1	1	56.9804	17.1818
DATA	1844	23	40	0	0	ASCRP3010055	ASCRP3010055	1377.5	364.5	1.453720e+005	1.453720e+004	142361	21	1.079175e+001	0	0	0	0	1	0	142011	1	1	57.5363	22.875
DATA	1845	23	41	0	0	ASCRP3009491	ASCRP3009491	1403.07	364.653	7.255740e+001	7.327443e+000	86.5	18.5	4.477121e+000	0	0	0	0	0	0	70.9555	1	1	48.5334	18.2692
DATA	1846	23	42	0	0	ASCRP3002813	ASCRP3002813	1428.47	364.618	2.432189e+001	2.638030e+000	39	17	3.715564e+000	0	0	0	0	0	0	23.8077	1	1	49.8279	17.6552
DATA	1847	23	43	0	0	ASCRP3012290	ASCRP3012290	1453.63	364.675	1.430636e+003	1.430672e+002	1419.5	17.5	4.342916e+000	0	0	0	0	0	0	1401.58	1	1	50.7771	17.9667
DATA	1848	23	44	0	0	ASCRP3008607	ASCRP3008607	1479	364.75	1.065119e+002	1.069992e+001	119	17	4.228753e+000	0	0	0	0	0	0	104.428	1	1	47.2035	17
DATA	1849	23	45	0	0	ASCRP3006316	ASCRP3006316	1504.49	364.974	2.817191e+001	2.995911e+000	43.5	17	4.508618e+000	0	0	0	0	0	0	27.6392	1	1	48.8603	16.4074
DATA	1850	23	46	0	0	ASCRP3012793	ASCRP3012793	1529.67	364.5	4.371922e+000	1.108610e+000	20.5	19	4.771781e+000	0	0	0	0	0	0	4.2914	1	0	57.5363	18.6452
DATA	1851	23	47	0	0	Negative019	Negative019	1555.31	365.086	2.906955e+001	3.080141e+000	44.5	17.5	3.801107e+000	0	0	0	0	0	0	28.5479	1	1	47.2035	17.8214
DATA	1852	23	48	0	0	ASCRP3003391	ASCRP3003391	1580.78	364.794	4.532082e+001	4.645000e+000	61	18	4.835604e+000	0	0	0	0	0	0	44.5208	1	1	45.1352	17.8125
DATA	1853	23	49	0	0	ASCRP3002017	ASCRP3002017	1606.11	364.5	1.628258e+001	1.920182e+000	32	15	4.170474e+000	0	0	0	0	0	0	15.9981	1	1	43.7019	15.75
DATA	1854	23	50	0	0	A_23_P70328	NM_018132	1631.57	364.853	6.088129e+001	6.172592e+000	78	16	3.476630e+000	0	0	0	0	0	0	59.8264	1	1	47.2035	16.2174
DATA	1855	23	51	0	0	ASCRP3011582	ASCRP3011582	1656.58	364.573	1.719999e+005	1.719999e+004	169325	20	8.269794e+000	0	0	0	0	0	0	169016	1	1	57.5363	20.7083
DATA	1856	23	52	0	0	ASCRP3010717	ASCRP3010717	1682.28	365.033	5.871439e+002	5.872321e+001	595	15	4.384640e+000	0	0	0	0	0	0	576.934	1	1	44.7812	15.0741
DATA	1857	23	53	0	0	ASCRP3002143	ASCRP3002143	1707.73	365.357	1.545472e+002	1.548820e+001	165	14	3.969581e+000	0	0	0	0	0	0	151.838	1	1	46.8651	14.5152
DATA	1858	23	54	0	0	ASCRP3004526	ASCRP3004526	1733.07	365.418	1.934952e+002	1.937629e+001	211.5	14	2.610408e+000	0	0	0	0	0	0	190.054	1	1	45.835	14.2174
DATA	1859	23	55	0	0	ASCRP3010127	ASCRP3010127	1758.42	364.573	6.012190e+001	6.097861e+000	72	15	3.731845e+000	0	0	0	0	0	0	59.0258	1	1	57.5363	15.48
DATA	1860	23	56	0	0	ASCRP3011687	ASCRP3011687	1783.58	364.573	2.287797e+001	2.504470e+000	38	14.5	5.247612e+000	0	0	0	0	0	0	22.4515	1	1	57.5363	16.0882
DATA	1861	23	57	0	0	ASCRP3008766	ASCRP3008766	1809.34	365.38	6.487495e+003	6.487503e+002	6091	15	3.475105e+000	0	0	0	0	0	0	6364.16	1	1	47.5395	15.1724
DATA	1862	23	58	0	0	ASCRP3010740	ASCRP3010740	1834.56	365.027	2.967871e+002	2.969624e+001	308.5	16	3.290259e+000	0	0	0	0	0	0	290.976	1	1	48.5334	16.3226
DATA	1863	23	59	0	0	A_23_P49878	NM_019013	1860	364.976	1.586889e+003	1.586922e+002	1586.5	14	6.001538e+000	0	0	0	0	0	0	1554.91	1	1	52.3208	15.5385
DATA	1864	23	60	0	0	ASCRP3001302	ASCRP3001302	1885.35	365.116	1.888650e+002	1.891408e+001	198	15.5	4.671624e+000	0	0	0	0	0	0	184.951	1	1	46.5243	15.25
DATA	1865	23	61	0	0	ASCRP3010757	ASCRP3010757	1910.79	365.194	3.354044e+001	3.506232e+000	47	15.5	3.960363e+000	0	0	0	0	0	0	32.8253	1	1	47.5395	15.8438
DATA	1866	23	62	0	0	ASCRP3008073	ASCRP3008073	1936	365	3.118702e+001	3.282029e+000	45	13	3.845246e+000	0	0	0	0	0	0	30.5021	1	1	54.9904	13.6053
DATA	1867	23	63	0	0	ASCRP3005513	ASCRP3005513	1961.43	365.231	2.756723e+002	2.758620e+001	278	18	4.403592e+000	0	0	0	0	0	0	269.463	1	1	45.4864	17.0345
DATA	1868	23	64	0	0	ASCRP3001054	ASCRP3001054	1986.61	365.069	1.096963e+001	1.500408e+000	26.5	16	4.508057e+000	0	0	0	0	0	0	10.716	1	1	53.8203	15.4516
DATA	1869	23	65	0	0	ASCRP3012174	ASCRP3012174	2012.81	365.122	1.842526e+001	2.108068e+000	34	14	4.470442e+000	0	0	0	0	0	0	17.9894	1	1	47.8731	14.2121
DATA	1870	23	66	0	0	ASCRP3011637	ASCRP3011637	2037.84	365.1	2.214792e+002	2.217161e+001	228	14	4.477090e+000	0	0	0	0	0	0	216.137	1	1	46.8651	14.4828
DATA	1871	23	67	0	0	ASCRP3000322	ASCRP3000322	2063.11	365.171	2.126821e+002	2.129290e+001	215	14	3.861862e+000	0	0	0	0	0	0	207.472	1	1	46.8651	14.2258
DATA	1872	23	68	0	1	RC11	RC11	2088.5	365.352	1.042345e+000	1.025381e+000	14.5	14	4.672527e+000	0	0	0	0	0	0	-0.180813	0	0	65	15.2414
DATA	1873	23	69	0	0	ASCRP3004859	ASCRP3004859	2113.58	365.427	3.212285e+001	3.372020e+000	45	16	4.035003e+000	0	0	0	0	0	0	31.3227	1	1	57.5363	16.0938
DATA	1874	23	70	0	0	ASCRP3005735	ASCRP3005735	2140.32	366.1	1.527535e+001	1.839806e+000	28	15	3.518242e+000	0	0	0	0	0	0	14.8964	1	1	40.2912	14.4063
DATA	1875	23	71	0	0	ASCRP3013273	ASCRP3013273	2164.74	365.903	6.601425e+001	6.680579e+000	77.5	16	2.930214e+000	0	0	0	0	0	0	64.3825	1	1	44.7812	16.1154
DATA	1876	23	72	0	0	ASCRP3005099	ASCRP3005099	2190	365.455	3.400096e+001	3.551269e+000	47	17	3.919969e+000	0	0	0	0	0	0	33.1679	1	1	65	16.3846
DATA	1877	23	73	0	0	ASCRP3005370	ASCRP3005370	2215.45	365.471	1.194055e+003	1.194099e+002	1183.5	15	3.242195e+000	0	0	0	0	0	0	1165.43	1	1	52.6241	15.3871
DATA	1878	23	74	0	0	ASCRP3002592	ASCRP3002592	2240.82	365.324	9.369747e+001	9.425516e+000	105.5	15	3.777124e+000	0	0	0	0	0	0	91.5184	1	1	48.8603	14.3
DATA	1879	23	75	0	0	ASCRP3010699	ASCRP3010699	2266.35	365.536	1.843125e+002	1.845960e+001	196.5	14	4.356284e+000	0	0	0	0	0	0	180.222	1	1	47.5395	13.8519
DATA	1880	23	76	0	0	ASCRP3008408	ASCRP3008408	2291.36	365.773	3.982005e+001	4.110891e+000	52	16	6.065878e+000	0	0	0	0	0	0	38.9894	1	1	45.835	15.4444
DATA	1881	23	77	0	0	ASCRP3005680	ASCRP3005680	2317.3	365.645	4.547625e+002	4.548768e+001	453	16.5	4.682567e+000	0	0	0	0	0	0	446.014	1	1	49.5074	15.9333
DATA	1882	23	78	0	0	ASCRP3001595	ASCRP3001595	2342.54	365.873	5.167301e+001	5.266533e+000	62	15	4.460734e+000	0	0	0	0	0	0	50.7826	1	1	47.8731	15.25
DATA	1883	23	79	0	0	CUST_4_PI418767722	NM_006098	2368.04	366.014	5.685077e+001	5.774986e+000	67	15	4.134337e+000	0	0	0	1	0	0	56.007	1	1	46.8651	15.0625
DATA	1884	23	80	0	0	A_23_P213255	NM_020159	2392.86	365.547	2.680551e+001	2.865370e+000	39	15	3.945710e+000	0	0	0	0	0	0	26.4768	1	1	44.4243	15.3529
DATA	1885	23	81	0	0	Negative022	Negative022	2418.5	365.5	9.319408e+000	1.373630e+000	22	14.5	3.675955e+000	0	0	0	0	0	0	9.23508	1	1	57.5363	15.0667
DATA	1886	23	82	0	0	ASCRP3012701	ASCRP3012701	2443.89	365.5	7.557091e+001	7.623677e+000	87	15	3.653909e+000	0	0	0	0	0	0	75.1654	1	1	56.9804	14.4884
DATA	1887	24	1	0	0	ASCRP3012751	ASCRP3012751	399.589	370.753	7.977175e+001	8.038231e+000	100	18	5.029408e+000	0	0	0	0	0	0	80.6708	1	1	48.5334	17.9778
DATA	1888	24	2	0	0	CUST_15_PI418767722	NM_001614	425.446	370.662	2.176426e+002	2.178710e+001	236.5	19	5.829476e+000	0	0	0	0	0	0	218.185	1	1	48.8603	19.129
DATA	1889	24	3	0	0	Negative011	Negative011	450.5	370.648	1.021820e+000	1.005870e+000	19	17	3.843446e+000	0	0	0	0	0	0	0.367747	0	0	65	17.8148
DATA	1890	24	4	0	0	ASCRP3013069	ASCRP3013069	476.164	370.863	1.528730e+002	1.532078e+001	167.5	18	4.969425e+000	0	0	0	0	0	0	151.003	1	1	47.5395	18.1765
DATA	1891	24	5	0	0	ASCRP3002911	ASCRP3002911	500.857	371.129	1.511602e+002	1.515031e+001	171	18	4.592420e+000	0	0	0	0	0	0	148.393	1	1	46.8651	18.0968
DATA	1892	24	6	0	0	Negative054	Negative054	526.5	371	2.080508e+001	2.319021e+000	37	17	4.256300e+000	0	0	0	1	0	0	20.31	1	1	54.1152	17.5667
DATA	1894	24	8	0	0	ASCRP3004411	ASCRP3004411	577.5	371	6.598415e+004	6.598415e+003	63491	19	6.300403e+000	0	0	0	0	0	0	63819.6	1	1	54.1152	19.4848
DATA	1895	24	9	0	0	ASCRP3007076	ASCRP3007076	602.938	371.038	7.263083e+002	7.263824e+001	717	20	5.700877e+000	0	0	0	0	0	0	699.858	1	1	49.8279	20.375
DATA	1896	24	10	0	0	ASCRP3007217	ASCRP3007217	628.369	370.877	3.347129e+001	3.505297e+000	52	16	5.583860e+000	0	0	0	0	0	0	32.1507	1	1	45.4864	17.5556
DATA	1897	24	11	0	0	ASCRP3006833	ASCRP3006833	653.721	370.971	5.735802e+002	5.736752e+001	558.5	18	4.539789e+000	0	0	0	0	0	0	549.469	1	1	46.1809	17.9259
DATA	1898	24	12	0	0	ASCRP3002279	ASCRP3002279	678.935	371.129	4.554481e+001	4.673097e+000	60	20.5	5.159752e+000	0	0	0	0	0	0	43.5336	1	1	45.1352	19.1579
DATA	1899	24	13	0	0	ASCRP3011904	ASCRP3011904	704.618	371.237	2.903846e+002	2.905737e+001	291	17	5.196152e+000	0	0	0	0	0	0	277.062	1	1	49.1849	18
DATA	1900	24	14	0	0	ASCRP3005155	ASCRP3005155	729.912	371.386	2.992516e+004	2.992516e+003	28702	18	4.856676e+000	0	0	0	0	0	0	28513.1	1	1	57.259	18.5714
DATA	1901	24	15	0	0	ASCRP3011393	ASCRP3011393	755.247	371.63	7.286639e+001	7.361986e+000	86	16.5	3.526398e+000	0	0	0	0	0	0	69.3579	1	1	48.5334	16.625
DATA	1902	24	16	0	0	ASCRP3010319	ASCRP3010319	780.645	371.316	3.426862e+001	3.584466e+000	49	16	4.944824e+000	0	0	0	0	0	0	32.5996	1	1	49.1849	17.6
DATA	1903	24	17	0	0	ASCRP3001259	ASCRP3001259	806.073	371.402	4.069594e+002	4.070952e+001	406.5	20	6.017306e+000	0	0	0	0	0	0	387.013	1	1	51.0895	20.1481
DATA	1904	24	18	0	0	ASCRP3009635	ASCRP3009635	831.364	371.258	3.756737e+002	3.758208e+001	363	16.5	5.413145e+000	0	0	0	0	0	0	357.26	1	1	46.1809	17.0294
DATA	1905	24	19	0	0	ASCRP3009082	ASCRP3009082	856.881	371.343	1.631661e+002	1.635045e+001	173	17	5.118697e+000	0	0	0	0	0	0	155.204	1	1	45.835	16.8571
DATA	1906	24	20	0	0	ASCRP3004744	ASCRP3004744	882.418	371.427	2.010429e+002	2.013173e+001	213	18	4.317525e+000	0	0	0	0	0	0	191.322	1	1	57.5363	17.5556
DATA	1907	24	21	0	0	ASCRP3007533	ASCRP3007533	907.338	371.595	1.908461e+002	1.911348e+001	199	18	4.782024e+000	0	0	0	0	0	0	181.738	1	1	48.5334	17.2083
DATA	1908	24	22	0	0	ASCRP3003111	ASCRP3003111	932.884	371.547	1.773876e+003	1.773907e+002	1693	19	4.689615e+000	0	0	0	0	0	0	1690.7	1	1	52.0157	18.2973
DATA	1909	24	23	0	0	ASCRP3005050	ASCRP3005050	958.255	371.569	1.134788e+001	1.544760e+000	27	17	4.751458e+000	0	0	0	0	0	0	10.827	1	1	40.2912	17.8276
DATA	1910	24	24	0	0	ASCRP3012769	ASCRP3012769	983.747	371.639	5.086001e+002	5.087079e+001	500	17	5.400916e+000	0	0	0	0	0	0	485.823	1	1	51.0895	17.6452
DATA	1911	24	25	0	0	ASCRP3007038	ASCRP3007038	1009.19	371.608	6.643926e+001	6.725688e+000	81	17	6.702463e+000	0	0	0	0	0	0	63.5463	1	1	49.1849	17.6389
DATA	1912	24	26	0	0	ASCRP3003701	ASCRP3003701	1034.43	371.853	7.278848e+001	7.353350e+000	88	17	5.443651e+000	0	0	0	0	0	0	69.7144	1	1	47.2035	17.4333
DATA	1913	24	27	0	0	ASCRP3009793	ASCRP3009793	1060	371.455	4.054726e+001	4.186606e+000	58	18	4.367236e+000	0	0	0	0	0	0	38.8932	1	1	55.8519	17.5357
DATA	1914	24	28	0	0	ASCRP3002872	ASCRP3002872	1085.23	371.959	1.622134e+001	1.927417e+000	33	18	5.641492e+000	0	0	0	0	0	0	15.5829	1	1	47.5395	18.0333
DATA	1915	24	29	0	0	ASCRP3005581	ASCRP3005581	1110.73	371.795	1.282597e+002	1.286801e+001	143	16.5	4.702105e+000	0	0	0	0	0	0	123.407	1	1	48.5334	16.5357
DATA	1916	24	30	0	0	ASCRP3012834	ASCRP3012834	1136.33	371.5	1.637208e+001	1.938334e+000	33	18.5	4.225615e+000	0	0	0	0	0	0	15.7782	1	1	57.5363	18.8214
DATA	1917	24	31	0	0	ASCRP3003030	ASCRP3003030	1161.5	371.5	8.904820e+004	8.904820e+003	86166.5	17.5	1.094827e+001	0	0	0	0	0	0	85955	1	1	57.5363	21.7692
DATA	1918	24	32	0	0	ASCRP3002687	ASCRP3002687	1186.75	371.736	5.654702e+001	5.748523e+000	69.5	15.5	4.262434e+000	0	0	0	0	0	0	54.6696	1	1	47.5395	15.3438
DATA	1919	24	33	0	0	ASCRP3012316	ASCRP3012316	1212.48	371.616	5.372369e+001	5.470720e+000	71	16	3.915052e+000	0	0	0	0	0	0	52.0235	1	1	48.5334	16.5926
DATA	1920	24	34	0	0	ASCRP3007780	ASCRP3007780	1237.66	371.736	2.550758e+003	2.550779e+002	2437	16.5	4.215743e+000	0	0	0	0	0	0	2473.84	1	1	52.0157	16.9286
DATA	1921	24	35	0	0	ASCRP3011038	ASCRP3011038	1263.06	372.185	1.371317e+002	1.375177e+001	147.5	17	4.744167e+000	0	0	0	0	0	0	133.198	1	1	45.835	17.2593
DATA	1922	24	36	0	0	ASCRP3005031	ASCRP3005031	1288.13	371.68	4.495236e+001	4.611297e+000	61.5	17	4.985965e+000	0	0	0	0	0	0	43.7254	1	1	49.1849	17.1212
DATA	1923	24	37	0	0	ASCRP3002639	ASCRP3002639	1313.8	371.818	6.494977e+002	6.495788e+001	642	17	4.901613e+000	0	0	0	0	0	0	632.661	1	1	52.9257	16.6774
DATA	1924	24	38	0	0	ASCRP3011206	ASCRP3011206	1339.27	371.88	6.946978e+001	7.022225e+000	85	16	4.659859e+000	0	0	0	0	0	0	67.7587	1	1	48.8603	17.1429
DATA	1925	24	39	0	0	ASCRP3001489	ASCRP3001489	1364.58	371.573	8.191161e+001	8.254920e+000	97	15	6.053441e+000	0	0	0	0	0	0	79.9918	1	1	57.5363	17.5313
DATA	1926	24	40	0	0	ASCRP3004701	ASCRP3004701	1390.42	371.573	3.863898e+001	3.996979e+000	53	18	5.163723e+000	0	0	0	0	0	0	37.7775	1	1	57.5363	17.8696
DATA	1927	24	41	0	0	ASCRP3004291	ASCRP3004291	1415.63	371.957	1.953425e+002	1.956095e+001	205	17	3.521664e+000	0	0	0	0	0	0	191.191	1	1	46.8651	17.4286
DATA	1928	24	42	0	0	A_23_P67042	NM_017947	1440.87	372.233	4.227318e+002	4.228550e+001	434	17	3.750205e+000	0	0	0	0	0	0	414.148	1	1	44.4243	17.7241
DATA	1929	24	43	0	0	ASCRP3007339	ASCRP3007339	1466.29	372.167	1.397880e+002	1.401596e+001	156	16	2.978814e+000	0	0	0	0	0	0	137.067	1	1	45.835	16.04
DATA	1930	24	44	0	0	ASCRP3009627	ASCRP3009627	1491.63	372	1.305431e+002	1.309403e+001	145.5	17	4.546187e+000	0	0	0	0	0	0	128.096	1	1	48.5334	16.2333
DATA	1931	24	45	0	0	A_23_P41948	NM_017785	1516.86	372.457	2.187415e+002	2.189784e+001	231	17	4.444548e+000	0	0	0	0	0	0	214.785	1	1	46.5243	17.0588
DATA	1932	24	46	0	0	ASCRP3008610	ASCRP3008610	1542.43	372.232	1.064643e+003	1.064691e+002	1053	18	5.221786e+000	0	0	0	0	0	0	1045.93	1	1	46.8651	18.2727
DATA	1933	24	47	0	0	ASCRP3011043	ASCRP3011043	1568.1	372.221	3.060851e+001	3.225527e+000	45	16	3.799577e+000	0	0	0	0	0	0	30.0834	1	1	46.1809	15.6667
DATA	1934	24	48	0	0	ASCRP3011283	ASCRP3011283	1593	372	6.533662e+002	6.534454e+001	651	16	4.861998e+000	0	0	0	0	0	0	642.342	1	1	46.8651	16.7561
DATA	1935	24	49	0	0	ASCRP3011575	ASCRP3011575	1618.83	372	1.245852e+002	1.249996e+001	139	15	3.283717e+000	0	0	0	0	0	0	122.509	1	1	46.8651	15.129
DATA	1936	24	50	0	0	ASCRP3009891	ASCRP3009891	1644	372	1.242168e+003	1.242210e+002	1222	18	5.574859e+000	0	0	0	0	0	0	1221.59	1	1	54.9904	17.5217
DATA	1937	24	51	0	0	ASCRP3003202	ASCRP3003202	1669.42	371.905	5.556183e+002	5.557114e+001	570	16	7.278990e+000	0	0	0	0	0	0	546.408	1	1	48.8603	18.125
DATA	1938	24	52	0	0	ASCRP3012822	ASCRP3012822	1694.74	372.151	6.011610e+001	6.097014e+000	72.5	14.5	3.557539e+000	0	0	0	0	0	0	59.1156	1	1	48.2044	14.7143
DATA	1939	24	53	0	0	A_23_P139509	NM_016570	1720.3	372.145	3.102868e+001	3.265319e+000	46.5	14	4.484417e+000	0	0	0	0	0	0	30.5066	1	1	46.1809	15.12
DATA	1940	24	54	0	0	ASCRP3013032	ASCRP3013032	1745.51	372.573	3.460121e+002	3.461616e+001	354	15	3.650491e+000	0	0	0	0	0	0	340.118	1	1	49.1849	15.25
DATA	1941	24	55	0	0	ASCRP3008628	ASCRP3008628	1771	372.5	3.313561e+002	3.315124e+001	335.5	17	4.107919e+000	0	0	0	0	0	0	325.597	1	1	48.5334	16
DATA	1942	24	56	0	0	ASCRP3012092	ASCRP3012092	1796.72	372.579	3.006251e+002	3.007974e+001	304	14	4.977903e+000	0	0	0	0	0	0	295.28	1	1	49.5074	15.3684
DATA	1943	24	57	0	0	ASCRP3001169	ASCRP3001169	1821.58	372.427	6.314448e+001	6.396076e+000	76	16	3.929217e+000	0	0	0	0	0	0	61.992	1	1	57.5363	15.8519
DATA	1944	24	58	0	0	ASCRP3000351	ASCRP3000351	1847.53	372.329	7.487013e+001	7.556059e+000	88	14	4.175281e+000	0	0	0	0	0	0	73.4637	1	1	48.5334	14.0417
DATA	1945	24	59	0	0	ASCRP3006954	ASCRP3006954	1872.5	372.352	3.945136e+000	1.093354e+000	19	15	3.798496e+000	0	0	0	0	0	0	3.86893	1	0	57.5363	15.1429
DATA	1946	24	60	0	0	ASCRP3010561	ASCRP3010561	1897.78	372.25	1.028298e+002	1.033347e+001	117	15	4.056589e+000	0	0	0	0	0	0	100.784	1	1	45.1352	15.5484
DATA	1947	24	61	0	0	ASCRP3011883	ASCRP3011883	1923.18	372.532	1.479712e+002	1.483230e+001	160	14	3.629124e+000	0	0	0	0	0	0	144.948	1	1	49.8279	14.1395
DATA	1948	24	62	0	0	ASCRP3000983	ASCRP3000983	1948.77	372.366	2.450074e+001	2.654486e+000	39	16	5.039255e+000	0	0	0	0	0	0	23.9854	1	1	47.5395	15.5862
DATA	1949	24	63	0	0	ASCRP3003762	ASCRP3003762	1974.14	372.75	8.904509e+001	8.962966e+000	99	16	3.891015e+000	0	0	0	0	0	0	87.1286	1	1	47.8731	16.84
DATA	1950	24	64	0	0	ASCRP3002673	ASCRP3002673	1999.57	372.671	6.744117e+001	6.821197e+000	77.5	13.5	4.100780e+000	0	0	0	0	0	0	65.9537	1	1	49.5074	14.1765
DATA	1951	24	65	0	0	ASCRP3000419	ASCRP3000419	2024.82	372.411	2.091741e+003	2.091766e+002	2004.5	14	4.626711e+000	0	0	0	0	0	0	2044.54	1	1	52.6241	14.8387
DATA	1952	24	66	0	0	ASCRP3002207	ASCRP3002207	2050.42	372.427	2.643177e+000	1.057086e+000	18	12	3.686462e+000	0	0	0	0	0	0	2.58247	1	0	65	13.56
DATA	1953	24	67	0	0	ASCRP3001217	ASCRP3001217	2075.63	372.556	2.627095e+002	2.629089e+001	269.5	15	4.341597e+000	0	0	0	0	0	0	256.601	1	1	48.2044	14.871
DATA	1954	24	68	0	0	ASCRP3006526	ASCRP3006526	2101.19	372.533	9.621073e+001	9.675416e+000	109	16.5	5.163633e+000	0	0	0	0	0	0	93.9535	1	1	49.5074	16.0588
DATA	1955	24	69	0	0	ASCRP3009622	ASCRP3009622	2126.56	372.532	6.552653e+001	6.632198e+000	78	15.5	4.263178e+000	0	0	0	0	0	0	63.9843	1	1	49.8279	15.6471
DATA	1956	24	70	0	0	ASCRP3012680	ASCRP3012680	2152.03	372.773	1.738266e+002	1.741279e+001	182	16	3.460663e+000	0	0	0	0	0	0	169.757	1	1	45.835	15.5
DATA	1957	24	71	0	0	ASCRP3008755	ASCRP3008755	2177.46	372.878	1.477493e+002	1.481035e+001	158.5	16	4.095211e+000	0	0	0	0	0	0	144.33	1	1	48.8603	15.9565
DATA	1958	24	72	0	0	ASCRP3003635	ASCRP3003635	2202.64	372.598	8.005612e+003	8.005618e+002	7853.5	15	3.908092e+000	0	0	0	0	0	0	7823.37	1	1	52.3208	15.7813
DATA	1959	24	73	0	0	ASCRP3013609	ASCRP3013609	2227.9	372.468	1.945053e+002	1.947739e+001	203	14	3.816189e+000	0	0	0	0	0	0	190.2	1	1	50.1463	14.3684
DATA	1960	24	74	0	0	ASCRP3011075	ASCRP3011075	2253.69	372.662	4.707835e+002	4.708944e+001	460	15	4.695460e+000	0	0	0	0	0	0	460.816	1	1	48.5334	14.7879
DATA	1961	24	75	0	0	ASCRP3012665	ASCRP3012665	2279.01	372.616	4.453073e+002	4.454242e+001	432.5	12.5	5.521427e+000	0	0	0	0	0	0	436.4	1	1	48.8603	13.3846
DATA	1962	24	76	0	0	ASCRP3009266	ASCRP3009266	2304.32	372.647	3.162528e+002	3.164169e+001	326	14	5.543479e+000	0	0	0	0	0	0	310.397	1	1	46.1809	15.2857
DATA	1963	24	77	0	0	ASCRP3011507	ASCRP3011507	2329.56	372.753	9.418332e+001	9.473078e+000	103.5	14	4.840761e+000	0	0	0	0	0	0	92.6113	1	1	48.8603	14.9583
DATA	1964	24	78	0	0	ASCRP3000877	ASCRP3000877	2355.27	372.863	6.349836e+002	6.350646e+001	636	15	4.031834e+000	0	0	0	0	0	0	625.801	1	1	48.2044	15.5455
DATA	1965	24	79	0	0	ASCRP3005910	ASCRP3005910	2380.73	373.177	6.016968e+001	6.101470e+000	73	15	4.515248e+000	0	0	0	0	0	0	59.4594	1	1	44.7812	15.1852
DATA	1966	24	80	0	0	ASCRP3006251	ASCRP3006251	2405.92	373.099	8.329121e+002	8.329732e+001	838.5	14	3.895170e+000	0	0	0	0	0	0	825.548	1	1	46.8651	15.1212
DATA	1967	24	81	0	0	ASCRP3006155	ASCRP3006155	2431.28	372.795	1.926493e+002	1.929115e+001	197	14	3.142767e+000	0	0	0	0	0	0	191.599	1	1	51.4001	13.8929
DATA	1968	24	82	0	0	ASCRP3001761	ASCRP3001761	2457.02	373	2.076208e+001	2.305078e+000	33.5	14	3.825077e+000	0	0	0	0	0	0	20.7336	1	1	44.0646	14.1739
DATA	1969	25	1	0	0	ASCRP3007048	ASCRP3007048	387.032	378.333	9.429793e+001	9.481257e+000	115.5	16	4.765348e+000	0	0	0	0	0	0	95.5862	1	1	45.1352	16.3522
DATA	1970	25	2	0	0	ASCRP3002391	ASCRP3002391	412.375	378.444	1.318477e+002	1.322229e+001	150	19	4.709725e+000	0	0	0	0	0	0	132.458	1	1	48.2044	18.2286
DATA	1971	25	3	0	0	ASCRP3000077	ASCRP3000077	437.942	378.464	2.543383e+002	2.545362e+001	271	17	3.410656e+000	0	0	0	0	0	0	253.44	1	1	47.5395	17.1515
DATA	1972	25	4	0	0	ASCRP3004700	ASCRP3004700	463.126	378.437	3.787401e+002	3.788749e+001	389	18	4.813767e+000	0	0	0	0	0	0	374.68	1	1	52.0157	17.7879
DATA	1973	25	5	0	0	ASCRP3007969	ASCRP3007969	488.442	378.416	8.237997e+001	8.300591e+000	101	19	5.091000e+000	0	0	0	0	0	0	80.9663	1	1	49.8279	18.5806
DATA	1974	25	6	0	0	ASCRP3002222	ASCRP3002222	513.805	378.39	2.148288e+002	2.150724e+001	225	18	4.835991e+000	0	0	0	0	0	0	209.914	1	1	51.4001	18.6471
DATA	1975	25	7	0	0	ASCRP3000731	ASCRP3000731	539.566	378.671	1.157358e+002	1.161922e+001	129.5	18.5	5.476857e+000	0	0	0	0	0	0	112.489	1	1	49.5074	18.0625
DATA	1976	25	8	0	0	ASCRP3002378	ASCRP3002378	564.667	378.5	1.256204e+002	1.260448e+001	132.5	20	3.949185e+000	0	0	0	0	0	0	121.555	1	1	57.5363	18.1034
DATA	1977	25	9	0	0	ASCRP3005595	ASCRP3005595	590.373	378.36	1.268299e+003	1.268342e+002	1190.5	20	6.221710e+000	0	0	0	0	0	0	1222.4	1	1	48.8603	20.25
DATA	1978	25	10	0	0	AS_circRNA_control201	AS_circRNA_control201	615.809	378.338	3.839459e+002	3.840870e+001	380	18	5.250506e+000	0	0	0	0	0	0	368.804	1	1	46.5243	18.8667
DATA	1979	25	11	0	0	ASCRP3008385	ASCRP3008385	641.195	378.481	2.200706e+002	2.203181e+001	219	17	5.056122e+000	0	0	0	0	0	0	210.784	1	1	49.8279	17.7667
DATA	1980	25	12	0	0	ASCRP3004511	ASCRP3004511	666.268	378.592	1.527772e+002	1.531352e+001	161	18.5	5.299596e+000	0	0	0	0	0	0	145.986	1	1	47.8731	19.1667
DATA	1981	25	13	0	0	ASCRP3012186	ASCRP3012186	691.971	378.843	1.786553e+002	1.789628e+001	187	20	5.728461e+000	0	0	0	0	0	0	170.377	1	1	46.8651	19.3793
DATA	1982	25	14	0	0	ASCRP3011934	ASCRP3011934	717.333	378.5	1.687326e+003	1.687358e+002	1630	16	4.014490e+000	0	0	0	0	0	0	1606.85	1	1	57.5363	16.129
DATA	1984	25	16	0	0	ASCRP3001164	ASCRP3001164	767.973	378.753	9.532437e+001	9.590315e+000	106	16	4.678041e+000	0	0	0	0	0	0	90.6092	1	1	47.5395	17.1842
DATA	1985	25	17	0	0	ASCRP3001320	ASCRP3001320	793.937	378.651	2.162231e+001	2.404766e+000	38	16	4.405300e+000	0	0	0	0	0	0	20.5447	1	1	45.1352	17.36
DATA	1986	25	18	0	0	A_23_P7313	NM_001040058	818.582	378.573	7.991292e+001	8.060309e+000	94.5	17	5.023430e+000	0	0	0	0	0	0	75.9238	1	1	57.5363	17.7879
DATA	1987	25	19	0	0	ASCRP3006101	ASCRP3006101	844.247	378.425	3.596969e+002	3.598508e+001	361.5	18	5.115988e+000	0	0	0	0	0	0	341.807	1	1	48.5334	17.56
DATA	1988	25	20	0	0	ASCRP3006959	ASCRP3006959	869.613	378.667	3.880424e+001	4.020476e+000	55	18.5	5.182752e+000	0	0	0	0	0	0	36.8889	1	1	48.8603	17.9667
DATA	1989	25	21	0	0	ASCRP3010611	ASCRP3010611	895	378.545	2.480034e+004	2.480035e+003	23379.5	18	4.479565e+000	0	0	0	0	0	0	23591.8	1	1	55.8519	18.069
DATA	1990	25	22	0	0	ASCRP3007525	ASCRP3007525	920.418	378.573	6.724688e+001	6.806222e+000	83	19	5.240973e+000	0	0	0	0	0	0	64.0235	1	1	57.5363	18.0303
DATA	1991	25	23	0	0	ASCRP3003446	ASCRP3003446	945.765	379.206	1.278793e+002	1.283091e+001	140	18	5.738856e+000	0	0	0	0	0	0	121.867	1	1	46.1809	17.6296
DATA	1992	25	24	0	0	A_23_P252748	NM_007152	970.632	379.265	2.860660e+002	2.862579e+001	290	17.5	4.520892e+000	0	0	0	0	0	0	272.928	1	1	46.5243	17.9615
DATA	1993	25	25	0	0	ASCRP3000544	ASCRP3000544	996.368	379.265	2.657836e+003	2.657857e+002	2571	16	5.022430e+000	0	0	0	0	0	0	2539.11	1	1	46.5243	16.5313
DATA	1994	25	26	0	0	ASCRP3004244	ASCRP3004244	1022.23	378.962	2.764807e+001	2.955790e+000	43.5	17	6.564511e+000	0	0	0	0	0	0	26.4513	1	1	40.6843	18.0303
DATA	1995	25	27	0	0	CUST_3_PI418767722	NM_002539	1047.76	378.909	1.262618e+001	1.638127e+000	31.5	17	4.423133e+000	0	0	0	0	0	0	12.0978	1	1	45.835	16.4444
DATA	1996	25	28	0	0	ASCRP3012539	ASCRP3012539	1072.5	379.257	4.684050e+002	4.685209e+001	477.5	19	5.950886e+000	0	0	0	0	0	0	449.48	1	1	47.2035	18.25
DATA	1997	25	29	0	1	ETG02_36680	ETG02_36680	1098.09	378.614	6.511516e+000	1.227360e+000	23	16	4.515709e+000	0	0	0	0	0	0	6.25872	1	1	57.259	15.9655
DATA	1998	25	30	0	0	ASCRP3002995	ASCRP3002995	1123.46	379.324	6.974940e+001	7.051858e+000	85	17	4.189935e+000	0	0	0	0	0	0	67.1503	1	1	47.2035	17
DATA	1999	25	31	0	0	ASCRP3005401	ASCRP3005401	1148.63	378.596	5.658761e+001	5.752991e+000	70.5	16	6.864584e+000	0	0	0	0	0	0	54.5694	1	1	57.8122	18.2593
DATA	2000	25	32	0	0	ASCRP3002506	ASCRP3002506	1173.85	379.041	3.565904e+002	3.567407e+001	357	15	6.375111e+000	0	0	0	0	0	0	344.438	1	1	47.2035	16.2727
DATA	2001	25	33	0	0	A_23_P25873	NM_007086	1199.88	379.041	6.374663e+001	6.457904e+000	79	16	4.865424e+000	0	0	0	0	0	0	61.6783	1	1	46.8651	15.7879
DATA	2002	25	34	0	0	ASCRP3012790	ASCRP3012790	1224.81	379.026	4.543203e+002	4.544374e+001	464	16	4.724472e+000	0	0	0	0	0	0	440.281	1	1	49.1849	16.2778
DATA	2003	25	35	0	0	ASCRP3002696	ASCRP3002696	1250.37	378.847	1.683287e+002	1.686437e+001	167	17	4.417219e+000	0	0	0	0	0	0	163.387	1	1	42.9674	16.6129
DATA	2004	25	36	0	0	Negative011	Negative011	1275.5	379	1.045697e+000	1.028679e+000	16	18	5.493281e+000	0	0	0	0	0	0	-0.777208	0	0	65	17.3636
DATA	2005	25	37	0	0	ASCRP3012518	ASCRP3012518	1301.46	379.177	7.074174e+001	7.148351e+000	88.5	16	4.124670e+000	0	0	0	0	0	0	68.8736	1	1	49.5074	15.7097
DATA	2006	25	38	0	0	ASCRP3003171	ASCRP3003171	1326.56	379.468	8.445865e+001	8.507918e+000	97.5	16	5.039628e+000	0	0	0	0	0	0	82.3435	1	1	49.8279	16.7419
DATA	2007	25	39	0	0	ASCRP3012407	ASCRP3012407	1352.41	379.425	3.904786e+001	4.036898e+000	56	16	4.640286e+000	0	0	0	0	0	0	38.1215	1	1	48.5334	16.625
DATA	2008	25	40	0	0	ASCRP3011450	ASCRP3011450	1377.49	379.329	2.668494e+001	2.857881e+000	40	15	5.366451e+000	0	0	0	0	0	0	26.0838	1	1	49.8279	15.9189
DATA	2009	25	41	0	0	ASCRP3004048	ASCRP3004048	1402.77	379.087	1.998997e+002	2.001607e+001	212	19	4.333181e+000	0	0	0	0	0	0	195.619	1	1	46.5243	18.9643
DATA	2010	25	42	0	0	ASCRP3010368	ASCRP3010368	1428.42	379.427	7.039383e+000	1.239965e+000	23	17	5.055553e+000	0	0	0	0	0	0	6.8961	1	1	57.5363	16.4
DATA	2011	25	43	0	0	ASCRP3003239	ASCRP3003239	1453.63	379.127	1.032861e+002	1.037883e+001	119.5	17	3.573406e+000	0	0	0	0	0	0	101.278	1	1	47.5395	17
DATA	2012	25	44	0	0	ASCRP3011078	ASCRP3011078	1479	379.455	9.871842e+000	1.418723e+000	27	17	5.329309e+000	0	0	0	0	0	0	9.68832	1	1	55.8519	17.8077
DATA	2013	25	45	0	0	ASCRP3000157	ASCRP3000157	1504.42	379.427	1.015754e+001	1.438215e+000	27	17	4.911551e+000	0	0	0	0	0	0	9.97609	1	1	57.5363	16.96
DATA	2014	25	46	0	0	ASCRP3002758	ASCRP3002758	1529.85	379.551	6.123851e+001	6.207812e+000	73.5	17	4.528529e+000	0	0	0	0	0	0	60.1833	1	1	50.1463	17.1515
DATA	2015	25	47	0	0	ASCRP3011321	ASCRP3011321	1555.42	379.427	3.309673e+001	3.462405e+000	49	18	4.259061e+000	0	0	0	0	0	0	32.5432	1	1	65	17.7037
DATA	2016	25	48	0	0	ASCRP3003254	ASCRP3003254	1580.55	379.44	4.815728e+001	4.921859e+000	64.5	16	5.203810e+000	0	0	0	0	0	0	47.3712	1	1	49.5074	16.7813
DATA	2018	25	50	0	0	ASCRP3012531	ASCRP3012531	1631.8	379.203	5.970180e+001	6.056032e+000	73	15	2.901336e+000	0	0	0	0	0	0	58.7553	1	1	50.1463	14.6818
DATA	2019	25	51	0	0	ASCRP3009631	ASCRP3009631	1656.58	379.427	1.173898e+001	1.552507e+000	28	16	4.708851e+000	0	0	0	0	0	0	11.5542	1	1	57.5363	16.8929
DATA	2020	25	52	0	0	ASCRP3010785	ASCRP3010785	1682.12	379.562	4.210498e+003	4.210510e+002	4087	15	3.871617e+000	0	0	0	0	0	0	4144.26	1	1	52.9257	15.2143
DATA	2021	25	53	0	0	ASCRP3003721	ASCRP3003721	1707.54	379.824	6.276625e+002	6.277447e+001	636	15	4.352727e+000	0	0	0	0	0	0	617.748	1	1	48.8603	14.7097
DATA	2022	25	54	0	0	AS_circRNA_control215	AS_circRNA_control215	1732.89	379.5	9.638718e+002	9.639254e+001	950	14	4.101782e+000	0	0	0	0	0	0	948.431	1	1	56.9804	13.7692
DATA	2023	25	55	0	0	ASCRP3004718	ASCRP3004718	1758.37	379.744	3.349149e+002	3.350691e+001	348	16	5.029111e+000	0	0	0	0	0	0	329.472	1	1	50.1463	16.8667
DATA	2024	25	56	0	0	ASCRP3013136	ASCRP3013136	1783.3	379.9	2.166692e+002	2.169076e+001	230	16.5	3.982003e+000	0	0	0	0	0	0	213.081	1	1	47.2035	15.9722
DATA	2025	25	57	0	0	ASCRP3009429	ASCRP3009429	1809.24	379.653	1.176040e+002	1.180431e+001	128.5	15	4.815600e+000	0	0	0	0	0	0	115.605	1	1	49.1849	15.76
DATA	2026	25	58	0	0	ASCRP3000574	ASCRP3000574	1834.61	379.648	7.215563e+001	7.286987e+000	84	14	4.895207e+000	0	0	0	0	0	0	70.8966	1	1	47.8731	14.9655
DATA	2027	25	59	0	0	ASCRP3000056	ASCRP3000056	1859.8	379.761	2.561405e+002	2.563428e+001	273	13.5	3.987071e+000	0	0	0	0	0	0	251.551	1	1	46.8651	13.375
DATA	2028	25	60	0	0	ASCRP3002717	ASCRP3002717	1885.19	379.716	5.901251e+001	5.988547e+000	72	15	4.061580e+000	0	0	0	0	0	0	57.9239	1	1	50.7771	15.5588
DATA	2029	25	61	0	0	ASCRP3008306	ASCRP3008306	1910.72	379.84	4.472726e+002	4.473888e+001	450	15	4.034886e+000	0	0	0	0	0	0	438.788	1	1	49.1849	14.9697
DATA	2030	25	62	0	0	ASCRP3012932	ASCRP3012932	1936.43	379.932	2.690217e+001	2.877055e+000	42	13	3.584906e+000	0	0	0	0	0	0	26.3774	1	1	48.8603	13.8718
DATA	2031	25	63	0	0	ASCRP3008928	ASCRP3008928	1961.28	380.095	2.973078e+002	2.974829e+001	305	16	4.005413e+000	0	0	0	0	0	0	291.362	1	1	48.8603	16.72
DATA	2032	25	64	0	0	ASCRP3002605	ASCRP3002605	1986.46	380.092	1.657070e+002	1.660212e+001	177	16	3.173851e+000	0	0	0	0	0	0	162.31	1	1	48.8603	15.64
DATA	2033	25	65	0	0	ASCRP3011493	ASCRP3011493	2012.42	379.573	6.722714e+001	6.799881e+000	81	13	3.697614e+000	0	0	0	0	0	0	65.811	1	1	57.5363	13.7879
DATA	2034	25	66	0	0	ASCRP3008278	ASCRP3008278	2037.74	379.741	1.651098e+002	1.654258e+001	174	16	4.684557e+000	0	0	0	0	0	0	161.57	1	1	42.9674	15.4848
DATA	2035	25	67	0	0	ASCRP3009525	ASCRP3009525	2063.07	379.667	1.106812e+002	1.111523e+001	125	15	3.876626e+000	0	0	0	0	0	0	108.271	1	1	48.2044	15.4375
DATA	2036	25	68	0	0	ASCRP3007555	ASCRP3007555	2087.88	379.75	2.766796e+001	2.949684e+000	42	15	4.180086e+000	0	0	0	0	0	0	27.0596	1	1	49.1849	15.8387
DATA	2037	25	69	0	0	ASCRP3004294	ASCRP3004294	2114.28	380.139	9.042185e+001	9.099817e+000	99.5	16	4.279532e+000	0	0	0	0	0	0	88.4298	1	1	47.8731	15.7576
DATA	2038	25	70	0	0	ASCRP3006127	ASCRP3006127	2139.44	379.792	5.093649e+002	5.094676e+001	497	16.5	5.337963e+000	0	0	0	0	0	0	498.123	1	1	49.8279	17.4231
DATA	2039	25	71	0	0	A_23_P213255	NM_020159	2164.63	379.958	2.695837e+001	2.883178e+000	40	17	3.809789e+000	0	0	0	0	0	0	26.3693	1	1	48.2044	16.5833
DATA	2040	25	72	0	0	ASCRP3007115	ASCRP3007115	2190	379.681	6.086097e+001	6.171311e+000	73.5	16	3.817053e+000	0	0	0	0	0	0	59.55	1	1	58.0869	16.6452
DATA	2041	25	73	0	0	ASCRP3004025	ASCRP3004025	2215.33	380.157	4.833897e+002	4.834976e+001	489	13	4.485341e+000	0	0	0	0	0	0	473.303	1	1	47.2035	14.4194
DATA	2042	25	74	0	0	ASCRP3003527	ASCRP3003527	2240.91	380.328	5.698368e+002	5.699281e+001	559.5	14	3.407111e+000	0	0	0	0	0	0	558.433	1	1	45.1352	14.5429
DATA	2043	25	75	0	0	ASCRP3006259	ASCRP3006259	2266.25	380	3.008273e+002	3.010000e+001	303.5	15	5.027922e+000	0	0	0	0	0	0	295.107	1	1	49.1849	15
DATA	2044	25	76	0	0	ASCRP3012197	ASCRP3012197	2291.5	380	5.328971e+000	1.149030e+000	19	14	5.494287e+000	0	0	0	0	0	0	5.23483	1	1	54.1152	14.5172
DATA	2045	25	77	0	0	ASCRP3008644	ASCRP3008644	2317	380	2.935597e+002	2.937355e+001	303	15.5	4.629576e+000	0	0	0	0	0	0	288.867	1	1	50.1463	15.7083
DATA	2046	25	78	0	0	ASCRP3004074	ASCRP3004074	2342.3	380.1	6.991931e+001	7.065097e+000	84.5	15	4.636313e+000	0	0	0	0	0	0	68.9438	1	1	47.2035	15.2333
DATA	2047	25	79	0	0	ASCRP3008254	ASCRP3008254	2368	380.203	2.011223e+002	2.013766e+001	209.5	15	3.399811e+000	0	0	0	0	0	0	198.81	1	1	46.8651	15.9394
DATA	2048	25	80	0	0	ASCRP3001896	ASCRP3001896	2393.21	380.236	2.581465e+002	2.583435e+001	263	14	5.121803e+000	0	0	0	0	0	0	255.901	1	1	47.5395	15.3438
DATA	2049	25	81	0	0	ASCRP3012803	ASCRP3012803	2418.91	380.104	4.012399e+001	4.136459e+000	52	14	3.132147e+000	0	0	0	0	0	0	39.9062	1	1	46.8651	15.1034
DATA	2050	25	82	0	0	A_23_P213255	NM_020159	2443.91	380.386	2.354784e+001	2.558975e+000	35.5	13	4.294700e+000	0	0	0	1	0	0	23.5085	1	1	57.259	14
DATA	2051	26	1	0	0	ASCRP3008859	ASCRP3008859	399.522	385.701	2.847010e+001	3.015201e+000	46	16.5	4.722456e+000	0	0	0	0	0	0	28.672	1	1	46.5243	16.6111
DATA	2052	26	2	0	0	ASCRP3006853	ASCRP3006853	425.563	385.469	1.204122e+001	1.566194e+000	30	18	3.529371e+000	0	0	0	0	0	0	12.0229	1	1	45.1352	17.3514
DATA	2053	26	3	0	0	ASCRP3005823	ASCRP3005823	450.5	385.5	2.999696e+002	3.001393e+001	319	17	4.184971e+000	0	0	0	0	0	0	297.277	1	1	46.5243	16.7742
DATA	2054	26	4	0	0	ASCRP3011860	ASCRP3011860	475.893	385.5	8.054889e+000	1.296558e+000	26	18.5	4.737888e+000	0	0	0	0	0	0	7.92806	1	1	56.9804	18.4375
DATA	2055	26	5	0	0	A_23_P253524	NM_001813	501.418	385.573	1.514201e+002	1.517648e+001	168	19	6.037241e+000	0	0	0	0	0	0	148.119	1	1	57.5363	19.3448
DATA	2056	26	6	0	0	CUST_16_PI418767722	NM_001536	526.582	385.573	1.371255e+001	1.713686e+000	31	20	5.106791e+000	0	0	0	0	0	0	13.3416	1	1	57.5363	19.7
DATA	2057	26	7	0	0	ASCRP3009248	ASCRP3009248	551.974	386.026	4.481044e+002	4.482234e+001	435	20.5	6.500651e+000	0	0	0	0	0	0	433.861	1	1	46.8651	18.5385
DATA	2058	26	8	0	0	ASCRP3003622	ASCRP3003622	577.582	385.573	3.818955e+000	1.105161e+000	21	19	5.772609e+000	0	0	0	0	0	0	3.68241	1	0	57.5363	18.6389
DATA	2059	26	9	0	0	ASCRP3005374	ASCRP3005374	602.946	385.523	5.132399e+001	5.236866e+000	65	18	5.766006e+000	0	0	0	0	0	0	49.3123	1	1	55.8519	18.8056
DATA	2060	26	10	0	0	ASCRP3002182	ASCRP3002182	628.3	385.9	4.431750e+002	4.432980e+001	442	20.5	5.109268e+000	0	0	0	0	0	0	424.482	1	1	47.2035	19.7692
DATA	2061	26	11	0	0	ASCRP3012676	ASCRP3012676	653.391	386.246	6.899465e+001	6.978413e+000	84.5	20	5.431390e+000	0	0	0	0	0	0	65.9149	1	1	46.8651	19.6
DATA	2062	26	12	0	0	CUST_17_PI418767722	NM_003753	679.254	386.014	1.330477e+002	1.334605e+001	151	17.5	4.992057e+000	0	0	0	0	0	0	126.846	1	1	47.2035	18.7778
DATA	2063	26	13	0	0	ASCRP3002628	ASCRP3002628	704.5	385.648	1.163007e+001	1.567223e+000	29	16	3.362357e+000	0	0	0	0	0	0	11.0707	1	1	57.5363	15.7188
DATA	2064	26	14	1028	1	(+)E1A_r60_a20	E1A_r60_a20	729.912	385.614	7.786149e+001	7.856871e+000	91	17	5.027996e+000	0	0	0	0	0	0	74.0264	1	1	57.259	16.8529
DATA	2065	26	15	0	0	A_23_P41948	NM_017785	755.368	386.265	2.393790e+002	2.396104e+001	248	17.5	4.887340e+000	0	0	0	0	0	0	227.375	1	1	46.5243	17.7188
DATA	2066	26	16	0	0	ASCRP3010429	ASCRP3010429	780.899	386.493	1.702531e+001	2.002037e+000	34	16	4.632186e+000	0	0	0	0	0	0	16.1631	1	1	46.8651	16.6857
DATA	2067	26	17	0	0	ASCRP3006708	ASCRP3006708	805.805	385.622	4.318922e+003	4.318935e+002	4108	17	5.094509e+000	0	0	0	0	0	0	4099.88	1	1	51.0895	17.3333
DATA	2068	26	18	0	0	ASCRP3003663	ASCRP3003663	831.826	385.935	5.232829e+001	5.337794e+000	65	17	4.166863e+000	0	0	0	0	0	0	49.6779	1	1	37.847	17.0294
DATA	2069	26	19	0	0	ASCRP3004510	ASCRP3004510	856.633	385.596	1.035326e+001	1.476681e+000	27	17.5	5.509972e+000	0	0	0	0	0	0	9.83271	1	1	57.8122	17.7143
DATA	2070	26	20	0	0	ASCRP3005426	ASCRP3005426	882.5	386	9.207160e+001	9.267104e+000	100	18	4.603879e+000	0	0	0	0	0	0	87.4921	1	1	54.1152	17.0645
DATA	2071	26	21	0	0	ASCRP3009225	ASCRP3009225	907.5	386	5.128898e+001	5.235576e+000	66	18	5.196626e+000	0	0	0	0	0	0	48.7767	1	1	54.1152	18.1724
DATA	2072	26	22	0	0	ASCRP3005218	ASCRP3005218	932.806	386.343	2.220130e+002	2.222614e+001	227	16	4.562182e+000	0	0	0	0	0	0	211.341	1	1	45.835	16.6563
DATA	2073	26	23	0	0	ASCRP3005193	ASCRP3005193	958.138	386.477	1.508631e+003	1.508667e+002	1450.5	18	5.526615e+000	0	0	0	0	0	0	1437.76	1	1	44.7812	17.75
DATA	2074	26	24	0	0	ASCRP3003567	ASCRP3003567	983.708	386.246	1.472131e+003	1.472168e+002	1394	16	3.811766e+000	0	0	0	0	0	0	1404.82	1	1	45.1352	15.6207
DATA	2075	26	25	0	0	ASCRP3013532	ASCRP3013532	1009.16	386.3	1.159759e+002	1.164470e+001	126.5	14	4.831289e+000	0	0	0	0	0	0	110.829	1	1	46.8651	14.8529
DATA	2076	26	26	0	0	ASCRP3011928	ASCRP3011928	1034.3	386.1	1.637189e+002	1.640520e+001	175	17.5	4.737557e+000	0	0	0	0	0	0	156.689	1	1	47.2035	17
DATA	2077	26	27	0	0	ASCRP3004218	ASCRP3004218	1060	386.319	4.806557e+001	4.918462e+000	65	18.5	6.565176e+000	0	0	0	0	0	0	46.0749	1	1	58.0869	18.3077
DATA	2078	26	28	0	0	ASCRP3002257	ASCRP3002257	1085.21	386.289	1.025319e+002	1.030595e+001	114	17.5	5.589138e+000	0	0	0	0	0	0	98.4459	1	1	49.5074	18.0385
DATA	2079	26	29	0	0	ASCRP3009650	ASCRP3009650	1110.22	386.254	7.965009e+001	8.032591e+000	93.5	17	5.110543e+000	0	0	0	0	0	0	76.6029	1	1	46.1809	17
DATA	2080	26	30	0	0	ASCRP3012307	ASCRP3012307	1136.29	386.26	5.080934e+002	5.081994e+001	504.5	17.5	6.622073e+000	0	0	0	0	0	0	489.512	1	1	48.2044	18
DATA	2081	26	31	0	0	ASCRP3003778	ASCRP3003778	1161.31	386.338	5.895869e+001	5.986234e+000	74	17.5	7.430321e+000	0	0	0	0	0	0	56.8985	1	1	48.5334	19.375
DATA	2082	26	32	0	0	ASCRP3007902	ASCRP3007902	1186.81	386.519	1.582079e+002	1.585457e+001	171	15	4.199600e+000	0	0	0	0	0	0	152.942	1	1	49.8279	14.5946
DATA	2083	26	33	0	0	ASCRP3013052	ASCRP3013052	1212.42	386.427	3.689542e+000	1.096600e+000	20.5	15	4.467687e+000	0	0	0	0	0	0	3.57282	1	0	57.5363	15.9091
DATA	2084	26	34	0	0	ASCRP3006892	ASCRP3006892	1237.75	386.644	2.322708e+002	2.324995e+001	241.5	16.5	4.884411e+000	0	0	0	0	0	0	225.296	1	1	48.5334	16.7333
DATA	2085	26	35	0	0	A_23_P250196	NM_178812	1263.5	386.591	2.539984e+001	2.740607e+000	42	17	4.202685e+000	0	0	0	0	0	0	24.6774	1	1	45.835	16.6552
DATA	2086	26	36	0	0	ASCRP3008804	ASCRP3008804	1288.61	386.556	7.652618e+001	7.721315e+000	92	18	4.866471e+000	0	0	0	0	0	0	74.4641	1	1	48.2044	17.4444
DATA	2087	26	37	0	0	ASCRP3013175	ASCRP3013175	1313.88	386.615	5.048428e+002	5.049470e+001	497	14.5	4.518666e+000	0	0	0	0	0	0	491.97	1	1	53.8203	14.9688
DATA	2088	26	38	0	0	ASCRP3011650	ASCRP3011650	1339.26	386.778	2.406397e+002	2.408578e+001	256	16	3.543584e+000	0	0	0	0	0	0	234.838	1	1	47.5395	15.9032
DATA	2089	26	39	0	0	ASCRP3006213	ASCRP3006213	1363.98	386.536	2.081448e+002	2.083963e+001	201	14	4.226540e+000	0	0	0	0	0	0	203.389	1	1	42.2201	14.6364
DATA	2090	26	40	0	0	ASCRP3010774	ASCRP3010774	1390.11	386.5	7.553520e+001	7.622354e+000	90	17	4.912246e+000	0	0	0	0	0	0	73.9041	1	1	56.9804	16.6111
DATA	2091	26	41	0	0	ASCRP3008756	ASCRP3008756	1415.5	386.5	2.649972e+001	2.839820e+000	41	19	5.487110e+000	0	0	0	0	0	0	25.9574	1	1	57.5363	17.5862
DATA	2092	26	42	66	-1	(-)3xSLv1	NegativeControl	1440.89	386.5	1.036694e+000	1.019822e+000	14	16.5	4.872570e+000	0	0	0	0	0	0	-1.75941	0	0	56.9804	16.5
DATA	2093	26	43	0	0	ASCRP3013511	ASCRP3013511	1466.34	386.761	1.894801e+001	2.151348e+000	36	17	4.589409e+000	0	0	0	0	0	0	18.5977	1	1	47.5395	17.2963
DATA	2094	26	44	0	0	ASCRP3010393	ASCRP3010393	1491.67	386.253	8.435111e+001	8.496321e+000	98	17	4.632045e+000	0	0	0	0	0	0	82.8578	1	1	49.1849	17.9259
DATA	2095	26	45	0	0	ASCRP3001609	ASCRP3001609	1517	386.5	5.001628e+002	5.002662e+001	500	17	4.554541e+000	0	0	0	0	0	0	491.675	1	1	48.5334	16.6207
DATA	2096	26	46	0	0	ASCRP3000857	ASCRP3000857	1542.5	386.5	2.847893e+002	2.849707e+001	292	16	4.395043e+000	0	0	0	0	0	0	280.131	1	1	57.5363	16.3235
DATA	2097	26	47	0	0	ASCRP3008957	ASCRP3008957	1567.96	387.069	3.735025e+001	3.870760e+000	51	15	5.823571e+000	0	0	0	0	0	0	36.76	1	1	46.8651	16.7742
DATA	2098	26	48	0	0	ASCRP3002253	ASCRP3002253	1593.58	386.878	1.401975e+002	1.405650e+001	157.5	15	4.144128e+000	0	0	0	0	0	0	138.035	1	1	48.5334	15.9118
DATA	2099	26	49	0	0	ASCRP3003322	ASCRP3003322	1618.58	386.573	4.368092e+001	4.484561e+000	57	15	3.349761e+000	0	0	0	0	0	0	43.0181	1	1	57.5363	15.5357
DATA	2100	26	50	0	0	ASCRP3001415	ASCRP3001415	1643.74	386.736	4.686472e+002	4.687571e+001	470	16	5.700752e+000	0	0	0	0	0	0	461.629	1	1	47.5395	15.963
DATA	2101	26	51	0	0	ASCRP3005423	ASCRP3005423	1669.42	386.573	9.231035e+000	1.372087e+000	25	16	3.846031e+000	0	0	0	0	0	0	9.09339	1	1	65	16.6333
DATA	2102	26	52	0	0	A_23_P154235	NM_004688	1694.58	386.573	2.927864e+001	3.098857e+000	45	15.5	3.926749e+000	0	0	0	0	0	0	28.8417	1	1	57.5363	15
DATA	2103	26	53	0	0	ASCRP3012964	ASCRP3012964	1720.42	386.573	5.218964e+001	5.316797e+000	67	14	4.493050e+000	0	0	0	0	0	0	51.4051	1	1	57.5363	14
DATA	2104	26	54	0	0	ASCRP3001584	ASCRP3001584	1745.58	386.573	2.643931e+004	2.643932e+003	26148.5	18	4.105795e+000	0	0	0	0	0	0	26036.9	1	1	57.5363	17.6296
DATA	2105	26	55	0	0	Negative030	Negative030	1771	386.545	7.013647e+000	1.234352e+000	21	16	4.278762e+000	0	0	0	0	0	0	6.90502	1	1	65	16.4324
DATA	2106	26	56	0	0	CUST_2_PI418767722	NM_002455	1796.22	387.406	1.034600e+003	1.034650e+002	1040	15	3.998529e+000	0	0	0	0	0	0	1018.36	1	1	46.5243	14.8
DATA	2107	26	57	0	0	ASCRP3010457	ASCRP3010457	1821.63	387.265	1.612631e+003	1.612663e+002	1595	14	5.437391e+000	0	0	0	0	0	0	1586.66	1	1	46.5243	15.7391
DATA	2108	26	58	0	0	ASCRP3005618	ASCRP3005618	1847.33	386.754	2.842398e+001	3.018828e+000	44	13	5.044075e+000	0	0	0	0	0	0	27.9515	1	1	47.2035	14.4783
DATA	2109	26	59	0	0	Negative008	Negative008	1872.64	386.87	3.721688e+002	3.723078e+001	375	15	3.287271e+000	0	0	0	0	0	0	365.812	1	1	46.8651	14.3846
DATA	2110	26	60	0	0	ASCRP3009114	ASCRP3009114	1898.29	387.242	4.573267e+002	4.574400e+001	465	15	4.784429e+000	0	0	0	0	0	0	449.312	1	1	45.4864	15.1429
DATA	2111	26	61	0	0	ASCRP3006516	ASCRP3006516	1922.93	387.42	1.026411e+002	1.031450e+001	114.5	15.5	3.342516e+000	0	0	0	0	0	0	100.794	1	1	46.1809	15
DATA	2112	26	62	0	0	ASCRP3006690	ASCRP3006690	1948.63	387.265	1.837084e+002	1.839907e+001	195	14	5.048312e+000	0	0	0	0	0	0	180.304	1	1	46.5243	15.1786
DATA	2113	26	63	0	0	A_23_P11685	NM_024420	1974.39	386.931	1.012697e+001	1.436956e+000	25	16	3.531761e+000	0	0	0	0	0	0	9.9337	1	1	53.8203	16.16
DATA	2114	26	64	0	0	ASCRP3004620	ASCRP3004620	1999.36	387.175	4.523439e+003	4.523450e+002	4449	14	3.173338e+000	0	0	0	0	0	0	4435.27	1	1	49.5074	14.5152
DATA	2115	26	65	0	0	ASCRP3001831	ASCRP3001831	2025.24	387	2.250986e+003	2.251009e+002	2136	14	3.586212e+000	0	0	0	0	0	0	2206.11	1	1	46.8651	14.3667
DATA	2116	26	66	0	0	ASCRP3003194	ASCRP3003194	2050.5	386.968	3.493481e+001	3.639538e+000	50	16	4.677882e+000	0	0	0	0	0	0	34.2264	1	1	43.7019	16.1515
DATA	2117	26	67	0	0	ASCRP3005309	ASCRP3005309	2075.86	387.121	3.895613e+001	4.027170e+000	51	15.5	4.325002e+000	0	0	0	0	0	0	38.1575	1	1	46.1809	15.9375
DATA	2118	26	68	0	0	ASCRP3002978	ASCRP3002978	2101.15	387.122	2.344334e+002	2.346557e+001	241	16	3.469026e+000	0	0	0	0	0	0	229.594	1	1	47.8731	16.5789
DATA	2119	26	69	0	0	ASCRP3009823	ASCRP3009823	2126.5	387.352	1.160297e+001	1.545586e+000	26	15	4.993443e+000	0	0	0	0	0	0	11.3637	1	1	57.5363	15.3704
DATA	2120	26	70	0	0	ASCRP3004606	ASCRP3004606	2151.91	387.386	6.521535e+002	6.522334e+001	635	18	5.947188e+000	0	0	0	0	0	0	638.798	1	1	57.259	17.9643
DATA	2121	26	71	1028	1	(+)E1A_r60_a22	E1A_r60_a22	2177.42	387.427	2.558531e+001	2.754572e+000	38	15	3.411441e+000	0	0	0	0	0	0	25.0694	1	1	57.5363	15.931
DATA	2122	26	72	0	0	ASCRP3009446	ASCRP3009446	2202.88	387.397	3.776387e+002	3.777765e+001	374	14.5	4.588310e+000	0	0	0	0	0	0	370.21	1	1	48.5334	15.9118
DATA	2123	26	73	0	0	ASCRP3003550	ASCRP3003550	2228.07	387.268	4.685999e+002	4.687108e+001	463.5	14	3.756871e+000	0	0	0	0	0	0	459.703	1	1	47.5395	14.6471
DATA	2124	26	74	0	0	AS_circRNA_control201	AS_circRNA_control201	2253.59	387.247	3.568146e+002	3.569599e+001	364	15	3.797806e+000	0	0	0	0	0	0	350.384	1	1	48.5334	15.56
DATA	2125	26	75	0	0	ASCRP3006461	ASCRP3006461	2278.75	387.597	5.329921e+001	5.426081e+000	67	14	5.442557e+000	0	0	0	0	0	0	52.408	1	1	46.5243	14.5833
DATA	2126	26	76	0	0	ASCRP3001689	ASCRP3001689	2304.48	387.328	7.177548e+001	7.249024e+000	83	16	5.176258e+000	0	0	0	0	0	0	70.6829	1	1	43.3362	15.8571
DATA	2127	26	77	0	0	ASCRP3007361	ASCRP3007361	2329.58	387.541	5.636123e+002	5.637034e+001	559	13	4.090252e+000	0	0	0	0	0	0	556.102	1	1	49.1849	14.2857
DATA	2128	26	78	0	0	ASCRP3002404	ASCRP3002404	2355.18	387.621	1.488361e+002	1.491792e+001	159	15	4.684490e+000	0	0	0	0	0	0	147.191	1	1	45.4864	15
DATA	2129	26	79	0	0	ASCRP3009560	ASCRP3009560	2380.44	387.534	3.058834e+002	3.060497e+001	312	15	4.731046e+000	0	0	0	0	0	0	303.295	1	1	49.1849	16.129
DATA	2130	26	80	0	0	ASCRP3003804	ASCRP3003804	2405.83	387.688	4.470485e+001	4.582146e+000	58	14	3.704700e+000	0	0	0	0	0	0	44.4649	1	1	45.4864	14.7813
DATA	2131	26	81	0	0	ASCRP3009023	ASCRP3009023	2431.42	387.427	5.915330e+001	5.999574e+000	72.5	14	2.733918e+000	0	0	0	0	0	0	59.0424	1	1	57.5363	14.7391
DATA	2132	26	82	0	0	ASCRP3009660	ASCRP3009660	2456.45	387.613	7.862227e+001	7.925298e+000	90	14	4.316744e+000	0	0	0	0	0	0	78.7908	1	1	49.5074	14.0245
DATA	2133	27	1	0	0	ASCRP3008225	ASCRP3008225	386.884	393.116	8.116139e+001	8.176346e+000	101	16	4.546957e+000	0	0	0	0	0	0	81.9471	1	1	46.8651	15.8175
DATA	2134	27	2	0	0	ASCRP3004162	ASCRP3004162	412.29	393.116	8.603995e+001	8.661816e+000	104	17	4.260682e+000	0	0	0	0	0	0	86.1121	1	1	46.1809	17.1818
DATA	2135	27	3	0	0	ASCRP3005775	ASCRP3005775	437.942	393.232	3.784160e+002	3.785500e+001	389.5	18	3.490872e+000	0	0	0	0	0	0	375.692	1	1	46.5243	17.3784
DATA	2136	27	4	0	0	ASCRP3012944	ASCRP3012944	463.562	393.027	6.857261e+001	6.931900e+000	83.5	18	4.700186e+000	0	0	0	0	0	0	67.5926	1	1	48.5334	17.5526
DATA	2137	27	5	0	0	ASCRP3009094	ASCRP3009094	488.739	393.174	1.193061e+002	1.197421e+001	134.5	17.5	4.915282e+000	0	0	0	0	0	0	116.853	1	1	46.1809	18
DATA	2138	27	6	0	0	ASCRP3002892	ASCRP3002892	513.59	393.077	7.365397e+003	7.365404e+002	7027.5	19.5	5.360304e+000	0	0	0	0	0	0	7173.93	1	1	49.5074	18.9063
DATA	2139	27	7	0	0	ASCRP3002700	ASCRP3002700	539.653	393.12	7.015683e+001	7.091182e+000	87	20	5.403201e+000	0	0	0	0	0	0	67.9805	1	1	48.8603	20.1379
DATA	2140	27	8	0	0	ASCRP3012520	ASCRP3012520	564.568	393.21	2.292929e+003	2.292952e+002	2184	16	4.240613e+000	0	0	0	0	0	0	2212.19	1	1	49.8279	17.871
DATA	2141	27	9	0	0	ASCRP3002479	ASCRP3002479	590.5	393	4.769720e+002	4.770854e+001	463	19	5.952622e+000	0	0	0	0	0	0	458.412	1	1	48.5334	19.0606
DATA	2142	27	10	0	0	ASCRP3007864	ASCRP3007864	615.578	392.828	8.210339e+003	8.210345e+002	7885	19	4.459782e+000	0	0	0	0	0	0	7865.86	1	1	44.7812	19.2
DATA	2143	27	11	0	0	ASCRP3006738	ASCRP3006738	641.016	392.828	2.785388e+002	2.787354e+001	277	20	4.944354e+000	0	0	0	0	0	0	266.125	1	1	45.4864	19.087
DATA	2144	27	12	0	0	ASCRP3006801	ASCRP3006801	665.873	393.079	1.198405e+002	1.202987e+001	133	20	4.901253e+000	0	0	0	0	0	0	114.244	1	1	45.4864	20.0882
DATA	2145	27	13	0	0	ASCRP3010056	ASCRP3010056	691.819	393.361	1.636340e+002	1.639711e+001	176	16	4.805463e+000	0	0	0	0	0	0	155.702	1	1	47.8731	17.6774
DATA	2146	27	14	0	0	ASCRP3010307	ASCRP3010307	717.6	393.493	4.360254e+001	4.485463e+000	59	15.5	4.146389e+000	0	0	0	0	0	0	41.4313	1	1	49.8279	15.9688
DATA	2147	27	15	0	0	ASCRP3009657	ASCRP3009657	742.683	393.4	3.705583e+001	3.852399e+000	51.5	16	4.630672e+000	0	0	0	0	0	0	35.1776	1	1	43.3362	16.4643
DATA	2149	27	17	0	0	ASCRP3003140	ASCRP3003140	793.323	392.815	6.142583e+002	6.143488e+001	601	16	4.003693e+000	0	0	0	0	0	0	582.65	1	1	45.4864	16.6207
DATA	2150	27	18	0	0	ASCRP3000036	ASCRP3000036	818.919	393.338	9.272905e+001	9.332645e+000	103	16	3.176865e+000	0	0	0	0	0	0	87.9546	1	1	48.8603	16.6774
DATA	2151	27	19	0	0	ASCRP3013479	ASCRP3013479	844.567	393.03	3.383124e+001	3.543487e+000	51	17.5	5.001264e+000	0	0	0	0	0	0	32.1	1	1	45.835	17.7667
DATA	2152	27	20	0	0	ASCRP3001475	ASCRP3001475	869.787	393.4	1.196239e+002	1.200868e+001	131	18	5.121744e+000	0	0	0	0	0	0	113.56	1	1	49.1849	17.9677
DATA	2153	27	21	0	0	ASCRP3006515	ASCRP3006515	895.122	393.527	1.461311e+002	1.465097e+001	161	18	4.422572e+000	0	0	0	0	0	0	138.829	1	1	48.8603	17.3226
DATA	2154	27	22	0	0	ASCRP3003943	ASCRP3003943	919.937	393.54	5.975964e+003	5.975973e+002	5618	18	5.081346e+000	0	0	0	0	0	0	5682.68	1	1	44.0646	17.1515
DATA	2155	27	23	0	1	ETG05_36762	ETG05_36762	945.535	393.704	1.943673e+002	1.946509e+001	200.5	17	4.907662e+000	0	0	0	0	0	0	185.037	1	1	47.8731	16.5417
DATA	2156	27	24	0	0	Negative046	Negative046	971.333	393.5	2.440097e+001	2.656041e+000	39	17	4.159882e+000	0	0	0	0	0	0	23.2603	1	1	57.5363	16.2308
DATA	2157	27	25	0	0	ASCRP3001333	ASCRP3001333	996.253	393.627	3.128862e+002	3.130616e+001	303	15	4.763967e+000	0	0	0	0	0	0	298.671	1	1	49.1849	16.1538
DATA	2158	27	26	0	0	ASCRP3012777	ASCRP3012777	1021.89	393.5	4.891448e+001	5.002035e+000	64.5	15	4.313356e+000	0	0	0	0	0	0	46.7639	1	1	65	15.4286
DATA	2159	27	27	0	0	ASCRP3012689	ASCRP3012689	1047.38	393.583	4.003306e+001	4.137275e+000	56	17.5	6.317741e+000	0	0	0	0	0	0	38.3345	1	1	48.2044	17.9231
DATA	2160	27	28	0	0	ASCRP3012258	ASCRP3012258	1072.58	393.573	1.279206e+002	1.283447e+001	138	18.5	6.380605e+000	0	0	0	0	0	0	122.696	1	1	57.5363	18.0455
DATA	2161	27	29	0	0	ASCRP3001061	ASCRP3001061	1098.11	393.5	6.146325e+001	6.233822e+000	77.5	17	4.190312e+000	0	0	0	0	0	0	59.055	1	1	56.9804	16.6061
DATA	2162	27	30	0	0	ASCRP3001564	ASCRP3001564	1123.5	393.897	3.424293e+001	3.578440e+000	50.5	17	4.985965e+000	0	0	0	0	0	0	32.9586	1	1	50.4627	16.8788
DATA	2163	27	31	0	0	ASCRP3001838	ASCRP3001838	1148.59	393.855	3.670383e+001	3.814105e+000	53	15	6.827033e+000	0	0	0	0	0	0	35.389	1	1	49.8279	17.4138
DATA	2164	27	32	0	0	ASCRP3006764	ASCRP3006764	1174.03	393.867	3.535849e+001	3.684306e+000	51	16	5.065288e+000	0	0	0	0	0	0	34.1522	1	1	47.5395	16.6667
DATA	2165	27	33	0	0	ASCRP3006710	ASCRP3006710	1199.54	393.882	1.523576e+002	1.527077e+001	166	15	5.129343e+000	0	0	0	0	0	0	147.419	1	1	49.8279	15.4118
DATA	2166	27	34	0	0	ASCRP3000225	ASCRP3000225	1224.87	394.014	6.713863e+001	6.792672e+000	82.5	16	5.156867e+000	0	0	0	0	0	0	65.0747	1	1	46.8651	16.6286
DATA	2167	27	35	0	0	ASCRP3011966	ASCRP3011966	1250.48	393.849	2.392057e+002	2.394273e+001	246	15	4.713726e+000	0	0	0	0	0	0	232.246	1	1	47.8731	16.1724
DATA	2168	27	36	0	0	ASCRP3006692	ASCRP3006692	1275.34	394.123	1.428313e+002	1.432010e+001	157	18	4.322330e+000	0	0	0	0	0	0	138.899	1	1	48.5334	17.3571
DATA	2169	27	37	0	0	ASCRP3006854	ASCRP3006854	1301.13	394.25	7.249924e+001	7.322256e+000	88.5	14	4.235031e+000	0	0	0	0	0	0	70.6166	1	1	46.1809	15
DATA	2170	27	38	0	0	ASCRP3005279	ASCRP3005279	1326.77	394.297	2.386059e+002	2.388260e+001	247	16	5.304695e+000	0	0	0	0	0	0	232.764	1	1	45.1352	15.8387
DATA	2171	27	39	0	0	ASCRP3006324	ASCRP3006324	1352.1	393.961	7.830603e+001	7.897229e+000	94	16	5.201680e+000	0	0	0	0	0	0	76.4964	1	1	48.2044	15.3333
DATA	2172	27	40	0	0	ASCRP3002178	ASCRP3002178	1377.12	394.136	2.495178e+001	2.696480e+000	41	14	4.075967e+000	0	0	0	0	0	0	24.4076	1	1	46.1809	14.6512
DATA	2173	27	41	0	0	ASCRP3004465	ASCRP3004465	1402.64	393.742	8.195000e+003	8.195007e+002	8181	18	4.772292e+000	0	0	0	0	0	0	8026.12	1	1	46.1809	17.9459
DATA	2174	27	42	0	0	ASCRP3009876	ASCRP3009876	1428.09	394.031	1.737858e+002	1.740847e+001	186.5	19	5.613731e+000	0	0	0	0	0	0	170.403	1	1	46.5243	17.2258
DATA	2175	27	43	0	0	ASCRP3005032	ASCRP3005032	1453.7	394.254	2.644390e+002	2.646351e+001	273	16	5.123355e+000	0	0	0	0	0	0	259.57	1	1	45.835	16.0345
DATA	2176	27	44	0	0	Negative024	Negative024	1479	393.681	1.034691e+000	1.022799e+000	17	16.5	5.392554e+000	0	0	0	0	0	0	0.987178	0	0	65	16.7813
DATA	2177	27	45	0	0	ASCRP3000566	ASCRP3000566	1504.29	394.167	3.543843e+003	3.543858e+002	3538	17	4.582576e+000	0	0	0	0	0	0	3484.7	1	1	45.835	17
DATA	2178	27	46	0	0	ASCRP3004385	ASCRP3004385	1529.65	394.277	1.705159e+002	1.708185e+001	182	17	5.247988e+000	0	0	0	0	0	0	167.792	1	1	45.1352	16.9
DATA	2179	27	47	0	0	ASCRP3010511	ASCRP3010511	1555.5	394	8.491248e+000	1.323828e+000	24.5	16	4.214390e+000	0	0	0	0	0	0	8.36056	1	1	54.1152	16.2414
DATA	2180	27	48	0	0	ASCRP3005345	ASCRP3005345	1580.5	394	1.926077e+004	1.926077e+003	18911	15.5	5.397578e+000	0	0	0	0	0	0	18973.6	1	1	54.1152	16.4231
DATA	2181	27	49	0	0	ASCRP3005615	ASCRP3005615	1606.07	393.786	1.197992e+002	1.202282e+001	135	15	3.506972e+000	0	0	0	0	0	0	118.056	1	1	46.8651	15.3333
DATA	2182	27	50	0	0	ASCRP3008296	ASCRP3008296	1631.44	393.973	1.452339e+002	1.455878e+001	161	15	2.774610e+000	0	0	0	0	0	0	143.163	1	1	48.5334	14.5385
DATA	2183	27	51	1028	1	(+)E1A_r60_n9	E1A_r60_n9	1656.5	394	2.104902e+000	1.035902e+000	18	16	4.537721e+000	0	0	0	0	0	0	2.07524	1	0	54.1152	16.1818
DATA	2184	27	52	0	0	ASCRP3001519	ASCRP3001519	1682.06	393.884	6.577263e+001	6.655002e+000	76.5	16	4.030764e+000	0	0	0	0	0	0	64.8497	1	1	46.8651	15.6
DATA	2185	27	53	0	0	ASCRP3011426	ASCRP3011426	1707.5	394.5	1.276104e+003	1.276144e+002	1252	14	5.099756e+000	0	0	0	0	0	0	1258.27	1	1	52.9257	14.7838
DATA	2186	27	54	0	1	RC5	RC5	1732.91	394.386	1.031083e+000	1.014302e+000	13	16	5.012076e+000	0	0	0	0	0	0	-2.40415	0	0	57.259	15.4737
DATA	2187	27	55	0	0	ASCRP3005138	ASCRP3005138	1758.27	394.442	1.675859e+002	1.678927e+001	179.5	16	4.805300e+000	0	0	0	0	0	0	165.192	1	1	49.8279	17
DATA	2188	27	56	0	0	ASCRP3004931	ASCRP3004931	1783.56	394.532	9.639958e+001	9.693219e+000	111	16	2.785224e+000	0	0	0	0	0	0	94.9987	1	1	50.4627	15.3667
DATA	2189	27	57	0	0	ASCRP3007632	ASCRP3007632	1809.21	394.044	1.709017e+002	1.712029e+001	183	14.5	6.093326e+000	0	0	0	0	0	0	168.35	1	1	46.5243	15.2083
DATA	2190	27	58	0	0	ASCRP3007930	ASCRP3007930	1834.53	394.315	3.467289e+002	3.468775e+001	354	17	5.524357e+000	0	0	0	0	0	0	341.433	1	1	48.5334	17
DATA	2191	27	59	0	0	ASCRP3007925	ASCRP3007925	1860.05	394.107	4.408937e+001	4.524484e+000	58	13	4.368655e+000	0	0	0	0	0	0	43.3958	1	1	47.2035	13.7083
DATA	2192	27	60	0	0	ASCRP3008048	ASCRP3008048	1885.05	394.381	1.256135e+001	1.615844e+000	29	15	4.173233e+000	0	0	0	0	0	0	12.3586	1	1	44.0646	14.8889
DATA	2193	27	61	0	0	ASCRP3009578	ASCRP3009578	1910.79	394.301	4.078275e+002	4.079543e+001	421	17	4.730556e+000	0	0	0	0	0	0	401.044	1	1	48.2044	16.6333
DATA	2194	27	62	0	0	ASCRP3001339	ASCRP3001339	1935.99	394.618	2.620981e+003	2.621000e+002	2560	13	2.847072e+000	0	0	0	0	0	0	2576.27	1	1	53.5237	13.4286
DATA	2195	27	63	0	0	ASCRP3001089	ASCRP3001089	1961.42	394.427	1.034713e+000	1.017874e+000	15	15	3.828403e+000	0	0	0	0	0	0	-0.0208151	0	0	65	15.36
DATA	2196	27	64	0	0	ASCRP3004705	ASCRP3004705	1986.5	394.561	1.049723e+003	1.049772e+002	1048	16	3.161551e+000	0	0	0	0	0	0	1030.85	1	1	51.0895	15.7333
DATA	2197	27	65	0	0	ASCRP3006823	ASCRP3006823	2012.41	394.28	1.970534e+002	1.973166e+001	196.5	16	3.382217e+000	0	0	0	0	0	0	193.42	1	1	48.8603	14.7576
DATA	2198	27	66	0	0	ASCRP3004868	ASCRP3004868	2037.82	394.639	1.340525e+002	1.344393e+001	141	15	4.075341e+000	0	0	0	0	0	0	131.543	1	1	47.8731	15.5429
DATA	2199	27	67	0	0	ASCRP3004077	ASCRP3004077	2063	394.455	9.451177e+000	1.390109e+000	25	16	4.546886e+000	0	0	0	0	0	0	9.2714	1	1	55.8519	16.2162
DATA	2200	27	68	0	0	ASCRP3003278	ASCRP3003278	2088.45	394.529	4.783130e+003	4.783141e+002	4678	16	3.382217e+000	0	0	0	0	0	0	4691.39	1	1	52.6241	16.7576
DATA	2201	27	69	0	0	ASCRP3001864	ASCRP3001864	2114	394.5	1.802486e+002	1.805367e+001	193	15	4.591865e+000	0	0	0	0	0	0	176.78	1	1	48.5334	14.9091
DATA	2202	27	70	0	0	ASCRP3008566	ASCRP3008566	2139.33	394.5	6.875515e+004	6.875515e+003	66934	15.5	6.512808e+000	0	0	0	0	0	0	67437.7	1	1	57.5363	17.75
DATA	2203	27	71	0	0	ASCRP3003745	ASCRP3003745	2164.69	394.535	1.300533e+002	1.304522e+001	140.5	17	3.651484e+000	0	0	0	0	0	0	127.594	1	1	47.8731	16.5556
DATA	2204	27	72	0	0	ASCRP3001784	ASCRP3001784	2189.94	394.768	1.230954e+003	1.230996e+002	1217	14	4.022076e+000	0	0	0	0	0	0	1208.25	1	1	46.5243	15.6579
DATA	2205	27	73	0	0	ASCRP3008840	ASCRP3008840	2215.5	394.5	2.384199e+001	2.592512e+000	37	14	4.815564e+000	0	0	0	0	0	0	23.416	1	1	57.5363	14.2414
DATA	2206	27	74	0	0	ASCRP3008860	ASCRP3008860	2240.87	394.5	1.872204e+003	1.872231e+002	1806	15	3.113619e+000	0	0	0	0	0	0	1840.37	1	1	49.8279	15.8065
DATA	2207	27	75	0	0	ASCRP3001306	ASCRP3001306	2266.33	394.534	9.357364e+001	9.412374e+000	104	15	4.232999e+000	0	0	0	0	0	0	92.0886	1	1	48.5334	15.5806
DATA	2208	27	76	0	1	ETG10_195139	ETG10_195139	2291.63	394.63	6.999103e+002	6.999838e+001	700	15	4.306637e+000	0	0	0	0	0	0	689.8	1	1	48.2044	15.0667
DATA	2209	27	77	0	0	ASCRP3006132	ASCRP3006132	2317.27	394.863	5.287033e+003	5.287042e+002	5243	16	5.715548e+000	0	0	0	0	0	0	5220.16	1	1	48.2044	16.1034
DATA	2210	27	78	0	0	A_23_P111995	NM_002318	2342.68	394.654	2.835559e+002	2.837359e+001	292	15	4.954910e+000	0	0	0	0	0	0	280.545	1	1	50.7771	14.3636
DATA	2211	27	79	0	0	ASCRP3006552	ASCRP3006552	2368.1	395.275	9.442439e+001	9.496098e+000	105.5	15	3.136447e+000	0	0	0	0	0	0	93.6673	1	1	46.1809	14.8611
DATA	2212	27	80	0	0	ASCRP3008429	ASCRP3008429	2393.22	394.851	4.504165e+002	4.505286e+001	456	16	4.930746e+000	0	0	0	0	0	0	448.04	1	1	47.8731	16.6957
DATA	2213	27	81	0	0	ASCRP3008195	ASCRP3008195	2418.63	395	4.211021e+002	4.212212e+001	426	14	2.574550e+000	0	0	0	0	0	0	420.291	1	1	48.5334	14.4643
DATA	2214	27	82	0	0	ASCRP3000665	ASCRP3000665	2443.63	394.587	1.402706e+003	1.402742e+002	1390	14	3.099428e+000	0	0	0	0	0	0	1405.11	1	1	49.1849	14.1613
DATA	2215	28	1	0	0	ASCRP3002533	ASCRP3002533	399.479	400.151	9.956462e+001	1.000621e+001	119	16	5.085122e+000	0	0	0	0	0	0	99.9078	1	1	47.8731	17.0789
DATA	2216	28	2	0	0	ASCRP3004117	ASCRP3004117	425.418	400.427	4.201440e+000	1.089388e+000	23	17	3.871873e+000	0	0	0	0	0	0	4.18008	1	0	57.5363	17.4839
DATA	2217	28	3	0	0	ASCRP3010260	ASCRP3010260	450.623	400.416	1.158183e+003	1.158227e+002	1158	18	4.216727e+000	0	0	0	0	0	0	1143.78	1	1	49.8279	17.069
DATA	2218	28	4	0	0	ASCRP3001909	ASCRP3001909	476.099	400.444	4.214702e+001	4.336238e+000	59.5	16.5	5.349401e+000	0	0	0	0	0	0	41.3434	1	1	50.4627	17.7333
DATA	2219	28	5	0	0	ASCRP3001308	ASCRP3001308	501.418	400.427	1.036697e+002	1.041757e+001	117	16	4.937273e+000	0	0	0	0	0	0	101.089	1	1	57.5363	17.72
DATA	2220	28	6	0	0	ASCRP3004023	ASCRP3004023	526.627	400.64	3.621441e+002	3.622908e+001	369	20	6.637463e+000	0	0	0	0	0	0	351.265	1	1	48.8603	19.5484
DATA	2221	28	7	0	0	ASCRP3004732	ASCRP3004732	552.333	400.5	9.362353e+001	9.419476e+000	107.5	21	5.639705e+000	0	0	0	0	0	0	90.3878	1	1	57.5363	19.963
DATA	2222	28	8	0	0	A_23_P209962	NM_024624	577.6	400.907	2.944854e+001	3.123111e+000	47	19	5.326840e+000	0	0	0	0	0	0	28.3151	1	1	49.1849	18.5588
DATA	2223	28	9	0	0	ASCRP3004228	ASCRP3004228	602.893	400.5	1.367724e+002	1.371699e+001	151.5	19	5.375172e+000	0	0	0	0	0	0	131.066	1	1	56.9804	19.6774
DATA	2224	28	10	0	0	ASCRP3001279	ASCRP3001279	628.351	400.284	8.903007e+001	8.964308e+000	103.5	20	4.533946e+000	0	0	0	0	0	0	85.0697	1	1	48.5334	20.84
DATA	2225	28	11	0	0	ASCRP3005294	ASCRP3005294	653.329	400.603	1.314196e+001	1.681578e+000	30	22	5.191110e+000	0	0	0	0	0	0	12.527	1	1	48.5334	20.381
DATA	2226	28	12	0	0	ASCRP3003414	ASCRP3003414	679.16	400.253	2.096008e+002	2.098642e+001	211.5	18	5.041295e+000	0	0	0	0	0	0	199.408	1	1	48.5334	19.1316
DATA	2227	28	13	0	0	ASCRP3012549	ASCRP3012549	704.419	400.338	2.630538e+001	2.833356e+000	42.5	16	2.926438e+000	0	0	0	0	0	0	24.9885	1	1	48.5334	16.2759
DATA	2228	28	14	0	0	ASCRP3009780	ASCRP3009780	729.747	400.614	2.132017e+002	2.134620e+001	222	17	4.170604e+000	0	0	0	0	0	0	202.3	1	1	51.4001	17
DATA	2229	28	15	0	0	ASCRP3010354	ASCRP3010354	755.266	400.62	1.276098e+003	1.276142e+002	1202.5	17	5.175016e+000	0	0	0	0	0	0	1209.97	1	1	50.7771	17.931
DATA	2230	28	16	0	0	ASCRP3009888	ASCRP3009888	780.611	400.708	6.035018e+001	6.126548e+000	74.5	18	4.710562e+000	0	0	0	0	0	0	57.2006	1	1	48.2044	17.4242
DATA	2231	28	17	0	0	ASCRP3000134	ASCRP3000134	806.059	400.162	6.901823e+001	6.982001e+000	85	17	4.713576e+000	0	0	0	0	0	0	65.4157	1	1	46.8651	16.9697
DATA	2232	28	18	0	0	ASCRP3003911	ASCRP3003911	831.389	400.544	3.263934e+003	3.263951e+002	3077	18	4.443497e+000	0	0	0	0	0	0	3094.14	1	1	52.9257	17.6579
DATA	2233	28	19	0	0	ASCRP3006879	ASCRP3006879	856.842	400.263	4.287865e+001	4.415588e+000	57	17	4.684163e+000	0	0	0	0	0	0	40.6686	1	1	49.5074	17.3
DATA	2234	28	20	0	0	ASCRP3012909	ASCRP3012909	881.945	400.534	1.862269e+003	1.862299e+002	1707.5	17	4.292851e+000	0	0	0	0	0	0	1767.49	1	1	48.5334	17
DATA	2235	28	21	1028	1	(+)E1A_r60_a22	E1A_r60_a22	907.582	400.573	2.173510e+001	2.414997e+000	38.5	16	4.547935e+000	0	0	0	0	0	0	20.6481	1	1	57.5363	16.3939
DATA	2236	28	22	0	0	Negative031	Negative031	933	400.545	9.800627e+000	1.437405e+000	27	16	4.346733e+000	0	0	0	0	0	0	9.32079	1	1	65	16.4138
DATA	2237	28	23	0	0	ASCRP3001503	ASCRP3001503	958.382	400.763	1.252546e+002	1.256941e+001	138.5	18	4.190275e+000	0	0	0	0	0	0	119.272	1	1	49.1849	17.5926
DATA	2238	28	24	0	0	ASCRP3010508	ASCRP3010508	983.5	401	1.903441e+002	1.906328e+001	199	15	3.920506e+000	0	0	0	0	0	0	181.502	1	1	48.5334	15.5
DATA	2239	28	25	0	0	ASCRP3001313	ASCRP3001313	1008.81	400.753	2.639713e+001	2.839815e+000	44	14	4.053563e+000	0	0	0	0	0	0	25.2092	1	1	48.2044	14.5882
DATA	2240	28	26	0	0	ASCRP3000434	ASCRP3000434	1034.46	400.882	9.357823e+003	9.357829e+002	8915.5	16	5.653704e+000	0	0	0	0	0	0	8951.25	1	1	49.8279	16.9667
DATA	2241	28	27	0	0	ASCRP3012591	ASCRP3012591	1059.88	401.069	4.336452e+001	4.460273e+000	54	18	5.640060e+000	0	0	0	0	0	0	41.5505	1	1	46.8651	17.087
DATA	2242	28	28	0	0	ASCRP3005102	ASCRP3005102	1085.5	400.648	1.251168e+004	1.251169e+003	12070	19	5.724017e+000	0	0	0	0	0	0	12009.6	1	1	57.5363	18.8333
DATA	2243	28	29	0	0	ASCRP3006888	ASCRP3006888	1110.73	401.357	8.499180e+003	8.499186e+002	8194	17.5	4.368947e+000	0	0	0	0	0	0	8172.53	1	1	46.8651	17.5938
DATA	2244	28	30	0	0	ASCRP3000426	ASCRP3000426	1136.38	401.338	4.136711e+001	4.264969e+000	56	17.5	4.991839e+000	0	0	0	0	0	0	39.8502	1	1	46.5243	17.0385
DATA	2245	28	31	0	0	ASCRP3004147	ASCRP3004147	1161.39	401.188	2.080530e+001	2.324292e+000	37	16.5	6.100893e+000	0	0	0	0	0	0	20.0783	1	1	47.2035	17.4643
DATA	2246	28	32	0	0	ASCRP3000784	ASCRP3000784	1186.86	401.188	5.944502e+002	5.945402e+001	596	16	4.444736e+000	0	0	0	0	0	0	574.722	1	1	45.4864	16.5455
DATA	2247	28	33	0	0	ASCRP3008955	ASCRP3008955	1212.09	401.328	1.839246e+002	1.842142e+001	199	16	4.539645e+000	0	0	0	0	0	0	178.138	1	1	45.1352	16.4138
DATA	2248	28	34	0	0	ASCRP3006371	ASCRP3006371	1237.5	401	2.820774e+000	1.068584e+000	19	17	5.275629e+000	0	0	0	0	0	0	2.73681	1	0	65	17.0323
DATA	2249	28	35	0	0	ASCRP3007637	ASCRP3007637	1263	401.032	1.693449e+002	1.696572e+001	171.5	18	3.674041e+000	0	0	0	0	0	0	164.586	1	1	45.4864	18.037
DATA	2250	28	36	0	0	ASCRP3004775	ASCRP3004775	1288.5	401	7.211087e+001	7.283881e+000	73	16	3.875060e+000	0	0	0	0	0	0	70.2008	1	1	54.1152	16.1333
DATA	2251	28	37	0	0	ASCRP3005758	ASCRP3005758	1313.87	401.157	8.403273e+002	8.403899e+001	834	15	4.977197e+000	0	0	0	0	0	0	819.371	1	1	52.0157	15.4286
DATA	2252	28	38	0	0	ASCRP3007567	ASCRP3007567	1339.03	401	2.788328e+001	2.970429e+000	44.5	16	4.976532e+000	0	0	0	0	0	0	27.2284	1	1	45.4864	16.1071
DATA	2253	28	39	0	0	ASCRP3012071	ASCRP3012071	1364.56	401.411	2.706844e+002	2.708775e+001	280.5	15	5.150931e+000	0	0	0	0	0	0	264.713	1	1	47.5395	15.2059
DATA	2254	28	40	0	0	ASCRP3003739	ASCRP3003739	1390.35	401.443	4.569251e+001	4.681970e+000	57.5	15	4.430714e+000	0	0	0	0	0	0	44.7453	1	1	50.4627	15.814
DATA	2255	28	41	0	0	ASCRP3007949	ASCRP3007949	1415.5	401.231	5.147334e+002	5.148344e+001	525.5	19	5.929601e+000	0	0	0	0	0	0	504.676	1	1	49.8279	18.7273
DATA	2256	28	42	0	0	ASCRP3012469	ASCRP3012469	1441.35	401.462	2.557414e+001	2.752850e+000	42.5	17	5.400119e+000	0	0	0	0	0	0	25.1039	1	1	40.6843	16.8065
DATA	2257	28	43	0	0	ASCRP3006606	ASCRP3006606	1466.13	401.229	5.428787e+002	5.429741e+001	530.5	16	4.989882e+000	0	0	0	0	0	0	533.425	1	1	46.5243	16.9677
DATA	2258	28	44	0	0	ASCRP3007055	ASCRP3007055	1491.97	401.099	2.082053e+001	2.317063e+000	36	16	5.730319e+000	0	0	0	0	0	0	20.477	1	1	46.8651	16.6452
DATA	2259	28	45	0	0	ASCRP3012700	ASCRP3012700	1517.09	401.386	2.788573e+001	2.967872e+000	44	17	5.186635e+000	0	0	0	0	0	0	27.4484	1	1	57.259	17.087
DATA	2260	28	46	0	0	ASCRP3008812	ASCRP3008812	1542.5	401.5	4.397068e+002	4.398240e+001	449	17	4.956821e+000	0	0	0	0	0	0	433.119	1	1	49.1849	17.1515
DATA	2261	28	47	0	0	ASCRP3002337	ASCRP3002337	1567.91	401.312	2.196460e+002	2.198803e+001	236	15	3.971459e+000	0	0	0	0	0	0	216.479	1	1	49.5074	14.9286
DATA	2262	28	48	0	0	ASCRP3000031	ASCRP3000031	1593.19	401.506	7.201030e+002	7.201744e+001	723	17	5.759544e+000	0	0	0	0	0	0	710.073	1	1	50.4627	18.2121
DATA	2263	28	49	0	0	ASCRP3003106	ASCRP3003106	1618.71	401.171	7.339397e+002	7.340097e+001	739	15	3.907060e+000	0	0	0	0	0	0	723.959	1	1	50.7771	15.3438
DATA	2264	28	50	0	0	ASCRP3000845	ASCRP3000845	1644.06	401.287	4.365163e+002	4.366339e+001	462	16	2.883374e+000	0	0	0	0	0	0	430.698	1	1	52.9257	16.0769
DATA	2265	28	51	0	0	A_23_P70328	NM_018132	1669.44	401.532	5.214453e+001	5.311999e+000	65.5	16	4.600329e+000	0	0	0	0	0	0	51.4592	1	1	49.8279	15.8857
DATA	2266	28	52	0	0	ASCRP3001758	ASCRP3001758	1695.07	401.493	1.350678e+002	1.354473e+001	146	16	4.022250e+000	0	0	0	0	0	0	133.3	1	1	48.5334	15.6129
DATA	2267	28	53	0	0	Negative020	Negative020	1720.04	401.722	3.041310e+001	3.205661e+000	46	16.5	5.049202e+000	0	0	0	0	0	0	30.0151	1	1	47.5395	15.8611
DATA	2268	28	54	0	0	ASCRP3012756	ASCRP3012756	1745.5	401.711	1.874847e+002	1.877583e+001	204	18	5.225049e+000	0	0	0	0	0	0	185.009	1	1	49.1849	17.3636
DATA	2269	28	55	0	0	ASCRP3010743	ASCRP3010743	1771.18	401.974	6.656415e+002	6.657186e+001	628.5	15	2.430884e+000	0	0	0	0	0	0	656.746	1	1	49.1849	15.4333
DATA	2270	28	56	0	0	ASCRP3013141	ASCRP3013141	1796.3	401.9	8.652007e+001	8.711203e+000	100	16	4.755638e+000	0	0	0	0	0	0	85.3405	1	1	47.2035	16.0667
DATA	2271	28	57	0	0	ASCRP3004550	ASCRP3004550	1821.42	401.878	1.122278e+003	1.122324e+002	1132	18	8.080662e+000	0	0	0	0	0	0	1106.62	1	1	48.5334	18.0833
DATA	2272	28	58	0	0	ASCRP3001572	ASCRP3001572	1847.28	401.768	3.868411e+001	3.999242e+000	54	14	5.664186e+000	0	0	0	0	0	0	38.129	1	1	46.8651	15.913
DATA	2273	28	59	0	0	ASCRP3011392	ASCRP3011392	1872.53	401.747	2.015108e+002	2.017663e+001	213	14	3.988207e+000	0	0	0	0	0	0	198.536	1	1	49.1849	14.5833
DATA	2274	28	60	0	0	ASCRP3008103	ASCRP3008103	1898.12	401.928	1.531452e+002	1.534814e+001	167	16	4.614144e+000	0	0	0	0	0	0	150.822	1	1	46.8651	15.75
DATA	2275	28	61	0	0	ASCRP3005974	ASCRP3005974	1923.5	401.9	1.999585e+002	2.002164e+001	213	15	4.409911e+000	0	0	0	0	0	0	196.834	1	1	47.8731	15.7742
DATA	2276	28	62	0	0	ASCRP3008477	ASCRP3008477	1948.58	401.573	4.711441e+001	4.819826e+000	61	14	3.494208e+000	0	0	0	0	0	0	46.3548	1	1	57.5363	14.1304
DATA	2277	28	63	0	0	A_23_P49878	NM_019013	1973.7	402.233	1.633423e+003	1.633454e+002	1621	15.5	3.829708e+000	0	0	0	0	0	0	1606.57	1	1	44.0646	15.6667
DATA	2278	28	64	0	0	ASCRP3012101	ASCRP3012101	1999.34	402.38	4.903265e+002	4.904320e+001	495	15.5	3.587585e+000	0	0	0	0	0	0	482.083	1	1	47.5395	14.9118
DATA	2279	28	65	0	0	ASCRP3008603	ASCRP3008603	2025.04	401.878	1.941503e+002	1.944167e+001	205	15	3.054430e+000	0	0	0	0	0	0	190.8	1	1	46.8651	14.7273
DATA	2280	28	66	0	0	ASCRP3003885	ASCRP3003885	2050.29	402.167	3.400836e+002	3.402359e+001	346.5	15.5	4.834154e+000	0	0	0	0	0	0	334.138	1	1	45.835	16.4643
DATA	2281	28	67	0	0	ASCRP3002541	ASCRP3002541	2075.58	401.573	2.182286e+001	2.408095e+000	34.5	17	4.452052e+000	0	0	0	0	0	0	21.4346	1	1	57.5363	16.7368
DATA	2282	28	68	0	0	ASCRP3012796	ASCRP3012796	2101.19	401.57	3.292779e+002	3.294353e+001	327	15	4.681592e+000	0	0	0	0	0	0	323.39	1	1	58.0869	14.925
DATA	2283	28	69	0	0	A_23_P53126	NM_005574	2126.5	401.648	7.034160e+000	1.237513e+000	21.5	15	5.181004e+000	0	0	0	0	0	0	6.90872	1	1	57.5363	16.0303
DATA	2284	28	70	0	0	ASCRP3008625	ASCRP3008625	2151.91	401.614	9.684569e+001	9.737923e+000	112	17.5	6.328552e+000	0	0	0	0	0	0	95.1356	1	1	57.259	18.1333
DATA	2285	28	71	0	0	ASCRP3006821	ASCRP3006821	2177.35	402.12	3.710293e+002	3.711688e+001	361.5	15	2.824742e+000	0	0	0	0	0	0	364.647	1	1	48.8603	15.6667
DATA	2286	28	72	0	0	ASCRP3004940	ASCRP3004940	2202.57	402.071	1.981177e+002	1.983786e+001	207	14	4.576208e+000	0	0	0	0	0	0	194.816	1	1	47.8731	15.6316
DATA	2287	28	73	0	0	ASCRP3001666	ASCRP3001666	2227.99	401.812	8.822798e+003	8.822803e+002	8671	15	4.839664e+000	0	0	0	0	0	0	8682.05	1	1	52.3208	15.8788
DATA	2288	28	74	0	0	ASCRP3000635	ASCRP3000635	2253.35	401.795	1.288586e+003	1.288626e+002	1268	15	3.893198e+000	0	0	0	0	0	0	1269.33	1	1	51.0895	16.0968
DATA	2289	28	75	0	0	ASCRP3008114	ASCRP3008114	2279	402.226	1.996648e+002	1.999220e+001	206.5	15	4.157012e+000	0	0	0	0	0	0	196.958	1	1	45.4864	14.8529
DATA	2291	28	77	0	0	ASCRP3003982	ASCRP3003982	2329.5	402	2.267246e+001	2.482126e+000	36	16	5.382351e+000	0	0	0	0	0	0	22.4431	1	1	54.1152	15
DATA	2292	28	78	0	0	ASCRP3000200	ASCRP3000200	2355	402	3.954632e+000	1.082697e+000	16	15	4.419955e+000	0	0	0	0	0	0	3.92368	1	0	65	14.6905
DATA	2293	28	79	0	0	ASCRP3006446	ASCRP3006446	2380.74	401.985	2.851728e+001	3.023683e+000	41	15	3.543784e+000	0	0	0	0	0	0	28.3714	1	1	46.1809	14.5926
DATA	2294	28	80	0	0	ASCRP3007916	ASCRP3007916	2405.7	402.173	1.093259e+003	1.093305e+002	1047	14	3.182834e+000	0	0	0	0	0	0	1091.06	1	1	49.8279	14.6957
DATA	2295	28	81	0	0	ASCRP3006154	ASCRP3006154	2431.59	402.061	4.254044e+001	4.369631e+000	52	14	3.553402e+000	0	0	0	0	0	0	42.6089	1	1	45.4864	15.28
DATA	2296	28	82	0	0	Negative034	Negative034	2456.41	401.838	1.422236e+001	1.735440e+000	27	14	4.223851e+000	0	0	0	0	0	0	14.3013	1	1	46.8651	14.1
DATA	2297	29	1	130	1	(+)eQC-39	EQC	387.107	407.5	7.592935e+000	1.250800e+000	25.5	16	4.467352e+000	0	0	0	0	0	0	7.639	1	1	56.9804	15.7065
DATA	2298	29	2	0	0	Negative035	Negative035	412.5	407.5	1.110660e+001	1.496253e+000	29	20	5.918640e+000	0	0	0	0	0	0	11.0778	1	1	57.5363	20.303
DATA	2299	29	3	0	0	ASCRP3008990	ASCRP3008990	437.97	407.742	1.401788e+002	1.405426e+001	157	17.5	4.059896e+000	0	0	0	0	0	0	138.717	1	1	45.835	17
DATA	2300	29	4	0	0	ASCRP3008841	ASCRP3008841	463.111	407.524	8.327117e+001	8.389057e+000	99.5	20	4.967854e+000	0	0	0	0	0	0	81.8353	1	1	44.0646	18.2903
DATA	2301	29	5	0	0	ASCRP3012809	ASCRP3012809	488.391	407.875	1.351812e+002	1.355684e+001	148	17	4.942078e+000	0	0	0	0	0	0	132.013	1	1	44.7812	17.7
DATA	2302	29	6	0	0	ASCRP3003775	ASCRP3003775	514	407.545	2.510270e+002	2.512381e+001	265	17	6.744630e+000	0	0	0	0	0	0	243.786	1	1	55.8519	19.5185
DATA	2303	29	7	0	0	A_23_P128613	NM_024089	539.418	407.573	9.453358e+000	1.401574e+000	26.5	18	5.625884e+000	0	0	0	0	0	0	9.13571	1	1	57.5363	19.7333
DATA	2304	29	8	0	0	ASCRP3010509	ASCRP3010509	564.565	408.232	2.419632e+002	2.421863e+001	250.5	17.5	3.818175e+000	0	0	0	0	0	0	232.82	1	1	46.8651	17.5385
DATA	2305	29	9	1028	1	(+)E1A_r60_3	E1A_r60_3	590.125	408	9.474450e+002	9.475024e+001	916	20.5	5.622619e+000	0	0	0	0	0	0	908.314	1	1	45.4864	19.5769
DATA	2306	29	10	0	0	A_23_P87879	NM_001781	615.582	407.573	1.016443e+001	1.458715e+000	27.5	20	4.524723e+000	0	0	0	0	0	0	9.71487	1	1	57.5363	20.8387
DATA	2307	29	11	0	0	ASCRP3012582	ASCRP3012582	641	407.545	5.597884e+002	5.598866e+001	544	18.5	5.211296e+000	0	0	0	0	0	0	533.643	1	1	55.8519	19.875
DATA	2308	29	12	0	0	ASCRP3009022	ASCRP3009022	666.06	407.699	1.831877e+002	1.834890e+001	188	19.5	5.227447e+000	0	0	0	0	0	0	174.264	1	1	51.7088	19.6471
DATA	2309	29	13	0	0	ASCRP3004415	ASCRP3004415	691.786	407.886	2.133498e+002	2.136095e+001	218	17.5	4.132874e+000	0	0	0	0	0	0	202.612	1	1	46.8651	17.875
DATA	2310	29	14	0	0	ASCRP3009995	ASCRP3009995	717.426	408.059	5.128854e+001	5.236101e+000	65	16	4.697272e+000	0	0	0	0	0	0	48.6457	1	1	46.5243	16.7333
DATA	2311	29	15	1028	1	(+)E1A_r60_a97	E1A_r60_a97	742.5	407.648	3.129189e+000	1.100581e+000	21	16	4.499808e+000	0	0	0	1	0	0	2.96561	1	0	65	17.6
DATA	2312	29	16	0	0	ASCRP3011915	ASCRP3011915	767.712	408.242	6.731800e+002	6.732628e+001	649	18	3.931950e+000	0	0	0	0	0	0	637.64	1	1	45.4864	18.0909
DATA	2313	29	17	0	0	ASCRP3006958	ASCRP3006958	793.397	407.836	3.348195e+001	3.510735e+000	50.5	18	4.915543e+000	0	0	0	0	0	0	31.7105	1	1	48.5334	17.3448
DATA	2314	29	18	0	0	ASCRP3000143	ASCRP3000143	818.5	408	8.973736e+001	9.035625e+000	104	16	4.011478e+000	0	0	0	0	0	0	85.0001	1	1	54.1152	16.3333
DATA	2315	29	19	0	0	ASCRP3006458	ASCRP3006458	844.156	407.953	6.175735e+001	6.265248e+000	76	18	4.516254e+000	0	0	0	0	0	0	58.5218	1	1	45.835	17.5
DATA	2316	29	20	0	0	ASCRP3010312	ASCRP3010312	869.433	407.985	2.118585e+001	2.366555e+000	39	18	4.131182e+000	0	0	0	0	0	0	20.089	1	1	45.835	18
DATA	2317	29	21	0	0	ASCRP3010188	ASCRP3010188	894.5	408	5.229129e+002	5.230191e+001	518	17	4.187416e+000	0	0	0	0	0	0	496.269	1	1	48.5334	16.6286
DATA	2318	29	22	0	0	ASCRP3009760	ASCRP3009760	920.423	408.324	2.021727e+001	2.279310e+000	37	18	4.879186e+000	0	0	0	0	0	0	19.2078	1	1	47.2035	17.25
DATA	2319	29	23	0	0	ASCRP3013522	ASCRP3013522	945.435	408.232	7.019376e+001	7.097661e+000	85	17	4.628064e+000	0	0	0	0	0	0	66.7711	1	1	46.8651	16.3478
DATA	2320	29	24	0	0	ASCRP3000442	ASCRP3000442	971.109	408.063	4.930106e+001	5.040632e+000	63	18	4.621130e+000	0	0	0	0	0	0	46.9635	1	1	45.835	17.25
DATA	2321	29	25	0	0	ASCRP3011897	ASCRP3011897	996.348	408.076	1.730599e+002	1.733771e+001	182.5	16.5	3.616717e+000	0	0	0	0	0	0	165.103	1	1	45.835	16.625
DATA	2322	29	26	0	0	ASCRP3003347	ASCRP3003347	1021.91	408.386	1.070133e+001	1.496774e+000	27	16	5.058933e+000	0	0	0	0	0	0	10.2259	1	1	57.259	16.697
DATA	2323	29	27	0	0	ASCRP3000092	ASCRP3000092	1047.35	408.222	1.884652e+002	1.887545e+001	197	15.5	5.207096e+000	0	0	0	0	0	0	180.401	1	1	47.5395	16.0769
DATA	2324	29	28	1028	1	(+)E1A_r60_3	E1A_r60_3	1072.37	408.256	9.431115e+002	9.431692e+001	918	18	5.678908e+000	0	0	0	0	0	0	904.336	1	1	50.1463	18.4
DATA	2325	29	29	0	0	ASCRP3008635	ASCRP3008635	1098.09	408.386	5.755186e+001	5.848569e+000	73.5	17	4.265642e+000	0	0	0	0	0	0	55.2874	1	1	65	17.0645
DATA	2326	29	30	0	0	ASCRP3010481	ASCRP3010481	1123.5	408.674	4.377010e+002	4.378243e+001	433.5	17	4.389511e+000	0	0	0	0	0	0	421.259	1	1	52.9257	17.037
DATA	2327	29	31	0	0	ASCRP3012555	ASCRP3012555	1149.03	408.716	1.810408e+002	1.813376e+001	192	16	3.965926e+000	0	0	0	0	0	0	174.568	1	1	48.8603	15.8571
DATA	2328	29	32	0	0	ASCRP3002417	ASCRP3002417	1174.42	408.427	2.744558e+001	2.933281e+000	43	18	4.608687e+000	0	0	0	0	0	0	26.5136	1	1	57.5363	17.64
DATA	2329	29	33	0	0	ASCRP3011730	ASCRP3011730	1199.67	408.443	9.796035e+001	9.850376e+000	111.5	18	4.506722e+000	0	0	0	0	0	0	94.808	1	1	47.5395	18.1852
DATA	2330	29	34	0	0	ASCRP3001303	ASCRP3001303	1225.26	408.319	6.248879e+001	6.333419e+000	76	16.5	4.693799e+000	0	0	0	0	0	0	60.5888	1	1	48.2044	16.4286
DATA	2332	29	36	0	0	Negative031	Negative031	1275.67	408.5	9.185010e+000	1.378388e+000	26	17	4.109982e+000	0	0	0	0	0	0	8.93684	1	1	57.5363	16.7333
DATA	2333	29	37	0	0	ASCRP3010213	ASCRP3010213	1301.42	408.427	6.176014e+001	6.260664e+000	77	14	3.200713e+000	0	0	0	0	0	0	60.1928	1	1	57.5363	14.625
DATA	2334	29	38	0	0	ASCRP3013057	ASCRP3013057	1326.64	408.591	5.442722e+001	5.538288e+000	70	18	6.307932e+000	0	0	0	0	0	0	53.1304	1	1	45.1352	17.04
DATA	2336	29	40	0	0	ASCRP3006001	ASCRP3006001	1377.03	408.928	2.495874e+001	2.696785e+000	41	14	4.657235e+000	0	0	0	0	0	0	24.4358	1	1	46.8651	14.6471
DATA	2337	29	41	0	0	ASCRP3008696	ASCRP3008696	1402.9	408.688	1.175356e+002	1.179774e+001	134.5	17	4.927732e+000	0	0	0	0	0	0	115.227	1	1	49.8279	16.9444
DATA	2339	29	43	0	0	ASCRP3008575	ASCRP3008575	1453.56	408.467	4.086087e+001	4.210904e+000	56	16	4.127595e+000	0	0	0	0	0	0	40.1522	1	1	49.5074	15.963
DATA	2340	29	44	0	0	ASCRP3001773	ASCRP3001773	1478.84	408.548	8.232032e+001	8.294567e+000	97	16	5.134075e+000	0	0	0	0	0	0	80.9752	1	1	48.2044	16.3889
DATA	2341	29	45	0	0	ASCRP3008671	ASCRP3008671	1504.56	408.74	1.314884e+002	1.318801e+001	150	16	4.764825e+000	0	0	0	0	0	0	129.461	1	1	49.5074	15.3913
DATA	2342	29	46	0	0	ASCRP3002918	ASCRP3002918	1529.79	408.861	2.111094e+002	2.113532e+001	221	16	5.169078e+000	0	0	0	0	0	0	208.022	1	1	47.5395	16.913
DATA	2343	29	47	0	0	ASCRP3010824	ASCRP3010824	1555.42	408.826	1.067323e+002	1.072130e+001	124	16	5.131281e+000	0	0	0	0	0	0	105.244	1	1	47.2035	16.4828
DATA	2344	29	48	0	0	Negative047	Negative047	1580.45	408.94	1.955762e+001	2.202795e+000	36.5	15	4.113798e+000	0	0	0	0	0	0	19.296	1	1	46.1809	15.56
DATA	2345	29	49	0	0	ASCRP3006966	ASCRP3006966	1606	408.545	6.434838e+001	6.514107e+000	76.5	15	4.115519e+000	0	0	0	0	0	0	63.5142	1	1	55.8519	15
DATA	2346	29	50	0	0	ASCRP3002666	ASCRP3002666	1631.63	408.64	1.215639e+002	1.219851e+001	135.5	15	2.644674e+000	0	0	0	0	0	0	120.032	1	1	48.8603	15.0741
DATA	2347	29	51	0	0	ASCRP3010193	ASCRP3010193	1656.74	408.591	1.919896e+001	2.170531e+000	33	16	4.585103e+000	0	0	0	0	0	0	18.9615	1	1	45.835	15.6471
DATA	2348	29	52	0	0	ASCRP3010434	ASCRP3010434	1682.33	408.894	5.442514e+001	5.535864e+000	67	16	4.443345e+000	0	0	0	0	0	0	53.7618	1	1	45.835	15.8824
DATA	2349	29	53	0	0	ASCRP3001057	ASCRP3001057	1707.6	409.347	7.777884e+003	7.777890e+002	7855.5	18	5.077573e+000	0	0	0	0	0	0	7683.9	1	1	47.5395	16.6786
DATA	2350	29	54	0	0	ASCRP3010326	ASCRP3010326	1733.18	408.921	1.015267e+002	1.020301e+001	115	17.5	5.090608e+000	0	0	0	0	0	0	100.29	1	1	48.5334	16.5
DATA	2351	29	55	0	0	CUST_14_PI418767722	NM_004309	1758.3	409.333	9.195168e+002	9.195725e+001	928	16	4.235031e+000	0	0	0	0	0	0	908.257	1	1	44.4243	16.5
DATA	2352	29	56	0	0	Negative059	Negative059	1783.57	409.232	2.250257e+002	2.252534e+001	237.5	15.5	2.752409e+000	0	0	0	0	0	0	222.223	1	1	46.8651	15.3636
DATA	2353	29	57	0	0	ASCRP3009938	ASCRP3009938	1809.09	408.614	4.836038e+001	4.940990e+000	63	18	6.288084e+000	0	0	0	0	0	0	47.741	1	1	57.259	16.96
DATA	2354	29	58	0	0	Negative040	Negative040	1834.5	408.648	6.644722e+000	1.211732e+000	23	21	9.571137e+000	0	0	0	0	0	0	6.55752	1	1	57.5363	22.24
DATA	2355	29	59	0	0	Negative055	Negative055	1859.63	408.596	5.439517e+000	1.150401e+000	19	14	4.237300e+000	0	0	0	0	0	0	5.36613	1	1	57.8122	14.9583
DATA	2356	29	60	1028	1	(+)E1A_r60_a104	E1A_r60_a104	1885.5	408.648	3.399886e+000	1.069560e+000	19	15	4.362166e+000	0	0	0	0	0	0	3.35267	1	0	57.5363	15.5185
DATA	2357	29	61	0	0	ASCRP3008951	ASCRP3008951	1910.5	409	1.816549e+001	2.080614e+000	33.5	17	4.801939e+000	0	0	0	0	0	0	17.9068	1	1	54.1152	16.1
DATA	2358	29	62	0	0	ASCRP3001902	ASCRP3001902	1936.02	409	3.234289e+001	3.389782e+000	46	14	2.962508e+000	0	0	0	0	0	0	31.8685	1	1	46.8651	14.5357
DATA	2359	29	63	0	0	ASCRP3006168	ASCRP3006168	1961.63	409.127	2.493540e+002	2.495606e+001	259	16	4.167778e+000	0	0	0	0	0	0	245.598	1	1	47.5395	15.7037
DATA	2360	29	64	0	0	Negative055	Negative055	1986.5	409	6.195595e+000	1.189757e+000	21	17	4.463254e+000	0	0	0	0	0	0	6.09977	1	1	54.1152	16.0714
DATA	2361	29	65	0	0	ASCRP3007333	ASCRP3007333	2012.57	409.157	1.538775e+002	1.542126e+001	166	15	3.587913e+000	0	0	0	0	0	0	151.446	1	1	47.5395	15.1613
DATA	2362	29	66	0	0	ASCRP3006962	ASCRP3006962	2037.93	409.214	5.031360e+002	5.032387e+001	490	15	2.839486e+000	0	0	0	0	0	0	495.045	1	1	46.8651	14.7037
DATA	2363	29	67	0	0	ASCRP3001780	ASCRP3001780	2063.19	409.453	3.969984e+002	3.971285e+001	397	17	4.049874e+000	0	0	0	0	0	0	390.547	1	1	49.1849	16.4828
DATA	2364	29	68	0	0	ASCRP3007218	ASCRP3007218	2088.38	409.325	1.200390e+002	1.204688e+001	135	15	4.303280e+000	0	0	0	0	0	0	118.071	1	1	50.1463	15.4615
DATA	2365	29	69	0	0	ASCRP3002840	ASCRP3002840	2113.94	409.462	2.383757e+002	2.385924e+001	248	15	4.781827e+000	0	0	0	0	0	0	234.472	1	1	44.7812	14.6389
DATA	2366	29	70	0	0	ASCRP3001922	ASCRP3001922	2139.42	409.427	1.398623e+002	1.402313e+001	154.5	15	5.558984e+000	0	0	0	0	0	0	137.59	1	1	57.5363	16.8333
DATA	2367	29	71	0	0	ASCRP3006576	ASCRP3006576	2164.69	409.338	2.610067e+002	2.612044e+001	271.5	15	3.771236e+000	0	0	0	0	0	0	256.837	1	1	48.5334	16
DATA	2368	29	72	0	0	ASCRP3000125	ASCRP3000125	2189.83	409.462	2.467606e+002	2.469695e+001	256	15.5	4.432205e+000	0	0	0	0	0	0	242.94	1	1	50.1463	15.8889
DATA	2369	29	73	0	0	ASCRP3005897	ASCRP3005897	2215.67	409.329	1.185062e+002	1.189401e+001	134	14.5	4.911165e+000	0	0	0	0	0	0	116.75	1	1	48.2044	15.4667
DATA	2370	29	74	0	0	ASCRP3011384	ASCRP3011384	2240.99	409.149	6.914416e+002	6.915159e+001	695	15	2.896420e+000	0	0	0	0	0	0	681.798	1	1	46.8651	15.4516
DATA	2371	29	75	0	0	ASCRP3005906	ASCRP3005906	2266.61	409.486	1.548151e+001	1.850040e+000	29	15	3.420083e+000	0	0	0	0	0	0	15.285	1	1	49.1849	15
DATA	2372	29	76	0	0	ASCRP3006984	ASCRP3006984	2291.72	409.324	4.384301e+001	4.499450e+000	57	15	4.756750e+000	0	0	0	0	0	0	43.3483	1	1	46.1809	15.28
DATA	2373	29	77	0	0	ASCRP3009358	ASCRP3009358	2316.93	409.493	8.504768e+002	8.505367e+001	864	16	5.550603e+000	0	0	0	0	0	0	842.408	1	1	45.835	16.1333
DATA	2374	29	78	0	0	ASCRP3009798	ASCRP3009798	2342.44	409.521	3.804598e+002	3.805932e+001	383	15.5	4.403732e+000	0	0	0	0	0	0	377.663	1	1	48.2044	14.5833
DATA	2375	29	79	0	0	ASCRP3007865	ASCRP3007865	2367.98	410.03	1.017986e+002	1.022932e+001	113	15	4.408564e+000	0	0	0	0	0	0	101.318	1	1	46.8651	14.8108
DATA	2376	29	80	0	0	ASCRP3010212	ASCRP3010212	2393.29	409.474	3.378182e+002	3.379667e+001	347	14.5	4.409256e+000	0	0	0	0	0	0	337.163	1	1	49.1849	15.1923
DATA	2377	29	81	0	0	ASCRP3010285	ASCRP3010285	2418.63	409.37	6.374782e+002	6.375564e+001	652	15	3.051286e+000	0	0	0	0	0	0	638.368	1	1	48.2044	15.1034
DATA	2378	29	82	0	0	ASCRP3009704	ASCRP3009704	2443.89	409.5	1.283767e+001	1.624078e+000	26	15.5	5.062684e+000	0	0	0	0	0	0	12.9051	1	1	56.9804	16.6
DATA	2379	30	1	0	0	ASCRP3005913	ASCRP3005913	399.582	414.573	2.442608e+004	2.442608e+003	24808	20	6.073872e+000	0	0	0	0	0	0	24429.4	1	1	57.5363	19.7111
DATA	2380	30	2	0	0	ASCRP3011683	ASCRP3011683	425.317	414.81	6.369619e+001	6.448918e+000	79	18.5	3.931138e+000	0	0	0	0	0	0	63.177	1	1	44.7812	18.4231
DATA	2381	30	3	0	0	ASCRP3005048	ASCRP3005048	450.359	415.281	1.002202e+003	1.002254e+002	1008	18.5	5.200160e+000	0	0	0	0	0	0	986.764	1	1	44.7812	18.4583
DATA	2382	30	4	0	0	ASCRP3009727	ASCRP3009727	476.07	415.056	9.364565e+001	9.420210e+000	107	17	6.206055e+000	0	0	0	0	0	0	91.595	1	1	46.8651	18.4688
DATA	2383	30	5	0	0	Negative043	Negative043	501.5	414.648	1.344538e+000	1.037069e+000	20	18	4.577398e+000	0	0	0	0	0	0	1.30751	1	0	65	17.9565
DATA	2384	30	6	0	0	ASCRP3007762	ASCRP3007762	526.366	415.127	1.895062e+003	1.895090e+002	1845	18	5.979027e+000	0	0	0	0	0	0	1833.43	1	1	47.5395	19.9655
DATA	2385	30	7	0	0	ASCRP3013062	ASCRP3013062	551.87	414.942	3.158798e+001	3.325064e+000	48	18.5	5.438891e+000	0	0	0	0	0	0	30.4231	1	1	46.8651	19.6923
DATA	2386	30	8	0	0	ASCRP3002258	ASCRP3002258	577.366	415.127	1.881515e+002	1.884400e+001	193	17	5.035204e+000	0	0	0	0	0	0	180.498	1	1	47.5395	18.2593
DATA	2387	30	9	0	0	ASCRP3012006	ASCRP3012006	602.522	414.942	5.197212e+001	5.301392e+000	67.5	19.5	5.413903e+000	0	0	0	0	0	0	49.6951	1	1	47.8731	20
DATA	2388	30	10	0	0	ASCRP3010027	ASCRP3010027	628.5	415	6.669870e+004	6.669870e+003	63663	19	4.387623e+000	0	0	0	0	0	0	63594	1	1	54.1152	20.5862
DATA	2389	30	11	0	0	ASCRP3011124	ASCRP3011124	653.652	414.712	2.560205e+001	2.767596e+000	43	20.5	5.257229e+000	0	0	0	0	0	0	24.356	1	1	45.835	19.9615
DATA	2390	30	12	0	0	ASCRP3011692	ASCRP3011692	679.061	414.894	7.097448e+001	7.175150e+000	88	18	5.431166e+000	0	0	0	0	0	0	67.3959	1	1	46.5243	19.0488
DATA	2391	30	13	0	0	ASCRP3003118	ASCRP3003118	704.457	415.086	1.943115e+001	2.210844e+000	36	18	4.161813e+000	0	0	0	0	0	0	18.4255	1	1	47.8731	17.7
DATA	2392	30	14	0	0	ASCRP3012968	ASCRP3012968	729.811	415.378	2.524019e+002	2.526226e+001	255	17	4.279347e+000	0	0	0	0	0	0	239.098	1	1	49.1849	17.7931
DATA	2393	30	15	0	0	ASCRP3008210	ASCRP3008210	755	415.217	3.502705e+001	3.658500e+000	52.5	18	4.190977e+000	0	0	0	0	0	0	33.1614	1	1	46.8651	18.9167
DATA	2394	30	16	0	0	ASCRP3009412	ASCRP3009412	780.76	415.333	1.641114e+002	1.644511e+001	172	17.5	4.319755e+000	0	0	0	0	0	0	155.328	1	1	49.1849	17.2813
DATA	2395	30	17	0	0	ASCRP3003599	ASCRP3003599	806.208	415.125	4.279038e+002	4.280342e+001	415	18.5	6.331821e+000	0	0	0	0	0	0	405.03	1	1	47.5395	18.6667
DATA	2396	30	18	0	0	ASCRP3009352	ASCRP3009352	831.155	415.085	1.282264e+003	1.282307e+002	1162	18	4.996558e+000	0	0	0	0	0	0	1214.12	1	1	46.8651	17.9677
DATA	2397	30	19	0	0	ASCRP3008302	ASCRP3008302	856.688	415.234	5.907685e+002	5.908628e+001	582	18	3.983031e+000	0	0	0	0	0	0	559.701	1	1	49.8279	18.3103
DATA	2398	30	20	0	0	ASCRP3000823	ASCRP3000823	882.043	415.275	3.585214e+002	3.586764e+001	356	18	3.042707e+000	0	0	0	0	0	0	339.947	1	1	46.1809	17.4839
DATA	2399	30	21	0	0	ASCRP3009319	ASCRP3009319	907.535	415.521	5.921102e+001	6.014104e+000	74	18	4.596400e+000	0	0	0	0	0	0	56.2008	1	1	48.2044	16.7576
DATA	2400	30	22	0	0	ASCRP3007799	ASCRP3007799	933.132	415.5	1.025505e+002	1.030889e+001	116	16	4.084925e+000	0	0	0	0	0	0	97.4564	1	1	49.8279	15.9259
DATA	2401	30	23	0	0	ASCRP3008476	ASCRP3008476	958.19	415.506	3.847820e+002	3.849254e+001	381	18	5.105327e+000	0	0	0	0	0	0	366.164	1	1	50.4627	17.2667
DATA	2402	30	24	0	0	ASCRP3002049	ASCRP3002049	983.675	415.688	8.018267e+001	8.086629e+000	93	18	4.446653e+000	0	0	0	0	0	0	76.4182	1	1	49.8279	18.0909
DATA	2403	30	25	0	0	ASCRP3008823	ASCRP3008823	1009.28	415.554	9.895907e+001	9.951196e+000	116.5	16	3.841695e+000	0	0	0	0	0	0	94.468	1	1	48.8603	16
DATA	2404	30	26	0	0	ASCRP3007754	ASCRP3007754	1034.43	415.507	8.548313e+001	8.612042e+000	100.5	17	4.041184e+000	0	0	0	0	0	0	81.7426	1	1	49.1849	17.0455
DATA	2405	30	27	0	0	Negative018	Negative018	1060	415.455	9.242390e+000	1.394235e+000	26	18	6.333560e+000	0	0	0	0	0	0	8.85393	1	1	55.8519	17.7742
DATA	2406	30	28	0	0	ASCRP3012802	ASCRP3012802	1085.25	415.553	1.391287e+002	1.395184e+001	153	16	5.866957e+000	0	0	0	0	0	0	133.526	1	1	49.5074	17.7241
DATA	2407	30	29	0	0	ASCRP3011482	ASCRP3011482	1110.5	415.5	3.564253e+002	3.565769e+001	358	18.5	4.046522e+000	0	0	0	0	0	0	342.714	1	1	49.1849	18.1786
DATA	2408	30	30	0	0	ASCRP3004245	ASCRP3004245	1136.21	415.757	6.201910e+001	6.288174e+000	77.5	16	2.876235e+000	0	0	0	0	0	0	59.7487	1	1	46.8651	16
DATA	2409	30	31	0	0	ASCRP3007953	ASCRP3007953	1161.45	415.91	3.394175e+001	3.548770e+000	50	19	7.067345e+000	0	0	0	0	0	0	32.7616	1	1	46.1809	20.5
DATA	2410	30	32	0	0	ASCRP3004293	ASCRP3004293	1187.07	415.914	7.802200e+001	7.870423e+000	95	18	4.636012e+000	0	0	0	0	0	0	75.4541	1	1	46.8651	17.7241
DATA	2411	30	33	0	0	ASCRP3000471	ASCRP3000471	1212.42	415.573	9.358391e+000	1.393208e+000	27	18	4.425631e+000	0	0	0	0	0	0	9.06732	1	1	57.5363	18
DATA	2412	30	34	0	0	ASCRP3013225	ASCRP3013225	1237.79	415.699	3.289782e+002	3.291395e+001	337	17	4.630335e+000	0	0	0	0	0	0	319.336	1	1	48.2044	18
DATA	2413	30	35	0	0	ASCRP3002172	ASCRP3002172	1262.88	415.733	1.115864e+003	1.115912e+002	1097	17	3.304647e+000	0	0	0	0	0	0	1085.09	1	1	52.3208	17.1
DATA	2414	30	36	0	0	ASCRP3011830	ASCRP3011830	1288.31	415.662	2.093300e+002	2.095816e+001	221	17	4.515745e+000	0	0	0	0	0	0	203.911	1	1	48.5334	17.7667
DATA	2415	30	37	0	0	ASCRP3006107	ASCRP3006107	1313.66	415.736	3.661517e+002	3.662951e+001	368.5	16	5.077111e+000	0	0	0	0	0	0	357.271	1	1	52.0157	15.5909
DATA	2417	30	39	0	0	ASCRP3008067	ASCRP3008067	1364.5	416.257	2.701759e+002	2.703690e+001	279	18	6.744279e+000	0	0	0	0	0	0	264.454	1	1	47.2035	16.8824
DATA	2418	30	40	1028	1	(+)E1A_r60_a107	E1A_r60_a107	1389.18	416.308	2.303980e+001	2.519757e+000	39	15	4.179889e+000	0	0	0	0	0	0	22.5832	1	1	45.4864	16.027
DATA	2419	30	41	0	0	ASCRP3008404	ASCRP3008404	1415.5	415.648	3.777347e+004	3.777347e+003	37048.5	18.5	6.177876e+000	0	0	0	0	0	0	37073.9	1	1	57.5363	18.3846
DATA	2420	30	42	0	0	ASCRP3006587	ASCRP3006587	1440.29	416.077	4.130331e+001	4.253844e+000	59	16	5.216855e+000	0	0	0	0	0	0	40.5881	1	1	45.835	15.7917
DATA	2421	30	43	0	0	ASCRP3008074	ASCRP3008074	1466.12	416.13	3.835769e+002	3.837115e+001	399	16	4.478383e+000	0	0	0	0	0	0	377.364	1	1	46.8651	16.4516
DATA	2422	30	44	1028	1	(+)E1A_r60_n11	E1A_r60_n11	1491.39	415.638	7.443805e+001	7.512753e+000	91.5	17	4.854226e+000	0	0	0	0	0	0	73.3024	1	1	47.5395	16.7188
DATA	2423	30	45	0	0	ASCRP3006512	ASCRP3006512	1517.09	415.614	2.237791e+001	2.457047e+000	38	18	5.947549e+000	0	0	0	0	0	0	22.0563	1	1	57.259	18.96
DATA	2424	30	46	0	0	ASCRP3010549	ASCRP3010549	1542.5	415.648	1.030560e+000	1.017217e+000	17	16	4.437693e+000	0	0	0	0	0	0	0.823087	0	0	65	16.7143
DATA	2425	30	47	0	0	ASCRP3010340	ASCRP3010340	1567.78	416.246	8.803516e+001	8.861612e+000	104	17.5	4.458527e+000	0	0	0	0	0	0	86.9007	1	1	45.1352	17.0385
DATA	2426	30	48	0	0	ASCRP3008108	ASCRP3008108	1593.07	416	2.061164e+002	2.063649e+001	214	15.5	3.731759e+000	0	0	0	0	0	0	203.567	1	1	46.8651	15.7941
DATA	2427	30	49	0	0	ASCRP3002464	ASCRP3002464	1618.44	415.973	1.087935e+002	1.092632e+001	124	16	5.058980e+000	0	0	0	0	0	0	107.495	1	1	48.5334	16.6286
DATA	2428	30	50	0	0	ASCRP3003437	ASCRP3003437	1644	416	2.392266e+001	2.597412e+000	41	16	4.189080e+000	0	0	0	0	0	0	23.6451	1	1	54.9904	16.25
DATA	2429	30	51	0	0	ASCRP3012086	ASCRP3012086	1669.44	415.972	1.147281e+002	1.151731e+001	130	16	4.186537e+000	0	0	0	0	0	0	113.423	1	1	48.2044	16.2069
DATA	2430	30	52	0	0	A_23_P25019	NM_000946	1694.76	416	5.470392e+002	5.471327e+001	552.5	15	4.237122e+000	0	0	0	0	0	0	540.887	1	1	46.8651	15.8966
DATA	2431	30	53	0	0	ASCRP3004967	ASCRP3004967	1720.27	416.3	1.436238e+002	1.439794e+001	158	18	4.391616e+000	0	0	0	0	0	0	142.019	1	1	46.8651	17.9375
DATA	2432	30	54	0	0	ASCRP3004499	ASCRP3004499	1745.5	416.195	1.958722e+002	1.961331e+001	210	18	4.831494e+000	0	0	0	0	0	0	193.671	1	1	49.8279	17.48
DATA	2433	30	55	0	0	ASCRP3012764	ASCRP3012764	1771	416.375	1.357975e+002	1.361736e+001	150	15	2.731300e+000	0	0	0	0	0	0	134.257	1	1	51.0895	15.5
DATA	2434	30	56	0	0	ASCRP3009063	ASCRP3009063	1796.31	416.338	3.926261e+003	3.926274e+002	3870	16	5.258780e+000	0	0	0	0	0	0	3880.92	1	1	48.5334	16.3929
DATA	2435	30	57	0	0	ASCRP3008790	ASCRP3008790	1821.66	416.184	2.147364e+002	2.149747e+001	230.5	19	5.430470e+000	0	0	0	0	0	0	212.195	1	1	49.5074	20.36
DATA	2436	30	58	0	0	ASCRP3011017	ASCRP3011017	1847.42	416.427	2.733693e+002	2.735566e+001	286	22.5	1.009264e+001	0	0	0	0	0	0	270.058	1	1	57.5363	22.3636
DATA	2437	30	59	0	0	ASCRP3009847	ASCRP3009847	1872.37	416.36	7.006681e+002	7.007412e+001	691.5	15	4.109956e+000	0	0	0	0	0	0	691.93	1	1	48.8603	16.2593
DATA	2438	30	60	0	0	ASCRP3004939	ASCRP3004939	1897.75	416.361	4.798902e+002	4.799971e+001	486.5	16.5	4.733835e+000	0	0	0	0	0	0	473.724	1	1	51.0895	16.0667
DATA	2439	30	61	0	0	ASCRP3008907	ASCRP3008907	1923.44	416.466	1.433208e+002	1.436787e+001	160	15.5	3.893525e+000	0	0	0	0	0	0	141.425	1	1	49.1849	16.1471
DATA	2440	30	62	66	-1	(-)3xSLv1	NegativeControl	1948.58	416.427	1.030587e+000	1.013815e+000	14.5	15	4.541634e+000	0	0	0	0	0	0	-0.560165	0	0	65	16.1667
DATA	2441	30	63	0	1	RC10	RC10	1974.42	416.427	1.030989e+000	1.014210e+000	15	16	4.445931e+000	0	0	0	0	0	0	-0.379685	0	0	65	15.875
DATA	2442	30	64	0	0	ASCRP3009295	ASCRP3009295	1999.63	416.553	2.075717e+001	2.310389e+000	36	15	4.434562e+000	0	0	0	0	0	0	20.4596	1	1	49.8279	14.9643
DATA	2443	30	65	0	0	ASCRP3010960	ASCRP3010960	2025.12	416.397	2.498185e+002	2.500246e+001	253.5	15	3.413907e+000	0	0	0	0	0	0	246.156	1	1	48.5334	15.1071
DATA	2444	30	66	0	1	RC3	RC3	2050.42	416.427	1.031905e+000	1.015112e+000	13	16.5	4.884821e+000	0	0	0	0	0	0	-1.33681	0	0	65	16.3636
DATA	2445	30	67	0	0	ASCRP3006325	ASCRP3006325	2075.22	416.778	3.348018e+003	3.348034e+002	3283.5	15	3.821839e+000	0	0	0	0	0	0	3297.91	1	1	45.1352	15.1613
DATA	2446	30	68	0	0	ASCRP3004139	ASCRP3004139	2101.05	416.527	7.745007e+002	7.745673e+001	780	17	4.793288e+000	0	0	0	0	0	0	762.838	1	1	53.8203	15.7805
DATA	2447	30	69	0	0	ASCRP3004104	ASCRP3004104	2126.69	416.662	3.252367e+002	3.253951e+001	326	14.5	4.009743e+000	0	0	0	0	0	0	320.375	1	1	48.5334	14.6786
DATA	2448	30	70	0	0	CUST_9_PI418767722	NM_003746	2151.89	416.5	1.043665e+004	1.043665e+003	10198	17	4.803132e+000	0	0	0	0	0	0	10282.7	1	1	56.9804	17.4848
DATA	2449	30	71	0	0	ASCRP3010744	ASCRP3010744	2177.26	416.969	7.769206e+001	7.835158e+000	91	16	4.788893e+000	0	0	0	0	0	0	76.5842	1	1	45.4864	16.8276
DATA	2450	30	72	0	0	ASCRP3005611	ASCRP3005611	2202.86	416.873	1.176390e+002	1.180751e+001	130	15.5	4.803816e+000	0	0	0	0	0	0	116.03	1	1	46.8651	16.1176
DATA	2451	30	73	0	0	Negative024	Negative024	2228.11	416.5	1.029874e+000	1.018214e+000	15	16	4.042422e+000	0	0	0	0	0	0	1.00465	0	0	65	15.8
DATA	2452	30	74	0	0	ASCRP3004435	ASCRP3004435	2253.5	416.5	7.912131e+002	7.912778e+001	786.5	15	3.441337e+000	0	0	0	0	0	0	781.809	1	1	49.1849	15.0303
DATA	2453	30	75	0	0	CUST_5_PI418767722	NM_000841	2278.92	416.242	3.144661e+001	3.303097e+000	46	15	3.872868e+000	0	0	0	0	0	0	31.113	1	1	44.7812	15.0294
DATA	2454	30	76	0	0	ASCRP3011791	ASCRP3011791	2304.45	416.194	4.802183e+001	4.907052e+000	57	15	5.822709e+000	0	0	0	0	0	0	47.5908	1	1	46.5243	16.2414
DATA	2455	30	77	0	0	ASCRP3006117	ASCRP3006117	2329.84	417.013	4.757417e+001	4.862800e+000	58.5	16	4.351986e+000	0	0	0	0	0	0	47.249	1	1	48.5334	14.8387
DATA	2456	30	78	0	0	ASCRP3008294	ASCRP3008294	2355.1	416.808	1.136295e+002	1.140727e+001	125	14	5.060475e+000	0	0	0	0	0	0	113.111	1	1	47.8731	14.4571
DATA	2457	30	79	0	0	ASCRP3007509	ASCRP3007509	2380.68	416.813	8.300726e+001	8.360963e+000	98	15	4.531598e+000	0	0	0	0	0	0	82.8565	1	1	49.5074	15.8462
DATA	2458	30	80	0	0	Negative060	Negative060	2405.58	416.573	3.458164e+000	1.056950e+000	16	15	3.759332e+000	0	0	0	0	0	0	3.4624	1	0	65	15.8485
DATA	2459	30	81	0	0	ASCRP3011226	ASCRP3011226	2431.06	417.048	4.217820e+002	4.218994e+001	442	17	5.634167e+000	0	0	0	0	0	0	423.875	1	1	45.4864	17.3793
DATA	2460	30	82	0	0	ASCRP3006525	ASCRP3006525	2456.63	416.685	7.520878e+001	7.585893e+000	90	14	4.392258e+000	0	0	0	0	0	0	75.8885	1	1	48.5334	14.6798
DATA	2461	31	1	0	0	ASCRP3009288	ASCRP3009288	387.088	422.386	8.387463e+001	8.446535e+000	101	16	4.475662e+000	0	0	0	0	0	0	84.1101	1	1	57.259	15.9675
DATA	2462	31	2	0	0	ASCRP3002743	ASCRP3002743	412.382	422.303	4.117735e+002	4.118963e+001	426.5	20	5.491384e+000	0	0	0	0	0	0	409.449	1	1	49.5074	20.697
DATA	2463	31	3	0	0	Negative048	Negative048	437.813	422.016	3.307091e+001	3.458874e+000	54	19	3.738092e+000	0	0	0	0	0	0	32.634	1	1	45.4864	18.84
DATA	2464	31	4	0	0	ASCRP3008787	ASCRP3008787	463.176	422.122	8.827238e+001	8.886022e+000	104	20.5	6.112958e+000	0	0	0	0	0	0	86.5064	1	1	47.8731	18.9444
DATA	2465	31	5	0	0	A_23_P10385	NM_016448	488.522	422.594	3.367542e+001	3.520599e+000	50	18.5	6.693280e+000	0	0	0	0	0	0	32.7971	1	1	47.2035	19.4
DATA	2466	31	6	0	0	ASCRP3003683	ASCRP3003683	514	422.455	5.765888e+001	5.857581e+000	74	20	8.087312e+000	0	0	0	0	0	0	55.8508	1	1	55.8519	21.7308
DATA	2467	31	7	1028	1	(+)E1A_r60_a135	E1A_r60_a135	539.418	422.427	2.640251e+000	1.070384e+000	20	18	5.259365e+000	0	0	0	0	0	0	2.54529	1	0	65	19.1667
DATA	2468	31	8	0	0	ASCRP3008182	ASCRP3008182	564.77	422.811	6.859207e+001	6.937852e+000	84	18.5	5.115286e+000	0	0	0	0	0	0	65.8484	1	1	48.5334	18.6154
DATA	2469	31	9	0	0	ASCRP3002007	ASCRP3002007	590.311	422.378	1.295974e+002	1.300183e+001	135	18.5	6.096893e+000	0	0	0	0	0	0	123.978	1	1	48.5334	19.0417
DATA	2470	31	10	0	0	ASCRP3007105	ASCRP3007105	615.5	422.5	1.858996e+001	2.134271e+000	36	18	4.088311e+000	0	0	0	0	0	0	17.7309	1	1	57.5363	19
DATA	2471	31	11	0	0	ASCRP3005291	ASCRP3005291	641	422.455	2.102488e+002	2.105113e+001	214	18	4.255560e+000	0	0	0	0	0	0	200.036	1	1	55.8519	19.0357
DATA	2472	31	12	0	0	ASCRP3002137	ASCRP3002137	666.169	422.211	1.107555e+002	1.112551e+001	118	17	5.315144e+000	0	0	0	0	0	0	105.171	1	1	47.5395	18.1622
DATA	2473	31	13	0	0	ASCRP3007522	ASCRP3007522	691.811	422.635	1.493281e+002	1.497001e+001	159	19	4.947592e+000	0	0	0	0	0	0	141.572	1	1	49.1849	19.1842
DATA	2474	31	14	0	0	ASCRP3007691	ASCRP3007691	717.205	422.603	2.947199e+002	2.949090e+001	295.5	17	4.906766e+000	0	0	0	0	0	0	279.101	1	1	50.1463	16.8276
DATA	2475	31	15	0	0	ASCRP3003253	ASCRP3003253	742.38	422.465	3.460623e+001	3.618363e+000	49	17	4.179677e+000	0	0	0	0	0	0	32.749	1	1	48.2044	17.5
DATA	2476	31	16	0	0	Negative060	Negative060	767.893	422.5	1.843763e+000	1.073071e+000	20	18	4.229898e+000	0	0	0	0	0	0	1.74415	1	0	65	18.7179
DATA	2477	31	17	0	0	ASCRP3001447	ASCRP3001447	793.493	422.411	1.570204e+002	1.573759e+001	164	18	4.704835e+000	0	0	0	0	0	0	148.531	1	1	48.5334	18.2759
DATA	2478	31	18	0	0	Negative007	Negative007	818.582	422.573	4.016292e+000	1.130642e+000	21	16	6.853139e+000	0	0	0	0	0	0	3.80006	1	0	57.5363	18.5862
DATA	2479	31	19	0	0	ASCRP3008432	ASCRP3008432	844.414	422.443	1.494687e+002	1.498415e+001	160	18	5.127440e+000	0	0	0	0	0	0	141.498	1	1	47.8731	17.8276
DATA	2480	31	20	0	0	ASCRP3004986	ASCRP3004986	869.31	422.465	8.405250e+001	8.471268e+000	98	18	3.879655e+000	0	0	0	0	0	0	79.6299	1	1	47.8731	18.1379
DATA	2481	31	21	0	0	ASCRP3008172	ASCRP3008172	895.058	422.713	1.197220e+003	1.197267e+002	1165	17.5	4.284449e+000	0	0	0	0	0	0	1135.34	1	1	52.9257	16.3529
DATA	2482	31	22	0	0	ASCRP3009628	ASCRP3009628	920.52	422.853	3.856724e+002	3.858162e+001	380	17.5	4.480853e+000	0	0	0	0	0	0	366.171	1	1	49.8279	16.6786
DATA	2483	31	23	0	0	ASCRP3006986	ASCRP3006986	945.721	423.029	2.672241e+002	2.674310e+001	274	18.5	4.799607e+000	0	0	0	0	0	0	254.05	1	1	46.1809	17.5833
DATA	2484	31	24	0	0	ASCRP3007859	ASCRP3007859	970.871	423.2	4.265961e+001	4.393354e+000	59	18	5.158770e+000	0	0	0	0	0	0	40.6165	1	1	46.8651	17.7097
DATA	2485	31	25	0	0	ASCRP3008153	ASCRP3008153	996.549	423.099	9.270893e+002	9.271486e+001	878	20	4.566423e+000	0	0	0	0	0	0	884.138	1	1	47.8731	19.069
DATA	2486	31	26	0	0	ASCRP3002476	ASCRP3002476	1021.86	423.015	5.654828e+002	5.655797e+001	561	19	3.826080e+000	0	0	0	0	0	0	540.213	1	1	46.1809	17.75
DATA	2487	31	27	0	0	ASCRP3010391	ASCRP3010391	1046.97	422.803	1.127529e+001	1.537256e+000	27	18.5	5.512890e+000	0	0	0	0	0	0	10.7907	1	1	45.835	18.2333
DATA	2488	31	28	0	0	ASCRP3003913	ASCRP3003913	1072.74	422.852	1.377756e+001	1.727979e+000	30	16	4.698810e+000	0	0	0	0	0	0	13.2105	1	1	50.4627	16.3103
DATA	2489	31	29	0	0	ASCRP3012926	ASCRP3012926	1098.19	423	3.591614e+002	3.593122e+001	361	17	5.147293e+000	0	0	0	0	0	0	345.04	1	1	46.8651	17.8065
DATA	2490	31	30	0	0	ASCRP3009267	ASCRP3009267	1123.5	423.257	2.534979e+002	2.537107e+001	254	17	4.720007e+000	0	0	0	0	0	0	244.005	1	1	47.2035	17.0385
DATA	2491	31	31	0	0	Negative030	Negative030	1148.63	422.596	5.405298e+000	1.169336e+000	22.5	17	3.819029e+000	0	0	0	0	0	0	5.21291	1	1	65	16.6957
DATA	2492	31	32	0	0	Negative021	Negative021	1174.5	422.648	1.055895e+001	1.478451e+000	27	17.5	5.235625e+000	0	0	0	0	0	0	10.2034	1	1	57.5363	17.6667
DATA	2493	31	33	0	0	ASCRP3000988	ASCRP3000988	1199.63	423.07	4.404246e+002	4.405457e+001	437	17.5	4.143923e+000	0	0	0	0	0	0	426.418	1	1	47.5395	17.9583
DATA	2494	31	34	0	0	ASCRP3003992	ASCRP3003992	1225.43	422.97	2.372003e+001	2.586320e+000	41	17	4.004805e+000	0	0	0	0	0	0	23.0102	1	1	45.835	16.9615
DATA	2495	31	35	0	0	ASCRP3010634	ASCRP3010634	1250.29	423.246	7.901958e+001	7.968669e+000	92	17	3.315511e+000	0	0	0	0	0	0	76.796	1	1	45.1352	16.7241
DATA	2496	31	36	0	0	ASCRP3012044	ASCRP3012044	1275.88	422.939	6.504321e+001	6.584916e+000	81	17	4.047539e+000	0	0	0	0	0	0	63.3277	1	1	46.5243	16.5152
DATA	2497	31	37	0	0	Negative034	Negative034	1301.35	422.603	1.426603e+001	1.756830e+000	30	17	4.083707e+000	0	0	0	0	0	0	13.9139	1	1	44.7812	16.48
DATA	2498	31	38	0	0	ASCRP3008604	ASCRP3008604	1326.72	423.095	3.926547e+002	3.927881e+001	402	18	5.568596e+000	0	0	0	0	0	0	383.615	1	1	48.8603	17.25
DATA	2499	31	39	0	0	ASCRP3005762	ASCRP3005762	1352	423.319	6.111598e+001	6.196447e+000	80	18	6.381484e+000	0	0	0	0	0	0	59.8048	1	1	58.0869	17.16
DATA	2500	31	40	0	0	ASCRP3001648	ASCRP3001648	1377.5	423.352	3.020981e+002	3.022704e+001	314.5	15.5	4.894680e+000	0	0	0	0	0	0	296.065	1	1	57.5363	17.8
DATA	2501	31	41	0	0	ASCRP3013239	ASCRP3013239	1403.06	422.7	5.388105e+001	5.483612e+000	70.5	17	4.443304e+000	0	0	0	0	0	0	52.8775	1	1	46.5243	16.525
DATA	2502	31	42	0	0	ASCRP3003257	ASCRP3003257	1428.22	422.917	3.974178e+003	3.974191e+002	3947	19	3.119597e+000	0	0	0	0	0	0	3905.28	1	1	44.7812	18.9167
DATA	2503	31	43	0	0	ASCRP3000192	ASCRP3000192	1453.64	422.871	1.325748e+002	1.329639e+001	144	16	4.096681e+000	0	0	0	0	0	0	130.433	1	1	46.8651	15.129
DATA	2504	31	44	0	0	ASCRP3004312	ASCRP3004312	1478.91	423.104	1.584582e+002	1.587832e+001	171	16	4.459782e+000	0	0	0	0	0	0	156.071	1	1	46.8651	15.8
DATA	2505	31	45	0	0	ASCRP3005132	ASCRP3005132	1504.69	423.467	2.669113e+001	2.855321e+000	43	15.5	4.223925e+000	0	0	0	0	0	0	26.3163	1	1	49.1849	15.8077
DATA	2506	31	46	0	0	ASCRP3000578	ASCRP3000578	1529.63	422.984	7.905492e+001	7.970184e+000	95.5	15	3.553418e+000	0	0	0	0	0	0	78.0075	1	1	44.0646	15.6296
DATA	2507	31	47	0	0	ASCRP3009495	ASCRP3009495	1555.43	423.608	4.841073e+002	4.842132e+001	487.5	18	4.600725e+000	0	0	0	0	0	0	478.092	1	1	49.1849	17.2
DATA	2508	31	48	0	0	ASCRP3000466	ASCRP3000466	1580.44	423.532	1.116391e+002	1.120968e+001	127	16.5	4.220827e+000	0	0	0	0	0	0	110.321	1	1	49.8279	16.8462
DATA	2509	31	49	0	0	A_23_P252740	NM_024094	1606	423.455	9.966128e+000	1.419929e+000	26	15	3.898872e+000	0	0	0	0	0	0	9.85364	1	1	55.8519	15.4865
DATA	2510	31	50	0	0	ASCRP3005316	ASCRP3005316	1631.52	423.393	3.446716e+003	3.446731e+002	3462	16	4.334936e+000	0	0	0	0	0	0	3409.23	1	1	52.9257	16.6667
DATA	2511	31	51	0	0	ASCRP3006405	ASCRP3006405	1656.8	423.225	2.389141e+002	2.391278e+001	251	15.5	3.979257e+000	0	0	0	0	0	0	236.384	1	1	47.2035	15.6
DATA	2512	31	52	0	0	ASCRP3009329	ASCRP3009329	1682.11	423.5	7.478671e+001	7.546624e+000	88.5	15.5	4.766207e+000	0	0	0	0	0	0	74.0129	1	1	56.9804	16.1563
DATA	2513	31	53	0	0	ASCRP3007228	ASCRP3007228	1707.75	423.5	9.397710e+001	9.451865e+000	110.5	15	4.763805e+000	0	0	0	0	0	0	93.0154	1	1	48.5334	16.7917
DATA	2514	31	54	0	0	Negative024	Negative024	1732.89	423.5	1.027032e+000	1.010334e+000	16	18	4.343639e+000	0	0	0	0	0	0	0.0571092	0	0	56.9804	18.2647
DATA	2515	31	55	0	0	ASCRP3004833	ASCRP3004833	1758.43	423.608	8.011204e+001	8.074666e+000	94	16	3.126315e+000	0	0	0	0	0	0	79.2901	1	1	49.1849	15.5769
DATA	2516	31	56	0	0	ASCRP3003594	ASCRP3003594	1783.5	423.705	2.456030e+002	2.458108e+001	258.5	15.5	3.788796e+000	0	0	0	0	0	0	243.053	1	1	50.4627	16.4545
DATA	2517	31	57	0	0	ASCRP3010300	ASCRP3010300	1809.11	423.5	3.854623e+001	3.984933e+000	54	18	4.834966e+000	0	0	0	0	0	0	38.137	1	1	65	17.2424
DATA	2518	31	58	0	0	ASCRP3007472	ASCRP3007472	1834.5	423.5	6.034943e+004	6.034943e+003	59737	19	7.227283e+000	0	0	0	0	0	0	59693	1	1	57.5363	20.1852
DATA	2519	31	59	0	0	ASCRP3013542	ASCRP3013542	1859.77	423.812	2.352050e+002	2.354223e+001	245	15.5	4.661747e+000	0	0	0	0	0	0	232.586	1	1	46.1809	16.0833
DATA	2520	31	60	0	0	ASCRP3011462	ASCRP3011462	1885.12	423.84	1.785095e+002	1.787959e+001	190	16	3.132147e+000	0	0	0	0	0	0	176.462	1	1	48.2044	15.8966
DATA	2521	31	61	0	0	ASCRP3012201	ASCRP3012201	1910.34	424.324	1.684298e+002	1.687335e+001	179	17.5	3.849880e+000	0	0	0	0	0	0	166.451	1	1	47.5395	16.7813
DATA	2522	31	62	0	0	ASCRP3006477	ASCRP3006477	1936.05	423.987	9.273359e+001	9.328451e+000	109	16	4.316102e+000	0	0	0	0	0	0	91.6042	1	1	46.8651	16.4211
DATA	2523	31	63	0	0	ASCRP3000126	ASCRP3000126	1961.35	423.795	8.045282e+002	8.045919e+001	810	17	4.640526e+000	0	0	0	0	0	0	794.413	1	1	51.0895	16.9655
DATA	2524	31	64	0	0	ASCRP3009530	ASCRP3009530	1986.8	424.029	3.944932e+001	4.072928e+000	51	16	4.588950e+000	0	0	0	0	0	0	38.9415	1	1	46.8651	15.4615
DATA	2525	31	65	0	0	ASCRP3004663	ASCRP3004663	2012.31	423.662	3.100414e+002	3.102070e+001	321.5	15	4.481758e+000	0	0	0	0	0	0	305.937	1	1	48.5334	15.3846
DATA	2526	31	66	0	0	ASCRP3012423	ASCRP3012423	2037.93	423.732	3.502532e+002	3.503999e+001	348.5	17	4.075337e+000	0	0	0	0	0	0	345.534	1	1	47.5395	16.4138
DATA	2527	31	67	0	0	ASCRP3005478	ASCRP3005478	2063.07	423.647	1.265233e+003	1.265273e+002	1263.5	15.5	3.773340e+000	0	0	0	0	0	0	1247.95	1	1	46.1809	15.6429
DATA	2528	31	68	0	0	ASCRP3005344	ASCRP3005344	2088.21	423.926	8.361004e+001	8.422252e+000	95	17	4.711351e+000	0	0	0	0	0	0	82.4662	1	1	46.5243	16.4444
DATA	2529	31	69	0	0	ASCRP3008701	ASCRP3008701	2113.92	423.924	1.253714e+002	1.257806e+001	134	16.5	5.704940e+000	0	0	0	0	0	0	123.661	1	1	46.8651	16.6176
DATA	2530	31	70	0	0	AS_circRNA_control208	AS_circRNA_control208	2139.5	423.944	3.002821e+003	3.002839e+002	2951	14.5	2.738894e+000	0	0	0	0	0	0	2962.4	1	1	48.5334	14.6923
DATA	2531	31	71	0	0	ASCRP3003971	ASCRP3003971	2164.5	423.648	8.781425e+001	8.839702e+000	100	17	4.765951e+000	0	0	0	0	0	0	86.6561	1	1	65	17
DATA	2532	31	72	0	0	ASCRP3011986	ASCRP3011986	2190	424.265	5.161789e+001	5.260194e+000	65	16	4.924838e+000	0	0	0	0	0	0	50.97	1	1	46.1809	16.0625
DATA	2533	31	73	0	0	ASCRP3008351	ASCRP3008351	2215.5	423.648	7.453148e+000	1.256911e+000	22	16	4.133999e+000	0	0	0	0	0	0	7.3641	1	1	57.5363	15.8571
DATA	2534	31	74	0	0	ASCRP3004867	ASCRP3004867	2240.9	423.875	1.432361e+002	1.435925e+001	152	16	3.249483e+000	0	0	0	0	0	0	141.668	1	1	46.8651	16.3226
DATA	2535	31	75	0	0	ASCRP3002236	ASCRP3002236	2266.25	423.897	5.331451e+001	5.426244e+000	63	15	2.659533e+000	0	0	0	0	0	0	52.7955	1	1	45.835	15.1613
DATA	2536	31	76	1028	1	(+)E1A_r60_a104	E1A_r60_a104	2291.5	424	6.336813e+000	1.190883e+000	19.5	15	4.873294e+000	0	0	0	0	0	0	6.28471	1	1	54.1152	15.1563
DATA	2537	31	77	0	0	Negative010	Negative010	2317.12	424	4.228450e+002	4.229648e+001	435	16	5.610730e+000	0	0	0	0	0	0	420.142	1	1	49.8279	16.1379
DATA	2538	31	78	0	0	ASCRP3000966	ASCRP3000966	2342.68	424.324	3.110323e+001	3.268401e+000	46	15.5	4.575798e+000	0	0	0	0	0	0	30.9743	1	1	46.5243	15.6
DATA	2539	31	79	0	0	ASCRP3008053	ASCRP3008053	2367.97	423.986	1.700861e+002	1.703808e+001	180	15	4.458963e+000	0	0	0	0	0	0	169.8	1	1	46.8651	15.7647
DATA	2540	31	80	0	0	ASCRP3009720	ASCRP3009720	2393.14	424.211	1.567395e+002	1.570573e+001	166	17	4.226930e+000	0	0	0	0	0	0	156.943	1	1	47.2035	17.0625
DATA	2541	31	81	0	0	ASCRP3010195	ASCRP3010195	2418.96	423.944	1.613258e+001	1.895588e+000	30	16.5	4.524943e+000	0	0	0	0	0	0	16.2085	1	1	46.8651	16.8947
DATA	2542	31	82	0	0	ASCRP3010032	ASCRP3010032	2443.99	424.027	5.896061e+001	5.978848e+000	73	15	4.448234e+000	0	0	0	0	0	0	59.4658	1	1	46.8651	15.8649
DATA	2543	32	1	0	0	ASCRP3010051	ASCRP3010051	399.624	429.612	9.257729e+002	9.258272e+001	922.5	18	5.687706e+000	0	0	0	0	0	0	923.073	1	1	52.0157	19
DATA	2544	32	2	0	0	ASCRP3013037	ASCRP3013037	425.07	429.296	4.899658e+001	5.002871e+000	67	18	3.295620e+000	0	0	0	0	0	0	48.4648	1	1	47.2035	18.25
DATA	2545	32	3	0	0	ASCRP3009130	ASCRP3009130	450.394	429.423	7.714521e+002	7.715193e+001	777	20	5.276120e+000	0	0	0	0	0	0	757.585	1	1	47.8731	20.1379
DATA	2546	32	4	0	0	ASCRP3009518	ASCRP3009518	475.893	429.5	4.476141e+001	4.591986e+000	62	17	6.156878e+000	0	0	0	0	0	0	43.6722	1	1	56.9804	18.5833
DATA	2547	32	5	0	0	ASCRP3007441	ASCRP3007441	501.418	429.573	8.253513e+001	8.317642e+000	93.5	22	8.412614e+000	0	0	0	0	1	0	80.0637	1	1	57.5363	23.1852
DATA	2548	32	6	0	0	CUST_14_PI418767722	NM_004309	526.438	429.973	1.257862e+003	1.257905e+002	1222.5	18	5.692500e+000	0	0	0	1	0	0	1214.08	1	1	48.5334	19.4074
DATA	2549	32	7	0	0	ASCRP3001123	ASCRP3001123	552.107	429.5	4.527664e+000	1.134837e+000	22	19.5	4.517309e+000	0	0	0	0	0	0	4.351	1	0	56.9804	19.0357
DATA	2550	32	8	0	0	ASCRP3008660	ASCRP3008660	577.315	429.959	7.248636e+002	7.249389e+001	712.5	20	5.165790e+000	0	0	0	0	0	0	693.926	1	1	48.8603	19.2647
DATA	2551	32	9	0	0	CUST_11_PI418767722	NM_001003	602.941	429.618	2.853107e+002	2.855031e+001	285.5	17	4.535574e+000	0	0	0	0	0	0	272.262	1	1	46.1809	18.1429
DATA	2552	32	10	66	-1	(-)3xSLv1	NegativeControl	628.418	429.573	1.068115e+000	1.050733e+000	17	18	3.357884e+000	0	0	0	0	0	0	-1.25289	0	0	65	18.3462
DATA	2553	32	11	0	0	A_23_P253524	NM_001813	653.493	429.87	1.673369e+002	1.676679e+001	179	17	4.925054e+000	0	0	0	0	0	0	158.911	1	1	47.2035	17.4483
DATA	2554	32	12	0	0	ASCRP3008770	ASCRP3008770	679.062	429.538	2.103102e+002	2.105745e+001	216	19	4.673355e+000	0	0	0	0	0	0	199.385	1	1	44.7812	19.0976
DATA	2555	32	13	0	0	ASCRP3006420	ASCRP3006420	704.309	430.029	3.623191e+002	3.624730e+001	365	20	5.077888e+000	0	0	0	0	0	0	343.049	1	1	46.1809	19.5806
DATA	2556	32	14	0	0	ASCRP3007542	ASCRP3007542	729.797	430.141	2.030495e+002	2.033244e+001	211	16.5	4.352218e+000	0	0	0	0	0	0	192.081	1	1	45.4864	16.8571
DATA	2557	32	15	0	0	ASCRP3001042	ASCRP3001042	754.937	430.175	6.081539e+001	6.172818e+000	75.5	18	3.916591e+000	0	0	0	0	0	0	57.5021	1	1	45.4864	18.5556
DATA	2558	32	16	0	0	ASCRP3012565	ASCRP3012565	780.5	430	5.941611e+002	5.942552e+001	582.5	16	4.313520e+000	0	0	0	0	0	0	561.711	1	1	48.5334	17.1613
DATA	2559	32	17	0	0	ASCRP3010373	ASCRP3010373	806	429.5	1.750740e+002	1.753931e+001	186.5	20	6.271996e+000	0	0	0	0	0	0	165.544	1	1	44.4243	20.2
DATA	2560	32	18	0	0	ASCRP3011223	ASCRP3011223	831.3	429.9	1.142776e+002	1.147655e+001	127	20	5.717961e+000	0	0	0	0	0	0	108.102	1	1	47.2035	19.8485
DATA	2561	32	19	0	0	ASCRP3000704	ASCRP3000704	856.803	429.732	1.051584e+002	1.056877e+001	119	16	4.491844e+000	0	0	0	0	0	0	99.5465	1	1	47.2035	16.52
DATA	2562	32	20	0	0	ASCRP3011636	ASCRP3011636	882.234	429.813	1.770541e+001	2.061231e+000	35.5	18	3.374351e+000	0	0	0	0	0	0	16.7761	1	1	45.1352	17.8571
DATA	2563	32	21	0	0	ASCRP3013173	ASCRP3013173	907.415	430.098	7.160638e+002	7.161414e+001	703.5	17	3.185616e+000	0	0	0	0	0	0	679.236	1	1	49.8279	16.9259
DATA	2564	32	22	0	0	ASCRP3000715	ASCRP3000715	933	430	3.037736e+000	1.095769e+000	20	18	3.933875e+000	0	0	0	0	0	0	2.88533	1	0	65	17.2414
DATA	2565	32	23	0	0	ASCRP3005054	ASCRP3005054	958.5	430.097	4.831222e+001	4.944276e+000	63	18	5.581816e+000	0	0	0	0	0	0	45.9562	1	1	47.8731	18.64
DATA	2566	32	24	0	1	ETG10_195139	ETG10_195139	983.57	430.165	7.030089e+002	7.030872e+001	679.5	17	6.238857e+000	0	0	0	0	0	0	669.788	1	1	49.5074	17.56
DATA	2567	32	25	0	0	ASCRP3004579	ASCRP3004579	1008.71	430.027	2.728310e+002	2.730321e+001	278	19	3.882981e+000	0	0	0	0	0	0	260.381	1	1	49.1849	18.2059
DATA	2568	32	26	0	0	ASCRP3013365	ASCRP3013365	1034.43	429.761	3.138626e+002	3.140368e+001	321.5	20	6.307346e+000	0	0	0	0	0	0	300.091	1	1	46.5243	19.3478
DATA	2569	32	27	0	0	ASCRP3003826	ASCRP3003826	1059.79	430.133	4.623670e+002	4.624848e+001	459.5	15	4.426744e+000	0	0	0	0	0	0	442.912	1	1	48.5334	15.8966
DATA	2570	32	28	0	0	ASCRP3011292	ASCRP3011292	1085.07	430.03	5.958831e+002	5.959742e+001	585	17	5.457220e+000	0	0	0	0	0	0	571.914	1	1	46.8651	18.3438
DATA	2571	32	29	0	0	ASCRP3001952	ASCRP3001952	1110.85	430.164	1.254399e+002	1.258701e+001	132.5	16	5.245305e+000	0	0	0	0	0	0	120.636	1	1	47.5395	17.4286
DATA	2572	32	30	0	0	ASCRP3010301	ASCRP3010301	1135.73	430.178	9.325371e+001	9.382939e+000	106	17	5.061202e+000	0	0	0	0	0	0	89.8583	1	1	48.2044	16.5172
DATA	2573	32	31	0	0	ASCRP3006874	ASCRP3006874	1161.5	430.352	1.658985e+005	1.658985e+004	161572	18	6.776184e+000	0	0	0	0	0	0	160184	1	1	57.5363	19
DATA	2574	32	32	0	0	ASCRP3005512	ASCRP3005512	1186.69	430.507	1.820263e+002	1.823195e+001	190	17	5.444357e+000	0	0	0	0	0	0	176.105	1	1	49.1849	17.7778
DATA	2575	32	33	0	0	ASCRP3006361	ASCRP3006361	1212.29	429.778	6.675928e+001	6.755162e+000	80	17	4.528237e+000	0	0	0	0	0	0	64.7142	1	1	47.5395	17.1724
DATA	2576	32	34	0	0	ASCRP3007599	ASCRP3007599	1237.56	430.307	2.581894e+002	2.583946e+001	272.5	17	4.576426e+000	0	0	0	0	0	0	250.767	1	1	49.1849	17.7667
DATA	2577	32	35	0	0	ASCRP3004090	ASCRP3004090	1263.42	430.427	1.864002e+001	2.128499e+000	36.5	17	4.509734e+000	0	0	0	0	0	0	18.139	1	1	57.5363	17.2813
DATA	2578	32	36	0	0	ASCRP3003921	ASCRP3003921	1288.3	430.433	9.667746e+002	9.668290e+001	963	17	4.499950e+000	0	0	0	0	0	0	942.473	1	1	53.2255	17.4118
DATA	2579	32	37	0	0	ASCRP3001705	ASCRP3001705	1313.68	430.459	4.102320e+002	4.103598e+001	407	16.5	4.186047e+000	0	0	0	0	0	0	400.623	1	1	51.7088	15.8333
DATA	2580	32	38	0	0	ASCRP3010876	ASCRP3010876	1339.25	430.373	7.883100e+001	7.949106e+000	93	17	4.402101e+000	0	0	0	0	0	0	77.1143	1	1	49.1849	16.6129
DATA	2581	32	39	0	0	CUST_13_PI418767722	NM_005022	1364.58	430.427	1.852453e+005	1.852453e+004	181849	17.5	5.976342e+000	0	0	0	0	0	0	181500	1	1	57.5363	19.125
DATA	2582	32	40	0	1	RC8	RC8	1390.11	430.5	1.035955e+000	1.019096e+000	17	17	4.257114e+000	0	0	0	0	0	0	-0.170639	0	0	65	17.1389
DATA	2583	32	41	0	0	ASCRP3005205	ASCRP3005205	1415.45	430.288	2.806343e+002	2.808187e+001	281.5	19	4.432260e+000	0	0	0	0	0	0	275.756	1	1	48.5334	18.4167
DATA	2584	32	42	0	0	ASCRP3003726	ASCRP3003726	1440.67	430.5	9.737888e+001	9.790785e+000	114.5	18	3.586063e+000	0	0	0	0	0	0	95.8109	1	1	57.5363	17.1212
DATA	2585	32	43	0	0	ASCRP3010043	ASCRP3010043	1466.67	430.111	1.775584e+001	2.045303e+000	33.5	16	4.368645e+000	0	0	0	0	0	0	17.4905	1	1	45.1352	16.1333
DATA	2586	32	44	0	0	ASCRP3009956	ASCRP3009956	1491.6	430.192	1.629567e+002	1.632719e+001	177	16	3.898853e+000	0	0	0	0	0	0	160.692	1	1	48.2044	15.6429
DATA	2587	32	45	0	0	ASCRP3002251	ASCRP3002251	1516.96	430.566	1.988591e+002	1.991170e+001	219.5	17.5	4.998485e+000	0	0	0	0	0	0	196.292	1	1	49.1849	17.5
DATA	2588	32	46	0	0	ASCRP3013393	ASCRP3013393	1542.44	430.517	2.148605e+002	2.150988e+001	227	17	4.428646e+000	0	0	0	0	0	0	212.266	1	1	52.9257	17.2903
DATA	2589	32	47	0	0	A_23_P82738	NM_012415	1567.63	430.685	7.364274e+001	7.433411e+000	88	17.5	4.107037e+000	0	0	0	0	0	0	72.8078	1	1	48.5334	17.2083
DATA	2590	32	48	0	0	ASCRP3000612	ASCRP3000612	1592.93	430.493	9.724797e+001	9.777194e+000	111	16.5	4.570298e+000	0	0	0	0	0	0	96.2029	1	1	48.5334	17.3684
DATA	2591	32	49	0	0	ASCRP3009424	ASCRP3009424	1618.81	430.547	1.743506e+002	1.746431e+001	184.5	17	3.911414e+000	0	0	0	0	0	0	172.567	1	1	49.1849	17.2286
DATA	2592	32	50	0	0	ASCRP3001069	ASCRP3001069	1644	430.545	9.718420e+001	9.770755e+000	113	16	4.256305e+000	0	0	0	0	0	0	96.2281	1	1	55.8519	16.871
DATA	2593	32	51	0	0	ASCRP3012168	ASCRP3012168	1669.56	430.521	1.040959e+002	1.045844e+001	120	17	3.994249e+000	0	0	0	0	0	0	103.102	1	1	48.2044	16.6667
DATA	2594	32	52	0	0	ASCRP3010495	ASCRP3010495	1694.94	430.611	9.548266e+002	9.548800e+001	932	15	3.963193e+000	0	0	0	0	0	0	945.899	1	1	48.2044	15.5
DATA	2595	32	53	0	0	ASCRP3009555	ASCRP3009555	1720.06	431.116	5.858843e+001	5.945138e+000	75.5	15	3.964746e+000	0	0	0	0	0	0	58.0502	1	1	46.8651	16.1724
DATA	2596	32	54	0	0	ASCRP3001762	ASCRP3001762	1745.51	431.028	7.834706e+001	7.899447e+000	95	16	4.768107e+000	0	0	0	0	0	0	77.6271	1	1	48.5334	16.7879
DATA	2597	32	55	0	0	ASCRP3011328	ASCRP3011328	1771.07	430.933	1.649607e+002	1.652692e+001	181	16	4.346263e+000	0	0	0	0	0	0	163.431	1	1	46.8651	16.84
DATA	2598	32	56	0	0	ASCRP3012136	ASCRP3012136	1796.21	430.7	4.297802e+001	4.414779e+000	59	17	3.542146e+000	0	0	0	0	0	0	42.5718	1	1	47.2035	16.7586
DATA	2599	32	57	0	0	ASCRP3004522	ASCRP3004522	1821.58	430.573	1.831103e+002	1.833885e+001	197	19	5.272800e+000	0	0	0	0	0	0	181.338	1	1	57.5363	18.4375
DATA	2600	32	58	0	0	ASCRP3009368	ASCRP3009368	1847.42	430.573	2.697513e+001	2.880410e+000	43.5	16.5	4.965264e+000	0	0	0	0	0	0	26.7069	1	1	57.5363	16.4231
DATA	2601	32	59	0	0	ASCRP3013585	ASCRP3013585	1872.52	430.907	1.154121e+002	1.158535e+001	131	15	3.423693e+000	0	0	0	0	0	0	114.236	1	1	48.8603	16.3103
DATA	2602	32	60	0	1	ETG10_234183	ETG10_234183	1897.91	430.614	3.120413e+001	3.280007e+000	46	17	3.717000e+000	0	0	0	0	0	0	30.8745	1	1	57.259	16.6667
DATA	2603	32	61	0	0	ASCRP3009681	ASCRP3009681	1923.16	431.13	5.257158e+002	5.258130e+001	542	18	4.371715e+000	0	0	0	0	0	0	520.027	1	1	48.2044	17.2813
DATA	2604	32	62	0	0	ASCRP3002586	ASCRP3002586	1948.94	430.742	4.095781e+001	4.218800e+000	53.5	19	5.408832e+000	0	0	0	0	0	0	40.4976	1	1	45.835	17.7429
DATA	2605	32	63	0	0	ASCRP3005040	ASCRP3005040	1974.28	431.105	8.269427e+001	8.331077e+000	94	17	3.916287e+000	0	0	0	0	0	0	81.7429	1	1	48.8603	16.6786
DATA	2606	32	64	0	0	ASCRP3004257	ASCRP3004257	1999.5	431	4.865229e+001	4.969358e+000	64	14	3.471906e+000	0	0	0	0	0	0	48.0772	1	1	54.1152	13.8519
DATA	2607	32	65	0	0	ASCRP3002325	ASCRP3002325	2025.45	430.797	1.329658e+001	1.671127e+000	27	15	3.658447e+000	0	0	0	0	0	0	13.1355	1	1	46.8651	15.2069
DATA	2608	32	66	0	0	ASCRP3005997	ASCRP3005997	2050.44	431.028	9.948713e+001	1.000009e+001	115	16	4.760090e+000	0	0	0	0	0	0	98.2676	1	1	48.2044	16.4615
DATA	2609	32	67	0	0	ASCRP3004416	ASCRP3004416	2075.55	431.343	4.935708e+001	5.038480e+000	61	16.5	4.411349e+000	0	0	0	0	0	0	48.7498	1	1	46.5243	16.5
DATA	2610	32	68	0	0	A_23_P139509	NM_016570	2101.09	430.815	3.270197e+001	3.423370e+000	47	15	4.840706e+000	0	0	0	0	0	0	32.2964	1	1	45.835	16.1081
DATA	2611	32	69	0	0	ASCRP3004951	ASCRP3004951	2126.5	431.352	1.115377e+001	1.506277e+000	25	17	3.068659e+000	0	0	0	0	0	0	11.018	1	1	57.5363	17
DATA	2612	32	70	0	0	ASCRP3005398	ASCRP3005398	2151.91	431.386	1.250506e+002	1.254595e+001	138.5	16	4.465399e+000	0	0	0	0	0	0	123.563	1	1	57.259	15.1613
DATA	2613	32	71	0	0	ASCRP3007192	ASCRP3007192	2177.77	431.683	2.220074e+001	2.439652e+000	35	16	4.751406e+000	0	0	0	0	0	0	21.9479	1	1	43.7019	16.1
DATA	2614	32	72	0	0	ASCRP3001353	ASCRP3001353	2202.68	431.352	2.818864e+001	2.994664e+000	40.5	16	4.109609e+000	0	0	0	0	0	0	27.8834	1	1	48.2044	16
DATA	2615	32	73	0	0	ASCRP3012024	ASCRP3012024	2228.09	431.386	3.651621e+001	3.788743e+000	50.5	16	2.794041e+000	0	0	0	0	0	0	36.1522	1	1	57.259	16.16
DATA	2616	32	74	0	0	ASCRP3011475	ASCRP3011475	2253.53	431.263	3.126672e+001	3.285438e+000	45	16	4.052450e+000	0	0	0	0	0	0	30.9887	1	1	42.2201	15.2121
DATA	2617	32	75	0	0	ASCRP3000240	ASCRP3000240	2279.01	431.16	1.453222e+002	1.456711e+001	158	15	3.177179e+000	0	0	0	0	0	0	144.227	1	1	47.8731	14.8974
DATA	2618	32	76	0	0	ASCRP3009294	ASCRP3009294	2304.42	431.427	4.562341e+000	1.104475e+000	19	16	6.344845e+000	0	0	0	0	0	0	4.53585	1	0	65	17.5313
DATA	2619	32	77	0	0	Negative010	Negative010	2329.69	431.338	4.180453e+002	4.181658e+001	423	15.5	4.368250e+000	0	0	0	0	0	0	416.444	1	1	48.5334	15.5667
DATA	2620	32	78	0	0	ASCRP3005757	ASCRP3005757	2355.26	431.407	1.038491e+003	1.038540e+002	1035	16	5.261242e+000	0	0	0	0	0	0	1037.01	1	1	51.0895	16.2857
DATA	2621	32	79	0	0	ASCRP3009750	ASCRP3009750	2380.57	431.608	2.359457e+002	2.361570e+001	243	15	4.849296e+000	0	0	0	0	0	0	236.269	1	1	49.1849	16.8519
DATA	2622	32	80	0	0	ASCRP3010905	ASCRP3010905	2405.99	431.541	1.094626e+002	1.099143e+001	125	16.5	4.537813e+000	0	0	0	0	0	0	109.961	1	1	48.5334	17.0526
DATA	2623	32	81	0	0	ASCRP3000486	ASCRP3000486	2431.19	431.392	1.503058e+002	1.506327e+001	166	15.5	4.927732e+000	0	0	0	0	0	0	151.533	1	1	49.1849	17.0556
DATA	2624	32	82	0	0	ASCRP3012472	ASCRP3012472	2456.56	431.26	1.366102e+002	1.369669e+001	152	15	4.498352e+000	0	0	0	0	0	0	138.29	1	1	49.5074	14.914
DATA	2625	33	1	0	0	Negative038	Negative038	387.088	436.614	1.322801e+001	1.658233e+000	32	16	4.592582e+000	0	0	0	0	0	0	13.2284	1	1	57.259	16.8737
DATA	2626	33	2	0	0	A_23_P67042	NM_017947	412.523	436.686	3.525570e+002	3.527012e+001	368.5	18	4.150996e+000	0	0	0	1	0	0	349.615	1	1	52.0157	18.3333
DATA	2627	33	3	0	0	CUST_3_PI418767722	NM_002539	437.633	436.596	1.169298e+001	1.549015e+000	30	19	5.046506e+000	0	0	0	0	0	0	11.5092	1	1	65	19.6571
DATA	2628	33	4	0	0	ASCRP3003685	ASCRP3003685	463.015	436.912	5.210040e+002	5.211044e+001	534	20	5.207179e+000	0	0	0	0	0	0	509.328	1	1	46.8651	19.1282
DATA	2629	33	5	0	0	ASCRP3012339	ASCRP3012339	488.618	437.147	7.067458e+002	7.068208e+001	703	21	8.554525e+000	0	0	0	0	0	0	686.698	1	1	46.5243	22.0714
DATA	2630	33	6	0	0	ASCRP3007507	ASCRP3007507	514	437	1.511211e+002	1.514748e+001	163	20	1.319697e+001	0	0	0	0	1	0	146.059	1	1	54.9904	26.08
DATA	2632	33	8	0	0	Negative033	Negative033	564.163	437	1.666526e+001	1.966305e+000	34	20	6.615030e+000	0	0	0	1	0	0	15.9694	1	1	36.9964	19.4828
DATA	2633	33	9	0	0	ASCRP3009395	ASCRP3009395	590.493	436.986	1.913381e+001	2.181252e+000	35	21	5.402527e+000	0	0	0	0	0	0	18.2697	1	1	48.5334	20.8889
DATA	2634	33	10	0	0	ASCRP3000928	ASCRP3000928	615.613	437.013	1.449075e+001	1.789669e+000	31	17.5	3.332184e+000	0	0	0	0	0	0	13.797	1	1	49.1849	17
DATA	2635	33	11	0	0	ASCRP3013316	ASCRP3013316	641.076	436.864	1.722977e+001	2.019144e+000	33	18	3.427576e+000	0	0	0	0	0	0	16.3664	1	1	46.1809	17.9
DATA	2636	33	12	0	1	RC6	RC6	666.5	437.352	1.072232e+000	1.060055e+000	19	17	4.924156e+000	0	0	0	0	0	0	1.0011	0	0	65	17.7742
DATA	2637	33	13	0	0	ASCRP3012546	ASCRP3012546	691.972	437.282	1.030109e+002	1.035510e+001	116	19.5	4.530841e+000	0	0	0	0	0	0	97.5223	1	1	47.2035	19.6765
DATA	2638	33	14	0	0	ASCRP3001419	ASCRP3001419	717.301	437.123	2.919936e+002	2.921850e+001	298	17	5.256195e+000	0	0	0	0	0	0	276.163	1	1	48.2044	17.6
DATA	2639	33	15	0	0	ASCRP3005827	ASCRP3005827	742.521	437.137	3.846406e+001	3.989255e+000	51	17.5	3.885940e+000	0	0	0	0	0	0	36.3562	1	1	47.8731	17.2857
DATA	2640	33	16	0	0	ASCRP3010231	ASCRP3010231	767.884	437.435	8.350472e+001	8.417264e+000	97.5	18	4.162359e+000	0	0	0	0	0	0	78.9061	1	1	47.2035	18.7949
DATA	2641	33	17	0	0	ASCRP3003563	ASCRP3003563	793.433	437.179	2.581607e+001	2.790068e+000	43	18.5	4.747830e+000	0	0	0	0	0	0	24.3963	1	1	46.5243	18.9412
DATA	2642	33	18	0	0	ASCRP3002377	ASCRP3002377	818.869	436.803	1.584410e+002	1.587937e+001	165.5	20	4.042623e+000	0	0	0	0	0	0	149.784	1	1	44.7812	19.303
DATA	2643	33	19	0	0	ASCRP3005602	ASCRP3005602	844.397	437.151	8.145200e+002	8.145886e+001	794	16.5	4.839580e+000	0	0	0	0	0	0	770.488	1	1	48.5334	16.6923
DATA	2644	33	20	0	0	ASCRP3005783	ASCRP3005783	869.567	436.806	8.692809e+001	8.756743e+000	98.5	18	5.432867e+000	0	0	0	0	0	0	82.3008	1	1	46.5243	18.3824
DATA	2645	33	21	0	0	ASCRP3009045	ASCRP3009045	895.263	437.605	9.661032e+001	9.718475e+000	111	18	3.384353e+000	0	0	0	0	0	0	91.5658	1	1	49.1849	17.4231
DATA	2646	33	22	0	0	ASCRP3004892	ASCRP3004892	920.41	437.551	4.177174e+001	4.308036e+000	57	16.5	4.091315e+000	0	0	0	0	0	0	39.6409	1	1	50.1463	16.4412
DATA	2647	33	23	0	0	ASCRP3001528	ASCRP3001528	945.582	437.427	1.694428e+002	1.697692e+001	175	19	4.954337e+000	0	0	0	0	0	0	161.031	1	1	57.5363	18
DATA	2648	33	24	0	0	ASCRP3001192	ASCRP3001192	970.432	437.608	3.382186e+003	3.382202e+002	3205	18	6.609035e+000	0	0	0	0	0	0	3219.27	1	1	49.1849	18.125
DATA	2649	33	25	0	0	ASCRP3001376	ASCRP3001376	996.211	437.421	7.878120e+002	7.878818e+001	760	18.5	4.632328e+000	0	0	0	0	0	0	751.17	1	1	49.5074	17.4615
DATA	2650	33	26	0	0	ASCRP3007211	ASCRP3007211	1022.26	437.174	3.956236e+001	4.092390e+000	55	20	4.414263e+000	0	0	0	0	0	0	37.7926	1	1	46.1809	18.3333
DATA	2651	33	27	0	0	ASCRP3000889	ASCRP3000889	1047.13	437.529	2.573373e+002	2.575493e+001	263	16	4.941779e+000	0	0	0	0	0	0	246.283	1	1	47.8731	17.2759
DATA	2652	33	28	0	0	ASCRP3005394	ASCRP3005394	1072.3	437.567	4.585619e+002	4.586805e+001	455	17	4.278749e+000	0	0	0	0	0	0	439.718	1	1	53.2255	17.3333
DATA	2653	33	29	0	0	ASCRP3010969	ASCRP3010969	1098.11	437.5	9.970649e+000	1.441271e+000	26	19	4.913240e+000	0	0	0	0	0	0	9.58042	1	1	56.9804	18.2647
DATA	2654	33	30	0	0	ASCRP3012580	ASCRP3012580	1123.21	438.018	9.843699e+000	1.430990e+000	27	17	5.753774e+000	0	0	0	0	0	0	9.47759	1	1	42.5954	17.0345
DATA	2655	33	31	0	0	ASCRP3013028	ASCRP3013028	1148.67	437.5	1.419389e+002	1.423168e+001	155	17	4.904902e+000	0	0	0	0	0	0	136.938	1	1	57.5363	16.4839
DATA	2656	33	32	0	0	ASCRP3004632	ASCRP3004632	1173.97	437.711	3.181944e+003	3.181960e+002	3092.5	17	5.050291e+000	0	0	0	0	0	0	3076.12	1	1	49.1849	17.125
DATA	2657	33	33	0	0	ASCRP3009647	ASCRP3009647	1199.66	438.088	4.812140e+001	4.921613e+000	61	15	3.440631e+000	0	0	0	0	0	0	46.6171	1	1	45.835	14.7391
DATA	2658	33	34	0	0	ASCRP3004853	ASCRP3004853	1225.1	437.836	1.538148e+002	1.541594e+001	168.5	16	3.249305e+000	0	0	0	0	0	0	149.303	1	1	47.2035	15.8286
DATA	2659	33	35	130	1	(+)eQC-39	EQC	1250.42	437.573	4.841758e+000	1.136525e+000	22	16	4.384609e+000	0	0	0	0	0	0	4.70881	1	0	57.5363	16.5313
DATA	2660	33	36	0	0	ASCRP3009185	ASCRP3009185	1275.13	438.066	5.337665e+002	5.338652e+001	536	15.5	3.874179e+000	0	0	0	0	0	0	520.083	1	1	45.1352	16.25
DATA	2661	33	37	0	0	ASCRP3007169	ASCRP3007169	1301.42	437.573	6.811596e+000	1.230190e+000	24	16.5	2.904614e+000	0	0	0	0	0	0	6.64937	1	1	57.5363	15.6667
DATA	2662	33	38	0	0	ASCRP3012496	ASCRP3012496	1326.58	437.573	7.456791e+001	7.526585e+000	85	17	3.631721e+000	0	0	0	0	0	0	72.9187	1	1	57.5363	16.2424
DATA	2663	33	39	0	0	ASCRP3003452	ASCRP3003452	1352	437.545	1.878388e+002	1.881161e+001	198	17	5.295001e+000	0	0	0	0	0	0	183.992	1	1	55.8519	17.037
DATA	2665	33	41	0	0	ASCRP3012295	ASCRP3012295	1403	437.722	9.568704e+001	9.622677e+000	111	18	4.403732e+000	0	0	0	0	0	0	94.0175	1	1	47.8731	17.75
DATA	2666	33	42	0	0	ASCRP3001535	ASCRP3001535	1428.06	437.699	8.792435e+003	8.792441e+002	8629	19	3.214345e+000	0	0	0	0	0	0	8650.8	1	1	51.7088	18.5357
DATA	2667	33	43	0	0	ASCRP3005444	ASCRP3005444	1453.77	437.884	1.289244e+002	1.293234e+001	143.5	16.5	3.713126e+000	0	0	0	0	0	0	127.014	1	1	46.5243	16.6111
[truncated: 1,953,836 more chars]
