# Supplementary material for: Potential and functional prediction of six circular RNAs as diagnostic markers for colorectal cancer
Source: PeerJ. 2022 May 19;10:e13420. doi: 10.7717/peerj.13420 (PMC9124462; doi:10.7717/peerj.13420)
Supplement: Supplemental Information 6 [file peerj-10-13420-s006.zip › GEO data submit/CA_B629380.txt]

TYPE	text	text	text	integer	text	float	float	text	integer	text	text	integer	integer	integer	integer	float	float	float	float	float	float	text	text	text	text	text	text	text	text	text	text	text	integer	integer	integer	text	integer	boolean
FEPARAMS	Protocol_Name	Protocol_date	Scan_ScannerName	Scan_NumChannels	Scan_Date	Scan_MicronsPerPixelX	Scan_MicronsPerPixelY	Scan_OriginalGUID	Scan_NumScanPass	Grid_Name	Grid_Date	Grid_NumSubGridRows	Grid_NumSubGridCols	Grid_NumRows	Grid_NumCols	Grid_RowSpacing	Grid_ColSpacing	Grid_OffsetX	Grid_OffsetY	Grid_NomSpotWidth	Grid_NomSpotHeight	Grid_GenomicBuild	FeatureExtractor_Barcode	FeatureExtractor_Sample	FeatureExtractor_ScanFileName	FeatureExtractor_ArrayName	FeatureExtractor_ScanFileGUID	FeatureExtractor_DesignFileName	FeatureExtractor_ExtractionTime	FeatureExtractor_UserName	FeatureExtractor_ComputerName	FeatureExtractor_Version	FeatureExtractor_IsXDRExtraction	FeatureExtractor_ColorMode	FeatureExtractor_QCReportType	DyeNorm_NormFilename	DyeNorm_NormNumProbes	Grid_IsGridFile
DATA	GE1_1100_Jul11 (Read Only)	1-Jul-2011 22:30	Agilent Technologies Scanner G2505C US10450393	1	07-31-2019 16:20:14	5	5	0537b66e-fe46-49a5-b20d-c349b8c5c330	1	074301_D_F_20150519	19-May-2015 00:00	1	1	192	82	73.3235	63.5	0	36.6617	65	65	hg19:GRCh37:Feb2009	1_3		F:\2019.07.31 Human,Rat circ 1-color 8x15k(xuguangxian,Dr.Lorenza Lazzari,jiyuqiang)\\US10450393_S01.tif	US10450393_S01	076b586c-7b72-44ac-b486-b82686c9fff7	074301_D_F_20150519.xml	31-Jul-2019 16:42:33	admin	HP4400-CDFC11DC	11.0.1.1	0	0	0		0	0
*
TYPE	float	float	float	integer	integer	float	float	float	integer	float	float	float	integer	float	float	integer	integer	integer	integer	integer	float	float	float	integer	float	float	float	float	float	integer	integer	float	float	float	float	float	integer	float	float	float	float	integer	float	float	float	float	float	integer	float	float	float	float	float	float	float	integer	float	integer	float	float	float	float	integer	float	float	float	float	text	float	float	float	float	float	float	float	float	float	float	float	float	float	float	float	float	float	float	float	float	float	integer	integer	integer	integer	float	integer	text	integer	text	float	float	float	integer	boolean	float	float	boolean	float	boolean	float	boolean	float	boolean	float	boolean	float	boolean	float	boolean	float	boolean	float	boolean	float	boolean	float	boolean
STATS	gDarkOffsetAverage	gDarkOffsetMedian	gDarkOffsetStdDev	gDarkOffsetNumPts	gSaturationValue	gAvgSig2BkgeQC	gAvgSig2BkgNegCtrl	gRatioSig2BkgeQC_NegCtrl	gNumSatFeat	gLocalBGInlierNetAve	gLocalBGInlierAve	gLocalBGInlierSDev	gLocalBGInlierNum	gGlobalBGInlierAve	gGlobalBGInlierSDev	gGlobalBGInlierNum	gNumFeatureNonUnifOL	gNumPopnOL	gNumNonUnifBGOL	gNumPopnBGOL	gOffsetUsed	gGlobalFeatInlierAve	gGlobalFeatInlierSDev	gGlobalFeatInlierNum	AnyColorPrcntFeatNonUnifOL	AnyColorPrcntBGNonUnifOL	AnyColorPrcntFeatPopnOL	AnyColorPrcntBGPopnOL	TotalPrcntFeatOL	gNumNegBGSubFeat	gNonCtrlNumNegFeatBGSubSig	gSpatialDetrendRMSFit	gSpatialDetrendRMSFilteredMinusFit	gSpatialDetrendSurfaceArea	gSpatialDetrendVolume	gSpatialDetrendAveFit	gNonCtrlNumSatFeat	gNonCtrl99PrcntNetSig	gNonCtrl50PrcntNetSig	gNonCtrl1PrcntNetSig	gNonCtrlMedPrcntCVBGSubSig	gCtrleQCNumSatFeat	gCtrleQC99PrcntNetSig	gCtrleQC50PrcntNetSig	gCtrleQC1PrcntNetSig	geQCMedPrcntCVBGSubSig	geQCSig2BkgLow2	gNegCtrlNumInliers	gNegCtrlAveNetSig	gNegCtrlSDevNetSig	gNegCtrlAveBGSubSig	gNegCtrlSDevBGSubSig	gAveNumPixOLLo	gAveNumPixOLHi	gPixCVofHighSignalFeat	gNumHighSignalFeat	AddErrorEstimateGreen	TotalNumFeatures	ROIHeight	ROIWidth	CentroidDiffX	CentroidDiffY	NumFoundFeat	MaxNonUnifEdges	MaxSpotNotFoundEdges	gMultDetrendRMSFit	gMultDetrendSurfaceAverage	eQCLowSigName2	eQCOneColorLogLowSignal	eQCOneColorLogLowSignalError	eQCOneColorLogHighSignal	eQCOneColorLinFitLogLowConc	eQCOneColorLinFitLogLowSignal	eQCOneColorLinFitLogHighConc	eQCOneColorLinFitLogHighSignal	eQCOneColorLinFitSlope	eQCOneColorLinFitIntercept	eQCOneColorLinFitRSQ	eQCOneColorSpikeDetectionLimit	gNonCtrl50PrcntBGSubSig	gCtrleQC50PrcntBGSubSig	gMedPrcntCVProcSignal	geQCMedPrcntCVProcSignal	gOutlierFlagger_Auto_FeatB_Term	gOutlierFlagger_Auto_FeatC_Term	gOutlierFlagger_Auto_BgndB_Term	gOutlierFlagger_Auto_BgndC_Term	OutlierFlagger_FeatChiSq	OutlierFlagger_BgndChiSq	GriddingStatus	IsGoodGrid	NumGeneNonUnifOL	TotalNumberOfReplicatedGenes	gPercentileIntensityProcessedSignal	ExtractionStatus	QCMetricResults	gNonCtrlNumWellAboveBG	ImageDepth	AFHold	gPMTVolts	GlassThickness	gDDN	GridHasBeenOptimized	gNegCtrlSpread	Metric_IsGoodGrid	Metric_IsGoodGrid_IsInRange	Metric_AnyColorPrcntFeatNonUnifOL	Metric_AnyColorPrcntFeatNonUnifOL_IsInRange	Metric_gNegCtrlAveNetSig	Metric_gNegCtrlAveNetSig_IsInRange	Metric_gNegCtrlAveBGSubSig	Metric_gNegCtrlAveBGSubSig_IsInRange	Metric_gNegCtrlSDevBGSubSig	Metric_gNegCtrlSDevBGSubSig_IsInRange	Metric_gSpatialDetrendRMSFilteredMinusFit	Metric_gSpatialDetrendRMSFilteredMinusFit_IsInRange	Metric_gNonCntrlMedCVProcSignal	Metric_gNonCntrlMedCVProcSignal_IsInRange	Metric_gE1aMedCVProcSignal	Metric_gE1aMedCVProcSignal_IsInRange	Metric_absGE1E1aSlope	Metric_absGE1E1aSlope_IsInRange	Metric_DetectionLimit	Metric_DetectionLimit_IsInRange	Metric_gDDN	Metric_gDDN_IsInRange
DATA	7.74718	7.74718	1.89332	0	778251	6.50668	1.41092	4.61166	0	7.48349	15.2307	1.12714	15367	15.2307	1.12714	15367	15	56	14	236	7.74718	905.287	6900.11	15533	0.0961354	0.0897263	0.358905	1.51253	0.0995553	220	74	0.572911	0.978146	1.00012	2.22277	18.8598	0	18129.4	63.0809	11.9362	6.90067	0	518.53	21.11	11.6747	7.95238	43.8344	77	10.3046	0.9672	-0.818759	0.817413	0.278023	1.39153	0.0860993	596	1	15603	4.25793	7.61871	0.85638	0.985276	15210	0	0.0729167	0.0280825	1.00007	(+)E1A_r60_3	0	0	0	0	0	0	0	0	0	0	-1	51.8828	9.90752	6.80292	8.15857	346	19.8926	42.6818	13.6586	1.95016	2.31382	0	1	14	13762	148.505	1	ExtractionEvaluate	14260	20 Bit	0	355	956.913	3	0	2.44482	1	1	0.0961354	1	10.3046	1	-0.818759	1	0.817413	1	0.978146	1	6.80292	1	8.15857	0	0	0	-1	0	3	1
*
TYPE	integer	integer	integer	integer	integer	text	text	float	float	float	float	float	float	float	boolean	boolean	boolean	boolean	boolean	boolean	float	boolean	boolean	float	float
FEATURES	FeatureNum	Row	Col	SubTypeMask	ControlType	ProbeName	SystematicName	PositionX	PositionY	gProcessedSignal	gProcessedSigError	gMedianSignal	gBGMedianSignal	gBGPixSDev	gIsSaturated	gIsFeatNonUnifOL	gIsBGNonUnifOL	gIsFeatPopnOL	gIsBGPopnOL	IsManualFlag	gBGSubSignal	gIsPosAndSignif	gIsWellAboveBG	SpotExtentX	gBGMeanSignal
DATA	1	1	1	260	1	GE_BrightCorner	GE_BrightCorner	6744.14	224.223	1.382521e+005	1.382521e+004	152853	15	4.540377e+000	0	0	0	0	0	0	150504	1	1	53.8203	15.6507
DATA	2	1	2	66	1	DarkCorner	DarkCorner	6769.5	224	1.633806e+000	9.392830e-001	20.5	16	4.279788e+000	0	0	0	0	0	0	1.76634	1	0	54.1152	15.5482
DATA	3	1	3	66	1	DarkCorner	DarkCorner	6794.5	224	9.459385e-001	9.308800e-001	16	15	4.241962e+000	0	0	0	0	0	0	-1.08725	0	0	65	15.4464
DATA	4	1	4	0	0	ASCRP3005920	ASCRP3005920	6819.91	224.221	6.245928e+001	6.315751e+000	84	15	4.368361e+000	0	0	0	0	0	0	66.6922	1	1	48.5334	15.1797
DATA	5	1	5	0	0	ASCRP3009233	ASCRP3009233	6845.5	224	4.317417e+000	1.035839e+000	23	15	4.236662e+000	0	0	0	0	0	0	4.58532	1	0	54.1152	15.0342
DATA	6	1	6	0	0	ASCRP3009385	ASCRP3009385	6870.9	224.143	2.683273e+001	2.845249e+000	46	15	4.243471e+000	0	0	0	0	0	0	28.3554	1	1	46.8651	15.3531
DATA	7	1	7	0	0	ASCRP3005239	ASCRP3005239	6896.65	223.926	5.892823e+001	5.968989e+000	76	15	4.248055e+000	0	0	0	0	0	0	61.9966	1	1	49.5074	15.4358
DATA	8	1	8	0	0	ASCRP3002896	ASCRP3002896	6922.02	224	2.982737e+001	3.131698e+000	50	15	4.451518e+000	0	0	0	0	0	0	31.2536	1	1	44.0646	15.3187
DATA	9	1	9	0	0	ASCRP3012599	ASCRP3012599	6946.99	223.886	1.724355e+001	1.972461e+000	37	15	4.651847e+000	0	0	0	0	0	0	18.005	1	1	46.8651	15.4098
DATA	10	1	10	0	0	ASCRP3008371	ASCRP3008371	6972.26	224.353	5.287636e+002	5.288509e+001	560.5	15	4.750604e+000	0	0	0	0	0	0	550.241	1	1	46.1809	15.5087
DATA	11	1	11	0	0	ASCRP3002296	ASCRP3002296	6998	224	2.487060e+001	2.667196e+000	44	15	4.340380e+000	0	0	0	0	0	0	25.8109	1	1	54.9904	15.3794
DATA	12	1	12	0	0	ASCRP3009151	ASCRP3009151	7023.5	224	2.734375e+001	2.899977e+000	48	15	4.280708e+000	0	0	0	0	0	0	28.3076	1	1	54.1152	15.1896
DATA	13	1	13	0	0	ASCRP3003948	ASCRP3003948	7049.09	224.194	6.821441e+001	6.889794e+000	85	15	4.651470e+000	0	0	0	0	0	0	70.4628	1	1	46.1809	15.4798
DATA	14	1	14	0	0	ASCRP3004099	ASCRP3004099	7074.1	224.114	1.812835e+001	2.055923e+000	38	15	4.502216e+000	0	0	0	0	0	0	18.6935	1	1	48.8603	15.5865
DATA	15	1	15	0	0	ASCRP3000075	ASCRP3000075	7099.49	223.93	5.312514e+001	5.400547e+000	73.5	15	4.554796e+000	0	0	0	0	0	0	54.7041	1	1	47.8731	15.4275
DATA	16	1	16	0	0	ASCRP3009851	ASCRP3009851	7124.67	224.319	3.205242e+001	3.349515e+000	51	15	4.708814e+000	0	0	0	0	0	0	32.9603	1	1	46.8651	15.4817
DATA	17	1	17	0	0	ASCRP3000317	ASCRP3000317	7150.41	223.908	2.178181e+002	2.180354e+001	231	15	4.468275e+000	0	0	0	0	0	0	223.814	1	1	49.1849	15.2311
DATA	18	1	18	0	0	ASCRP3008068	ASCRP3008068	7175.44	224.027	8.153737e+001	8.211695e+000	104	15	4.054779e+000	0	0	0	0	0	0	83.7212	1	1	48.5334	15.1349
DATA	19	1	19	0	0	ASCRP3009183	ASCRP3009183	7201	223.797	1.249988e+002	1.253780e+001	145	15	4.468409e+000	0	0	0	0	0	0	128.301	1	1	46.8651	15.4007
DATA	20	1	20	0	0	ASCRP3007386	ASCRP3007386	7226.38	224	7.836539e+001	7.896907e+000	93	15	4.442904e+000	0	0	0	0	0	0	80.4099	1	1	48.5334	15.7645
DATA	21	1	21	0	0	ASCRP3007026	ASCRP3007026	7251.71	223.778	9.533805e+001	9.583481e+000	111.5	15	4.559853e+000	0	0	0	0	0	0	97.8311	1	1	45.1352	15.6371
DATA	22	1	22	0	0	ASCRP3005415	ASCRP3005415	7277.06	223.901	9.385139e+001	9.435588e+000	116	15	4.640752e+000	0	0	0	0	0	0	96.3154	1	1	46.8651	15.8484
DATA	23	1	23	0	0	CUST_18_PI418767722	NM_000754	7302.05	223.873	1.191937e+001	1.539343e+000	31	15	4.246528e+000	0	0	0	0	0	0	12.2363	1	1	41.8414	15.2884
DATA	24	1	24	0	0	ASCRP3000412	ASCRP3000412	7328.09	223.935	6.660407e+000	1.179658e+000	26	15	4.029743e+000	0	0	0	0	0	0	6.8407	1	1	54.4085	15.5134
DATA	25	1	25	0	0	ASCRP3012942	ASCRP3012942	7353.28	224.095	1.529210e+002	1.532303e+001	174.5	15	4.423306e+000	0	0	0	0	0	0	157.147	1	1	48.8603	15.3702
DATA	26	1	26	0	0	ASCRP3001268	ASCRP3001268	7379.25	223.508	1.414410e+001	1.716274e+000	33	15	4.346299e+000	0	0	0	0	0	0	14.5496	1	1	43.7019	15.2294
DATA	27	1	27	0	0	ASCRP3011593	ASCRP3011593	7404.7	223.986	9.898485e+000	1.386927e+000	28	15	4.373420e+000	0	0	0	0	0	0	10.1891	1	1	46.5243	15.1744
DATA	28	1	28	0	0	ASCRP3002850	ASCRP3002850	7429.54	223.882	1.722961e+002	1.725692e+001	193	15	4.393556e+000	0	0	0	0	0	0	177.53	1	1	49.8279	15.1354
DATA	29	1	29	0	0	ASCRP3010443	ASCRP3010443	7454.98	224.172	7.710393e+001	7.771120e+000	97	15	4.375367e+000	0	0	0	0	0	0	79.5205	1	1	45.4864	15.1398
DATA	30	1	30	0	0	ASCRP3007634	ASCRP3007634	7480.48	223.853	2.600965e+001	2.775392e+000	46	15	4.333884e+000	0	0	0	0	0	0	26.8586	1	1	49.8279	15.3554
DATA	31	1	31	0	0	ASCRP3001637	ASCRP3001637	7505.94	224.029	3.169714e+002	3.171190e+001	345	15	4.252393e+000	0	0	0	0	0	0	327.686	1	1	46.8651	15.2797
DATA	32	1	32	0	0	ASCRP3012615	ASCRP3012615	7531.3	224.313	2.028178e+001	2.246567e+000	40.5	15	4.533536e+000	0	0	0	0	0	0	20.9911	1	1	46.1809	15.582
DATA	33	1	33	0	0	ASCRP3011633	ASCRP3011633	7556.54	223.618	1.803555e+002	1.806133e+001	202	15	4.641599e+000	0	0	0	0	0	0	186.953	1	1	47.2035	15.5811
DATA	34	1	34	0	0	ASCRP3013504	ASCRP3013504	7582.13	224.286	5.154324e+001	5.243638e+000	73.5	15	4.281728e+000	0	0	0	0	0	0	53.4857	1	1	45.1352	15.2285
DATA	35	1	35	0	0	ASCRP3001826	ASCRP3001826	7607.44	224.129	2.411021e+001	2.595982e+000	42	15	4.223164e+000	0	0	0	0	0	0	25.0538	1	1	44.0646	14.9336
DATA	36	1	36	0	0	ASCRP3001026	ASCRP3001026	7632.86	223.75	1.493266e+002	1.496354e+001	173.5	15	4.758480e+000	0	0	0	0	0	0	155.403	1	1	47.8731	15.1126
DATA	37	1	37	0	0	ASCRP3002469	ASCRP3002469	7658.41	223.767	5.137795e+001	5.226639e+000	73	15	4.621984e+000	0	0	0	0	0	0	53.5412	1	1	48.5334	15.2663
DATA	38	1	38	0	0	ASCRP3005995	ASCRP3005995	7683.93	224.262	8.033073e+001	8.090052e+000	104.5	15	4.268333e+000	0	0	0	0	0	0	83.8105	1	1	44.7812	15.2122
DATA	39	1	39	0	0	ASCRP3003059	ASCRP3003059	7708.9	224.014	2.998328e+001	3.147392e+000	50	15	4.421294e+000	0	0	0	0	0	0	31.3261	1	1	46.8651	15.5601
DATA	40	1	40	0	0	ASCRP3008503	ASCRP3008503	7734.43	224.029	3.777528e+001	3.896591e+000	58	15	4.288574e+000	0	0	0	0	0	0	39.5189	1	1	46.1809	15.1024
DATA	41	1	41	0	0	ASCRP3008062	ASCRP3008062	7759.73	223.636	2.405247e+002	2.407141e+001	269	15	4.549798e+000	0	0	0	0	0	0	251.986	1	1	50.1463	15.4395
DATA	42	1	42	0	0	ASCRP3009593	ASCRP3009593	7785.12	223.421	4.910271e+001	5.001945e+000	65	15	4.317226e+000	0	0	0	0	0	0	51.5108	1	1	42.9674	15.296
DATA	43	1	43	0	0	Negative042	Negative042	7810.5	223.5	2.413212e+001	2.594255e+000	41	15	4.117392e+000	0	0	0	0	0	0	25.3452	1	1	57.5363	15.183
DATA	44	1	44	0	0	ASCRP3006330	ASCRP3006330	7836.08	224.1	9.842049e+001	9.887912e+000	120	15	4.537324e+000	0	0	0	0	0	0	103.465	1	1	44.4243	15.1965
DATA	45	1	45	0	0	ASCRP3003988	ASCRP3003988	7861.59	223.5	2.306400e+003	2.306419e+002	2425	15	4.765521e+000	0	0	0	0	0	0	2427.82	1	1	47.8731	15.2753
DATA	46	1	46	0	0	ASCRP3000521	ASCRP3000521	7886.7	223.742	2.174235e+002	2.176306e+001	244.5	15	4.639805e+000	0	0	0	0	0	0	229.084	1	1	45.4864	15.4512
DATA	47	1	47	0	0	ASCRP3012738	ASCRP3012738	7912.12	223.523	1.326488e+001	1.630479e+000	33	15	4.144169e+000	0	0	0	0	0	0	13.991	1	1	45.1352	15.3542
DATA	48	1	48	0	0	ASCRP3009482	ASCRP3009482	7938.15	224.062	1.101264e+001	1.452712e+000	30	15.5	4.540159e+000	0	0	0	0	0	0	11.6239	1	1	45.835	15.5039
DATA	49	1	49	0	0	ASCRP3010011	ASCRP3010011	7962.89	223.5	2.633297e+001	2.798218e+000	46	15	4.473936e+000	0	0	0	0	0	0	27.8228	1	1	56.9804	14.929
DATA	50	1	50	0	0	A_23_P215720	NM_000492	7988.25	223.638	2.864486e+001	3.016587e+000	48	15	4.273707e+000	0	0	0	0	0	0	30.2867	1	1	46.8651	15.281
DATA	51	1	51	0	0	ASCRP3005914	ASCRP3005914	8013.58	223.427	2.839950e+004	2.839950e+003	29886.5	15	4.656531e+000	0	0	0	0	0	0	30049.8	1	1	57.5363	15.6939
DATA	52	1	52	0	0	ASCRP3008448	ASCRP3008448	8039.31	223.549	7.462472e+001	7.522013e+000	97	15	4.441172e+000	0	0	0	0	0	0	79.0048	1	1	47.8731	14.7366
DATA	53	1	53	0	0	ASCRP3005403	ASCRP3005403	8065.09	223.132	1.900868e+001	2.122336e+000	38	15	4.408170e+000	0	0	0	0	0	0	20.1377	1	1	48.2044	15.037
DATA	54	1	54	0	0	ASCRP3004952	ASCRP3004952	8089.99	223.901	1.135834e+002	1.139748e+001	138	15	4.457440e+000	0	0	0	0	0	0	120.346	1	1	46.8651	14.8891
DATA	55	1	55	0	0	ASCRP3011716	ASCRP3011716	8115.31	223.662	2.256516e+002	2.258487e+001	255.5	15	4.177982e+000	0	0	0	0	0	0	239.185	1	1	48.5334	14.8685
DATA	56	1	56	0	0	AS_circRNA_control212	AS_circRNA_control212	8140.82	223.507	5.369466e+002	5.370295e+001	582.5	15	3.886028e+000	0	0	0	0	0	0	569.319	1	1	47.8731	14.7457
DATA	57	1	57	0	0	ASCRP3000311	ASCRP3000311	8166.3	223.704	1.471270e+001	1.747569e+000	35	15	4.410521e+000	0	0	0	0	0	0	15.601	1	1	47.5395	14.9478
DATA	58	1	58	0	0	ASCRP3001004	ASCRP3001004	8191.94	223.348	1.844277e+001	2.071325e+000	39	14	4.419762e+000	0	0	0	0	0	0	19.56	1	1	46.1809	14.9124
DATA	59	1	59	0	0	ASCRP3005954	ASCRP3005954	8217.22	223.411	2.155850e+002	2.157911e+001	242	15	4.171778e+000	0	0	0	0	0	0	228.633	1	1	52.9257	15.2752
DATA	60	1	60	0	0	ASCRP3012098	ASCRP3012098	8242.42	223.427	3.090083e+001	3.230780e+000	47.5	15	4.358359e+000	0	0	0	0	0	0	32.7672	1	1	57.5363	14.9075
DATA	61	1	61	0	0	ASCRP3003319	ASCRP3003319	8267.93	223.216	1.089063e+002	1.093140e+001	133	15	4.347769e+000	0	0	0	0	0	0	115.469	1	1	47.5395	14.8941
DATA	62	1	62	0	0	ASCRP3003051	ASCRP3003051	8293.5	223.188	3.542747e+002	3.544003e+001	389	15	4.186705e+000	0	0	0	0	0	0	375.517	1	1	49.8279	14.8574
DATA	63	1	63	0	0	ASCRP3004503	ASCRP3004503	8318.79	223.104	4.618221e+001	4.713666e+000	68	15	4.388237e+000	0	0	0	0	0	0	48.9345	1	1	46.1809	15.1233
DATA	64	1	64	0	0	Negative026	Negative026	8343.91	223.065	1.547699e+000	9.567651e-001	20	15	4.267143e+000	0	0	0	0	0	0	1.63923	1	0	54.4085	15.1642
DATA	65	1	65	0	0	ASCRP3002348	ASCRP3002348	8369.9	223.391	1.063053e+001	1.422209e+000	29	15	4.188065e+000	0	0	0	0	0	0	11.2519	1	1	46.1809	15.0457
DATA	66	1	66	0	0	ASCRP3011765	ASCRP3011765	8394.96	223.286	4.202274e+001	4.307285e+000	62.5	15	4.456383e+000	0	0	0	0	0	0	44.4542	1	1	46.5243	15.1896
DATA	67	1	67	0	0	ASCRP3002944	ASCRP3002944	8419.7	222.978	8.547912e+001	8.600081e+000	110.5	15	4.350483e+000	0	0	0	0	0	0	90.3745	1	1	37.847	15.1682
DATA	68	1	68	0	0	ASCRP3009856	ASCRP3009856	8446.15	223.016	1.063458e+001	1.423706e+000	29.5	14	4.348072e+000	0	0	0	0	0	0	11.2348	1	1	45.1352	14.8543
DATA	69	1	69	0	0	ASCRP3011754	ASCRP3011754	8471.63	222.957	1.954148e+001	2.171658e+000	38.5	14	4.217544e+000	0	0	0	0	0	0	20.6283	1	1	46.8651	14.8315
DATA	70	1	70	0	0	ASCRP3004993	ASCRP3004993	8496.67	223.25	4.590565e+002	4.591544e+001	504	15	4.139484e+000	0	0	0	0	0	0	484.136	1	1	47.5395	14.7854
DATA	71	1	71	0	0	ASCRP3008023	ASCRP3008023	8521.5	223	2.520428e+002	2.522214e+001	260	15	4.284619e+000	0	0	0	0	0	0	265.597	1	1	54.1152	14.8378
DATA	72	1	72	0	0	A_23_P252748	NM_007152	8547.21	223.159	1.506934e+002	1.509925e+001	167	15	4.383198e+000	0	0	0	0	0	0	158.638	1	1	45.1352	15.2865
DATA	73	1	73	0	0	ASCRP3009717	ASCRP3009717	8572.59	223.576	2.126760e+001	2.329688e+000	39	15	4.264282e+000	0	0	0	0	0	0	22.3642	1	1	44.4243	15.3346
DATA	75	1	75	0	0	ASCRP3004561	ASCRP3004561	8623.64	223.13	1.344821e+002	1.348193e+001	163	16	4.419279e+000	0	0	0	0	0	0	141.141	1	1	46.8651	15.7927
DATA	76	1	76	0	0	ASCRP3004592	ASCRP3004592	8649.19	223.343	3.658212e+002	3.659455e+001	406	15	4.324726e+000	0	0	0	0	0	0	383.507	1	1	45.835	15.2763
DATA	77	1	77	0	0	ASCRP3003651	ASCRP3003651	8674.28	223.095	1.226372e+002	1.230083e+001	146	15	4.236506e+000	0	0	0	0	0	0	128.439	1	1	48.8603	15.0096
DATA	78	1	78	0	0	ASCRP3008186	ASCRP3008186	8699.7	223.215	4.152087e+002	4.153187e+001	451	15	4.296221e+000	0	0	0	0	0	0	434.377	1	1	49.1849	15.1306
DATA	79	1	79	0	0	ASCRP3001172	ASCRP3001172	8725.17	223	1.595058e+002	1.597926e+001	183	15	4.283401e+000	0	0	0	0	0	0	166.702	1	1	46.8651	14.9677
DATA	80	1	80	66	1	DarkCorner	DarkCorner	8750.5	223	9.733125e-001	9.623814e-001	19	15	4.371161e+000	0	0	0	0	0	0	0.977294	0	0	54.1152	15.1401
DATA	81	1	81	260	1	GE_BrightCorner	GE_BrightCorner	8775.5	223	1.357947e+005	1.357947e+004	142895	15	4.388630e+000	0	0	0	0	0	0	141635	1	1	54.1152	15.7234
DATA	82	1	82	260	1	GE_BrightCorner	GE_BrightCorner	8801	223	1.356957e+005	1.356957e+004	142915	16	4.761086e+000	0	0	0	0	0	0	141395	1	1	54.9904	15.914
DATA	83	2	1	260	1	GE_BrightCorner	GE_BrightCorner	6756.58	231.573	1.374876e+005	1.374876e+004	152072	16	5.799100e+000	0	0	0	0	0	0	148629	1	1	57.5363	16.2414
DATA	84	2	2	66	1	DarkCorner	DarkCorner	6782	231.545	9.463235e-001	9.322925e-001	20	15.5	4.142732e+000	0	0	0	0	0	0	0.471302	0	0	55.8519	15.5777
DATA	85	2	3	0	0	ASCRP3011718	ASCRP3011718	6807.42	231.573	6.642525e+000	1.148595e+000	24.5	15	4.445464e+000	0	0	0	0	0	0	7.08886	1	1	57.5363	15.0337
DATA	86	2	4	0	0	ASCRP3004590	ASCRP3004590	6832.6	231.787	1.531923e+003	1.531952e+002	1652	15	4.204286e+000	0	0	0	0	0	0	1625.57	1	1	49.1849	14.9569
DATA	87	2	5	0	0	ASCRP3004324	ASCRP3004324	6858.06	231.6	2.470314e+001	2.645680e+000	45	15	4.374637e+000	0	0	0	0	0	0	26.0805	1	1	47.5395	15.1435
DATA	88	2	6	0	0	A_23_P57306	NM_005441	6883.62	231.57	5.317410e+001	5.401896e+000	76.5	15	4.177052e+000	0	0	0	0	0	0	55.8761	1	1	50.4627	15.1875
DATA	89	2	7	0	0	ASCRP3005419	ASCRP3005419	6909.11	231.5	2.415708e+000	9.857095e-001	22	15	4.341472e+000	0	0	0	0	0	0	2.52782	1	0	65	15.3302
DATA	90	2	8	0	0	ASCRP3006367	ASCRP3006367	6934.43	231.605	1.243755e+002	1.247449e+001	148	15	4.771458e+000	0	0	0	0	0	0	129.651	1	1	49.5074	15.3382
DATA	91	2	9	0	0	ASCRP3003758	ASCRP3003758	6959.87	231.487	9.321632e+001	9.371192e+000	115	16	4.707180e+000	0	0	0	0	0	0	96.8476	1	1	49.8279	15.5817
DATA	92	2	10	0	0	ASCRP3006209	ASCRP3006209	6985.38	231.5	7.042446e+003	7.042453e+002	7114	15	4.905416e+000	0	0	0	0	0	0	7294.86	1	1	49.8279	15.7059
DATA	93	2	11	0	0	ASCRP3011890	ASCRP3011890	7010.8	231.783	1.366886e+001	1.674956e+000	34	15	4.208163e+000	0	0	0	0	0	0	14.1201	1	1	43.7019	15.1875
DATA	94	2	12	0	0	ASCRP3012914	ASCRP3012914	7035.78	231.559	3.322641e+001	3.461365e+000	51.5	15	4.928445e+000	0	0	0	0	0	0	34.2504	1	1	46.8651	15.1449
DATA	95	2	13	0	0	ASCRP3008257	ASCRP3008257	7061.19	231.608	1.265973e+002	1.269699e+001	150	15	4.651963e+000	0	0	0	0	0	0	130.244	1	1	49.1849	15.6019
DATA	96	2	14	0	0	ASCRP3011640	ASCRP3011640	7086.63	231.36	1.665771e+002	1.668613e+001	189	15	4.513290e+000	0	0	0	0	0	0	171.115	1	1	48.8603	15.5535
DATA	97	2	15	0	0	ASCRP3013127	ASCRP3013127	7111.98	231.581	2.853975e+001	3.015878e+000	47	14	4.481358e+000	0	0	0	0	0	0	29.2758	1	1	44.0646	14.6857
DATA	98	2	16	0	0	ASCRP3001518	ASCRP3001518	7137.24	231.634	8.026700e+001	8.085808e+000	102	15	4.482597e+000	0	0	0	0	0	0	82.2494	1	1	47.5395	15.1165
DATA	99	2	17	0	0	ASCRP3002547	ASCRP3002547	7162.58	231.672	9.342656e+001	9.393568e+000	114	14	4.302103e+000	0	0	0	0	0	0	95.6568	1	1	46.5243	14.732
DATA	100	2	18	0	0	ASCRP3006626	ASCRP3006626	7188.53	231.603	5.710013e+001	5.793028e+000	75.5	15	3.965976e+000	0	0	0	0	0	0	58.4321	1	1	48.5334	15.1569
DATA	101	2	19	0	0	AS_circRNA_control208	AS_circRNA_control208	7213.63	231.36	4.889698e+002	4.890674e+001	512	15	4.806963e+000	0	0	0	0	0	0	500.266	1	1	48.8603	15.4466
DATA	102	2	20	0	0	ASCRP3006695	ASCRP3006695	7239	231.5	5.195800e+002	5.196719e+001	547	15	4.609111e+000	0	0	0	0	0	0	531.492	1	1	48.5334	15.5854
DATA	103	2	21	0	0	ASCRP3002878	ASCRP3002878	7264.45	230.896	4.606827e+002	4.607863e+001	489	15	4.931922e+000	0	0	0	0	0	0	471.394	1	1	46.1809	15.6103
DATA	104	2	22	0	0	Negative002	Negative002	7289.39	231.544	6.576844e+000	1.177980e+000	25	15	4.512623e+000	0	0	0	0	0	0	6.7297	1	1	41.8414	15.6717
DATA	105	2	23	1028	1	(+)E1A_r60_n11	E1A_r60_n11	7315.2	231.429	2.245557e+001	2.448820e+000	41	14	4.116241e+000	0	0	0	0	0	0	22.9882	1	1	47.2035	14.7944
DATA	106	2	24	0	0	ASCRP3006863	ASCRP3006863	7340.57	231.338	8.510396e+001	8.566206e+000	104	16	4.297123e+000	0	0	0	0	0	0	87.1749	1	1	48.5334	16.0766
DATA	107	2	25	0	0	ASCRP3012336	ASCRP3012336	7366.19	231.508	1.382020e+001	1.691690e+000	32	15	4.490743e+000	0	0	0	0	0	0	14.1656	1	1	42.9674	14.8208
DATA	108	2	26	0	0	ASCRP3001892	ASCRP3001892	7391.43	231.522	8.951530e+001	9.004454e+000	110	15	4.307063e+000	0	0	0	0	0	0	91.8264	1	1	46.5243	15.1659
DATA	109	2	27	0	0	ASCRP3009478	ASCRP3009478	7416.78	231.436	1.966275e+002	1.968686e+001	219	15	4.422257e+000	0	0	0	0	0	0	201.897	1	1	50.1463	15.2132
DATA	110	2	28	0	0	ASCRP3004476	ASCRP3004476	7442.39	231.3	3.397710e+002	3.399102e+001	354	14	4.299845e+000	0	0	0	0	0	0	349.254	1	1	51.0895	14.839
DATA	111	2	29	0	0	ASCRP3012342	ASCRP3012342	7467.63	231.36	9.593698e+001	9.642792e+000	116.5	15	4.196669e+000	0	0	0	0	0	0	98.7203	1	1	48.8603	15.3786
DATA	112	2	30	0	0	ASCRP3009415	ASCRP3009415	7493.24	231.476	3.637586e+002	3.638881e+001	387.5	15	4.314213e+000	0	0	0	0	0	0	374.738	1	1	51.7088	14.925
DATA	113	2	31	0	0	ASCRP3009929	ASCRP3009929	7518.47	231.25	4.800005e+001	4.896922e+000	66	15	4.370252e+000	0	0	0	0	0	0	49.5135	1	1	47.5395	15.1643
DATA	114	2	32	0	0	ASCRP3010473	ASCRP3010473	7544.32	231.183	1.035460e+001	1.417565e+000	29	15	4.636378e+000	0	0	0	0	0	0	10.6953	1	1	47.5395	15.3558
DATA	115	2	33	0	0	ASCRP3010272	ASCRP3010272	7569.21	231.141	8.300535e+001	8.356659e+000	102	15	4.774315e+000	0	0	0	0	0	0	85.8478	1	1	47.2035	15.5972
DATA	116	2	34	0	0	CUST_2_PI418767722	NM_002455	7594.93	231.162	4.949140e+002	4.950082e+001	524	15	4.426272e+000	0	0	0	0	0	0	512.553	1	1	47.5395	15.1698
DATA	117	2	35	0	0	Negative012	Negative012	7620.39	231.069	3.168854e+000	1.014977e+000	22	15	4.398980e+000	0	0	0	0	0	0	3.28637	1	0	53.8203	15.1463
DATA	118	2	36	0	0	ASCRP3002893	ASCRP3002893	7645.64	231.13	1.368181e+002	1.371566e+001	163	15	4.767604e+000	0	0	0	0	0	0	142.081	1	1	46.8651	15.0995
DATA	119	2	37	0	0	ASCRP3009531	ASCRP3009531	7670.93	231.2	1.096827e+002	1.101035e+001	131	15	4.450160e+000	0	0	0	0	0	0	114.053	1	1	46.8651	15.2085
DATA	120	2	38	0	0	ASCRP3008102	ASCRP3008102	7696.46	231.225	2.633687e+002	2.635438e+001	289	16	4.384725e+000	0	0	0	0	0	0	274.233	1	1	47.5395	15.6048
DATA	121	2	39	0	0	ASCRP3000345	ASCRP3000345	7721.5	231	1.863259e+000	9.769745e-001	21	15	4.265585e+000	0	0	0	0	0	0	1.94283	1	0	54.1152	15.0047
DATA	122	2	40	0	0	ASCRP3005981	ASCRP3005981	7747.27	230.938	7.072788e+000	1.190599e+000	27	15	4.276609e+000	0	0	0	0	0	0	7.3848	1	1	45.4864	15.1762
DATA	123	2	41	0	0	ASCRP3002894	ASCRP3002894	7772.69	231.095	1.480347e+002	1.483435e+001	177	15	4.719305e+000	0	0	0	0	0	0	154.753	1	1	48.8603	15.2189
DATA	124	2	42	0	0	ASCRP3002179	ASCRP3002179	7798	231	4.857077e+003	4.857086e+002	5049	14	4.123241e+000	0	0	0	0	0	0	5083.95	1	1	46.8651	14.8846
DATA	125	2	43	0	0	ASCRP3010700	ASCRP3010700	7823.59	231.092	5.878795e+001	5.955742e+000	78	15	4.336368e+000	0	0	0	0	0	0	61.6055	1	1	49.1849	14.9069
DATA	126	2	44	0	0	ASCRP3008574	ASCRP3008574	7848.69	231.014	4.676576e+001	4.772723e+000	68	15	4.733793e+000	0	0	0	0	0	0	49.0636	1	1	47.2035	14.8647
DATA	127	2	45	0	0	ASCRP3011854	ASCRP3011854	7874.04	230.841	1.348413e+002	1.351770e+001	157	15	4.936068e+000	0	0	0	0	0	0	141.628	1	1	46.8651	15.2685
DATA	128	2	46	0	0	ASCRP3008935	ASCRP3008935	7899.36	231.13	4.591404e+001	4.688902e+000	67	15	4.413672e+000	0	0	0	0	0	0	48.2689	1	1	46.8651	15.1393
DATA	129	2	47	0	0	ASCRP3001256	ASCRP3001256	7925.08	231	7.231867e+001	7.294030e+000	93	16	4.012774e+000	0	0	0	0	0	0	76.1046	1	1	46.8651	15.3709
DATA	130	2	48	0	0	ASCRP3003770	ASCRP3003770	7950.16	231.103	7.346711e+001	7.407810e+000	95.5	15	4.824724e+000	0	0	0	0	0	0	77.3775	1	1	46.5243	15.4428
DATA	131	2	49	66	-1	(-)3xSLv1	NegativeControl	7975.5	231	9.640110e-001	9.486648e-001	17	15	4.572832e+000	0	0	0	0	0	0	-0.592529	0	0	54.1152	14.9901
DATA	132	2	50	0	0	ASCRP3006639	ASCRP3006639	8001	231	1.399055e+002	1.402263e+001	166.5	15	4.564630e+000	0	0	0	0	0	0	147.584	1	1	54.9904	15.715
DATA	133	2	51	0	0	ASCRP3012632	ASCRP3012632	8026.5	231	9.153453e+001	9.202346e+000	114	15	4.800959e+000	0	0	0	0	0	0	96.6212	1	1	54.1152	15.2792
DATA	134	2	52	0	0	ASCRP3001111	ASCRP3001111	8051.61	230.931	6.253883e+000	1.134701e+000	25	15	4.411771e+000	0	0	0	0	0	0	6.60527	1	1	53.8203	14.7465
DATA	135	2	53	0	0	ASCRP3008390	ASCRP3008390	8077.56	231.027	4.081537e+001	4.189816e+000	61	15	4.489579e+000	0	0	0	0	0	0	43.1283	1	1	48.5334	14.9163
DATA	136	2	54	0	1	RC7	RC7	8102.5	231	9.612983e-001	9.459952e-001	17	14	4.376392e+000	0	0	0	0	0	0	-1.75524	0	0	65	14.7971
DATA	137	2	55	0	0	ASCRP3009364	ASCRP3009364	8128.13	230.739	1.326363e+001	1.628935e+000	32.5	15	4.358659e+000	0	0	0	0	0	0	14.0264	1	1	46.1809	14.8565
DATA	138	2	56	0	0	ASCRP3007693	ASCRP3007693	8153.34	230.946	1.958510e+001	2.174786e+000	39.5	15	4.029388e+000	0	0	0	0	0	0	20.7145	1	1	42.5954	14.9565
DATA	139	2	57	0	0	ASCRP3008513	ASCRP3008513	8178.6	230.952	3.621626e+001	3.742977e+000	58	14	4.606310e+000	0	0	0	0	0	0	38.3096	1	1	44.0646	14.8252
DATA	140	2	58	0	0	ASCRP3006817	ASCRP3006817	8204.28	230.908	3.140285e+001	3.279480e+000	51	15	4.362603e+000	0	0	0	0	0	0	33.2199	1	1	49.1849	15.1875
DATA	141	2	59	0	0	ASCRP3001023	ASCRP3001023	8229.22	230.592	1.263349e+001	1.577827e+000	33	15	3.986536e+000	0	0	0	0	0	0	13.3653	1	1	39.4933	15.2304
DATA	142	2	60	0	0	Negative050	Negative050	8255.25	230.912	9.771214e+000	1.359663e+000	28	14	4.413006e+000	0	0	0	0	0	0	10.3348	1	1	45.835	14.6048
DATA	143	2	61	0	0	ASCRP3006015	ASCRP3006015	8280.33	231.043	1.014612e+001	1.387015e+000	30	14	4.235006e+000	0	0	0	0	0	0	10.7285	1	1	46.8651	14.88
DATA	144	2	62	0	0	ASCRP3008616	ASCRP3008616	8305.85	230.985	8.749718e+001	8.800707e+000	111	15	4.432801e+000	0	0	0	0	0	0	92.4939	1	1	46.8651	14.5505
DATA	145	2	63	0	0	ASCRP3003996	ASCRP3003996	8331.43	231.013	6.065121e+001	6.138507e+000	80	15	4.769259e+000	0	0	0	0	0	0	64.0899	1	1	49.1849	15.4264
DATA	146	2	64	0	0	ASCRP3001970	ASCRP3001970	8356.67	230.611	2.221488e+001	2.414781e+000	41	14	4.013778e+000	0	0	0	0	0	0	23.4667	1	1	48.2044	14.5896
DATA	147	2	65	0	0	ASCRP3004002	ASCRP3004002	8382.27	230.805	5.779670e+002	5.780446e+001	638	15	4.217746e+000	0	0	0	0	0	0	610.172	1	1	49.5074	15.0622
DATA	148	2	66	0	0	ASCRP3000344	ASCRP3000344	8407.47	230.833	2.790661e+001	2.947219e+000	45	15	4.568150e+000	0	0	0	0	0	0	29.4438	1	1	47.8731	14.9949
DATA	149	2	67	0	0	ASCRP3013262	ASCRP3013262	8432.58	230.573	3.579587e+000	1.013651e+000	21.5	14	4.189296e+000	0	0	0	0	0	0	3.77457	1	0	57.5363	14.7895
DATA	150	2	68	0	0	Negative027	Negative027	8458.28	230.69	1.230377e+001	1.553889e+000	32	14	4.356983e+000	0	0	0	0	0	0	12.964	1	1	47.8731	14.3318
DATA	151	2	69	0	0	ASCRP3008344	ASCRP3008344	8483.73	230.638	9.292539e+001	9.340954e+000	114	14	3.989812e+000	0	0	0	0	0	0	97.836	1	1	46.5243	14.2049
DATA	152	2	70	0	0	ASCRP3005983	ASCRP3005983	8509	230.545	3.815561e+001	3.932187e+000	61	14	4.078629e+000	0	0	0	0	0	0	40.1395	1	1	55.8519	14.3738
DATA	153	2	71	0	0	ASCRP3009337	ASCRP3009337	8534.47	230.73	1.730655e+001	1.974956e+000	36	15	4.336347e+000	0	0	0	0	0	0	18.1894	1	1	49.1849	15.0821
DATA	154	2	72	0	0	ASCRP3001698	ASCRP3001698	8560	230.5	6.098330e+001	6.172235e+000	82	15	4.495673e+000	0	0	0	0	0	0	64.0389	1	1	48.5334	15.2571
DATA	155	2	73	0	0	ASCRP3008893	ASCRP3008893	8585.38	230.705	3.534381e+002	3.535666e+001	387	14	4.258370e+000	0	0	0	0	0	0	370.774	1	1	50.4627	14.6425
DATA	156	2	74	0	0	ASCRP3000411	ASCRP3000411	8610.63	230.411	7.258515e+001	7.320952e+000	93	16	4.184241e+000	0	0	0	0	0	0	76.0771	1	1	48.5334	15.4787
DATA	157	2	75	0	0	ASCRP3004231	ASCRP3004231	8636.07	230.311	1.992230e+001	2.209312e+000	39	15	4.512828e+000	0	0	0	0	0	0	20.8604	1	1	48.8603	15.055
DATA	158	2	76	0	0	ASCRP3010130	ASCRP3010130	8661.63	230.64	4.908241e+002	4.909172e+001	535	15	3.828136e+000	0	0	0	0	0	0	513.376	1	1	48.8603	14.7761
DATA	159	2	77	0	0	A_23_P6335	NM_000185	8687.25	230.627	6.841204e+002	6.841873e+001	757.5	15	4.726510e+000	0	0	0	0	0	0	714.83	1	1	46.1809	15.5
DATA	160	2	78	0	0	ASCRP3006054	ASCRP3006054	8712.21	230.425	3.616992e+001	3.741693e+000	54	14	4.329861e+000	0	0	0	0	0	0	37.7583	1	1	48.5334	15.0478
DATA	161	2	79	0	0	ASCRP3002857	ASCRP3002857	8737.5	230.5	1.610732e+002	1.613583e+001	184	15	4.400113e+000	0	0	0	0	0	0	167.98	1	1	57.5363	14.8491
DATA	162	2	80	66	1	DarkCorner	DarkCorner	8762.89	230.5	9.753253e-001	9.598201e-001	19	15	4.052616e+000	0	0	0	0	0	0	0.0663527	0	0	56.9804	15.3814
DATA	163	2	81	66	1	DarkCorner	DarkCorner	8788.5	230.5	9.762257e-001	9.617420e-001	19	16	4.653186e+000	0	0	0	0	0	0	0.469209	0	0	57.5363	16.0598
DATA	164	2	82	260	1	GE_BrightCorner	GE_BrightCorner	8813.67	230.5	1.358390e+005	1.358390e+004	142498	16	5.385999e+000	0	0	0	0	0	0	141277	1	1	57.5363	16.3728
DATA	165	3	1	66	1	DarkCorner	DarkCorner	6744	238.867	9.398593e-001	9.248976e-001	19	15	4.654815e+000	0	0	0	0	0	0	-1.02167	0	0	54.4085	15.5597
DATA	166	3	2	66	1	DarkCorner	DarkCorner	6769.5	239	9.464984e-001	9.314310e-001	18	16	6.206701e+000	0	0	0	0	0	0	-0.997646	0	0	54.1152	16.6078
DATA	167	3	3	0	0	ASCRP3008726	ASCRP3008726	6794.82	238.747	1.612337e+002	1.615059e+001	193.5	14	4.366224e+000	0	0	0	0	0	0	172.023	1	1	51.4001	14.8421
DATA	168	3	4	0	0	ASCRP3006793	ASCRP3006793	6820.1	239.151	1.729068e+002	1.731637e+001	201	15.5	4.440814e+000	0	0	0	0	0	0	183.37	1	1	46.8651	15.5741
DATA	169	3	5	0	0	ASCRP3011055	ASCRP3011055	6845.56	239.29	1.167793e+002	1.171635e+001	144	14.5	3.949292e+000	0	0	0	0	0	0	123.175	1	1	46.8651	14.1731
DATA	171	3	7	0	0	ASCRP3013087	ASCRP3013087	6896.38	239.359	5.528047e+003	5.528055e+002	5807	16	4.760161e+000	0	0	0	0	0	0	5776.74	1	1	45.1352	16.0208
DATA	172	3	8	0	0	ASCRP3000452	ASCRP3000452	6921.81	239.157	3.207170e+001	3.347961e+000	51	15	4.229367e+000	0	0	0	0	0	0	33.3845	1	1	46.8651	15.2364
DATA	173	3	9	0	0	ASCRP3002529	ASCRP3002529	6947.07	238.9	3.025442e+001	3.175300e+000	49	15	4.223325e+000	0	0	0	0	0	0	31.3853	1	1	46.8651	15.4444
DATA	174	3	10	0	0	ASCRP3008304	ASCRP3008304	6972.58	238.573	1.937051e+001	2.164957e+000	38	16	4.057102e+000	0	0	0	0	0	0	20.0338	1	1	57.5363	15.569
DATA	175	3	11	0	0	ASCRP3010420	ASCRP3010420	6997.89	238.5	2.933090e+001	3.089176e+000	49.5	16.5	5.092400e+000	0	0	0	0	0	0	30.2526	1	1	65	17.1875
DATA	176	3	12	0	0	ASCRP3002602	ASCRP3002602	7023.44	238.576	9.821753e+000	1.381772e+000	28	15.5	4.367368e+000	0	0	0	0	0	0	10.1055	1	1	45.4864	15.1538
DATA	177	3	13	0	0	ASCRP3007145	ASCRP3007145	7048.6	238.493	2.474202e+001	2.658970e+000	43.5	13	5.027139e+000	0	0	0	0	0	0	25.4056	1	1	49.8279	14.623
DATA	178	3	14	0	0	ASCRP3009735	ASCRP3009735	7073.74	238.849	1.423217e+001	1.725563e+000	32	15	3.816269e+000	0	0	0	0	0	0	14.5864	1	1	48.2044	15.1579
DATA	179	3	15	0	0	ASCRP3004565	ASCRP3004565	7099.57	238.662	6.174713e+001	6.251542e+000	85.5	14.5	4.804348e+000	0	0	0	0	0	0	63.1955	1	1	48.5334	13.8889
DATA	180	3	16	0	0	ASCRP3007898	ASCRP3007898	7125.51	238.061	1.493049e+001	1.784850e+000	34	15	4.640669e+000	0	0	0	0	0	0	15.2663	1	1	45.4864	15.3913
DATA	181	3	17	0	0	ASCRP3003825	ASCRP3003825	7150.54	238.795	2.801707e+002	2.803417e+001	301	15	4.652593e+000	0	0	0	0	0	0	286.135	1	1	50.1463	15.5106
DATA	182	3	18	0	0	ASCRP3013515	ASCRP3013515	7175.58	238.573	4.885921e+001	4.983174e+000	70	14	4.234893e+000	0	0	0	0	0	0	49.8719	1	1	65	15.0213
DATA	183	3	19	0	0	ASCRP3004758	ASCRP3004758	7201.11	238.5	1.817794e+001	2.065169e+000	36	15	4.325784e+000	0	0	0	0	0	0	18.5475	1	1	56.9804	15.5789
DATA	184	3	20	0	0	ASCRP3008824	ASCRP3008824	7226.64	238.607	5.875146e+002	5.875964e+001	634.5	14	4.074355e+000	0	0	0	0	0	0	599.312	1	1	52.9257	13.5532
DATA	185	3	21	0	0	ASCRP3000040	ASCRP3000040	7251.66	238.184	5.061564e+002	5.062513e+001	520.5	14	2.749821e+000	0	0	0	0	0	0	516.404	1	1	49.5074	13.7021
DATA	186	3	22	0	0	ASCRP3006798	ASCRP3006798	7276.99	238.182	6.558601e+001	6.631411e+000	83	16	5.738724e+000	0	0	0	0	0	0	66.9259	1	1	49.1849	16.1754
DATA	187	3	23	0	0	ASCRP3012731	ASCRP3012731	7302.37	238.254	1.100528e+001	1.473399e+000	29	15	3.810143e+000	0	0	0	0	0	0	11.2337	1	1	47.5395	14.6774
DATA	188	3	24	0	0	ASCRP3011610	ASCRP3011610	7327.91	238.896	1.521682e+002	1.524830e+001	168.5	14.5	4.473459e+000	0	0	0	0	0	0	155.367	1	1	46.8651	15.22
DATA	189	3	25	0	0	ASCRP3012463	ASCRP3012463	7353.58	238.878	1.718523e+002	1.721308e+001	193	14	4.839739e+000	0	0	0	0	0	0	175.581	1	1	48.5334	15
DATA	190	3	26	0	0	ASCRP3011876	ASCRP3011876	7378.85	238.746	4.338420e+001	4.447280e+000	63.5	15	4.295378e+000	0	0	0	0	0	0	44.3619	1	1	47.5395	14.8197
DATA	191	3	27	0	0	ASCRP3006308	ASCRP3006308	7404.21	238.875	7.752408e+002	7.753023e+001	805.5	15.5	4.561602e+000	0	0	0	0	0	0	793.373	1	1	47.5395	15.2391
DATA	192	3	28	0	0	ASCRP3010709	ASCRP3010709	7429.58	238.427	1.225224e+001	1.566457e+000	30	13	5.719854e+000	0	0	0	0	0	0	12.5533	1	1	57.5363	14.76
DATA	193	3	29	0	0	ASCRP3005126	ASCRP3005126	7455.11	238.5	1.305164e+001	1.629131e+000	32	15	4.336285e+000	0	0	0	0	0	0	13.3864	1	1	56.9804	14.4182
DATA	194	3	30	0	0	ASCRP3004355	ASCRP3004355	7480.86	238.97	1.920015e+001	2.152950e+000	37.5	15	4.515406e+000	0	0	0	0	0	0	19.712	1	1	46.5243	15.5
DATA	195	3	31	0	0	ASCRP3000570	ASCRP3000570	7505.67	238.5	4.013980e+000	1.052275e+000	22.5	13	3.785898e+000	0	0	0	0	0	0	4.1266	1	0	57.5363	13.5957
DATA	196	3	32	0	0	ASCRP3010402	ASCRP3010402	7531.17	238.642	2.536931e+001	2.716595e+000	45.5	14	4.254686e+000	0	0	0	0	0	0	26.1128	1	1	41.0736	14.1636
DATA	197	3	33	0	0	ASCRP3009645	ASCRP3009645	7556.68	238.395	4.385948e+002	4.387020e+001	458	16	4.564118e+000	0	0	0	0	0	0	452.082	1	1	49.5074	16.4286
DATA	198	3	34	0	0	ASCRP3013023	ASCRP3013023	7582.15	238.459	4.114570e+001	4.227107e+000	61	16	5.312854e+000	0	0	0	0	0	0	42.4668	1	1	48.5334	16.3333
DATA	199	3	35	0	0	ASCRP3000119	ASCRP3000119	7607.42	238.427	4.731668e+000	1.077070e+000	23.5	14	4.857393e+000	0	0	0	0	0	0	4.89026	1	0	57.5363	15.1154
DATA	200	3	36	0	0	ASCRP3007127	ASCRP3007127	7632.91	238.291	2.914864e+001	3.070824e+000	48	16	4.663649e+000	0	0	0	0	0	0	30.1685	1	1	49.8279	15.2308
DATA	201	3	37	0	0	ASCRP3001984	ASCRP3001984	7658.06	238.563	3.469399e+001	3.601098e+000	54	15	4.703524e+000	0	0	0	0	0	0	35.9531	1	1	48.2044	15.7255
DATA	202	3	38	0	0	ASCRP3003018	ASCRP3003018	7683.5	238.444	7.674850e+001	7.735107e+000	96	14	4.481144e+000	0	0	0	0	0	0	79.6463	1	1	47.8731	14.7627
DATA	203	3	39	0	0	ASCRP3011842	ASCRP3011842	7709.12	238.348	1.758658e+002	1.761289e+001	204	15	4.564316e+000	0	0	0	0	0	0	182.761	1	1	45.835	15.1852
DATA	204	3	40	0	0	ASCRP3005340	ASCRP3005340	7734.5	238	2.968334e+001	3.119980e+000	51	15	4.286571e+000	0	0	0	0	0	0	30.8922	1	1	54.1152	14.9825
DATA	205	3	41	0	0	ASCRP3005773	ASCRP3005773	7759.61	238.069	2.634467e+001	2.803812e+000	46.5	15	4.713258e+000	0	0	0	0	0	0	27.4521	1	1	53.8203	15.3019
DATA	206	3	42	0	0	ASCRP3007810	ASCRP3007810	7785.39	238.069	6.592231e+001	6.661538e+000	85	16	4.251819e+000	0	0	0	0	0	0	68.7817	1	1	53.8203	15.3
DATA	207	3	43	0	0	ASCRP3003949	ASCRP3003949	7810.33	238.257	3.369925e+001	3.503270e+000	54	15	5.030819e+000	0	0	0	0	0	0	35.2008	1	1	47.2035	15.1321
DATA	208	3	44	0	0	A_23_P49878	NM_019013	7836.13	238.317	2.647897e+002	2.649623e+001	300	15	4.370303e+000	0	0	0	0	0	0	276.913	1	1	49.5074	14.8077
DATA	209	3	45	0	0	ASCRP3004707	ASCRP3004707	7861.27	238.288	1.125270e+001	1.475990e+000	30	15	4.953193e+000	0	0	0	0	0	0	11.7811	1	1	45.1352	15.4706
DATA	210	3	46	0	0	ASCRP3001319	ASCRP3001319	7886.61	238.069	2.264963e+001	2.457703e+000	43	17	5.279314e+000	0	0	0	0	0	0	23.7401	1	1	53.8203	15.8615
DATA	211	3	47	0	0	ASCRP3005156	ASCRP3005156	7912.18	237.592	3.382419e+001	3.514096e+000	52	15	3.748319e+000	0	0	0	0	0	0	35.4943	1	1	39.4933	14.4714
DATA	212	3	48	0	0	ASCRP3005212	ASCRP3005212	7937.61	238.216	6.061335e+001	6.135683e+000	77	14	4.268592e+000	0	0	0	0	0	0	63.6513	1	1	48.5334	14.7636
DATA	213	3	49	0	0	Negative029	Negative029	7963	238	4.721504e+000	1.062101e+000	23	15	4.707801e+000	0	0	0	0	0	0	4.96277	1	0	54.9904	14.7377
DATA	214	3	50	0	0	ASCRP3004126	ASCRP3004126	7988.34	238.123	5.853878e+001	5.930572e+000	79	13.5	4.831411e+000	0	0	0	0	0	0	61.5755	1	1	48.5334	14.5536
DATA	215	3	51	0	0	ASCRP3006046	ASCRP3006046	8014.06	238.099	2.504782e+002	2.506583e+001	275.5	16	5.976548e+000	0	0	0	0	0	0	263.661	1	1	46.8651	16.541
DATA	216	3	52	0	0	ASCRP3002582	ASCRP3002582	8039.15	238.077	3.485739e+001	3.612721e+000	53	15	4.026541e+000	0	0	0	0	0	0	36.7149	1	1	45.835	14.9649
DATA	218	3	54	0	0	ASCRP3005267	ASCRP3005267	8090.07	238.214	1.541841e+002	1.544756e+001	183	14	4.168079e+000	0	0	0	0	0	0	162.555	1	1	46.8651	14.5
DATA	219	3	55	0	0	ASCRP3001016	ASCRP3001016	8115.5	238	3.671615e+000	1.016699e+000	22	14.5	4.726944e+000	0	0	0	0	0	0	3.87265	1	0	54.1152	14.9839
DATA	220	3	56	0	0	A_23_P57306	NM_005441	8140.82	238.215	5.181836e+001	5.267819e+000	73.5	15	5.453219e+000	0	0	0	0	0	0	54.6671	1	1	49.1849	15.8704
DATA	221	3	57	0	0	ASCRP3000181	ASCRP3000181	8166.12	238.2	2.453677e+002	2.455507e+001	276	16	5.121859e+000	0	0	0	0	0	0	258.909	1	1	50.4627	16.0536
DATA	222	3	58	0	0	ASCRP3006062	ASCRP3006062	8191.77	238.247	2.071427e+001	2.277888e+000	41	16	4.055503e+000	0	0	0	0	0	0	21.8595	1	1	47.8731	16.0339
DATA	223	3	59	0	0	ASCRP3001846	ASCRP3001846	8217.35	238.12	4.345998e+002	4.347031e+001	472	15	4.751999e+000	0	0	0	0	0	0	458.656	1	1	48.8603	15.5179
DATA	224	3	60	0	0	ASCRP3010947	ASCRP3010947	8242.41	238.219	6.039892e+001	6.113781e+000	81	15.5	4.271825e+000	0	0	0	0	0	0	63.7362	1	1	47.8731	15.2885
DATA	225	3	61	0	0	A_23_P67042	NM_017947	8267.91	238.104	1.080774e+002	1.084921e+001	132.5	14	3.974853e+000	0	0	0	0	0	0	114.036	1	1	46.8651	15.0862
DATA	226	3	62	0	0	ASCRP3002177	ASCRP3002177	8293.14	238.014	6.848360e+001	6.913654e+000	89	14.5	4.026337e+000	0	0	0	0	0	0	72.2451	1	1	46.8651	15.4259
DATA	227	3	63	0	0	ASCRP3004484	ASCRP3004484	8318.63	238.042	3.489453e+002	3.490741e+001	382	15	4.466107e+000	0	0	0	0	0	0	367.994	1	1	48.2044	14.9825
DATA	228	3	64	0	0	ASCRP3002811	ASCRP3002811	8344.25	238	1.122695e+002	1.126696e+001	136	15	4.027947e+000	0	0	0	0	0	0	118.353	1	1	49.1849	15.1731
DATA	229	3	65	0	0	Negative010	Negative010	8369.34	238.091	1.842843e+002	1.845285e+001	213.5	16	4.187709e+000	0	0	0	0	0	0	194.177	1	1	49.1849	15.8448
DATA	230	3	66	0	0	ASCRP3003213	ASCRP3003213	8394.84	238.103	1.009238e+002	1.013695e+001	124.5	15	4.517642e+000	0	0	0	0	0	0	106.284	1	1	46.5243	15.25
DATA	231	3	67	0	0	ASCRP3009394	ASCRP3009394	8420.14	238.281	2.291372e+001	2.480569e+000	41	15	4.864865e+000	0	0	0	0	0	0	24.1152	1	1	45.4864	15.3962
DATA	232	3	68	0	0	ASCRP3005323	ASCRP3005323	8445.88	238.348	6.250379e+001	6.322287e+000	82	13	4.165203e+000	0	0	0	0	0	0	65.7359	1	1	45.835	14.4068
DATA	233	3	69	0	0	ASCRP3011719	ASCRP3011719	8471	238.161	3.571530e+002	3.572797e+001	385.5	14.5	4.577617e+000	0	0	0	0	0	0	375.375	1	1	51.4001	15.6296
DATA	234	3	70	0	0	ASCRP3005088	ASCRP3005088	8496.47	238.203	2.164531e+002	2.166624e+001	240	13.5	3.093118e+000	0	0	0	0	0	0	227.319	1	1	48.2044	14.0833
DATA	235	3	71	0	0	ASCRP3010456	ASCRP3010456	8522.24	237.574	7.613830e+000	1.219666e+000	27	15	4.373474e+000	0	0	0	0	0	0	7.99077	1	1	46.8651	15.5
DATA	236	3	72	0	0	ASCRP3004768	ASCRP3004768	8547.42	238.099	6.049746e+001	6.124468e+000	81	16	2.763270e+000	0	0	0	0	0	0	63.4297	1	1	47.8731	15.5349
DATA	237	3	73	0	0	ASCRP3001798	ASCRP3001798	8572.72	238.292	4.510638e+001	4.610557e+000	64	14	3.674172e+000	0	0	0	0	0	0	47.2484	1	1	47.5395	14.9787
DATA	238	3	74	0	0	ASCRP3001369	ASCRP3001369	8598.04	238.282	6.511137e+001	6.580877e+000	87	14	4.175139e+000	0	0	0	0	0	0	68.1414	1	1	47.2035	14.6226
DATA	239	3	75	66	-1	(-)3xSLv1	NegativeControl	8623.42	237.573	9.717294e-001	9.562603e-001	18	16	4.565966e+000	0	0	0	0	0	0	-0.694521	0	0	65	15.7458
DATA	240	3	76	0	0	Negative015	Negative015	8648.58	237.573	5.420656e+000	1.099996e+000	24.5	15	4.615784e+000	0	0	0	0	0	0	5.66327	1	1	57.5363	14.623
DATA	241	3	77	0	0	ASCRP3000417	ASCRP3000417	8674	237.545	3.074819e+001	3.220622e+000	50	16	3.808462e+000	0	0	0	0	0	0	32.094	1	1	55.8519	16.1754
DATA	242	3	78	0	0	ASCRP3010601	ASCRP3010601	8700.06	238.171	2.682659e+002	2.684373e+001	308	16	4.791486e+000	0	0	0	0	0	0	279.697	1	1	46.8651	15.7143
DATA	243	3	79	0	0	A_23_P10385	NM_016448	8725.25	238.215	2.598069e+001	2.769766e+000	46	15	4.179220e+000	0	0	0	0	0	0	27.0627	1	1	45.1352	15.8824
DATA	245	3	81	66	1	DarkCorner	DarkCorner	8775.58	237.573	9.771388e-001	9.618981e-001	17	16	4.630655e+000	0	0	0	0	0	0	0.255784	0	0	65	16.4419
DATA	246	3	82	66	1	DarkCorner	DarkCorner	8801	237.545	9.779428e-001	9.626773e-001	19	17	9.110261e+000	0	0	0	0	1	0	0.250765	0	0	55.8519	19.7222
DATA	247	4	1	66	1	DarkCorner	DarkCorner	6756.58	246.427	9.463834e-001	9.313178e-001	18	14	6.583331e+000	0	0	0	0	0	0	-0.887015	0	0	65	15.9024
DATA	248	4	2	0	0	ASCRP3003392	ASCRP3003392	6782.11	246.5	3.022685e+000	9.850973e-001	22	12	3.137011e+000	0	0	0	0	0	0	3.22393	1	0	56.9804	13.2162
DATA	249	4	3	0	0	ASCRP3000547	ASCRP3000547	6807.37	246.274	3.584043e+001	3.706070e+000	55.5	15	4.634543e+000	0	0	0	0	0	0	37.9994	1	1	48.5334	14.8571
DATA	250	4	4	0	0	ASCRP3005629	ASCRP3005629	6832.67	246.5	2.549942e+001	2.720645e+000	45.5	17	3.240370e+000	0	0	0	0	0	0	26.8831	1	1	57.5363	16.625
DATA	251	4	5	0	0	ASCRP3002428	ASCRP3002428	6858.16	246.299	1.496390e+001	1.774250e+000	36	14	4.319197e+000	0	0	0	0	0	0	15.697	1	1	45.835	13.8571
DATA	252	4	6	0	0	ASCRP3003928	ASCRP3003928	6883.7	245.913	2.733627e+001	2.896490e+000	46.5	15	4.717162e+000	0	0	0	0	0	0	28.5475	1	1	45.835	15.4194
DATA	253	4	7	0	0	ASCRP3012372	ASCRP3012372	6909	246.455	6.970830e+000	1.187818e+000	27	15	4.031924e+000	0	0	0	0	0	0	7.24797	1	1	65	15.5128
DATA	254	4	8	0	0	ASCRP3004436	ASCRP3004436	6934.29	246.505	8.791884e+002	8.792414e+001	930	16	4.511671e+000	0	0	0	0	0	0	910.736	1	1	53.5237	16.3
DATA	255	4	9	0	0	ASCRP3006633	ASCRP3006633	6959.73	246.11	1.068402e+003	1.068446e+002	1123	15.5	4.236334e+000	0	0	0	0	0	0	1103.24	1	1	48.2044	15.5882
DATA	256	4	10	0	0	ASCRP3010379	ASCRP3010379	6985.06	246.037	1.922674e+002	1.925126e+001	209.5	15	5.207138e+000	0	0	0	0	0	0	197.963	1	1	49.8279	15.9429
DATA	257	4	11	0	0	ASCRP3012893	ASCRP3012893	7010.51	246.403	2.124437e+001	2.337019e+000	42	15.5	4.968192e+000	0	0	0	0	0	0	21.8144	1	1	45.835	16
DATA	258	4	12	0	0	Negative019	Negative019	7036.09	246.065	9.917020e-001	9.759149e-001	18	15	4.412044e+000	0	0	0	0	0	0	-0.0670847	0	0	54.4085	15.5588
DATA	259	4	13	0	0	ASCRP3008821	ASCRP3008821	7061.18	246.369	2.705532e+001	2.876821e+000	46	15	4.479495e+000	0	0	0	0	0	0	27.6681	1	1	45.4864	15.6389
DATA	260	4	14	0	0	ASCRP3000493	ASCRP3000493	7086.49	246.164	7.350559e+001	7.415509e+000	92.5	15	4.117234e+000	0	0	0	0	0	0	75.0582	1	1	46.5243	14.625
DATA	261	4	15	0	0	ASCRP3007107	ASCRP3007107	7111.84	246.103	4.444991e+001	4.551859e+000	64	14.5	3.821330e+000	0	0	0	0	0	0	45.3316	1	1	46.5243	14.25
DATA	262	4	16	0	0	ASCRP3002024	ASCRP3002024	7137.41	246.092	5.015368e+001	5.110514e+000	67	14	4.379095e+000	0	0	0	0	0	0	51.0966	1	1	49.1849	15
DATA	263	4	17	0	0	ASCRP3005475	ASCRP3005475	7163	246	9.357173e+004	9.357173e+003	96165	15	3.806636e+000	0	0	0	0	0	0	95261.9	1	1	54.9904	14.7619
DATA	264	4	18	0	0	Negative016	Negative016	7187.72	245.574	2.698670e+002	2.700459e+001	282	15	4.184746e+000	0	0	0	0	0	0	274.648	1	1	41.4593	15.1875
DATA	265	4	19	0	0	ASCRP3000962	ASCRP3000962	7213.46	245.919	2.540463e+001	2.724018e+000	45	13.5	3.834368e+000	0	0	0	0	0	0	25.8436	1	1	48.5334	13.9643
DATA	266	4	20	0	0	ASCRP3000827	ASCRP3000827	7238.5	246.683	1.594357e+001	1.873239e+000	34	13	3.875065e+000	0	0	0	0	0	0	16.2129	1	1	42.2201	12.625
DATA	267	4	21	0	0	ASCRP3000758	ASCRP3000758	7264.41	245.927	2.622614e+002	2.624455e+001	284	15	3.445547e+000	0	0	0	0	0	0	266.797	1	1	49.8279	15.2222
DATA	268	4	22	0	0	ASCRP3012898	ASCRP3012898	7289.66	246.397	8.674124e+000	1.310914e+000	27	15	5.628180e+000	0	0	0	0	0	0	8.82504	1	1	46.1809	15.5313
DATA	269	4	23	0	0	ASCRP3011418	ASCRP3011418	7315.5	246	9.630523e+001	9.680491e+000	115	18	6.026143e+000	0	0	0	0	0	0	98.0396	1	1	54.1152	17.2424
DATA	270	4	24	0	0	ASCRP3004974	ASCRP3004974	7340.6	245.877	9.454718e+000	1.362952e+000	28.5	14	3.112636e+000	0	0	0	0	0	0	9.63104	1	1	45.1352	13.9667
DATA	271	4	25	0	0	ASCRP3005018	ASCRP3005018	7366.06	246.313	9.098716e+001	9.151463e+000	108	16	4.412980e+000	0	0	0	0	0	0	92.7361	1	1	45.835	15.6579
DATA	272	4	26	0	0	ASCRP3006760	ASCRP3006760	7391.5	246.056	1.761954e+002	1.764679e+001	200	14	4.453094e+000	0	0	0	0	0	0	179.751	1	1	48.5334	14.4828
DATA	273	4	27	0	0	ASCRP3004625	ASCRP3004625	7416.94	245.976	2.430621e+003	2.430641e+002	2472	16	4.982302e+000	0	0	0	0	0	0	2482.09	1	1	50.7771	14.36
DATA	274	4	28	0	0	A_23_P41948	NM_017785	7442.2	246.013	9.065420e+001	9.118050e+000	107.5	14	3.759129e+000	0	0	0	0	0	0	92.6685	1	1	49.1849	14.1481
DATA	275	4	29	0	0	ASCRP3001802	ASCRP3001802	7467.63	246	2.123344e+002	2.125591e+001	241	17	4.435082e+000	0	0	0	0	0	0	217.297	1	1	46.5243	17.2069
DATA	276	4	30	0	0	ASCRP3002076	ASCRP3002076	7493	246.04	1.351826e+002	1.355345e+001	154	13	4.125502e+000	0	0	0	0	0	0	138.505	1	1	46.8651	14.2609
DATA	277	4	31	66	-1	(-)3xSLv1	NegativeControl	7518.5	246	9.905475e-001	9.747788e-001	18	12	3.903184e+000	0	0	0	0	0	0	-0.703465	0	0	54.1152	12.7879
DATA	278	4	32	0	0	ASCRP3002645	ASCRP3002645	7543.91	245.935	7.565488e+000	1.232906e+000	28	15	4.703923e+000	0	0	0	0	0	0	7.77148	1	1	54.4085	15.2424
DATA	279	4	33	0	0	A_23_P250813	NM_000553	7569.47	245.973	5.096475e+001	5.188376e+000	69	14	5.023024e+000	0	0	0	0	0	0	52.4218	1	1	48.5334	15.3333
DATA	280	4	34	0	0	ASCRP3011796	ASCRP3011796	7594.64	246.015	4.561585e+001	4.663767e+000	66	16	5.013367e+000	0	0	0	0	0	0	46.9824	1	1	45.4864	16.4231
DATA	281	4	35	0	0	ASCRP3005115	ASCRP3005115	7620.39	245.931	9.646744e+000	1.367695e+000	28.5	16	5.526419e+000	0	0	0	0	0	0	9.9499	1	1	53.8203	15.8148
DATA	282	4	36	0	0	ASCRP3001392	ASCRP3001392	7645.35	245.886	2.647812e+002	2.649581e+001	287	17	5.129841e+000	0	0	0	0	0	0	273.477	1	1	49.5074	17.6207
DATA	283	4	37	0	0	ASCRP3008831	ASCRP3008831	7671.25	245.815	9.088254e+000	1.326913e+000	28	14	4.241299e+000	0	0	0	0	0	0	9.40018	1	1	45.835	14.8947
DATA	284	4	38	0	0	ASCRP3000867	ASCRP3000867	7696.25	246	2.560996e+002	2.562816e+001	285	15	4.277850e+000	0	0	0	0	0	0	265.229	1	1	49.1849	15.1
DATA	285	4	39	0	0	ASCRP3001992	ASCRP3001992	7721.4	245.761	1.054921e+001	1.429178e+000	29.5	15	4.616136e+000	0	0	0	0	0	0	10.9408	1	1	46.5243	15.0606
DATA	286	4	40	0	0	Negative017	Negative017	7747.15	245.915	1.159792e+001	1.507452e+000	29	13	3.170428e+000	0	0	0	0	0	0	12.044	1	1	54.1152	13.4194
DATA	287	4	41	0	0	ASCRP3003094	ASCRP3003094	7772.43	245.886	3.545671e+001	3.673781e+000	54	15	4.544471e+000	0	0	0	0	0	0	36.8683	1	1	47.5395	14.8438
DATA	288	4	42	0	0	ASCRP3005640	ASCRP3005640	7797.85	245.7	9.860437e+001	9.907102e+000	119	15.5	4.027626e+000	0	0	0	0	0	0	102.666	1	1	50.1463	15.3125
DATA	289	4	43	0	0	Negative054	Negative054	7823.42	245.573	3.829868e+000	1.032861e+000	23	13	3.980933e+000	0	0	0	0	0	0	3.99265	1	0	57.5363	13.25
DATA	290	4	44	0	0	ASCRP3007071	ASCRP3007071	7848.64	245.5	1.974269e+001	2.194470e+000	40	14	4.292570e+000	0	0	0	0	0	0	20.606	1	1	48.5334	14.1154
DATA	291	4	45	0	0	ASCRP3002862	ASCRP3002862	7873.2	245.833	3.302227e+001	3.438156e+000	52	14	5.050839e+000	0	0	0	0	0	0	34.4991	1	1	40.6843	14.1951
DATA	292	4	46	0	0	Negative005	Negative005	7899.42	245.573	1.478951e+000	9.674463e-001	19.5	14	5.068029e+000	0	0	0	0	0	0	1.5469	1	0	57.5363	13.8684
DATA	293	4	47	0	0	ASCRP3001344	ASCRP3001344	7924.83	245.726	1.460954e+002	1.464074e+001	172.5	14	3.760471e+000	0	0	0	0	0	0	152.949	1	1	51.4001	13.5676
DATA	294	4	48	0	0	ASCRP3009341	ASCRP3009341	7950.44	245.5	6.576790e+000	1.158932e+000	25	14.5	4.845933e+000	0	0	0	0	0	0	6.89214	1	1	47.2035	14.8235
DATA	295	4	49	0	0	ASCRP3004315	ASCRP3004315	7975.69	245.757	3.135645e+001	3.277423e+000	51	13	5.381233e+000	0	0	0	0	0	0	32.8844	1	1	47.2035	14.9286
DATA	296	4	50	0	0	ASCRP3009450	ASCRP3009450	8001.11	245.648	3.536420e+002	3.537704e+001	375	14	4.242565e+000	0	0	0	0	0	0	371.169	1	1	47.8731	14.475
DATA	297	4	51	0	0	ASCRP3007087	ASCRP3007087	8026.31	245.662	7.564532e+001	7.624219e+000	96	14	4.280501e+000	0	0	0	0	0	0	79.4477	1	1	48.5334	15.1714
DATA	298	4	52	0	0	ASCRP3001183	ASCRP3001183	8051.68	245.6	5.701813e+001	5.780668e+000	77	14	3.924959e+000	0	0	0	0	0	0	59.9212	1	1	50.7771	14.9697
DATA	299	4	53	0	0	ASCRP3012395	ASCRP3012395	8077.1	245.955	2.793446e+001	2.950943e+000	48	15	3.766127e+000	0	0	0	0	0	0	29.3685	1	1	46.8651	14.6061
DATA	300	4	54	0	0	ASCRP3010546	ASCRP3010546	8102.56	245.6	3.191512e+002	3.192928e+001	360	14	4.567258e+000	0	0	0	0	0	0	335.72	1	1	50.7771	15.2121
DATA	301	4	55	0	0	ASCRP3006636	ASCRP3006636	8128.26	245.395	4.325980e+002	4.327024e+001	472	14	5.103660e+000	0	0	0	0	0	0	455.245	1	1	51.0895	15.1212
DATA	302	4	56	0	0	ASCRP3011544	ASCRP3011544	8153.44	245.74	6.211448e+001	6.283694e+000	82	15	4.094329e+000	0	0	0	0	0	0	65.3759	1	1	49.5074	15.9259
DATA	303	4	57	0	0	ASCRP3005373	ASCRP3005373	8178.93	245.583	1.472355e+002	1.475416e+001	171	16	5.114215e+000	0	0	0	0	0	0	155.001	1	1	48.2044	16.2821
DATA	304	4	58	0	0	A_23_P11685	NM_024420	8204.33	245.5	3.947242e+000	1.028546e+000	22	16	3.800419e+000	0	0	0	0	0	0	4.15591	1	0	57.5363	16.5455
DATA	305	4	59	0	0	ASCRP3003797	ASCRP3003797	8229.5	245.5	3.423206e+001	3.552525e+000	54	13	4.460279e+000	0	0	0	0	0	0	36.0419	1	1	57.5363	14.4138
DATA	306	4	60	0	0	ASCRP3008311	ASCRP3008311	8255	246	5.811680e+002	5.812457e+001	625	13	2.471063e+000	0	0	0	0	0	0	611.751	1	1	46.8651	13.1154
DATA	307	4	61	0	0	ASCRP3012882	ASCRP3012882	8280.64	245.447	3.225129e+001	3.362136e+000	51	13	3.724375e+000	0	0	0	0	0	0	33.9487	1	1	49.8279	14.25
DATA	308	4	62	0	0	ASCRP3010866	ASCRP3010866	8305.94	245.493	4.800661e+001	4.893803e+000	69	13	3.440964e+000	0	0	0	0	0	0	50.5204	1	1	47.8731	12.5667
DATA	309	4	63	0	0	ASCRP3003189	ASCRP3003189	8331.36	245.671	3.655425e+001	3.777004e+000	56	13	4.065667e+000	0	0	0	0	0	0	38.4541	1	1	47.8731	13.4348
DATA	310	4	64	0	0	ASCRP3001150	ASCRP3001150	8356.58	245.427	4.694564e+000	1.060468e+000	22	14.5	4.638668e+000	0	0	0	0	0	0	4.93699	1	0	57.5363	15
DATA	311	4	65	0	0	ASCRP3004582	ASCRP3004582	8382.15	245.864	3.963388e+002	3.964530e+001	415	15	4.596850e+000	0	0	0	0	0	0	416.559	1	1	46.1809	15.2
DATA	312	4	66	0	0	ASCRP3006010	ASCRP3006010	8407.5	245.5	9.518354e+001	9.565831e+000	115.5	16	4.654835e+000	0	0	0	0	0	0	99.9971	1	1	49.1849	15.1034
DATA	313	4	67	0	0	ASCRP3011790	ASCRP3011790	8432.58	245.427	4.670170e+000	1.060741e+000	23	14	4.753194e+000	0	0	0	0	0	0	4.90358	1	0	57.5363	15.0833
DATA	314	4	68	0	0	ASCRP3003645	ASCRP3003645	8458.64	245.403	1.178801e+002	1.182647e+001	140.5	15	4.912786e+000	0	0	0	0	0	0	123.69	1	1	49.8279	15.7241
DATA	315	4	69	0	0	ASCRP3005194	ASCRP3005194	8483.58	245.427	3.372275e+001	3.504536e+000	53	14	4.018476e+000	0	0	0	0	0	0	35.36	1	1	57.5363	15
DATA	316	4	70	0	0	ASCRP3012163	ASCRP3012163	8509	245.455	2.428016e+001	2.608866e+000	44	15	4.437060e+000	0	0	0	0	0	0	25.4397	1	1	55.8519	15
DATA	317	4	71	0	0	ASCRP3000424	ASCRP3000424	8534.43	245.608	1.287415e+002	1.290954e+001	149	16.5	5.413461e+000	0	0	0	0	0	0	134.777	1	1	49.1849	16.25
DATA	318	4	72	0	0	ASCRP3004653	ASCRP3004653	8559.72	245.722	4.854725e+001	4.947964e+000	69	14	3.510935e+000	0	0	0	0	0	0	50.7801	1	1	48.2044	15.08
DATA	319	4	73	0	0	ASCRP3011617	ASCRP3011617	8585.42	245.427	3.025944e+000	1.003496e+000	20.5	14	5.009083e+000	0	0	0	0	0	0	3.16261	1	0	57.5363	15
DATA	320	4	74	0	0	ASCRP3011609	ASCRP3011609	8610.68	245.59	1.941487e+002	1.943847e+001	220	13	3.569020e+000	0	0	0	0	0	0	202.733	1	1	50.1463	13.3125
DATA	321	4	75	0	0	A_23_P1331	NM_080801	8636.06	245.648	8.381749e+000	1.273302e+000	27	13	4.592008e+000	0	0	0	0	0	0	8.74447	1	1	41.8414	13.875
DATA	322	4	76	0	0	ASCRP3010907	ASCRP3010907	8661.35	245.258	3.363261e+001	3.497393e+000	53.5	15	5.040525e+000	0	0	0	0	0	0	35.0599	1	1	45.835	15.2
DATA	323	4	77	0	0	ASCRP3002996	ASCRP3002996	8686.78	245.096	2.799427e+002	2.801073e+001	311	14	4.903787e+000	0	0	0	0	0	0	291.573	1	1	47.8731	14.2333
DATA	324	4	78	0	0	ASCRP3004956	ASCRP3004956	8712.46	245.028	1.010405e+002	1.014964e+001	124	14	4.889305e+000	0	0	0	0	0	0	105.146	1	1	48.2044	14.697
DATA	325	4	79	0	0	ASCRP3010650	ASCRP3010650	8737.93	245.014	2.876777e+002	2.878384e+001	318	16.5	4.350579e+000	0	0	0	0	0	0	299.11	1	1	46.8651	17.1667
DATA	326	4	80	0	0	ASCRP3012367	ASCRP3012367	8762.66	245.047	1.234336e+001	1.565280e+000	32	15	4.647117e+000	0	0	0	0	0	0	12.8235	1	1	45.1352	15.0645
DATA	327	4	81	66	1	DarkCorner	DarkCorner	8788.5	245	9.789000e-001	9.633167e-001	17	15	3.639886e+000	0	0	0	0	0	0	-0.910616	0	0	54.1152	15.0345
DATA	328	4	82	66	1	DarkCorner	DarkCorner	8813.5	245	9.796042e-001	9.640098e-001	17.5	15	4.666632e+000	0	0	0	0	0	0	-0.535092	0	0	65	15.5028
DATA	329	5	1	66	1	DarkCorner	DarkCorner	6744	253.455	9.460154e-001	9.309557e-001	16	14	4.301035e+000	0	0	0	0	0	0	-1.99985	0	0	55.8519	14.8499
DATA	330	5	2	0	0	ASCRP3003394	ASCRP3003394	6769.4	254	5.641201e+001	5.718587e+000	81	13	4.143268e+000	0	0	0	0	0	0	60.1665	1	1	48.5334	13.6
DATA	331	5	3	0	0	Negative030	Negative030	6794.67	253.5	1.459747e+000	9.545384e-001	19	14	4.117395e+000	0	0	0	0	0	0	1.54747	1	0	57.5363	14.4
DATA	332	5	4	0	0	ASCRP3000025	ASCRP3000025	6820.15	254.277	8.972901e+002	8.973403e+001	966.5	16	4.339957e+000	0	0	0	0	0	0	945.388	1	1	45.835	15.0909
DATA	333	5	5	0	0	ASCRP3010203	ASCRP3010203	6845.72	253.658	2.035501e+002	2.037735e+001	230	15	4.482223e+000	0	0	0	0	0	0	213.378	1	1	49.8279	14.9032
DATA	334	5	6	0	0	CUST_20_PI418767722	NM_006013	6870.92	253.595	4.341267e+001	4.445815e+000	64	14	4.906317e+000	0	0	0	0	0	0	45.2933	1	1	48.8603	14.6829
DATA	335	5	7	66	-1	(-)3xSLv1	NegativeControl	6896.42	253.427	9.781774e-001	9.626056e-001	17	15	4.115572e+000	0	0	0	0	0	0	-1.57877	0	0	57.5363	15.4
DATA	336	5	8	0	0	ASCRP3003613	ASCRP3003613	6921.89	253.492	7.842591e+000	1.244594e+000	26	14.5	3.941099e+000	0	0	0	0	0	0	8.11517	1	1	43.7019	15.125
DATA	337	5	9	0	0	ASCRP3006846	ASCRP3006846	6947.42	253.427	1.242993e+002	1.246770e+001	140	15	5.963972e+000	0	0	0	0	0	0	128.172	1	1	57.5363	16.5
DATA	338	5	10	0	0	ASCRP3006319	ASCRP3006319	6972.43	253.671	5.286756e+001	5.375519e+000	69.5	14.5	5.086786e+000	0	0	0	0	0	0	54.3437	1	1	49.5074	15.3056
DATA	339	5	11	0	0	ASCRP3006673	ASCRP3006673	6997.7	253.658	7.538684e+001	7.601532e+000	94	15.5	4.403045e+000	0	0	0	0	0	0	77.2826	1	1	48.2044	15.6471
DATA	340	5	12	0	0	ASCRP3002570	ASCRP3002570	7023.42	253.427	4.744065e+000	1.086736e+000	23	15	4.278253e+000	0	0	0	0	0	0	4.85218	1	0	57.5363	14.8
DATA	341	5	13	0	0	ASCRP3009582	ASCRP3009582	7048.72	253.705	2.747575e+002	2.749321e+001	298	14	4.559189e+000	0	0	0	0	0	0	280.422	1	1	50.1463	15.8
DATA	342	5	14	0	0	A_23_P39682	NM_001079	7074.05	253.545	1.027789e+001	1.421095e+000	29	14.5	3.736528e+000	0	0	0	0	0	0	10.4726	1	1	45.4864	14.4643
DATA	343	5	15	0	0	ASCRP3004381	ASCRP3004381	7099.53	253.696	2.552467e+002	2.554359e+001	268	15	3.718596e+000	0	0	0	0	0	0	259.7	1	1	50.4627	14.1935
DATA	344	5	16	0	0	ASCRP3007139	ASCRP3007139	7125.09	253.522	2.337056e+001	2.535722e+000	41	15	3.804075e+000	0	0	0	0	0	0	23.753	1	1	45.1352	15.2821
DATA	345	5	17	0	0	ASCRP3007276	ASCRP3007276	7150.5	253	2.400954e+000	1.013404e+000	21	15.5	4.242746e+000	0	0	0	0	0	0	2.43863	1	0	54.1152	15.6176
DATA	346	5	18	0	0	ASCRP3005073	ASCRP3005073	7175.5	253	1.769356e+002	1.772097e+001	194	15.5	4.329505e+000	0	0	0	0	0	0	179.603	1	1	65	15.2308
DATA	347	5	19	0	0	A_23_P58132	NM_004310	7201.26	253.324	1.000466e+003	1.000515e+002	1035	14	3.975526e+000	0	0	0	1	0	0	1015.03	1	1	46.1809	14.973
DATA	348	5	20	0	0	ASCRP3007337	ASCRP3007337	7226.38	253	6.378466e+001	6.454180e+000	81.5	12	3.355592e+000	0	0	0	0	0	0	64.7101	1	1	48.5334	12.52
DATA	349	5	21	0	0	Negative040	Negative040	7251.91	253.065	4.054365e+000	1.065822e+000	22	13.5	4.844461e+000	0	0	0	0	0	0	4.1132	1	0	54.4085	13.5294
DATA	350	5	22	0	0	ASCRP3008487	ASCRP3008487	7277.17	252.646	1.890432e+001	2.131813e+000	38	16	5.758045e+000	0	0	0	0	0	0	19.1856	1	1	45.4864	17.2353
DATA	351	5	23	0	0	ASCRP3002984	ASCRP3002984	7302.5	253	3.234878e+000	1.036852e+000	22	17	4.703319e+000	0	0	0	0	0	0	3.28381	1	0	54.1152	16.3939
DATA	352	5	24	0	0	ASCRP3006868	ASCRP3006868	7328.09	253.065	8.486337e+002	8.486909e+001	870.5	16.5	6.862860e+000	0	0	0	0	0	0	861.911	1	1	54.4085	16.7333
DATA	353	5	25	0	0	ASCRP3006534	ASCRP3006534	7353.63	253.307	4.636584e+002	4.637628e+001	479.5	15	4.275252e+000	0	0	0	0	0	0	471.189	1	1	47.8731	15
DATA	354	5	26	0	0	ASCRP3004287	ASCRP3004287	7379	253.431	7.769910e+002	7.770532e+001	804.5	16	4.401704e+000	0	0	0	0	0	0	790.203	1	1	44.7812	15
DATA	355	5	27	0	0	ASCRP3006204	ASCRP3006204	7404.48	253.13	2.115308e+002	2.117587e+001	229.5	15.5	5.207243e+000	0	0	0	0	0	0	215.347	1	1	49.1849	14.6538
DATA	356	5	28	0	0	ASCRP3009381	ASCRP3009381	7429.63	253.167	6.122564e+001	6.200707e+000	82	12	3.883175e+000	0	0	0	0	0	0	62.3914	1	1	47.8731	12.5217
DATA	357	5	29	0	0	ASCRP3012989	ASCRP3012989	7454.97	253.103	4.465294e+001	4.571618e+000	65	15	4.029461e+000	0	0	0	0	0	0	45.5538	1	1	46.8651	15.3548
DATA	358	5	30	0	0	ASCRP3012180	ASCRP3012180	7480.42	253.105	1.508671e+001	1.798524e+000	34	14.5	4.640516e+000	0	0	0	0	0	0	15.4091	1	1	42.9674	15.1429
DATA	359	5	31	0	0	ASCRP3002782	ASCRP3002782	7505.74	252.774	1.404886e+001	1.711646e+000	33	13	3.917367e+000	0	0	0	0	0	0	14.3683	1	1	40.6843	13.4063
DATA	360	5	32	0	0	ASCRP3005118	ASCRP3005118	7531.26	253.333	1.174517e+002	1.178571e+001	140	14	4.280488e+000	0	0	0	0	0	0	120.254	1	1	47.5395	14.5484
DATA	361	5	33	0	0	ASCRP3007012	ASCRP3007012	7556.5	253	5.745346e+000	1.131949e+000	24	13	5.198428e+000	0	0	0	0	0	0	5.89083	1	1	54.1152	14.9032
DATA	362	5	34	0	0	ASCRP3010294	ASCRP3010294	7582.08	253.099	3.526090e+002	3.527435e+001	371	15	3.689064e+000	0	0	0	0	0	0	362.018	1	1	46.8651	14.6667
DATA	363	5	35	0	0	ASCRP3012715	ASCRP3012715	7607.72	253.03	5.323080e+001	5.411211e+000	73.5	15	4.627408e+000	0	0	0	0	0	0	54.7284	1	1	45.835	14.7097
DATA	364	5	36	0	0	ASCRP3008638	ASCRP3008638	7633.16	253.088	2.811224e+001	2.974292e+000	48	15	4.752815e+000	0	0	0	0	0	0	28.9428	1	1	46.5243	16.4516
DATA	365	5	37	0	0	ASCRP3006560	ASCRP3006560	7658.3	253.435	6.873653e+001	6.941770e+000	88	15	5.092399e+000	0	0	0	0	0	0	70.8561	1	1	46.1809	16.2564
DATA	366	5	38	0	0	ASCRP3001753	ASCRP3001753	7683.93	253.214	3.228346e+001	3.370536e+000	51	14.5	4.110774e+000	0	0	0	0	0	0	33.328	1	1	46.8651	14.5385
DATA	367	5	39	0	0	ASCRP3008913	ASCRP3008913	7709.2	253.243	5.725558e+001	5.806701e+000	76.5	14.5	3.944467e+000	0	0	0	0	0	0	59.1882	1	1	46.8651	14.6765
DATA	368	5	40	0	0	ASCRP3005734	ASCRP3005734	7734.35	253.067	1.607923e+003	1.607952e+002	1631	13	3.716008e+000	0	0	0	0	0	0	1664.52	1	1	49.1849	13.9394
DATA	369	5	41	0	0	ASCRP3007843	ASCRP3007843	7759.92	252.985	1.849403e+001	2.085885e+000	37	15	5.055605e+000	0	0	0	0	0	0	19.171	1	1	46.8651	15.3226
DATA	370	5	42	1028	1	(+)E1A_r60_3	E1A_r60_3	7785.41	253.149	5.043755e+002	5.044675e+001	556.5	16	4.569279e+000	0	0	0	0	0	0	523.483	1	1	48.5334	14.7143
DATA	371	5	43	0	0	A_23_P7313	NM_001040058	7810.73	253.225	4.191465e+001	4.300518e+000	62	14	3.210919e+000	0	0	0	0	0	0	43.5553	1	1	47.2035	13.68
DATA	372	5	44	0	0	ASCRP3006688	ASCRP3006688	7836.08	253	2.523120e+001	2.699976e+000	43.5	14	3.999288e+000	0	0	0	0	0	0	26.2521	1	1	38.2652	13.9259
DATA	374	5	46	0	0	ASCRP3007535	ASCRP3007535	7886.86	253.219	1.254268e+002	1.257929e+001	152	14.5	4.696947e+000	0	0	0	0	0	0	130.783	1	1	47.5395	14.4091
DATA	375	5	47	0	0	ASCRP3013354	ASCRP3013354	7912.08	252.9	1.926922e+001	2.151914e+000	37.5	15	4.710930e+000	0	0	0	0	0	0	20.1147	1	1	38.6789	14.4167
DATA	376	5	48	0	0	ASCRP3010157	ASCRP3010157	7937.67	253.104	1.916954e+002	1.919342e+001	217	15.5	3.942693e+000	0	0	0	0	0	0	200.285	1	1	45.835	14.8
DATA	377	5	49	0	0	ASCRP3004089	ASCRP3004089	7963.26	252.87	6.106768e+001	6.181174e+000	80	14	4.551664e+000	0	0	0	0	0	0	63.8659	1	1	49.5074	14.4
DATA	378	5	50	0	0	ASCRP3000699	ASCRP3000699	7988.42	252.573	1.397553e+001	1.692868e+000	33	14	4.991885e+000	0	0	0	0	0	0	14.6291	1	1	57.5363	14.5676
DATA	379	5	51	0	0	ASCRP3008613	ASCRP3008613	8013.9	253.141	7.114026e+001	7.177814e+000	91	15	3.551724e+000	0	0	0	0	0	0	74.508	1	1	46.8651	14.525
DATA	380	5	52	0	0	ASCRP3001380	ASCRP3001380	8039.28	253.135	1.165239e+002	1.169140e+001	136	14	4.052336e+000	0	0	0	0	0	0	122.12	1	1	48.5334	13.75
DATA	381	5	53	0	0	ASCRP3012368	ASCRP3012368	8064.55	252.932	2.253628e+001	2.447065e+000	42	17	3.093189e+000	0	0	0	0	0	0	23.6337	1	1	48.8603	16.1333
DATA	382	5	54	0	0	ASCRP3004633	ASCRP3004633	8090.16	252.919	6.651140e+001	6.719080e+000	88	16	3.748797e+000	0	0	0	0	0	0	69.7849	1	1	45.1352	15.3529
DATA	383	5	55	0	0	ASCRP3006272	ASCRP3006272	8115.63	253.265	2.726177e+002	2.727841e+001	299	13.5	3.481313e+000	0	0	0	0	0	0	286.121	1	1	46.5243	14.1333
DATA	384	5	56	0	0	ASCRP3000588	ASCRP3000588	8140.69	253.167	6.779685e+001	6.846264e+000	88.5	15	4.957887e+000	0	0	0	0	0	0	71.1798	1	1	47.8731	15.2258
DATA	385	5	57	0	0	ASCRP3006713	ASCRP3006713	8166.19	252.329	2.299538e+001	2.488809e+000	41	16	4.576704e+000	0	0	0	0	0	0	24.1549	1	1	47.2035	16.6286
DATA	386	5	58	0	0	ASCRP3009521	ASCRP3009521	8191.88	252.778	9.692065e+001	9.738706e+000	120.5	15.5	4.250397e+000	0	0	0	0	0	0	101.809	1	1	47.8731	15.1389
DATA	387	5	59	0	0	ASCRP3011134	ASCRP3011134	8217.07	253.1	3.338495e+002	3.339852e+001	364	14	4.842012e+000	0	0	0	0	0	0	350.678	1	1	46.8651	15.1515
DATA	388	5	60	0	0	ASCRP3002770	ASCRP3002770	8242.58	252.726	9.664469e+001	9.711236e+000	116	13	3.510189e+000	0	0	0	0	0	0	101.526	1	1	48.5334	14.1071
DATA	389	5	61	0	0	ASCRP3012672	ASCRP3012672	8267.31	252.548	2.152807e+001	2.353889e+000	41	14	4.198891e+000	0	0	0	0	0	0	22.6146	1	1	48.5334	14.5455
DATA	390	5	62	0	0	ASCRP3013193	ASCRP3013193	8293.44	252.93	1.696275e+002	1.698946e+001	195	14	2.484434e+000	0	0	0	0	0	0	178.137	1	1	48.2044	13.3793
DATA	391	5	63	0	0	ASCRP3009665	ASCRP3009665	8318.8	252.525	3.621334e+001	3.744468e+000	56	14	3.846210e+000	0	0	0	0	0	0	38.0249	1	1	51.0895	13.72
DATA	392	5	64	0	0	ASCRP3004972	ASCRP3004972	8343.89	252.5	5.460966e+001	5.543438e+000	77	15	4.228685e+000	0	0	0	0	0	0	57.3234	1	1	56.9804	14.8966
DATA	393	5	65	0	0	Negative049	Negative049	8369.5	252.5	9.684575e-001	9.567166e-001	19	16.5	5.541928e+000	0	0	0	0	0	0	0.879173	0	0	57.5363	17.25
DATA	394	5	66	0	0	ASCRP3008941	ASCRP3008941	8394.64	252.6	3.838761e+001	3.955409e+000	60	15	4.641912e+000	0	0	0	0	0	0	40.2594	1	1	49.1849	14.8788
DATA	395	5	67	0	0	ASCRP3010463	ASCRP3010463	8420.41	253.25	5.842376e+001	5.919783e+000	76	16	5.508605e+000	0	0	0	0	0	0	61.2289	1	1	46.8651	15.963
DATA	396	5	68	0	0	ASCRP3000394	ASCRP3000394	8445.5	252.5	1.174144e+001	1.513198e+000	31	16	6.184658e+000	0	0	0	0	0	0	12.3006	1	1	57.5363	18
DATA	397	5	69	0	0	ASCRP3007573	ASCRP3007573	8470.89	252.5	1.471511e+004	1.471511e+003	15015	14	4.964606e+000	0	0	0	0	0	0	15406	1	1	56.9804	15.7742
DATA	398	5	70	0	0	ASCRP3003107	ASCRP3003107	8496.62	252.763	1.042391e+003	1.042434e+002	1125	15	4.412046e+000	0	0	0	0	0	0	1090.5	1	1	49.1849	15.8846
DATA	399	5	71	0	0	A_23_P216068	NM_014109	8521.58	252.427	5.804770e+000	1.118853e+000	24	14.5	4.477016e+000	0	0	0	0	0	0	6.06881	1	1	57.5363	14.3235
DATA	400	5	72	0	0	ASCRP3011944	ASCRP3011944	8547.31	252.797	4.810558e+001	4.904890e+000	67	14	3.537554e+000	0	0	0	0	0	0	50.25	1	1	49.1849	15.2857
DATA	401	5	73	0	0	ASCRP3001639	ASCRP3001639	8572.65	252.846	3.131235e+001	3.274536e+000	50	15	4.087787e+000	0	0	0	0	0	0	32.6818	1	1	49.8279	16.28
DATA	402	5	74	0	0	ASCRP3007580	ASCRP3007580	8597.67	252.5	9.353195e+001	9.402210e+000	119	15	6.070603e+000	0	0	0	0	0	0	97.552	1	1	65	16.931
DATA	403	5	75	0	0	ASCRP3009494	ASCRP3009494	8623.57	252.608	1.906495e+002	1.908909e+001	215.5	14	3.473865e+000	0	0	0	0	0	0	198.67	1	1	49.1849	13.5882
DATA	404	5	76	0	0	ASCRP3008599	ASCRP3008599	8648.86	252.545	1.674201e+001	1.930119e+000	36	16	5.669664e+000	0	0	0	0	0	0	17.4319	1	1	45.835	15.7368
DATA	405	5	77	0	0	ASCRP3000499	ASCRP3000499	8674.62	252.123	1.306963e+001	1.622335e+000	32	16	4.886394e+000	0	0	0	0	0	0	13.5978	1	1	45.1352	15.3448
DATA	406	5	78	130	1	(+)eQC-41	EQC	8699.73	252.62	7.022586e+001	7.088177e+000	90	14	4.925922e+000	0	0	0	0	0	0	72.9966	1	1	50.7771	14.0882
DATA	407	5	79	0	0	ASCRP3003200	ASCRP3003200	8725.32	252.618	1.648904e+003	1.648932e+002	1735.5	16	4.032369e+000	0	0	0	0	0	0	1712.57	1	1	46.5243	16.48
DATA	408	5	80	0	0	ASCRP3009532	ASCRP3009532	8750.38	252.568	1.270417e+002	1.274066e+001	149.5	18	4.754066e+000	0	0	0	0	0	0	131.847	1	1	50.7771	16.2963
DATA	409	5	81	0	0	ASCRP3002441	ASCRP3002441	8775.58	252.427	2.573599e+001	2.748303e+000	44	15	3.617693e+000	0	0	0	0	0	0	26.6904	1	1	57.5363	15.4063
DATA	410	5	82	66	1	DarkCorner	DarkCorner	8801	252.455	9.805215e-001	9.649124e-001	17	15	4.534695e+000	0	0	0	0	0	0	-1.59742	0	0	55.8519	15.275
DATA	411	6	1	0	0	ASCRP3009184	ASCRP3009184	6756.37	260.855	1.367376e+001	1.657677e+000	32	15	4.214522e+000	0	0	0	0	0	0	14.5914	1	1	44.0646	14.7073
DATA	412	6	2	0	0	ASCRP3007297	ASCRP3007297	6781.84	261.171	2.202481e+001	2.396032e+000	42	14	3.276874e+000	0	0	0	0	0	0	23.3456	1	1	48.2044	14.1875
DATA	413	6	3	0	0	ASCRP3000858	ASCRP3000858	6807.5	261	2.817895e+000	9.900588e-001	22	15	3.910493e+000	0	0	0	0	0	0	2.96898	1	0	54.1152	15.1333
DATA	414	6	4	0	0	ASCRP3001808	ASCRP3001808	6832.57	261.059	5.459542e+001	5.542319e+000	72	15	4.395765e+000	0	0	0	0	0	0	57.2094	1	1	46.5243	14.7143
DATA	415	6	5	0	0	ASCRP3009860	ASCRP3009860	6857.93	260.818	1.282596e+001	1.601483e+000	31	15	4.508773e+000	0	0	0	0	0	0	13.3742	1	1	42.2201	14.9355
DATA	416	6	6	0	0	ASCRP3001616	ASCRP3001616	6883.51	260.956	3.556416e+001	3.684611e+000	56	16	4.721309e+000	0	0	0	0	0	0	36.9127	1	1	47.2035	15.6571
DATA	417	6	7	0	0	ASCRP3001759	ASCRP3001759	6909.09	260.896	9.256406e+001	9.306824e+000	114	15	4.064872e+000	0	0	0	0	0	0	95.6808	1	1	46.8651	16.1563
DATA	418	6	8	0	0	ASCRP3008008	ASCRP3008008	6934.5	261	7.830932e+001	7.890906e+000	99	15.5	4.376137e+000	0	0	0	0	0	0	80.6462	1	1	48.5334	15.7667
DATA	419	6	9	0	0	ASCRP3011048	ASCRP3011048	6959.58	261.125	1.494707e+001	1.784161e+000	33	15	4.496211e+000	0	0	0	0	0	0	15.3428	1	1	44.7812	14.8182
DATA	420	6	10	0	0	Negative029	Negative029	6985.5	261	1.140334e+000	9.836588e-001	20	15	4.807402e+000	0	0	0	0	0	0	1.16715	1	0	54.1152	15.4444
DATA	421	6	11	0	0	ASCRP3010540	ASCRP3010540	7010.57	261.1	8.659938e+001	8.715155e+000	106	16	4.352303e+000	0	0	0	0	0	0	88.4127	1	1	47.5395	15.3438
DATA	422	6	12	0	0	ASCRP3005975	ASCRP3005975	7036.09	260.935	1.545620e+001	1.830959e+000	33	15	4.288986e+000	0	0	0	0	0	0	15.7465	1	1	54.4085	15.1333
DATA	423	6	13	0	0	ASCRP3007306	ASCRP3007306	7061.32	261.231	5.488969e+001	5.576378e+000	72.5	14	3.945870e+000	0	0	0	0	0	0	55.8122	1	1	45.1352	15.3548
DATA	424	6	14	0	0	Negative013	Negative013	7086.61	260.931	1.000798e+000	9.848660e-001	18	15	4.268397e+000	0	0	0	0	0	0	-0.180651	0	0	53.8203	14.8276
DATA	425	6	15	0	0	ASCRP3002256	ASCRP3002256	7112.14	260.986	1.432610e+002	1.436000e+001	164	15	3.698146e+000	0	0	0	0	0	0	145.277	1	1	46.8651	14.625
DATA	426	6	16	0	0	ASCRP3007151	ASCRP3007151	7137.44	260.985	1.223356e+002	1.227332e+001	144	13.5	4.217779e+000	0	0	0	0	0	0	123.937	1	1	47.5395	14.7059
DATA	427	6	17	0	0	ASCRP3008116	ASCRP3008116	7163.01	260.8	2.460774e+001	2.651605e+000	43	15	4.133690e+000	0	0	0	0	0	0	24.9136	1	1	46.8651	15.8286
DATA	428	6	18	0	0	ASCRP3001726	ASCRP3001726	7188.38	260.958	4.475234e+002	4.476325e+001	467	15	3.781256e+000	0	0	0	0	0	0	452.842	1	1	48.2044	14.814
DATA	429	6	19	0	0	ASCRP3003897	ASCRP3003897	7213.8	260.68	3.536000e+001	3.671547e+000	53	14	4.039622e+000	0	0	0	0	0	0	35.7745	1	1	49.5074	14.4375
DATA	430	6	20	0	0	ASCRP3012026	ASCRP3012026	7239.01	260.767	5.356299e+001	5.446748e+000	71	13.5	4.204452e+000	0	0	0	0	0	0	54.1863	1	1	47.5395	13.75
DATA	431	6	21	0	0	ASCRP3008382	ASCRP3008382	7264.16	260.075	2.656003e+001	2.833856e+000	45	16	6.874544e+000	0	0	0	0	0	0	26.8793	1	1	46.5243	17.7941
DATA	432	6	22	0	0	ASCRP3004610	ASCRP3004610	7289.96	260.384	3.729205e+001	3.857845e+000	55	16	3.454311e+000	0	0	0	0	0	0	37.7479	1	1	48.8603	16.3529
DATA	433	6	23	0	0	ASCRP3006158	ASCRP3006158	7315.42	260.573	5.581584e+004	5.581584e+003	57688	17	6.279688e+000	0	0	0	0	0	0	56520.8	1	1	57.5363	17.7188
DATA	434	6	24	0	0	ASCRP3007607	ASCRP3007607	7340.02	260.533	5.057905e+001	5.153293e+000	66.5	15	4.064816e+000	0	0	0	0	0	0	51.249	1	1	37.4241	15.0909
DATA	435	6	25	0	0	ASCRP3000597	ASCRP3000597	7366	260.887	4.160749e+001	4.276052e+000	59	16	3.874615e+000	0	0	0	0	0	0	42.1854	1	1	46.8651	15.7667
DATA	436	6	26	0	0	ASCRP3013261	ASCRP3013261	7391.54	260.861	1.854035e+002	1.856652e+001	202	16	4.287767e+000	0	0	0	0	0	0	188.144	1	1	47.8731	15.4194
DATA	437	6	27	0	0	ASCRP3000250	ASCRP3000250	7416.81	260.712	1.757476e+002	1.760231e+001	200	15	4.615467e+000	0	0	0	0	0	0	178.526	1	1	48.5334	14.5417
DATA	438	6	28	0	0	A_23_P70328	NM_018132	7441.8	260.727	2.220227e+001	2.428274e+000	41	14	5.143951e+000	0	0	0	0	0	0	22.5767	1	1	45.835	14.9091
DATA	439	6	29	0	0	ASCRP3007488	ASCRP3007488	7467.64	260.87	4.145932e+002	4.147095e+001	442	15	3.872300e+000	0	0	0	0	0	0	422.053	1	1	46.8651	15.5714
DATA	440	6	30	0	0	ASCRP3005012	ASCRP3005012	7493.71	260.246	8.011667e+000	1.266502e+000	26.5	13	3.657890e+000	0	0	0	0	0	0	8.16769	1	1	45.1352	13.3611
DATA	441	6	31	0	0	ASCRP3002415	ASCRP3002415	7518.81	260.481	2.497272e+002	2.499194e+001	277	12	2.929951e+000	0	0	0	0	0	0	254.889	1	1	50.1463	12.7692
DATA	442	6	32	0	0	ASCRP3009953	ASCRP3009953	7543.64	260.522	1.762253e+001	2.015691e+000	37	14	4.388345e+000	0	0	0	0	0	0	18.0096	1	1	47.5395	14.5152
DATA	443	6	33	0	0	AS_circRNA_control215	AS_circRNA_control215	7569.32	260.618	4.218652e+002	4.219783e+001	441	14.5	3.084659e+000	0	0	0	0	0	0	431.705	1	1	46.5243	13.9688
DATA	444	6	34	0	0	ASCRP3008374	ASCRP3008374	7594.53	260.697	4.606878e+001	4.709109e+000	66.5	15	3.097191e+000	0	0	0	0	0	0	47.2064	1	1	49.1849	14.8519
DATA	445	6	35	0	0	ASCRP3004395	ASCRP3004395	7620.13	260.474	2.195140e+002	2.197302e+001	240.5	16	4.764790e+000	0	0	0	0	0	0	225.267	1	1	50.1463	15.3548
DATA	446	6	36	0	0	ASCRP3003479	ASCRP3003479	7645.53	260.7	9.796826e+001	9.845043e+000	117	15	4.540273e+000	0	0	0	0	0	0	100.669	1	1	47.2035	16.1471
DATA	447	6	37	0	0	ASCRP3013284	ASCRP3013284	7670.88	260.553	1.232783e+002	1.236607e+001	142	15	4.769276e+000	0	0	0	0	0	0	126.859	1	1	49.5074	15.7353
DATA	448	6	38	0	0	ASCRP3012532	ASCRP3012532	7696.19	260.608	1.739422e+002	1.742127e+001	194.5	14.5	4.309475e+000	0	0	0	0	0	0	179.239	1	1	49.1849	14.5938
DATA	449	6	39	0	0	ASCRP3010501	ASCRP3010501	7721.9	260.472	3.816751e+001	3.937850e+000	57	12.5	4.286960e+000	0	0	0	0	0	0	39.3862	1	1	48.2044	13.4063
DATA	450	6	40	0	0	ASCRP3006152	ASCRP3006152	7746.93	260.288	1.069335e+002	1.073705e+001	130	14	3.458199e+000	0	0	0	0	0	0	110.501	1	1	48.5334	14.6774
DATA	451	6	41	0	0	ASCRP3012076	ASCRP3012076	7772.37	260.436	1.048241e+002	1.052687e+001	125	15	5.644295e+000	0	0	0	0	0	0	108.458	1	1	49.8279	14.4839
DATA	452	6	42	0	0	ASCRP3003461	ASCRP3003461	7797.95	260.527	8.586194e+002	8.586737e+001	919	13	3.139819e+000	0	0	0	0	0	0	889.501	1	1	53.8203	13.5385
DATA	453	6	43	0	0	ASCRP3008179	ASCRP3008179	7823.48	260.348	3.344665e+001	3.480825e+000	51	14	3.812814e+000	0	0	0	0	0	0	34.6945	1	1	47.5395	13.913
DATA	454	6	44	0	0	ASCRP3009749	ASCRP3009749	7848.74	260.333	1.411569e+002	1.414849e+001	160.5	13.5	3.664681e+000	0	0	0	0	0	0	146.596	1	1	48.2044	13.4667
DATA	455	6	45	0	0	ASCRP3007384	ASCRP3007384	7874.01	259.987	2.596870e+001	2.769228e+000	45	14	4.824085e+000	0	0	0	0	0	0	27.0026	1	1	46.8651	13.9
DATA	456	6	46	0	0	ASCRP3007816	ASCRP3007816	7899.34	260.243	1.205270e+002	1.209093e+001	143	14.5	4.889875e+000	0	0	0	0	0	0	125.448	1	1	47.5395	14.7059
DATA	457	6	47	0	0	ASCRP3010657	ASCRP3010657	7924.89	260.5	1.739161e+004	1.739162e+003	17798	16	5.716031e+000	0	0	0	0	0	0	18118.5	1	1	56.9804	16.1111
DATA	458	6	48	0	0	ASCRP3002785	ASCRP3002785	7950.25	260.373	3.608785e+002	3.610059e+001	392	17	5.359164e+000	0	0	0	0	0	0	376.326	1	1	49.1849	16.2778
DATA	459	6	49	0	0	Negative035	Negative035	7975.69	260.099	5.806478e+000	1.120264e+000	24.5	14	4.975060e+000	0	0	0	0	0	0	6.06079	1	1	47.5395	14.7317
DATA	461	6	51	0	0	ASCRP3002064	ASCRP3002064	8026.5	260.5	6.525144e+001	6.594910e+000	86	14	2.397706e+000	0	0	0	0	0	0	68.2027	1	1	49.1849	14.1563
DATA	462	6	52	0	0	ASCRP3006680	ASCRP3006680	8051.75	260.781	6.483456e+001	6.553590e+000	86	17	4.405061e+000	0	0	0	0	0	0	67.8035	1	1	48.5334	15.5926
DATA	464	6	54	66	-1	(-)3xSLv1	NegativeControl	8102.5	260	9.704573e-001	9.550085e-001	19	14	3.562155e+000	0	0	0	0	0	0	-0.0695514	0	0	54.1152	14.9118
DATA	465	6	55	0	0	ASCRP3001211	ASCRP3001211	8128.15	259.898	1.226123e+001	1.553916e+000	32	14.5	4.893324e+000	0	0	0	0	0	0	12.8442	1	1	44.4243	14.2308
DATA	466	6	56	1028	1	(+)E1A_r60_a135	E1A_r60_a135	8153.5	260	1.252003e+000	9.625305e-001	20	15	4.918849e+000	0	0	0	0	0	0	1.31189	1	0	54.1152	15.1515
DATA	467	6	57	0	0	ASCRP3013572	ASCRP3013572	8179.03	260.136	2.964515e+002	2.966050e+001	324	16	4.562211e+000	0	0	0	0	0	0	310.686	1	1	46.5243	15.7692
DATA	468	6	58	0	0	ASCRP3013425	ASCRP3013425	8204.15	260.136	3.961981e+003	3.961993e+002	4041	12.5	4.264917e+000	0	0	0	0	0	0	4152.76	1	1	46.1809	13.0625
DATA	469	6	59	0	0	ASCRP3010169	ASCRP3010169	8229.71	259.958	1.444690e+001	1.731233e+000	33	13	2.842483e+000	0	0	0	0	0	0	15.1441	1	1	47.5395	13.4167
DATA	470	6	60	0	0	ASCRP3012806	ASCRP3012806	8255.2	260.243	1.695308e+001	1.945331e+000	35	13	4.381901e+000	0	0	0	0	0	0	17.7693	1	1	46.8651	13.3571
DATA	471	6	61	0	1	RC6	RC6	8280.5	260	9.695376e-001	9.541034e-001	18.5	14	2.586386e+000	0	0	0	0	0	0	-0.397915	0	0	54.1152	13.5758
DATA	472	6	62	0	0	ASCRP3003258	ASCRP3003258	8305.94	260.111	1.475523e+002	1.478606e+001	172	12.5	3.533575e+000	0	0	0	0	0	0	154.617	1	1	45.4864	12.3846
DATA	473	6	63	0	0	ASCRP3012921	ASCRP3012921	8331.43	260	1.235741e+003	1.235778e+002	1308.5	15	3.730019e+000	0	0	0	0	0	0	1294.61	1	1	49.1849	15
DATA	474	6	64	0	0	ASCRP3008082	ASCRP3008082	8356.7	260.143	1.834461e+002	1.836944e+001	215	15.5	5.270172e+000	0	0	0	0	0	0	192.114	1	1	47.2035	16.1333
DATA	475	6	65	0	0	ASCRP3012236	ASCRP3012236	8382	260	2.854338e+002	2.855936e+001	323	15.5	6.042774e+000	0	0	0	0	0	0	298.813	1	1	54.9904	16.4688
DATA	476	6	66	0	0	ASCRP3011165	ASCRP3011165	8407.29	260.106	5.525152e+001	5.607197e+000	76	14	4.153460e+000	0	0	0	0	0	0	57.8132	1	1	45.835	14.4138
DATA	477	6	67	0	0	ASCRP3006241	ASCRP3006241	8432.5	260	1.771667e+004	1.771667e+003	18180.5	20	6.712327e+000	0	0	0	0	1	0	18529	1	1	54.1152	19.3478
DATA	478	6	68	0	0	ASCRP3004539	ASCRP3004539	8458.31	259.945	1.068428e+002	1.072703e+001	128.5	18	6.332209e+000	0	0	0	0	1	0	111.678	1	1	48.8603	18.5926
DATA	479	6	69	0	0	ASCRP3009818	ASCRP3009818	8483.5	260	3.993435e+001	4.106576e+000	58	13	4.439833e+000	0	0	0	0	0	0	41.7151	1	1	54.1152	14.5
DATA	480	6	70	0	0	ASCRP3005749	ASCRP3005749	8509.01	260.157	6.888457e+001	6.954753e+000	88	14	3.024521e+000	0	0	0	0	0	0	71.9051	1	1	46.8651	13.9091
DATA	481	6	71	0	0	ASCRP3004534	ASCRP3004534	8534.36	259.914	3.105250e+001	3.249849e+000	51	16	4.451123e+000	0	0	0	0	0	0	32.3932	1	1	46.8651	15
DATA	483	6	73	0	0	ASCRP3006354	ASCRP3006354	8585.5	260	4.920984e+004	4.920984e+003	51302	16.5	5.090308e+000	0	0	0	0	0	0	51256	1	1	54.1152	17.2083
DATA	484	6	74	0	0	ASCRP3003951	ASCRP3003951	8610.63	260	9.180773e+001	9.230914e+000	111	14	4.882999e+000	0	0	0	0	0	0	95.5515	1	1	47.2035	15.4667
DATA	485	6	75	0	0	ASCRP3005233	ASCRP3005233	8635.77	259.839	2.822631e+001	2.981911e+000	47	15	5.580963e+000	0	0	0	0	0	0	29.3555	1	1	45.1352	15.7297
DATA	486	6	76	0	0	ASCRP3011836	ASCRP3011836	8661.37	260.014	1.002849e+002	1.007456e+001	124	14	4.725729e+000	0	0	0	0	0	0	104.21	1	1	47.2035	15.2414
DATA	487	6	77	0	0	ASCRP3007860	ASCRP3007860	8686.71	259.783	4.518664e+002	4.519690e+001	482	14	5.314948e+000	0	0	0	0	0	0	469.209	1	1	46.8651	14.7857
DATA	488	6	78	0	0	ASCRP3007964	ASCRP3007964	8712.3	259.9	3.336472e+002	3.337864e+001	365	15.5	4.779254e+000	0	0	0	0	0	0	346.179	1	1	47.2035	14.7857
DATA	489	6	79	0	0	Negative043	Negative043	8737.5	260	9.801251e-001	9.647175e-001	18	14.5	4.333767e+000	0	0	0	0	0	0	0.201214	0	0	54.1152	14.6923
DATA	490	6	80	0	0	ASCRP3013475	ASCRP3013475	8763.15	259.913	3.356528e+001	3.492544e+000	52	15.5	4.505935e+000	0	0	0	0	0	0	34.7759	1	1	46.8651	15.8
DATA	491	6	81	0	0	A_23_P58321	NM_001237	8788.62	259.89	3.308265e+001	3.446362e+000	53	13	3.995011e+000	0	0	0	0	0	0	34.2537	1	1	48.5334	14.037
DATA	492	6	82	66	1	DarkCorner	DarkCorner	8813.61	259.931	9.820156e-001	9.663828e-001	18	14	4.112713e+000	0	0	0	0	0	0	-0.0397836	0	0	53.8203	14.3601
DATA	493	7	1	0	0	ASCRP3003466	ASCRP3003466	6743.67	268.377	8.514086e+001	8.565469e+000	111	15	4.663340e+000	0	0	0	0	0	0	90.8846	1	1	46.8651	14.9923
DATA	494	7	2	0	0	ASCRP3001579	ASCRP3001579	6769.44	268.208	2.735528e+002	2.737154e+001	295	16	4.799359e+000	0	0	0	0	0	0	290.02	1	1	49.1849	15.9231
DATA	495	7	3	0	0	ASCRP3009846	ASCRP3009846	6794.87	268.013	2.183120e+002	2.185182e+001	247	15	3.153811e+000	0	0	0	0	0	0	230.029	1	1	47.5395	15.4118
DATA	496	7	4	0	0	ASCRP3011084	ASCRP3011084	6820.35	268.633	2.006133e+001	2.221743e+000	38	16	4.559228e+000	0	0	0	0	0	0	21.0119	1	1	43.3362	15.8261
DATA	497	7	5	0	0	ASCRP3007268	ASCRP3007268	6845.6	268.343	1.559604e+002	1.562553e+001	183	16	4.432026e+000	0	0	0	0	0	0	162.523	1	1	46.1809	15
DATA	498	7	6	1028	1	(+)E1A_r60_1	E1A_r60_1	6870.09	268.552	6.306742e+000	1.152061e+000	24	15	4.062508e+000	0	0	0	0	0	0	6.54157	1	1	42.9674	15.1944
DATA	499	7	7	0	0	ASCRP3007661	ASCRP3007661	6896.12	268.224	1.291522e+002	1.295146e+001	150	16	4.886614e+000	0	0	0	0	0	0	133.389	1	1	45.835	15.9429
DATA	500	7	8	0	0	ASCRP3010087	ASCRP3010087	6921.74	268.368	1.605320e+002	1.608261e+001	180	15	3.991422e+000	0	0	0	0	0	0	165.147	1	1	46.1809	16.0625
DATA	501	7	9	0	1	RC5	RC5	6947.5	268	9.910913e-001	9.753140e-001	17	14	4.453614e+000	0	0	0	0	0	0	-1.61796	0	0	65	14.8125
DATA	502	7	10	0	0	ASCRP3002720	ASCRP3002720	6972.83	268.246	5.852344e+001	5.933560e+000	79	15	5.165965e+000	0	0	0	0	0	0	59.8176	1	1	45.835	15.5172
DATA	503	7	11	0	0	ASCRP3010599	ASCRP3010599	6998.03	268.25	4.394678e+001	4.502830e+000	62	15	4.232999e+000	0	0	0	0	0	0	44.7998	1	1	45.4864	15.4194
DATA	504	7	12	0	0	Negative020	Negative020	7023.5	268	1.325201e+000	9.920373e-001	20	15	4.377214e+000	0	0	0	0	0	0	1.34792	1	0	54.1152	14.92
DATA	505	7	13	0	0	ASCRP3000316	ASCRP3000316	7048.56	268.208	5.982751e+001	6.063318e+000	78	14	5.104443e+000	0	0	0	0	0	0	60.7297	1	1	49.1849	16.3478
DATA	506	7	14	0	0	ASCRP3000162	ASCRP3000162	7074.26	268.129	3.222674e+001	3.370365e+000	49.5	13.5	3.850275e+000	0	0	0	0	0	0	32.6586	1	1	46.8651	14.2308
DATA	507	7	15	0	0	ASCRP3010653	ASCRP3010653	7099.75	268.153	1.804940e+001	2.057724e+000	36	15	3.957947e+000	0	0	0	0	0	0	18.2661	1	1	47.8731	13.9643
DATA	508	7	16	0	1	RC7	RC7	7124.91	267.935	1.005126e+000	9.891256e-001	16.5	16	3.620512e+000	0	0	0	0	0	0	-1.63505	0	0	54.4085	15.0541
DATA	509	7	17	0	0	ASCRP3002883	ASCRP3002883	7150.2	268.157	3.306299e+001	3.451340e+000	52	16	4.203440e+000	0	0	0	0	0	0	33.3963	1	1	46.5243	15.9143
DATA	510	7	18	0	0	ASCRP3005042	ASCRP3005042	7175.5	268	5.995165e+001	6.076444e+000	78	15	4.117395e+000	0	0	0	0	0	0	60.5244	1	1	54.1152	14.4
DATA	511	7	19	0	0	ASCRP3003000	ASCRP3003000	7201.07	267.814	2.570128e+001	2.754504e+000	44	14.5	3.938359e+000	0	0	0	0	0	0	25.9393	1	1	46.8651	15.0526
DATA	512	7	20	0	0	ASCRP3002488	ASCRP3002488	7226.56	268	2.478585e+003	2.478605e+002	2488.5	14.5	3.983142e+000	0	0	0	0	0	0	2501.02	1	1	49.8279	14.7941
DATA	513	7	21	0	0	ASCRP3006327	ASCRP3006327	7251.91	267.935	3.233380e+002	3.234898e+001	339	15	1.002962e+001	0	0	1	0	1	0	326.291	1	1	65	18.7714
DATA	514	7	22	0	0	ASCRP3008834	ASCRP3008834	7277.5	268	2.227237e+001	2.437651e+000	41.5	17	6.044930e+000	0	0	0	0	1	0	22.4806	1	1	54.1152	18.4
DATA	515	7	23	0	0	ASCRP3004919	ASCRP3004919	7302.51	268.04	9.568684e+001	9.619798e+000	116	15	4.018970e+000	0	0	0	0	0	0	96.6186	1	1	48.5334	15.3214
DATA	516	7	24	0	0	ASCRP3013486	ASCRP3013486	7328.09	267.935	1.857424e+002	1.860059e+001	201	16.5	5.313613e+000	0	0	0	0	0	0	187.663	1	1	54.4085	16.8
DATA	517	7	25	0	0	ASCRP3009687	ASCRP3009687	7353.49	268.338	3.349949e+001	3.492952e+000	52	15.5	4.379654e+000	0	0	0	0	0	0	33.8646	1	1	48.5334	16.1842
DATA	518	7	26	0	0	ASCRP3004414	ASCRP3004414	7378.79	268	4.399462e+002	4.400572e+001	449	15	4.306316e+000	0	0	0	0	0	0	445.154	1	1	49.1849	15.1875
DATA	519	7	27	0	0	ASCRP3005643	ASCRP3005643	7404.87	267.661	1.681673e+001	1.950046e+000	34	15.5	3.748118e+000	0	0	0	0	0	0	17.034	1	1	44.4243	15.125
DATA	520	7	28	0	0	ASCRP3012039	ASCRP3012039	7429.46	267.913	1.925513e+001	2.163443e+000	38	12.5	5.175017e+000	0	0	0	0	0	0	19.5216	1	1	47.5395	13.7917
DATA	521	7	29	0	0	ASCRP3009085	ASCRP3009085	7455.05	267.523	3.264419e+001	3.409822e+000	51	15	5.118173e+000	0	0	0	0	0	0	33.1373	1	1	55.8519	16.0645
DATA	522	7	30	0	0	ASCRP3007120	ASCRP3007120	7480.42	267.573	1.416207e+001	1.724483e+000	33	14	3.086430e+000	0	0	0	0	0	0	14.3928	1	1	57.5363	14.0571
DATA	523	7	31	0	0	ASCRP3012974	ASCRP3012974	7505.94	267.746	4.954560e+001	5.051094e+000	67	14	4.644588e+000	0	0	0	0	0	0	50.413	1	1	47.2035	14.8205
DATA	524	7	32	0	0	ASCRP3002755	ASCRP3002755	7531.3	267.9	7.279465e+001	7.345345e+000	94	12.5	4.733087e+000	0	0	0	0	0	0	74.1613	1	1	47.2035	14.4286
DATA	525	7	33	0	0	Negative008	Negative008	7556.54	267.956	1.178851e+002	1.182920e+001	138	14	3.857275e+000	0	0	0	0	0	0	120.256	1	1	46.5243	14.5833
DATA	526	7	34	0	0	ASCRP3008861	ASCRP3008861	7582.28	267.138	5.294139e+001	5.383836e+000	67	15	3.085068e+000	0	0	0	0	0	0	54.0958	1	1	45.835	14.8
DATA	527	7	35	0	0	ASCRP3006978	ASCRP3006978	7607.81	267.416	2.188764e+001	2.397074e+000	42	14	4.660761e+000	0	0	0	0	0	0	22.3941	1	1	50.1463	14.4286
DATA	528	7	36	0	0	ASCRP3009035	ASCRP3009035	7632.62	267.675	4.243746e+001	4.354561e+000	60	15	4.149179e+000	0	0	0	0	0	0	43.4754	1	1	50.1463	15.7647
DATA	529	7	37	0	0	ASCRP3013294	ASCRP3013294	7658.29	268.382	9.160071e+000	1.337769e+000	28	13.5	4.441834e+000	0	0	0	0	0	0	9.39528	1	1	46.1809	14.8333
DATA	530	7	38	0	0	ASCRP3012311	ASCRP3012311	7683.54	267.882	7.529957e+001	7.592618e+000	97	16	5.231544e+000	0	0	0	0	0	0	77.3533	1	1	49.8279	16.4643
DATA	531	7	39	0	0	ASCRP3007531	ASCRP3007531	7709	267.733	4.627517e+001	4.728509e+000	65	14	4.392075e+000	0	0	0	0	0	0	47.6057	1	1	49.1849	14.25
DATA	532	7	40	0	0	ASCRP3010531	ASCRP3010531	7734.53	268.067	4.008213e+001	4.124108e+000	63	13	4.247171e+000	0	0	0	0	0	0	41.2868	1	1	48.8603	14.0385
DATA	533	7	41	0	0	ASCRP3002344	ASCRP3002344	7759.79	268.1	4.659262e+001	4.759068e+000	64	16	3.854268e+000	0	0	0	0	0	0	48.0563	1	1	46.8651	15.8462
DATA	534	7	42	0	0	ASCRP3003361	ASCRP3003361	7785.33	267.5	2.433225e+001	2.618735e+000	43	11	3.674235e+000	0	0	0	0	1	0	25.1344	1	1	57.5363	12
DATA	535	7	43	0	0	ASCRP3005946	ASCRP3005946	7810.5	267.5	6.245007e+000	1.151021e+000	24	14	3.787259e+000	0	0	0	0	0	0	6.45896	1	1	57.5363	13.48
DATA	536	7	44	0	0	ASCRP3010693	ASCRP3010693	7835.88	267.609	3.050268e+001	3.199497e+000	50	14	2.470337e+000	0	0	0	0	0	0	31.5849	1	1	44.7812	13.8889
DATA	537	7	45	0	0	ASCRP3004642	ASCRP3004642	7861.33	267.9	4.749128e+001	4.846118e+000	66.5	12	3.783950e+000	0	0	0	0	0	0	49.2291	1	1	46.8651	12.4194
DATA	538	7	46	0	0	ASCRP3007273	ASCRP3007273	7886.85	268.153	4.470049e+001	4.572752e+000	63	15	5.421518e+000	0	0	0	0	0	0	46.3841	1	1	44.4243	15.5833
DATA	539	7	47	0	0	ASCRP3004075	ASCRP3004075	7912.33	267.5	8.008866e+001	8.066495e+000	102.5	15	4.786344e+000	0	0	0	0	0	0	83.2094	1	1	57.5363	16
DATA	540	7	48	0	0	ASCRP3001755	ASCRP3001755	7937.5	267.5	1.900011e+002	1.902443e+001	213	17	6.562364e+000	0	0	0	0	0	0	197.596	1	1	57.5363	17.2308
DATA	541	7	49	0	0	ASCRP3002338	ASCRP3002338	7963.04	267.812	5.171477e+001	5.259968e+000	75	16	4.529406e+000	0	0	0	0	0	0	53.826	1	1	46.8651	15.4359
DATA	542	7	50	0	0	ASCRP3007961	ASCRP3007961	7989.03	267.875	1.558149e+001	1.830130e+000	34	14	4.400382e+000	0	0	0	0	0	0	16.2312	1	1	45.835	14.5676
DATA	543	7	51	0	0	ASCRP3006901	ASCRP3006901	8013.85	267.845	1.012829e+002	1.017362e+001	125	16	3.830001e+000	0	0	0	0	0	0	105.586	1	1	46.8651	14.9143
DATA	544	7	52	0	0	ASCRP3006849	ASCRP3006849	8039.75	267.953	1.318825e+001	1.630409e+000	31	15	4.154800e+000	0	0	0	0	0	0	13.7577	1	1	45.4864	15.0645
DATA	545	7	53	1028	1	(+)E1A_r60_a107	E1A_r60_a107	8064.61	268.155	2.126984e+001	2.332813e+000	41	16	3.436536e+000	0	0	0	1	0	0	22.2	1	1	47.5395	15.625
DATA	546	7	54	0	0	ASCRP3002219	ASCRP3002219	8089.99	267.709	6.831673e+001	6.898442e+000	92	16	3.744634e+000	0	0	0	0	0	0	71.3514	1	1	49.5074	15.9118
DATA	547	7	55	0	0	ASCRP3003024	ASCRP3003024	8115.74	267.547	6.899433e+002	6.900097e+001	735.5	14	4.265569e+000	0	0	0	0	0	0	720.949	1	1	52.0157	14.5152
DATA	548	7	56	0	0	ASCRP3002138	ASCRP3002138	8141.12	267.587	6.851239e+001	6.917708e+000	89.5	15	3.582552e+000	0	0	0	0	0	0	71.6163	1	1	48.8603	14.4375
DATA	549	7	57	0	0	ASCRP3004191	ASCRP3004191	8166.31	267.635	7.113328e+001	7.177336e+000	94	17	5.500356e+000	0	0	0	0	0	0	74.3753	1	1	48.5334	16.5526
DATA	550	7	58	0	0	ASCRP3002496	ASCRP3002496	8191.85	267.58	7.507646e+001	7.568294e+000	93	14	3.807181e+000	0	0	0	0	0	0	78.515	1	1	47.2035	13.8065
DATA	551	7	59	0	0	ASCRP3007089	ASCRP3007089	8216.95	267.547	3.095293e+002	3.096770e+001	343	14	4.784077e+000	0	0	0	0	0	0	323.746	1	1	48.8603	14.6286
DATA	552	7	60	0	0	ASCRP3003304	ASCRP3003304	8242.44	267.875	1.339161e+001	1.645467e+000	32	13.5	4.917831e+000	0	0	0	0	0	0	14.0058	1	1	47.8731	14.4333
DATA	553	7	61	0	0	Negative016	Negative016	8267.67	267.25	2.083154e+002	2.085346e+001	234	14	2.855209e+000	0	0	0	0	0	0	217.899	1	1	47.5395	14.0938
DATA	554	7	62	0	0	ASCRP3010218	ASCRP3010218	8293.36	267	1.018946e+001	1.397253e+000	29	15	3.643673e+000	0	0	0	0	0	0	10.6577	1	1	45.4864	15.2593
DATA	555	7	63	0	0	ASCRP3009868	ASCRP3009868	8318.56	267.25	5.666455e+001	5.746587e+000	77	14	4.950073e+000	0	0	0	0	0	0	59.2527	1	1	47.8731	15.3548
DATA	556	7	64	0	0	ASCRP3010674	ASCRP3010674	8344.03	267.153	1.774027e+002	1.776604e+001	194.5	15	4.213904e+000	0	0	0	0	0	0	185.461	1	1	46.8651	15.9032
DATA	557	7	65	0	0	ASCRP3003450	ASCRP3003450	8369.5	267	2.973592e+004	2.973592e+003	30524	16	5.240259e+000	0	0	0	0	0	0	31077.4	1	1	54.1152	16.8571
DATA	558	7	66	0	0	ASCRP3008202	ASCRP3008202	8394.92	267.323	1.009689e+001	1.391363e+000	29	16.5	4.950969e+000	0	0	0	0	0	0	10.5473	1	1	44.7812	16.0625
DATA	559	7	67	0	0	ASCRP3000139	ASCRP3000139	8420.43	267.231	5.950492e+003	5.950499e+002	6067	15	4.936936e+000	0	0	0	0	0	0	6213.21	1	1	45.4864	15.96
DATA	560	7	68	0	0	ASCRP3006137	ASCRP3006137	8445.5	267	1.140407e+002	1.144425e+001	137	18	6.478540e+000	0	0	0	0	1	0	119.022	1	1	54.1152	19.2941
DATA	561	7	69	0	0	ASCRP3005288	ASCRP3005288	8470.91	267.065	5.067929e+000	1.084414e+000	23	16.5	4.789539e+000	0	0	0	0	0	0	5.28622	1	1	54.4085	16.4444
DATA	562	7	70	0	0	ASCRP3005672	ASCRP3005672	8496.54	267.348	1.363944e+001	1.667548e+000	32	13	3.562650e+000	0	0	0	0	0	0	14.2172	1	1	39.0882	13.6774
DATA	563	7	71	0	0	ASCRP3006973	ASCRP3006973	8521.93	267.194	5.377399e+001	5.462410e+000	72	14	3.548252e+000	0	0	0	0	0	0	56.0176	1	1	46.8651	13.4865
DATA	564	7	72	0	0	ASCRP3011889	ASCRP3011889	8547.27	267.219	1.915521e+002	1.917928e+001	216	15	4.173810e+000	0	0	0	0	0	0	199.408	1	1	48.2044	14.4
DATA	565	7	73	0	0	ASCRP3004116	ASCRP3004116	8572.5	267	2.644812e+000	9.969541e-001	19	17	3.795709e+000	0	0	0	0	0	0	2.75148	1	0	54.1152	16.5
DATA	566	7	74	0	0	ASCRP3009596	ASCRP3009596	8597.91	267.065	1.367934e+002	1.371312e+001	165	15	5.802057e+000	0	0	0	0	0	0	142.205	1	1	65	16.5714
DATA	567	7	75	0	0	ASCRP3000987	ASCRP3000987	8623.81	267.192	2.185708e+001	2.388325e+000	40	16	4.552107e+000	0	0	0	0	0	0	22.7041	1	1	47.8731	16.6897
DATA	568	7	76	0	0	ASCRP3006728	ASCRP3006728	8649	267.433	1.108892e+002	1.113070e+001	132.5	16	4.987672e+000	0	0	0	0	0	0	115.097	1	1	45.4864	15.1081
DATA	569	7	77	0	0	ASCRP3002500	ASCRP3002500	8674.44	267.147	2.490595e+002	2.492461e+001	274	16	4.603677e+000	0	0	0	0	0	0	258.335	1	1	46.8651	15.9231
DATA	570	7	78	0	0	ASCRP3003520	ASCRP3003520	8699.73	267.1	6.793958e+001	6.862118e+000	87	15	4.878304e+000	0	0	0	0	0	0	70.4203	1	1	46.5243	15.2581
DATA	571	7	79	0	0	ASCRP3012028	ASCRP3012028	8725.45	266.919	2.636975e+001	2.808144e+000	45	14	3.770535e+000	0	0	0	0	0	0	27.3143	1	1	43.7019	14.0714
DATA	572	7	80	0	0	ASCRP3010125	ASCRP3010125	8750.75	267.027	1.249112e+002	1.252842e+001	149	18	5.233936e+000	0	0	0	0	0	0	129.298	1	1	49.1849	16.4138
DATA	573	7	81	0	0	ASCRP3009549	ASCRP3009549	8776.15	267.107	1.049151e+003	1.049196e+002	1102	15	4.231220e+000	0	0	0	0	0	0	1085.32	1	1	50.1463	15.3548
DATA	574	7	82	0	0	ASCRP3007793	ASCRP3007793	8801.52	267.084	1.222862e+002	1.226681e+001	144.5	13	3.889257e+000	0	0	0	0	0	0	126.432	1	1	49.8279	14.1136
DATA	575	8	1	0	0	ASCRP3011536	ASCRP3011536	6756.6	275.843	4.710441e+001	4.803901e+000	69	15	4.394062e+000	0	0	0	0	0	0	49.9528	1	1	47.2035	15.2381
DATA	576	8	2	0	0	ASCRP3002027	ASCRP3002027	6782.11	275.5	1.336494e+001	1.639155e+000	32	15	2.682385e+000	0	0	0	0	0	0	14.0831	1	1	56.9804	15.3235
DATA	577	8	3	0	0	ASCRP3008166	ASCRP3008166	6807.37	275.897	3.545110e+001	3.671433e+000	57	15	4.699994e+000	0	0	0	0	0	0	37.13	1	1	46.5243	15.6429
DATA	578	8	4	0	0	ASCRP3006103	ASCRP3006103	6832.46	275.882	9.702569e+001	9.749939e+000	117	17	3.763863e+000	0	0	0	0	0	0	101.077	1	1	49.8279	16
DATA	579	8	5	0	0	ASCRP3006374	ASCRP3006374	6858.29	275.637	3.537171e+002	3.538486e+001	383	17	4.450843e+000	0	0	0	0	0	0	366.669	1	1	51.0895	15.32
DATA	580	8	6	0	0	ASCRP3000518	ASCRP3000518	6883.58	275.573	1.559480e+002	1.562487e+001	178	15	4.681524e+000	0	0	0	0	0	0	160.943	1	1	57.5363	15.6667
DATA	581	8	7	0	0	ASCRP3002080	ASCRP3002080	6909.11	275.5	2.953180e+001	3.109303e+000	48	16	4.821433e+000	0	0	0	0	0	0	30.3551	1	1	56.9804	16.6061
DATA	582	8	8	0	0	ASCRP3003808	ASCRP3003808	6934.38	275.985	1.369820e+002	1.373297e+001	157	15	3.324413e+000	0	0	0	0	0	0	140.27	1	1	46.5243	14.8621
DATA	583	8	9	0	0	ASCRP3005191	ASCRP3005191	6959.96	275.7	2.983359e+001	3.140076e+000	48	16	4.491090e+000	0	0	0	0	0	0	30.4543	1	1	46.5243	15.6452
DATA	584	8	10	0	0	ASCRP3013121	ASCRP3013121	6984.94	275.603	3.434624e+001	3.572335e+000	52.5	14.5	4.420900e+000	0	0	0	0	0	0	34.9647	1	1	46.5243	15.4375
DATA	585	8	11	0	1	RC12	RC12	7010.58	275.573	1.000683e+000	9.847528e-001	17	15	4.254899e+000	0	0	0	0	0	0	-1.46648	0	0	65	14.6667
DATA	586	8	12	0	0	ASCRP3003784	ASCRP3003784	7036.11	275.5	5.441435e+000	1.126910e+000	23	17	3.269832e+000	0	0	0	0	0	0	5.51406	1	1	56.9804	17.1071
DATA	587	8	13	0	0	ASCRP3013477	ASCRP3013477	7061.3	275.857	3.276940e+001	3.422850e+000	53	13	4.060620e+000	0	0	0	0	0	0	33.1433	1	1	47.2035	14.6364
DATA	588	8	14	0	0	ASCRP3002643	ASCRP3002643	7086.82	275.254	4.095642e+001	4.213593e+000	61	14	3.817787e+000	0	0	0	0	0	0	41.3705	1	1	47.5395	13.963
DATA	589	8	15	0	0	AS_circRNA_control214	AS_circRNA_control214	7111.93	275.704	8.067352e+001	8.128032e+000	101	15	4.009014e+000	0	0	0	0	0	0	81.379	1	1	47.2035	14.4412
DATA	590	8	16	0	0	ASCRP3002055	ASCRP3002055	7137.59	275.704	5.010353e+001	5.107664e+000	69	16	4.356240e+000	0	0	0	0	0	0	50.4938	1	1	48.2044	15.4118
DATA	591	8	17	0	0	ASCRP3008346	ASCRP3008346	7162.8	275.414	2.318622e+001	2.522251e+000	41	15	4.296033e+000	0	0	0	0	0	0	23.3533	1	1	47.2035	15.2368
DATA	592	8	18	0	0	ASCRP3007112	ASCRP3007112	7188.18	275.649	1.906689e+002	1.909275e+001	209	15	4.633899e+000	0	0	0	0	0	0	191.941	1	1	48.8603	16.1111
DATA	593	8	19	0	0	Negative021	Negative021	7213.67	275.5	5.544718e+000	1.137797e+000	25	16	3.496937e+000	0	0	0	0	0	0	5.58071	1	1	57.5363	15.6667
DATA	594	8	20	0	0	ASCRP3007049	ASCRP3007049	7239.04	275.145	1.604837e+002	1.607909e+001	177.5	15	4.431831e+000	0	0	0	0	0	0	161.54	1	1	46.8651	15.3125
DATA	595	8	21	0	0	ASCRP3006336	ASCRP3006336	7264.58	275.427	6.995018e+004	6.995018e+003	69957	18	7.870668e+000	0	0	0	0	1	0	70415.5	1	1	57.5363	18.8529
DATA	596	8	22	0	0	ASCRP3006748	ASCRP3006748	7290	275.455	1.396842e+001	1.713871e+000	32	15	5.168586e+000	0	0	0	0	0	0	14.0659	1	1	55.8519	16
DATA	597	8	23	0	0	ASCRP3002706	ASCRP3002706	7315.42	275.427	4.438899e+001	4.548518e+000	64	15	3.804451e+000	0	0	0	0	0	0	44.7213	1	1	57.5363	15.9231
DATA	598	8	24	0	0	ASCRP3006281	ASCRP3006281	7340.58	275.427	1.563718e+001	1.851800e+000	34	15.5	3.537244e+000	0	0	0	0	0	0	15.7642	1	1	57.5363	16.0625
DATA	599	8	25	0	0	ASCRP3010672	ASCRP3010672	7366.42	275.427	4.831198e+001	4.931824e+000	64	16	4.443204e+000	0	0	0	0	0	0	48.7424	1	1	57.5363	16.5278
DATA	600	8	26	0	0	ASCRP3001220	ASCRP3001220	7391.69	275.389	9.766190e+001	9.816269e+000	115.5	14	3.974777e+000	0	0	0	0	0	0	98.62	1	1	48.2044	13.8333
DATA	601	8	27	0	0	ASCRP3012013	ASCRP3012013	7416.88	275.471	2.418181e+001	2.612737e+000	43	16	4.532316e+000	0	0	0	0	0	0	24.4423	1	1	46.8651	15.0588
DATA	602	8	28	0	0	ASCRP3003103	ASCRP3003103	7442.25	275.644	3.362610e+002	3.364062e+001	340	16	5.235117e+000	0	0	0	0	0	0	340.231	1	1	48.5334	16.1613
DATA	603	8	29	0	0	ASCRP3002116	ASCRP3002116	7467.59	275.254	8.630314e+001	8.686577e+000	109	15	2.884902e+000	0	0	0	0	0	0	87.434	1	1	47.5395	14.5862
DATA	604	8	30	0	0	ASCRP3001291	ASCRP3001291	7493.21	275.382	1.909460e+003	1.909485e+002	1931.5	15	3.605793e+000	0	0	0	0	0	0	1936.79	1	1	49.5074	14.7857
DATA	605	8	31	0	1	RC6	RC6	7518.5	275	1.000433e+000	9.845072e-001	18	12	5.017537e+000	0	0	0	0	0	0	-0.893418	0	0	54.1152	14.1351
DATA	606	8	32	0	0	ASCRP3004760	ASCRP3004760	7543.92	275.409	5.980357e+001	6.060660e+000	79	14	4.030003e+000	0	0	0	0	0	0	60.8175	1	1	45.1352	14.7813
DATA	607	8	33	0	0	ASCRP3011137	ASCRP3011137	7569.07	275.229	8.770594e+001	8.825392e+000	107	15	3.636186e+000	0	0	0	0	0	0	89.3186	1	1	46.8651	15.3143
DATA	608	8	34	0	0	ASCRP3008561	ASCRP3008561	7594.76	275.238	2.621356e+002	2.623190e+001	283	15	3.372684e+000	0	0	0	0	0	0	267.33	1	1	49.1849	15
DATA	609	8	35	0	0	ASCRP3013005	ASCRP3013005	7620.15	275.304	1.631925e+001	1.903165e+000	34.5	13.5	4.466327e+000	0	0	0	0	0	0	16.6657	1	1	37.847	14.275
DATA	610	8	36	0	0	ASCRP3003176	ASCRP3003176	7645.64	275.377	1.309244e+001	1.634106e+000	31.5	15.5	4.858854e+000	0	0	0	0	0	0	13.389	1	1	44.0646	16.1429
DATA	611	8	37	0	0	ASCRP3002218	ASCRP3002218	7670.91	275.065	5.190915e+000	1.105789e+000	23.5	15	4.695571e+000	0	0	0	0	0	0	5.3165	1	1	54.4085	15.625
DATA	612	8	38	0	0	ASCRP3007456	ASCRP3007456	7696.31	275.014	1.261122e+002	1.264885e+001	148	13	4.685950e+000	0	0	0	0	0	0	129.347	1	1	47.2035	14.6207
DATA	613	8	39	0	0	ASCRP3004516	ASCRP3004516	7721.7	275.1	8.011136e+001	8.070089e+000	97	16	4.904501e+000	0	0	0	0	0	0	82.2777	1	1	47.2035	15.1481
DATA	614	8	40	0	0	ASCRP3001143	ASCRP3001143	7747.39	275.069	6.880183e+001	6.948549e+000	86	14	4.597417e+000	0	0	0	0	0	0	70.7604	1	1	53.8203	15.1071
DATA	615	8	41	0	0	ASCRP3010007	ASCRP3010007	7772.65	275.12	2.302895e+002	2.304942e+001	249.5	14	4.529731e+000	0	0	0	0	0	0	237.155	1	1	48.8603	13.9615
DATA	616	8	42	0	0	ASCRP3007455	ASCRP3007455	7797.64	274.985	5.526922e+001	5.611358e+000	76	12	3.412466e+000	0	0	0	0	0	0	56.9916	1	1	45.4864	12.9167
DATA	617	8	43	0	0	ASCRP3007885	ASCRP3007885	7823.51	274.873	3.013463e+002	3.015019e+001	327	14	2.685025e+000	0	0	0	0	0	0	311.144	1	1	47.8731	13.931
DATA	618	8	44	0	0	ASCRP3012863	ASCRP3012863	7848.85	274.881	2.423972e+001	2.609869e+000	43.5	14	4.372642e+000	0	0	0	0	0	0	25.0577	1	1	46.1809	13
DATA	619	8	45	0	0	ASCRP3000180	ASCRP3000180	7874.27	274.973	3.579478e+001	3.707607e+000	55	15	5.331845e+000	0	0	0	0	0	0	37.0441	1	1	48.2044	15.5
DATA	620	8	46	0	0	Negative055	Negative055	7899.5	275	1.695575e+000	9.800203e-001	20	15	5.494093e+000	0	0	0	0	0	0	1.75663	1	0	54.1152	15.4333
DATA	621	8	47	0	0	ASCRP3008652	ASCRP3008652	7924.81	275.075	6.090611e+001	6.166472e+000	83	16	5.747370e+000	0	0	0	0	0	0	63.1624	1	1	46.1809	16.75
DATA	622	8	48	0	0	ASCRP3001620	ASCRP3001620	7950.2	275.012	1.127769e+001	1.483200e+000	30	15	5.205680e+000	0	0	0	0	0	0	11.7069	1	1	50.4627	15.1081
DATA	623	8	49	0	0	ASCRP3011108	ASCRP3011108	7975.81	274.933	2.921010e+002	2.922595e+001	317	17	5.080725e+000	0	0	0	0	0	0	303.496	1	1	47.8731	16.2308
DATA	624	8	50	0	0	ASCRP3003869	ASCRP3003869	8001.24	275	2.793778e+002	2.795433e+001	306	14	3.556911e+000	0	0	0	0	0	0	290.507	1	1	46.8651	14.5806
DATA	625	8	51	0	0	ASCRP3001873	ASCRP3001873	8026.56	275.027	4.973497e+001	5.065489e+000	69	16	4.729796e+000	0	0	0	0	0	0	51.7539	1	1	48.5334	15.125
DATA	626	8	52	0	0	ASCRP3010362	ASCRP3010362	8052	275	2.325451e+002	2.327433e+001	262	16	3.562079e+000	0	0	0	0	0	0	242.147	1	1	51.4001	15.9167
DATA	627	8	53	0	0	ASCRP3007656	ASCRP3007656	8077.37	275.014	1.521477e+003	1.521507e+002	1609	16	3.329164e+000	0	0	0	0	0	0	1585.21	1	1	47.2035	16
DATA	628	8	54	0	0	ASCRP3004329	ASCRP3004329	8102.79	275	7.825679e+002	7.826267e+001	824.5	16	4.033766e+000	0	0	0	0	0	0	815.764	1	1	46.8651	16.2667
DATA	629	8	55	0	0	ASCRP3010424	ASCRP3010424	8128.04	275.058	9.844743e+001	9.891334e+000	122	12.5	4.390238e+000	0	0	0	0	0	0	102.665	1	1	46.8651	13.875
DATA	630	8	56	130	1	(+)eQC-40	EQC	8154.16	274.743	7.862967e+000	1.239754e+000	26	16	4.253564e+000	0	0	0	0	0	0	8.20339	1	1	47.8731	15.9697
DATA	631	8	57	0	0	A_23_P128613	NM_024089	8179.05	274.625	7.928488e+000	1.243710e+000	27	15	5.306535e+000	0	0	0	0	0	0	8.2741	1	1	42.5954	14.9474
DATA	632	8	58	0	0	ASCRP3011437	ASCRP3011437	8204.29	275	4.497266e+001	4.598204e+000	66	14	4.414429e+000	0	0	0	0	0	0	46.9363	1	1	49.1849	13.7778
DATA	633	8	59	0	0	Negative019	Negative019	8229.5	275	9.735680e-001	9.591934e-001	19.5	14.5	4.999899e+000	0	0	0	0	0	0	0.484479	0	0	54.1152	14.9688
DATA	634	8	60	0	0	ASCRP3009029	ASCRP3009029	8255.26	275.257	1.510858e+001	1.789045e+000	33	13	3.803032e+000	0	0	0	0	0	0	15.769	1	1	46.8651	12.9655
DATA	635	8	61	0	0	ASCRP3006417	ASCRP3006417	8280.59	274.908	5.278237e+002	5.279106e+001	562	15	3.324973e+000	0	0	0	0	0	0	550.917	1	1	49.1849	15.0938
DATA	636	8	62	0	0	ASCRP3005275	ASCRP3005275	8305.61	274.931	1.746874e+001	1.992420e+000	37	14	4.744691e+000	0	0	0	0	0	0	18.2306	1	1	53.8203	14.4375
DATA	637	8	63	0	0	ASCRP3010730	ASCRP3010730	8331.39	274.931	7.572458e+001	7.632867e+000	94	15	4.391868e+000	0	0	0	0	0	0	79.0109	1	1	53.8203	14.7667
DATA	638	8	64	0	0	ASCRP3005527	ASCRP3005527	8356.83	274.957	2.425348e+002	2.427242e+001	273	15.5	4.099481e+000	0	0	0	0	0	0	252.99	1	1	46.8651	15.4333
DATA	639	8	65	66	-1	(-)3xSLv1	NegativeControl	8382	274.545	9.744016e-001	9.588900e-001	18	16	5.345819e+000	0	0	0	0	0	0	-0.865602	0	0	55.8519	16.2222
DATA	640	8	66	0	0	A_23_P39682	NM_001079	8407.42	274.573	9.620556e+000	1.358589e+000	28	15	4.900523e+000	0	0	0	0	0	0	10.029	1	1	57.5363	14.7188
DATA	641	8	67	0	0	ASCRP3008689	ASCRP3008689	8432.58	274.573	3.366486e+001	3.500610e+000	54	16	6.413754e+000	0	0	0	0	0	0	35.0783	1	1	57.5363	17.3929
DATA	642	8	68	0	0	ASCRP3004444	ASCRP3004444	8458.37	274.851	3.298268e+001	3.435211e+000	53	16	5.386257e+000	0	0	0	0	0	0	34.3476	1	1	46.1809	16.6
DATA	643	8	69	0	0	ASCRP3010037	ASCRP3010037	8484.18	274.926	5.467095e+001	5.550882e+000	74	14	4.329347e+000	0	0	0	0	0	0	56.9006	1	1	46.5243	14.9189
DATA	644	8	70	0	0	ASCRP3004856	ASCRP3004856	8509.01	274.924	1.095926e+001	1.457834e+000	31	14	3.424142e+000	0	0	0	0	0	0	11.3997	1	1	46.8651	13.7105
DATA	645	8	71	0	0	ASCRP3012390	ASCRP3012390	8534.52	274.985	2.197973e+001	2.399269e+000	41	14.5	4.294977e+000	0	0	0	0	0	0	22.8484	1	1	44.4243	14.1944
DATA	646	8	72	0	0	ASCRP3003917	ASCRP3003917	8559.86	275.045	1.406564e+002	1.409854e+001	164.5	16	3.672254e+000	0	0	0	0	0	0	146.119	1	1	46.5243	15.3214
DATA	647	8	73	0	0	ASCRP3012865	ASCRP3012865	8585.26	274.849	2.418429e+001	2.603187e+000	44	16	4.603178e+000	0	0	0	0	0	0	25.1078	1	1	48.2044	16.4516
DATA	648	8	74	0	0	ASCRP3003471	ASCRP3003471	8611	274.2	5.810138e+000	1.125342e+000	24	14.5	4.568742e+000	0	0	0	0	0	0	6.02866	1	1	48.5334	15.2105
DATA	649	8	75	0	0	ASCRP3005090	ASCRP3005090	8635.61	274.29	7.533713e+000	1.223790e+000	26	16.5	4.142407e+000	0	0	0	0	0	0	7.8117	1	1	44.0646	16.8529
DATA	650	8	76	0	0	ASCRP3002433	ASCRP3002433	8661.59	274.694	1.374405e+003	1.374439e+002	1427	14.5	4.866210e+000	0	0	0	0	0	0	1424.01	1	1	52.0157	15
DATA	651	8	77	1028	1	(+)E1A_r60_a135	E1A_r60_a135	8686.67	274.5	9.813910e-001	9.667451e-001	19	17	5.067794e+000	0	0	0	0	0	0	0.449926	0	0	57.5363	16.1429
DATA	652	8	78	0	0	ASCRP3007406	ASCRP3007406	8712.36	274.278	3.726132e+001	3.849405e+000	57	14	3.991658e+000	0	0	0	0	0	0	38.5583	1	1	48.2044	14
DATA	653	8	79	0	0	ASCRP3007326	ASCRP3007326	8737.5	274.5	1.212913e+001	1.551204e+000	32	15	4.835083e+000	0	0	0	0	0	0	12.5431	1	1	57.5363	15.0938
DATA	654	8	80	0	0	ASCRP3000513	ASCRP3000513	8763.12	274.615	7.498121e+002	7.498745e+001	767.5	14	4.768808e+000	0	0	0	0	0	0	774.942	1	1	53.8203	14.5294
DATA	655	8	81	0	0	ASCRP3011895	ASCRP3011895	8788.46	274.203	2.077032e+001	2.291531e+000	39	14	4.036997e+000	0	0	0	0	0	0	21.4566	1	1	46.8651	15.2121
DATA	656	8	82	0	0	ASCRP3006745	ASCRP3006745	8814.53	274.69	2.096553e+001	2.309460e+000	40	15	4.411592e+000	0	0	0	0	0	0	21.6465	1	1	42.2201	15.1061
DATA	657	9	1	0	0	ASCRP3005249	ASCRP3005249	6744	282.867	4.798308e+001	4.889977e+000	70	15	4.558072e+000	0	0	0	0	0	0	50.9158	1	1	54.4085	15.2166
DATA	658	9	2	0	0	ASCRP3000898	ASCRP3000898	6769.37	283.015	2.783414e+001	2.940682e+000	48	15	3.341300e+000	0	0	0	0	0	0	29.3362	1	1	46.1809	15.75
DATA	659	9	3	0	0	ASCRP3013539	ASCRP3013539	6794.93	283.147	4.376360e+001	4.479295e+000	64.5	16	4.836616e+000	0	0	0	0	0	0	45.8374	1	1	46.8651	16.5833
DATA	660	9	4	0	0	ASCRP3011218	ASCRP3011218	6820.22	283.246	5.839041e+001	5.917461e+000	79.5	15	4.241462e+000	0	0	0	0	0	0	60.812	1	1	45.1352	15.36
DATA	661	9	5	0	0	ASCRP3003085	ASCRP3003085	6845.74	282.857	7.226266e+001	7.290417e+000	92	17	4.064291e+000	0	0	0	0	0	0	74.8819	1	1	46.8651	16.0385
DATA	662	9	6	0	0	ASCRP3006470	ASCRP3006470	6871	282.545	1.185100e+001	1.531083e+000	32	16.5	3.932247e+000	0	0	0	0	0	0	12.225	1	1	55.8519	15.8529
DATA	663	9	7	0	0	ASCRP3012225	ASCRP3012225	6896.42	282.573	4.863936e+004	4.863937e+003	50240.5	16	4.366713e+000	0	0	0	0	0	0	49962	1	1	57.5363	16.5455
DATA	664	9	8	1028	1	(+)E1A_r60_a22	E1A_r60_a22	6921.72	282.831	1.892940e+001	2.130340e+000	39	13	3.581562e+000	0	0	0	0	0	0	19.369	1	1	47.5395	13.5517
DATA	665	9	9	0	0	ASCRP3013318	ASCRP3013318	6947.19	283.109	9.516952e+000	1.366580e+000	28	16.5	4.306234e+000	0	0	0	0	0	0	9.70401	1	1	45.835	16.3929
DATA	666	9	10	0	0	ASCRP3004906	ASCRP3004906	6972.52	282.821	1.418522e+001	1.726146e+000	34	16	4.602577e+000	0	0	0	0	0	0	14.4224	1	1	46.5243	16.3939
DATA	667	9	11	0	0	ASCRP3010890	ASCRP3010890	6998	283	2.891008e+001	3.054591e+000	48	14	4.425759e+000	0	0	0	0	0	0	29.3146	1	1	46.8651	15.5588
DATA	668	9	12	0	0	ASCRP3001525	ASCRP3001525	7023.42	282.573	8.168405e+002	8.169003e+001	745	15	4.520995e+000	0	1	0	0	0	0	826.515	1	1	57.5363	15.7576
DATA	669	9	13	0	0	ASCRP3003860	ASCRP3003860	7048.58	282.573	1.064406e+001	1.453769e+000	28	17	3.708099e+000	0	0	0	0	0	0	10.7495	1	1	57.5363	16
DATA	670	9	14	0	0	ASCRP3005466	ASCRP3005466	7074.33	282.5	4.270296e+001	4.383959e+000	62	13	3.743563e+000	0	0	0	0	0	0	43.056	1	1	57.5363	13.4706
DATA	671	9	15	0	0	ASCRP3012836	ASCRP3012836	7099.72	283.029	3.611096e+001	3.745217e+000	54	15	3.983332e+000	0	0	0	0	0	0	36.3547	1	1	46.1809	14.5625
DATA	672	9	16	0	0	ASCRP3012025	ASCRP3012025	7124.73	283.357	1.277498e+002	1.281363e+001	144	15	3.751209e+000	0	0	0	0	0	0	128.465	1	1	46.8651	14.8438
DATA	673	9	17	0	0	ASCRP3001370	ASCRP3001370	7150.33	282.868	6.148511e+001	6.228510e+000	80	16	4.003550e+000	0	0	0	0	0	0	61.7903	1	1	49.5074	15.1818
DATA	674	9	18	0	0	ASCRP3005313	ASCRP3005313	7175.74	282.731	1.526600e+002	1.529842e+001	167	15	5.301160e+000	0	0	0	0	0	0	153.341	1	1	50.1463	15.0333
DATA	675	9	19	0	0	ASCRP3004975	ASCRP3004975	7201.29	282.861	1.015428e+002	1.020300e+001	121	14.5	3.205181e+000	0	0	0	0	0	0	101.958	1	1	47.8731	15.7188
DATA	676	9	20	0	0	CUST_15_PI418767722	NM_001614	7226.63	282.693	1.331240e+002	1.334960e+001	146.5	16	3.645633e+000	0	0	0	0	0	0	133.662	1	1	48.5334	15.8276
DATA	677	9	21	0	1	ETG10_13482	ETG10_13482	7251.89	282.5	2.439183e+000	1.025269e+000	20.5	18	4.824891e+000	0	0	0	0	0	0	2.44939	1	0	56.9804	16.7097
DATA	678	9	22	0	0	Negative053	Negative053	7277.42	282.427	4.364456e+000	1.087011e+000	23	17	1.129329e+001	0	0	1	0	1	0	4.38399	1	0	65	20.4615
DATA	679	9	23	0	0	ASCRP3007353	ASCRP3007353	7302.65	282.682	3.688848e+001	3.820737e+000	54	15	3.898915e+000	0	0	0	0	0	0	37.0663	1	1	45.835	15.8077
DATA	680	9	24	0	0	ASCRP3007732	ASCRP3007732	7327.95	282.608	2.980731e+003	2.980747e+002	3012	16.5	5.838660e+000	0	0	0	0	0	0	2996.89	1	1	49.1849	17.6429
DATA	681	9	25	0	0	ASCRP3011061	ASCRP3011061	7353.62	282.57	8.461755e+001	8.519923e+000	101.5	17	4.203531e+000	0	0	0	0	0	0	85.1388	1	1	50.4627	17.3243
DATA	682	9	26	0	0	ASCRP3013176	ASCRP3013176	7379.61	282.067	1.846976e+001	2.096927e+000	38	15	4.247568e+000	0	0	0	0	0	0	18.6025	1	1	49.1849	15.4359
DATA	683	9	27	0	0	ASCRP3009451	ASCRP3009451	7404.11	282.648	2.093110e+002	2.095460e+001	226	15	4.382777e+000	0	0	0	0	0	0	210.969	1	1	47.8731	15.1389
DATA	684	9	28	0	0	ASCRP3003044	ASCRP3003044	7429.56	282.74	2.012327e+002	2.014766e+001	215.5	15	5.255473e+000	0	0	0	0	0	0	203.033	1	1	49.5074	15.5
DATA	685	9	29	0	0	ASCRP3006650	ASCRP3006650	7455.38	282.487	2.083959e+001	2.307124e+000	39.5	15	3.937844e+000	0	0	0	0	0	0	21.0518	1	1	49.8279	14.8929
DATA	686	9	30	0	0	ASCRP3000468	ASCRP3000468	7480.5	282.5	2.023218e+001	2.251894e+000	39	15	4.435016e+000	0	0	0	0	0	0	20.4625	1	1	57.5363	16.4103
DATA	687	9	31	0	0	ASCRP3011627	ASCRP3011627	7505.89	282.5	2.302561e+001	2.505382e+000	42	15.5	4.700716e+000	0	0	0	0	0	0	23.3172	1	1	56.9804	15.1053
DATA	688	9	32	0	0	ASCRP3008713	ASCRP3008713	7531.31	282.346	1.975832e+001	2.208259e+000	38	14	5.070525e+000	0	0	0	0	0	0	20.0358	1	1	50.4627	14.9091
DATA	689	9	33	0	0	ASCRP3010472	ASCRP3010472	7556.88	282.4	3.413449e+001	3.552676e+000	52.5	16	4.697059e+000	0	0	0	0	0	0	34.6605	1	1	49.1849	16.0645
DATA	690	9	34	0	0	A_23_P87879	NM_001781	7582	282.455	3.690683e+000	1.050460e+000	23.5	15	4.637423e+000	0	0	0	0	0	0	3.75263	1	0	55.8519	15.8158
DATA	691	9	35	0	0	ASCRP3008126	ASCRP3008126	7607.28	282.706	2.753387e+002	2.755138e+001	297	14	4.606672e+000	0	0	0	0	0	0	280.331	1	1	46.8651	14.4167
DATA	692	9	36	0	0	ASCRP3013116	ASCRP3013116	7632.82	282.639	7.041369e+002	7.042052e+001	737	14	4.107178e+000	0	0	0	0	0	0	717.941	1	1	47.8731	15.1143
DATA	693	9	37	0	0	ASCRP3010020	ASCRP3010020	7658.25	282.587	2.172973e+002	2.175179e+001	242.5	17	4.909436e+000	0	0	0	0	0	0	221.876	1	1	48.8603	15.8889
DATA	694	9	38	0	0	ASCRP3011741	ASCRP3011741	7683.7	282.438	1.212041e+002	1.215980e+001	145	16	4.633834e+000	0	0	0	0	0	0	123.94	1	1	47.5395	15.9
DATA	695	9	39	0	0	ASCRP3002220	ASCRP3002220	7708.81	282.515	1.496291e+002	1.499475e+001	165	16	5.590122e+000	0	0	0	0	0	0	153.215	1	1	45.835	15.871
DATA	696	9	40	0	0	ASCRP3013082	ASCRP3013082	7734.5	282	4.043822e+000	1.055607e+000	23	17	4.023011e+000	0	0	0	0	0	0	4.14717	1	0	54.1152	16.2308
DATA	697	9	41	0	0	ASCRP3000301	ASCRP3000301	7759.76	282.333	3.296351e+003	3.296365e+002	3363.5	14	4.628895e+000	0	0	0	0	0	0	3384.81	1	1	48.2044	15.48
DATA	698	9	42	0	0	ASCRP3011251	ASCRP3011251	7785.22	282.412	6.055570e+001	6.133179e+000	80	13	4.836059e+000	0	0	0	0	0	0	62.2616	1	1	46.1809	13.8148
DATA	699	9	43	0	0	ASCRP3008933	ASCRP3008933	7810.56	282.232	1.803862e+003	1.803888e+002	1838	15	3.390487e+000	0	0	0	0	0	0	1857.15	1	1	46.8651	14.4333
DATA	700	9	44	0	0	ASCRP3000257	ASCRP3000257	7836.19	282	3.314476e+001	3.453507e+000	53	15	2.895555e+000	0	0	0	0	0	0	34.1687	1	1	45.4864	13.7931
DATA	701	9	45	0	0	ASCRP3001961	ASCRP3001961	7861.5	282	1.012030e+001	1.401054e+000	29	14	5.195441e+000	0	0	0	0	0	0	10.4453	1	1	54.1152	14.2759
DATA	702	9	46	0	0	ASCRP3007037	ASCRP3007037	7886.84	282.103	4.158607e+002	4.159733e+001	409	15	5.171222e+000	0	0	0	0	0	0	429.683	1	1	46.5243	15.4706
DATA	703	9	47	0	0	ASCRP3008772	ASCRP3008772	7912.26	282.274	2.884087e+002	2.885707e+001	316	16	5.117543e+000	0	0	0	0	0	0	298.298	1	1	50.1463	16.4516
DATA	704	9	48	0	0	ASCRP3003456	ASCRP3003456	7937.49	282.356	2.780364e+001	2.943367e+000	46	16	5.183101e+000	0	0	0	0	0	0	28.7849	1	1	47.8731	16.6897
DATA	705	9	49	0	0	ASCRP3007008	ASCRP3007008	7963.25	282.338	1.963953e+002	1.966322e+001	223.5	17	4.389621e+000	0	0	0	0	0	0	203.52	1	1	45.1352	15.8108
DATA	706	9	50	0	0	Negative049	Negative049	7988.5	282	9.796632e-001	9.640678e-001	18	16.5	5.176094e+000	0	0	0	0	0	0	-0.144926	0	0	65	16.6333
DATA	707	9	51	0	0	ASCRP3007723	ASCRP3007723	8013.5	282	5.479906e+001	5.563934e+000	73.5	15	3.689131e+000	0	0	0	0	0	0	56.8857	1	1	54.1152	15.0741
DATA	708	9	52	0	0	ASCRP3005794	ASCRP3005794	8039.21	282.194	1.171208e+002	1.175158e+001	140	14	4.224862e+000	0	0	0	0	0	0	121.662	1	1	47.5395	13.871
DATA	709	9	53	0	0	ASCRP3000949	ASCRP3000949	8064.54	282.045	2.985245e+001	3.136428e+000	50	17	3.990180e+000	0	0	0	0	0	0	31.0309	1	1	46.1809	16.1923
DATA	710	9	54	0	1	ETG05_36762	ETG05_36762	8090.07	282.03	7.838596e+001	7.897344e+000	100.5	16	3.827242e+000	0	0	0	0	0	0	81.5262	1	1	46.8651	16.8276
DATA	711	9	55	0	0	ASCRP3001986	ASCRP3001986	8115.61	282.278	1.672105e+001	1.928633e+000	36	17	5.238624e+000	0	0	0	0	0	0	17.398	1	1	47.8731	16.4545
DATA	712	9	56	0	0	ASCRP3005036	ASCRP3005036	8140.86	281.986	6.906375e+001	6.972864e+000	88	15	4.149609e+000	0	0	0	0	0	0	71.8942	1	1	46.8651	14.4118
DATA	713	9	57	0	0	ASCRP3002737	ASCRP3002737	8166.19	282.13	3.718463e+002	3.719703e+001	411	16	4.582162e+000	0	0	0	0	0	0	387.193	1	1	46.5243	15.3939
DATA	714	9	58	0	0	ASCRP3010409	ASCRP3010409	8191.56	282.028	1.234526e+002	1.238254e+001	143.5	14.5	4.397491e+000	0	0	0	0	0	0	128.582	1	1	48.2044	14.2
DATA	715	9	59	0	0	ASCRP3009797	ASCRP3009797	8217	282.203	1.253748e+002	1.257418e+001	145	17	4.696601e+000	0	0	0	0	0	0	130.598	1	1	46.8651	15.4839
DATA	716	9	60	0	0	ASCRP3012302	ASCRP3012302	8242.37	282.25	5.846214e+001	5.924500e+000	77	15	4.545609e+000	0	0	0	0	0	0	60.902	1	1	46.5243	14.6552
DATA	717	9	61	0	0	ASCRP3009098	ASCRP3009098	8267.88	282.364	1.583582e+001	1.851826e+000	35	14	3.179589e+000	0	0	0	0	0	0	16.4963	1	1	45.4864	14.0357
DATA	718	9	62	0	0	ASCRP3013448	ASCRP3013448	8293.08	282.185	8.369723e+000	1.273612e+000	27.5	15	4.439699e+000	0	0	0	0	0	0	8.71862	1	1	45.835	16.7714
DATA	719	9	63	0	0	ASCRP3009388	ASCRP3009388	8318.76	282.095	2.734809e+001	2.898442e+000	47	14	4.845600e+000	0	0	0	0	0	0	28.4847	1	1	45.1352	15.0625
DATA	720	9	64	0	0	ASCRP3000927	ASCRP3000927	8343.9	282.123	2.131952e+002	2.134114e+001	234	15	5.335423e+000	0	0	0	0	0	0	222.009	1	1	49.8279	15.7188
DATA	721	9	65	0	0	ASCRP3012283	ASCRP3012283	8369.37	281.796	8.728007e+000	1.297812e+000	28	17	4.782447e+000	0	0	0	0	0	0	9.08707	1	1	41.8414	16.1111
DATA	722	9	66	0	0	Negative017	Negative017	8394.56	281.968	1.084099e+001	1.448619e+000	30	16	5.113027e+000	0	0	0	0	0	0	11.2827	1	1	44.0646	15.5897
DATA	723	9	67	0	0	ASCRP3001179	ASCRP3001179	8420.44	282.028	6.799929e+001	6.867534e+000	88	16	4.501231e+000	0	0	0	0	0	0	70.7409	1	1	48.2044	15.2414
DATA	724	9	68	0	0	ASCRP3001250	ASCRP3001250	8445.5	282	1.203940e+001	1.540863e+000	30	17	5.771032e+000	0	0	0	0	0	0	12.5194	1	1	54.1152	17.2941
DATA	725	9	69	0	0	ASCRP3006840	ASCRP3006840	8471.09	282.11	9.232276e+002	9.232778e+001	982.5	15	4.888194e+000	0	0	0	0	0	0	959.539	1	1	50.1463	15.8611
DATA	726	9	70	0	0	ASCRP3011500	ASCRP3011500	8496.71	282.222	2.537570e+001	2.714047e+000	44	13	3.631996e+000	0	0	0	0	0	0	26.359	1	1	45.1352	13.4839
DATA	727	9	71	0	0	ASCRP3008581	ASCRP3008581	8521.87	282.226	3.070566e+001	3.218106e+000	49.5	14	4.156154e+000	0	0	0	0	0	0	31.8776	1	1	44.7812	13.6176
DATA	728	9	72	0	0	ASCRP3002454	ASCRP3002454	8547.27	282.357	1.081659e+002	1.085945e+001	128	13.5	3.829018e+000	0	0	0	0	0	0	112.224	1	1	46.8651	13.9286
DATA	729	9	73	0	0	Negative023	Negative023	8572.5	281.648	9.798803e-001	9.686032e-001	20	17	3.576745e+000	0	0	0	0	0	0	0.947838	0	0	65	16.3103
DATA	730	9	74	0	0	Negative021	Negative021	8597.89	281.5	6.311201e+000	1.152941e+000	24	14.5	4.919335e+000	0	0	0	0	0	0	6.54104	1	1	56.9804	15.5526
DATA	731	9	75	0	0	ASCRP3012776	ASCRP3012776	8623.42	281.573	3.707741e+000	1.034243e+000	22	16	4.550912e+000	0	0	0	0	0	0	3.84024	1	0	57.5363	15.1429
DATA	732	9	76	0	0	ASCRP3000700	ASCRP3000700	8648.82	282.254	5.446246e+001	5.531293e+000	75.5	15	3.310459e+000	0	0	0	0	0	0	56.3655	1	1	45.835	15.3226
DATA	733	9	77	0	0	ASCRP3005852	ASCRP3005852	8674.11	281.5	3.771492e+001	3.893413e+000	56	15.5	4.539231e+000	0	0	0	0	0	0	39.0139	1	1	56.9804	15.2692
DATA	734	9	78	0	1	RC8	RC8	8699.5	281.5	9.829397e-001	9.672921e-001	17	15	5.226307e+000	0	0	0	0	0	0	-1.81206	0	0	57.5363	15.6667
DATA	735	9	79	0	0	ASCRP3011941	ASCRP3011941	8725.36	282.134	3.619033e+002	3.620328e+001	392	14	3.735289e+000	0	0	0	0	0	0	373.881	1	1	45.835	14.2143
DATA	736	9	80	0	0	ASCRP3003193	ASCRP3003193	8750.42	281.573	4.585280e+000	1.071460e+000	23	14	5.474707e+000	0	0	0	0	0	0	4.73495	1	0	57.5363	15.4
DATA	737	9	81	0	0	ASCRP3008249	ASCRP3008249	8775.58	281.573	1.455933e+001	1.748837e+000	34.5	15	4.596249e+000	0	0	0	0	0	0	15.0273	1	1	57.5363	16.0769
DATA	738	9	82	66	-1	(-)3xSLv1	NegativeControl	8801.11	281.5	9.849497e-001	9.692701e-001	18	14.5	4.062670e+000	0	0	0	0	0	0	-0.392449	0	0	65	14.7727
DATA	739	10	1	0	0	ASCRP3004860	ASCRP3004860	6756.35	290.64	4.533979e+001	4.632108e+000	67	16	4.837611e+000	0	0	0	0	0	0	47.8068	1	1	48.8603	16.2917
DATA	740	10	2	0	0	ASCRP3009125	ASCRP3009125	6782	290.289	2.374930e+002	2.376847e+001	263	16	2.956416e+000	0	0	0	0	0	0	248.833	1	1	49.1849	15.4474
DATA	741	10	3	0	0	ASCRP3005101	ASCRP3005101	6807.4	290.093	1.203555e+002	1.207378e+001	138	14.5	5.476804e+000	0	0	0	0	0	0	125.373	1	1	49.1849	14.6538
DATA	742	10	4	0	0	ASCRP3007420	ASCRP3007420	6832.89	290.5	4.609283e+000	1.069708e+000	23	15	4.246993e+000	0	0	0	0	0	0	4.77493	1	0	56.9804	15.4138
DATA	743	10	5	0	0	A_23_P213255	NM_020159	6858.36	290.25	1.186788e+001	1.532735e+000	31	17	3.721042e+000	0	0	0	0	0	0	12.2355	1	1	49.5074	16.6154
DATA	744	10	6	0	0	ASCRP3001070	ASCRP3001070	6883.58	290.427	7.084782e+000	1.204643e+000	26	16	4.663286e+000	0	0	0	0	0	0	7.2718	1	1	65	16.2903
DATA	745	10	7	0	0	ASCRP3004505	ASCRP3004505	6909.14	290.407	5.057176e+001	5.150910e+000	69.5	14	4.633213e+000	0	0	0	0	0	0	51.6998	1	1	65	15
DATA	746	10	8	0	0	ASCRP3013228	ASCRP3013228	6934.75	290.342	5.208935e+001	5.300630e+000	70	14	4.484741e+000	0	0	0	0	0	0	53.062	1	1	48.2044	14.875
DATA	747	10	9	0	0	ASCRP3010480	ASCRP3010480	6959.85	290.085	2.919994e+001	3.081540e+000	49	16.5	3.501008e+000	0	0	0	0	0	0	29.6553	1	1	54.1152	16.5313
DATA	748	10	10	0	0	ASCRP3003400	ASCRP3003400	6985.5	290	1.596471e+001	1.877136e+000	34	14	3.798016e+000	0	0	0	0	0	0	16.1687	1	1	54.1152	14.7297
DATA	749	10	11	0	0	ASCRP3003705	ASCRP3003705	7010.46	290.343	5.814494e+002	5.815336e+001	602	17	4.407785e+000	0	0	0	0	0	0	587.414	1	1	46.5243	16.6667
DATA	750	10	12	0	0	ASCRP3006421	ASCRP3006421	7036.09	290.065	1.887163e+002	1.889767e+001	206.5	15	4.317537e+000	0	0	0	0	0	0	190.271	1	1	54.4085	15.0625
DATA	751	10	13	0	0	ASCRP3011882	ASCRP3011882	7061.15	290.426	8.788595e+000	1.326566e+000	27	15.5	4.178111e+000	0	0	0	0	0	0	8.84456	1	1	46.5243	14.9474
DATA	752	10	14	0	0	ASCRP3003385	ASCRP3003385	7086.61	290.069	5.982707e+000	1.161018e+000	24	15	4.220264e+000	0	0	0	0	0	0	6.01274	1	1	53.8203	14.3721
DATA	753	10	15	0	0	ASCRP3008822	ASCRP3008822	7112.06	290.319	6.308951e+002	6.309738e+001	646.5	15	4.246123e+000	0	0	0	0	0	0	633.267	1	1	46.1809	15.6207
DATA	754	10	16	0	0	ASCRP3000076	ASCRP3000076	7137.28	290.135	8.344023e+001	8.403387e+000	99	15	3.974276e+000	0	0	0	0	0	0	83.6839	1	1	48.5334	14.8889
DATA	755	10	17	0	0	ASCRP3004985	ASCRP3004985	7162.88	290.218	4.327370e+001	4.440909e+000	61	16.5	4.325468e+000	0	0	0	0	0	0	43.3704	1	1	48.8603	16.75
DATA	756	10	18	0	0	ASCRP3009824	ASCRP3009824	7188.41	290.092	8.935356e+001	8.990934e+000	109	15	5.298922e+000	0	0	0	0	0	0	89.5194	1	1	49.1849	16.4167
DATA	757	10	19	0	0	ASCRP3003043	ASCRP3003043	7213.56	290.014	8.983173e+001	9.038476e+000	110.5	15	2.510287e+000	0	0	0	0	0	0	89.9828	1	1	48.5334	15.3077
DATA	758	10	20	0	0	ASCRP3002822	ASCRP3002822	7239.5	290	3.214991e+002	3.216541e+001	348.5	17	4.380038e+000	0	0	0	0	0	0	322.042	1	1	54.1152	16.4483
DATA	759	10	21	0	0	ASCRP3009308	ASCRP3009308	7264.5	290	9.548390e+001	9.600417e+000	115	17.5	4.639376e+000	0	0	0	0	0	0	95.663	1	1	54.1152	17
DATA	760	10	22	0	0	ASCRP3010504	ASCRP3010504	7289.77	289.884	1.129766e+002	1.134163e+001	131.5	14.5	4.022246e+000	0	0	0	0	0	0	113.233	1	1	46.5243	15.5385
DATA	761	10	23	0	0	ASCRP3009552	ASCRP3009552	7315.5	290	1.995376e+001	2.230702e+000	37	15	4.013700e+000	0	0	0	0	0	0	20.0088	1	1	54.1152	15.4643
DATA	762	10	24	0	0	ASCRP3000272	ASCRP3000272	7340.48	290.104	1.032898e+003	1.032946e+002	1054	18	4.155455e+000	0	0	0	0	0	0	1036.38	1	1	49.5074	18.037
DATA	763	10	25	0	0	AS_circRNA_control203	AS_circRNA_control203	7366	290.203	1.068151e+002	1.072784e+001	126	15	4.104329e+000	0	0	0	1	0	0	107.257	1	1	46.8651	15.775
DATA	764	10	26	0	0	ASCRP3008653	ASCRP3008653	7391.5	290	2.027508e+002	2.029948e+001	215	15	3.828470e+000	0	0	0	0	0	0	203.787	1	1	48.5334	15.2105
DATA	765	10	27	0	0	ASCRP3004037	ASCRP3004037	7417	290	9.077026e+000	1.346025e+000	26.5	17	3.677306e+000	0	0	0	0	0	0	9.13264	1	1	54.9904	16.5484
DATA	766	10	28	0	0	ASCRP3004941	ASCRP3004941	7442.53	289.71	1.036511e+001	1.435222e+000	29	15	4.770118e+000	0	0	0	0	0	0	10.441	1	1	43.3362	15.2667
DATA	767	10	29	0	0	ASCRP3010625	ASCRP3010625	7467.5	290	2.744622e+002	2.746413e+001	283.5	15	3.069797e+000	0	0	0	0	0	0	276.768	1	1	54.1152	15.9032
DATA	768	10	30	0	0	ASCRP3012949	ASCRP3012949	7493.08	290.069	3.365060e+001	3.507794e+000	50.5	16	4.519528e+000	0	0	0	0	0	0	33.9751	1	1	46.8651	15.6364
DATA	769	10	31	0	0	ASCRP3001625	ASCRP3001625	7518.5	290	4.121423e+000	1.071572e+000	24	14	5.094036e+000	0	0	0	0	0	0	4.16666	1	0	54.1152	14.7778
DATA	770	10	32	0	1	RC1	RC1	7544	290	1.003789e+000	9.878098e-001	18	15	3.474869e+000	0	0	0	0	0	0	-0.974491	0	0	65	14.8333
DATA	771	10	33	0	0	Negative015	Negative015	7569.5	290	6.177874e+000	1.163929e+000	24	16	4.135947e+000	0	0	0	0	0	0	6.26278	1	1	54.1152	15.5
DATA	772	10	34	0	0	ASCRP3007131	ASCRP3007131	7594.61	289.931	2.445027e+004	2.445027e+003	24663	15	4.937458e+000	0	0	0	0	0	0	24821.2	1	1	53.8203	15.3871
DATA	773	10	35	0	0	ASCRP3003857	ASCRP3003857	7619.97	290.014	8.587946e+001	8.644099e+000	103	14	4.259771e+000	0	0	0	0	0	0	87.3041	1	1	46.8651	14.5135
DATA	774	10	36	0	0	ASCRP3002486	ASCRP3002486	7645.53	289.439	9.988994e+000	1.400829e+000	29	14	4.510628e+000	0	0	0	0	0	0	10.171	1	1	41.4593	15.0938
DATA	775	10	37	0	0	ASCRP3009969	ASCRP3009969	7670.83	290	1.392435e+002	1.395885e+001	155.5	16.5	4.872466e+000	0	0	0	0	0	0	141.959	1	1	46.8651	16.4688
DATA	776	10	38	0	0	ASCRP3003624	ASCRP3003624	7696.23	289.901	6.565964e+001	6.638615e+000	83	16.5	5.946298e+000	0	0	0	0	0	0	67.0371	1	1	46.8651	16.8929
DATA	777	10	39	0	0	ASCRP3010143	ASCRP3010143	7721.57	289.843	1.041586e+003	1.041632e+002	1082	15.5	4.439245e+000	0	0	0	0	0	0	1064.94	1	1	47.5395	15.5
DATA	778	10	40	0	0	ASCRP3008532	ASCRP3008532	7747.03	289.829	1.025135e+002	1.029777e+001	128	16	3.828964e+000	0	0	0	0	0	0	104.957	1	1	46.8651	15.7407
DATA	779	10	41	0	0	ASCRP3010045	ASCRP3010045	7772.5	289.648	1.663605e+001	1.928440e+000	35	14.5	4.584456e+000	0	0	0	0	0	0	17.0566	1	1	57.5363	15.5
DATA	780	10	42	0	0	ASCRP3002810	ASCRP3002810	7798	289.545	3.206437e+001	3.351116e+000	53.5	15	3.931961e+000	0	0	0	0	0	0	32.9191	1	1	55.8519	15.1429
DATA	781	10	43	0	0	ASCRP3004729	ASCRP3004729	7823.42	289.573	3.187921e+001	3.333046e+000	50	15	3.331182e+000	0	0	0	0	0	0	32.7702	1	1	57.5363	14.75
DATA	782	10	44	0	0	ASCRP3009092	ASCRP3009092	7848.63	289.725	2.499817e+002	2.501705e+001	278	15	4.447298e+000	0	0	0	0	0	0	257.268	1	1	51.0895	14.5385
DATA	783	10	45	0	0	ASCRP3005142	ASCRP3005142	7874.1	289.704	9.292572e+001	9.343118e+000	115	15	5.096547e+000	0	0	0	0	0	0	95.7466	1	1	47.5395	15.7143
DATA	784	10	46	0	0	ASCRP3000005	ASCRP3000005	7899.38	289.644	3.985411e+001	4.101626e+000	61	13.5	3.824178e+000	0	0	0	0	0	0	41.11	1	1	48.5334	14.5714
DATA	785	10	47	0	0	ASCRP3009671	ASCRP3009671	7925.06	289.768	9.044327e+002	9.044845e+001	949.5	15	4.980980e+000	0	0	0	0	0	0	933.885	1	1	46.5243	15.9118
DATA	786	10	48	0	0	ASCRP3000591	ASCRP3000591	7950.11	289.545	3.258981e+001	3.399551e+000	52	16	4.248204e+000	0	0	0	0	0	0	33.6858	1	1	45.4864	15.7941
DATA	788	10	50	0	0	ASCRP3004955	ASCRP3004955	8001.14	289.618	9.464248e+002	9.464740e+001	988.5	17.5	5.470058e+000	0	0	0	0	0	0	979.954	1	1	52.9257	17.8077
DATA	789	10	51	0	0	ASCRP3001767	ASCRP3001767	8026.46	289.886	9.685647e+001	9.733613e+000	118.5	15	3.670575e+000	0	0	0	0	0	0	100.357	1	1	47.8731	14.1613
DATA	790	10	52	0	0	ASCRP3013274	ASCRP3013274	8051.97	289.735	1.966106e+001	2.189900e+000	39	14.5	4.649682e+000	0	0	0	0	0	0	20.3866	1	1	46.1809	14.9667
DATA	791	10	53	0	0	ASCRP3004249	ASCRP3004249	8077.5	289.5	1.279146e+003	1.279182e+002	1339.5	14	3.603957e+000	0	0	0	0	0	0	1327.25	1	1	50.4627	14.6667
DATA	792	10	54	0	0	ASCRP3002371	ASCRP3002371	8102.6	289.844	1.935159e+002	1.937555e+001	223	18	4.611455e+000	0	0	0	0	0	0	200.881	1	1	49.8279	17.9
DATA	793	10	55	0	0	ASCRP3005508	ASCRP3005508	8128.11	289.5	1.958791e+000	9.825305e-001	20	16	4.417827e+000	0	0	0	0	0	0	2.03446	1	0	56.9804	15.4643
DATA	794	10	56	0	0	ASCRP3010673	ASCRP3010673	8153.56	289.853	1.665893e+001	1.923974e+000	37	14.5	4.561298e+000	0	0	0	0	0	0	17.3073	1	1	49.5074	14.9688
DATA	795	10	57	0	0	ASCRP3006627	ASCRP3006627	8178.89	289.5	9.777246e-001	9.642534e-001	20	16	3.378657e+000	0	0	0	0	0	0	0.660002	0	0	56.9804	16.4375
DATA	796	10	58	0	0	ASCRP3012445	ASCRP3012445	8204.43	289.395	1.190720e+002	1.194599e+001	140.5	15	5.099409e+000	0	0	0	0	0	0	123.785	1	1	49.5074	14.6786
DATA	797	10	59	0	0	ASCRP3007790	ASCRP3007790	8229.55	290	8.337580e+000	1.272981e+000	28	15	3.929377e+000	0	0	0	0	0	0	8.66746	1	1	49.1849	15
DATA	798	10	60	0	0	ASCRP3009387	ASCRP3009387	8255.11	289.5	4.557952e+000	1.064290e+000	24	14	4.126214e+000	0	0	0	0	0	0	4.73922	1	0	56.9804	14.2222
DATA	799	10	61	0	0	ASCRP3010831	ASCRP3010831	8280.04	289.368	8.546310e+000	1.286588e+000	27	15	3.811119e+000	0	0	0	0	0	0	8.88644	1	1	46.1809	15.1034
DATA	800	10	62	0	0	ASCRP3008428	ASCRP3008428	8305.71	289.431	7.389656e+000	1.212915e+000	26	15	4.499673e+000	0	0	0	0	0	0	7.68302	1	1	40.6843	15.4
DATA	801	10	63	0	0	ASCRP3012718	ASCRP3012718	8331.42	289.427	2.267516e+000	9.883234e-001	21	15	4.970603e+000	0	0	0	0	0	0	2.35718	1	0	57.5363	14.7241
DATA	802	10	64	0	0	ASCRP3012144	ASCRP3012144	8356.63	289.36	3.121712e+002	3.123194e+001	340.5	15	4.293807e+000	0	0	0	0	0	0	324.453	1	1	48.8603	14.3333
DATA	803	10	65	0	0	ASCRP3004243	ASCRP3004243	8382.18	289.538	2.896875e+001	3.052573e+000	48	14	5.099762e+000	0	0	0	0	0	0	30.0988	1	1	45.835	14.1515
DATA	804	10	66	0	0	Negative025	Negative025	8407.5	289.5	9.783375e-001	9.627632e-001	19	16	4.717070e+000	0	0	0	0	0	0	-0.0195777	0	0	57.5363	14.8378
DATA	805	10	67	0	0	ASCRP3004433	ASCRP3004433	8432.72	289.718	6.419612e+001	6.491466e+000	85	16	5.330127e+000	0	0	0	0	0	0	66.6503	1	1	50.1463	15.8889
DATA	806	10	68	0	0	ASCRP3002494	ASCRP3002494	8458.42	289.427	6.363073e+000	1.154680e+000	25	15.5	4.531499e+000	0	0	0	0	0	0	6.60389	1	1	57.5363	15.5
DATA	807	10	69	0	0	A_23_P148798	NM_015984	8483.58	289.427	2.010595e+001	2.229745e+000	39	13	3.649408e+000	0	0	0	0	0	0	20.8571	1	1	57.5363	13.5455
DATA	808	10	70	0	0	ASCRP3001617	ASCRP3001617	8509.18	289.507	7.912367e+001	7.970935e+000	99	12.5	3.853793e+000	0	0	0	0	0	0	82.0361	1	1	47.8731	13.1
DATA	809	10	71	0	0	ASCRP3011308	ASCRP3011308	8534.52	289.507	1.405869e+001	1.705206e+000	33.5	15	5.026482e+000	0	0	0	0	0	0	14.5683	1	1	48.2044	15.9
DATA	810	10	72	0	0	ASCRP3006312	ASCRP3006312	8560	289.5	7.360839e+001	7.423898e+000	96	16	3.967101e+000	0	0	0	0	0	0	76.2338	1	1	48.5334	15.2593
DATA	811	10	73	0	0	ASCRP3007250	ASCRP3007250	8585.25	289.644	3.441922e+002	3.443277e+001	377	17	4.541840e+000	0	0	0	0	0	0	356.254	1	1	48.5334	16.9643
DATA	812	10	74	0	0	ASCRP3005013	ASCRP3005013	8610.58	289.427	4.552255e+001	4.653759e+000	64	14	4.526817e+000	0	0	0	0	0	0	47.0922	1	1	57.5363	14.7955
DATA	813	10	75	0	0	ASCRP3008205	ASCRP3008205	8636.32	289.453	4.552367e+001	4.653989e+000	64	15	3.813994e+000	0	0	0	0	0	0	47.0651	1	1	49.1849	14.8108
DATA	814	10	76	0	0	ASCRP3011105	ASCRP3011105	8661.64	289.13	9.166014e+001	9.216960e+000	115	15	4.766937e+000	0	0	0	0	0	0	94.7146	1	1	46.8651	15.25
DATA	815	10	77	0	0	ASCRP3011142	ASCRP3011142	8686.61	289.069	3.871893e+000	1.042821e+000	23	15	5.085718e+000	0	0	0	0	0	0	3.99875	1	0	53.8203	15.1176
DATA	816	10	78	0	0	ASCRP3013562	ASCRP3013562	8712.37	288.883	2.835426e+001	2.996359e+000	48	14	4.076526e+000	0	0	0	0	0	0	29.2681	1	1	43.7019	14.2368
DATA	817	10	79	0	0	ASCRP3004541	ASCRP3004541	8737.86	289.477	4.174195e+002	4.175320e+001	456	14	4.754981e+000	0	0	0	0	0	0	430.616	1	1	44.7812	14.8788
DATA	818	10	80	0	0	ASCRP3008582	ASCRP3008582	8763.18	289.192	2.640450e+001	2.812897e+000	46	14	4.428443e+000	0	0	0	0	0	0	27.2282	1	1	47.5395	15
DATA	819	10	81	0	0	ASCRP3007919	ASCRP3007919	8788.91	289.104	3.490904e+001	3.623197e+000	54	15.5	3.952395e+000	0	0	0	0	0	0	35.984	1	1	46.8651	15.5833
DATA	820	10	82	0	0	ASCRP3003892	ASCRP3003892	8814.16	289.172	9.949114e+000	1.389829e+000	29	15	4.812465e+000	0	0	0	0	0	0	10.252	1	1	43.7019	15.6462
DATA	821	11	1	0	0	ASCRP3007848	ASCRP3007848	6744.14	297.958	1.721292e+002	1.723900e+001	202	15	4.246054e+000	0	0	0	0	0	0	181.586	1	1	46.8651	15.1405
DATA	822	11	2	0	0	ASCRP3000429	ASCRP3000429	6769.2	298.31	4.822947e+001	4.916447e+000	68.5	16	4.400126e+000	0	0	0	0	0	0	50.5406	1	1	46.8651	16.8056
DATA	823	11	3	0	0	ASCRP3010806	ASCRP3010806	6794.88	297.733	2.435228e+002	2.437119e+001	268	15	4.475523e+000	0	0	0	0	0	0	253.677	1	1	52.3208	14.697
DATA	824	11	4	0	0	AS_circRNA_control206	AS_circRNA_control206	6820	297.985	1.506254e+002	1.509344e+001	175.5	13	4.629100e+000	0	0	0	0	0	0	156.028	1	1	46.8651	14
DATA	825	11	5	1028	1	(+)E1A_r60_n9	E1A_r60_n9	6845.58	297.427	3.291194e+000	1.024445e+000	22	17	3.658111e+000	0	0	0	0	0	0	3.3925	1	0	57.5363	16.1034
DATA	826	11	6	0	0	ASCRP3002271	ASCRP3002271	6871	297.455	3.997916e+000	1.053448e+000	22	14.5	3.634512e+000	0	0	0	0	0	0	4.10195	1	0	55.8519	15.375
DATA	827	11	7	0	0	ASCRP3013420	ASCRP3013420	6896.42	297.427	4.132158e+000	1.062355e+000	23	15.5	4.703511e+000	0	0	0	0	0	0	4.22209	1	0	57.5363	15.8611
DATA	829	11	9	0	0	ASCRP3003473	ASCRP3003473	6947.18	297.545	5.783387e+003	5.783395e+002	5898.5	17	4.237569e+000	0	0	0	0	0	0	5867.47	1	1	52.6241	16.9032
DATA	830	11	10	0	0	AS_circRNA_control203	AS_circRNA_control203	6972.32	297.901	9.885554e+001	9.934869e+000	120	15	2.955142e+000	0	0	0	0	0	0	99.9893	1	1	47.5395	15.0938
DATA	831	11	11	0	0	ASCRP3005307	ASCRP3005307	6997.93	298.197	2.982840e+002	2.984487e+001	320	15	4.307267e+000	0	0	0	0	0	0	300.894	1	1	44.7812	15.9459
DATA	832	11	12	0	1	ETG04_27747	ETG04_27747	7023.86	297.579	7.485749e+000	1.243843e+000	27	14	3.701311e+000	0	0	0	0	0	0	7.53572	1	1	49.8279	14.5405
DATA	833	11	13	0	0	ASCRP3012047	ASCRP3012047	7048.58	297.427	2.416894e+000	1.024077e+000	20	16	4.436137e+000	0	0	0	0	0	0	2.42868	1	0	65	15.1
DATA	834	11	14	0	0	ASCRP3003581	ASCRP3003581	7074.11	297.671	2.761526e+002	2.763324e+001	294	13	4.228462e+000	0	0	0	0	0	0	277.036	1	1	48.8603	13.5897
DATA	835	11	15	0	0	ASCRP3010261	ASCRP3010261	7099.83	297.771	2.106737e+001	2.331230e+000	40	17	4.566357e+000	0	0	0	0	0	0	21.1066	1	1	46.5243	16.4194
DATA	836	11	16	0	0	ASCRP3012773	ASCRP3012773	7124.63	297.217	2.263635e+001	2.474258e+000	41	15	3.400679e+000	0	0	0	0	0	0	22.66	1	1	43.3362	15.2692
DATA	837	11	17	0	0	ASCRP3002523	ASCRP3002523	7150.36	297.463	3.205490e+001	3.357792e+000	50.5	15	3.470140e+000	0	0	0	0	0	0	32.0613	1	1	45.4864	15.5517
DATA	838	11	18	0	0	ASCRP3009393	ASCRP3009393	7175.71	297.435	1.758704e+002	1.761547e+001	191	14.5	4.003966e+000	0	0	0	0	0	0	175.817	1	1	46.1809	14.4286
DATA	839	11	19	0	0	ASCRP3001978	ASCRP3001978	7201.06	297.313	7.302050e+001	7.370282e+000	94	14	4.149010e+000	0	0	0	0	0	0	72.9798	1	1	45.835	15
DATA	840	11	20	0	0	ASCRP3007579	ASCRP3007579	7226.5	297	7.329924e+003	7.329931e+002	7288	15	3.696264e+000	0	0	0	0	0	0	7325.95	1	1	54.1152	15.9355
DATA	841	11	21	0	0	ASCRP3013084	ASCRP3013084	7251.91	297.065	1.572760e+004	1.572760e+003	15837	16.5	4.507642e+000	0	0	0	0	0	0	15720.5	1	1	54.4085	16.6667
DATA	842	11	22	0	0	ASCRP3003313	ASCRP3003313	7277.37	297.014	3.883828e+002	3.885116e+001	395	16	3.693029e+000	0	0	0	0	0	0	388.325	1	1	47.2035	15.9615
DATA	843	11	23	0	0	ASCRP3003559	ASCRP3003559	7302.63	297.127	1.151078e+002	1.155411e+001	131	15	4.844029e+000	0	0	0	0	0	0	115.138	1	1	47.5395	16.2308
DATA	844	11	24	0	0	ASCRP3006775	ASCRP3006775	7328.39	297.069	1.616428e+001	1.900278e+000	34.5	16	3.940506e+000	0	0	0	0	0	0	16.1787	1	1	53.8203	16.7
DATA	845	11	25	0	0	ASCRP3013070	ASCRP3013070	7353.75	297.046	1.639440e+001	1.919505e+000	35	16	4.611455e+000	0	0	0	0	0	0	16.4212	1	1	45.835	17.1
DATA	846	11	26	0	0	ASCRP3006450	ASCRP3006450	7379.09	297.258	8.326654e+001	8.386198e+000	101.5	15	3.964395e+000	0	0	0	0	0	0	83.4689	1	1	45.835	15.1957
DATA	847	11	27	0	0	ASCRP3012852	ASCRP3012852	7404.22	297.469	4.577538e+001	4.684788e+000	64	16.5	4.068838e+000	0	0	0	0	0	0	45.9276	1	1	44.7812	16.3438
DATA	848	11	28	0	0	ASCRP3012162	ASCRP3012162	7429.67	297.411	1.280741e+002	1.284605e+001	147	15	4.583113e+000	0	0	0	0	0	0	128.639	1	1	47.5395	16.1724
DATA	849	11	29	0	0	ASCRP3006102	ASCRP3006102	7455.03	297.236	8.225102e+001	8.284996e+000	103	16	5.239891e+000	0	0	0	0	0	0	82.7127	1	1	46.8651	16.6486
DATA	850	11	30	0	0	ASCRP3002021	ASCRP3002021	7480.84	297.371	5.895347e+001	5.978429e+000	77	15	4.364631e+000	0	0	0	0	0	0	59.3554	1	1	44.0646	14.75
DATA	851	11	31	0	0	ASCRP3005357	ASCRP3005357	7505.73	297.219	2.360140e+002	2.362224e+001	253	16	4.602577e+000	0	0	0	0	0	0	237.932	1	1	48.2044	15.9394
DATA	852	11	32	0	0	ASCRP3007663	ASCRP3007663	7531.37	297.171	3.124514e+002	3.126084e+001	330	13	5.651495e+000	0	0	0	0	0	0	315.418	1	1	49.8279	14.5758
DATA	853	11	33	1028	1	(+)E1A_r60_a97	E1A_r60_a97	7556.5	297	3.125354e+000	1.037401e+000	22.5	16	2.831689e+000	0	0	0	0	0	0	3.15947	1	0	54.1152	15.5385
DATA	854	11	34	0	0	ASCRP3008405	ASCRP3008405	7582	297	9.044328e+001	9.098112e+000	111.5	16	4.102264e+000	0	0	0	0	0	0	91.559	1	1	54.9904	15.5
DATA	855	11	35	0	0	ASCRP3004428	ASCRP3004428	7607.46	297.042	2.269675e+002	2.271818e+001	246	15	4.708851e+000	0	0	0	0	0	0	230.092	1	1	48.2044	15.8929
DATA	856	11	36	0	0	AS_circRNA_control206	AS_circRNA_control206	7633.09	297.104	1.499765e+002	1.502996e+001	172	14	4.375430e+000	0	0	0	0	0	0	152.258	1	1	46.8651	15.3529
DATA	857	11	37	0	0	ASCRP3003602	ASCRP3003602	7658.32	297.118	1.870193e+001	2.113083e+000	37	16	4.111606e+000	0	0	0	0	0	0	19.0135	1	1	45.835	15.303
DATA	858	11	38	0	0	ASCRP3004845	ASCRP3004845	7684	297.056	2.017398e+001	2.243783e+000	39	17	4.513302e+000	0	0	0	0	0	0	20.5401	1	1	46.8651	16.3548
DATA	859	11	39	0	0	ASCRP3004621	ASCRP3004621	7709.09	296.935	6.708701e+001	6.780013e+000	85	18	5.517058e+000	0	0	0	0	0	0	68.4025	1	1	54.4085	17.9
DATA	860	11	40	0	0	ASCRP3007198	ASCRP3007198	7734.51	297.127	4.208974e+002	4.210113e+001	431	15	2.819347e+000	0	0	0	0	0	0	429.727	1	1	47.8731	14.4444
DATA	861	11	41	0	0	Negative018	Negative018	7759.61	296.931	3.535362e+000	1.040008e+000	22	15.5	3.823100e+000	0	0	0	0	0	0	3.61462	1	0	53.8203	16.2667
DATA	862	11	42	0	0	ASCRP3001171	ASCRP3001171	7785.45	297.284	3.069436e+002	3.070990e+001	327	15	4.582576e+000	0	0	0	0	0	0	314.22	1	1	48.2044	15.6667
DATA	863	11	43	0	0	Negative034	Negative034	7810.5	297	6.484204e+000	1.171359e+000	25.5	15	4.334373e+000	0	0	0	0	0	0	6.64694	1	1	54.1152	15.1351
DATA	864	11	44	0	0	ASCRP3012514	ASCRP3012514	7836.27	297.097	4.641552e+001	4.742707e+000	67	15	3.158383e+000	0	0	0	0	0	0	47.6396	1	1	44.7812	14.8462
DATA	865	11	45	0	0	ASCRP3013159	ASCRP3013159	7861.36	297	7.909363e+001	7.969002e+000	99	17	5.749427e+000	0	0	0	0	0	0	81.278	1	1	45.4864	16.5484
DATA	866	11	46	0	0	ASCRP3005878	ASCRP3005878	7887	296.971	2.803995e+001	2.967685e+000	46.5	15	3.259020e+000	0	0	0	0	0	0	28.8479	1	1	46.8651	14.6061
DATA	867	11	47	0	0	ASCRP3004310	ASCRP3004310	7912.39	296.931	4.422067e+000	1.066885e+000	24	14	3.312083e+000	0	0	0	0	0	0	4.55448	1	0	53.8203	14.6452
DATA	868	11	48	0	0	ASCRP3004840	ASCRP3004840	7937.88	297	9.757014e+002	9.757496e+001	993	15.5	4.074592e+000	0	0	0	0	0	0	1005.93	1	1	49.8279	16.4667
DATA	869	11	49	0	0	ASCRP3012920	ASCRP3012920	7963.08	297.364	1.974727e+001	2.199716e+000	39	15.5	3.601075e+000	0	0	0	0	0	0	20.3764	1	1	45.835	14.75
DATA	870	11	50	0	0	ASCRP3011770	ASCRP3011770	7988.74	297.188	3.022058e+002	3.023608e+001	318	17	4.931439e+000	0	0	0	0	0	0	312.128	1	1	46.5243	17.6296
DATA	871	11	51	0	0	ASCRP3001837	ASCRP3001837	8013.58	296.573	3.454344e+001	3.587216e+000	53	15.5	5.145888e+000	0	0	0	0	0	0	35.7121	1	1	57.5363	15.5357
DATA	872	11	52	0	0	ASCRP3001979	ASCRP3001979	8039.44	297.246	6.922028e+001	6.989208e+000	89	15	5.052191e+000	0	0	0	0	0	0	71.603	1	1	46.8651	15.1034
DATA	873	11	53	0	0	ASCRP3007359	ASCRP3007359	8064.63	296.985	5.384584e+001	5.470552e+000	76	14	3.974380e+000	0	0	0	0	0	0	55.74	1	1	45.4864	14.0645
DATA	874	11	54	0	0	ASCRP3009536	ASCRP3009536	8090	296.545	1.169477e+002	1.173455e+001	141	16	4.565674e+000	0	0	0	0	0	0	121.147	1	1	55.8519	16.0857
DATA	875	11	55	0	0	ASCRP3004477	ASCRP3004477	8115.78	297.154	6.549443e+002	6.550153e+001	691.5	15.5	3.549163e+000	0	0	0	0	0	0	678.704	1	1	45.835	15.8214
DATA	876	11	56	0	0	Negative015	Negative015	8140.58	296.573	5.000103e+000	1.086347e+000	23	16	3.251137e+000	0	0	0	0	0	0	5.18448	1	1	57.5363	14.6452
DATA	877	11	57	0	0	ASCRP3003827	ASCRP3003827	8166.21	297	3.962877e+001	4.078490e+000	58	16	5.520450e+000	0	0	0	0	0	0	41.1002	1	1	46.8651	16.2414
DATA	878	11	58	0	0	ASCRP3000078	ASCRP3000078	8191.58	296.573	7.393989e+001	7.456543e+000	96	16	3.856568e+000	0	0	0	0	0	0	76.7149	1	1	57.5363	15.1613
DATA	879	11	59	0	0	ASCRP3003434	ASCRP3003434	8216.93	296.705	1.485024e+001	1.770297e+000	33.5	17	4.892187e+000	0	0	0	0	0	0	15.4101	1	1	44.0646	15.8276
DATA	880	11	60	0	0	ASCRP3012374	ASCRP3012374	8242.51	297.138	1.127299e+002	1.131410e+001	131.5	16	4.048143e+000	0	0	0	0	0	0	116.982	1	1	45.1352	15.8148
DATA	881	11	61	0	0	ASCRP3012175	ASCRP3012175	8268	296.687	2.603235e+001	2.775815e+000	43	15	3.965960e+000	0	0	0	0	0	0	27.0187	1	1	45.4864	15.1071
DATA	882	11	62	0	0	ASCRP3002031	ASCRP3002031	8293.19	297.032	1.727395e+001	1.977980e+000	37	16.5	4.580825e+000	0	0	0	0	0	0	17.9266	1	1	45.4864	17.5294
DATA	883	11	63	0	0	ASCRP3009154	ASCRP3009154	8318.55	296.954	1.738369e+001	1.987602e+000	36	16	4.022457e+000	0	0	0	0	0	0	18.0393	1	1	44.7812	15.3611
DATA	884	11	64	0	0	ASCRP3007463	ASCRP3007463	8344.41	297.206	2.230436e+002	2.232518e+001	247.5	15	4.646918e+000	0	0	0	0	0	0	231.405	1	1	46.5243	14.9231
DATA	885	11	65	0	0	ASCRP3006388	ASCRP3006388	8369.61	297.029	2.938606e+001	3.092695e+000	47	14	3.052246e+000	0	0	0	0	0	0	30.4825	1	1	47.5395	14.0435
DATA	886	11	66	0	0	ASCRP3001444	ASCRP3001444	8394.78	297.185	6.748699e+001	6.817247e+000	85	16	5.297226e+000	0	0	0	0	0	0	69.9837	1	1	45.4864	15
DATA	887	11	67	0	0	Negative044	Negative044	8420.33	296.5	9.800926e-001	9.659115e-001	19	17	5.129102e+000	0	0	0	0	0	0	0.543055	0	0	57.5363	16
DATA	889	11	69	0	0	CUST_17_PI418767722	NM_003753	8471.06	297.086	5.083121e+001	5.173981e+000	72	14	4.103345e+000	0	0	0	0	0	0	52.6542	1	1	46.8651	15.1379
DATA	890	11	70	0	0	ASCRP3005121	ASCRP3005121	8496.63	297.265	1.008252e+002	1.012868e+001	123	14	4.869442e+000	0	0	0	0	0	0	104.39	1	1	46.5243	14.4348
DATA	891	11	71	0	0	ASCRP3006753	ASCRP3006753	8521.58	296.427	1.080295e+001	1.449303e+000	29.5	14	3.139242e+000	0	0	0	0	0	0	11.1815	1	1	57.5363	13.625
DATA	892	11	72	0	0	ASCRP3004032	ASCRP3004032	8547.4	296.853	1.920289e+002	1.922721e+001	208	16	4.256592e+000	0	0	0	0	0	0	198.637	1	1	48.8603	14.8696
DATA	893	11	73	0	0	ASCRP3005586	ASCRP3005586	8573.09	296.571	4.292912e+001	4.400519e+000	62	17	4.085297e+000	0	0	0	0	0	0	44.3851	1	1	47.8731	15.7586
DATA	894	11	74	0	0	ASCRP3009675	ASCRP3009675	8597.93	296.707	3.007952e+001	3.159791e+000	50	14	4.327954e+000	0	0	0	0	0	0	31.0825	1	1	49.1849	14.7419
DATA	895	11	75	0	0	ASCRP3007066	ASCRP3007066	8623.63	297	1.890094e+002	1.892573e+001	215	14	4.079263e+000	0	0	0	0	0	0	195.194	1	1	48.5334	14.225
DATA	896	11	76	0	0	ASCRP3002100	ASCRP3002100	8648.86	296.743	2.722912e+002	2.724635e+001	302	16	3.301352e+000	0	0	0	0	0	0	281.065	1	1	48.2044	15.9677
DATA	897	11	77	0	0	ASCRP3003633	ASCRP3003633	8674.11	296.5	2.908680e+001	3.065918e+000	49	15	4.472136e+000	0	0	0	0	0	0	30.0097	1	1	56.9804	15
DATA	898	11	78	0	0	ASCRP3002549	ASCRP3002549	8699.5	296.5	1.046070e+004	1.046071e+003	10698	14.5	5.393268e+000	0	0	0	0	0	0	10787.3	1	1	57.5363	14.9412
DATA	899	11	79	0	0	ASCRP3008003	ASCRP3008003	8725.21	296.875	6.342051e+002	6.342793e+001	673	14	4.665353e+000	0	0	0	0	0	0	653.659	1	1	47.5395	15.4
DATA	900	11	80	0	0	ASCRP3005623	ASCRP3005623	8750.46	296.816	3.736182e+002	3.737443e+001	405	15	4.633329e+000	0	0	0	0	0	0	384.923	1	1	49.8279	15.375
DATA	901	11	81	0	0	ASCRP3006946	ASCRP3006946	8776.09	296.853	2.189155e+002	2.191308e+001	243	16	3.670555e+000	0	0	0	0	0	0	225.456	1	1	46.8651	15.8378
DATA	902	11	82	0	0	ASCRP3001855	ASCRP3001855	8801	296.455	2.873547e+001	3.033241e+000	48.5	15	4.339942e+000	0	0	0	0	0	0	29.5868	1	1	55.8519	15.0455
DATA	903	12	1	0	0	ASCRP3003755	ASCRP3003755	6756.63	304.971	3.091758e+002	3.093228e+001	344	15.5	3.319177e+000	0	0	0	0	0	0	324.241	1	1	46.8651	15.2059
DATA	904	12	2	0	0	ASCRP3011302	ASCRP3011302	6782.57	305.014	9.386113e+000	1.342412e+000	28.5	15	4.133690e+000	0	0	0	0	0	0	9.77997	1	1	47.8731	15.1714
DATA	905	12	3	1028	1	(+)E1A_r60_n11	E1A_r60_n11	6807.67	304.9	2.164493e+001	2.369945e+000	39	12	3.563483e+000	0	0	0	0	0	0	22.4253	1	1	46.8651	12.4286
DATA	906	12	4	0	0	ASCRP3000945	ASCRP3000945	6832.89	305.057	3.177316e+001	3.322182e+000	52.5	15	4.606436e+000	0	0	0	0	0	0	32.7444	1	1	46.8651	15.4118
DATA	907	12	5	1028	1	(+)E1A_r60_a107	E1A_r60_a107	6857.87	305.131	1.714660e+001	1.972468e+000	37	15	3.208340e+000	0	0	0	0	0	0	17.5867	1	1	44.4243	16.2963
DATA	908	12	6	0	0	ASCRP3006718	ASCRP3006718	6883.42	305.138	1.307891e+001	1.633870e+000	32.5	14	4.404055e+000	0	0	0	0	0	0	13.3559	1	1	44.7812	15.0645
DATA	909	12	7	0	0	ASCRP3003824	ASCRP3003824	6909.16	304.897	1.296576e+002	1.300297e+001	147	14	4.273226e+000	0	0	0	0	0	0	131.889	1	1	46.5243	14.0513
DATA	910	12	8	0	0	ASCRP3000184	ASCRP3000184	6935.03	305.067	3.377224e+001	3.518394e+000	56	14	4.250490e+000	0	0	0	0	0	0	34.2295	1	1	44.0646	15
DATA	911	12	9	0	0	ASCRP3009348	ASCRP3009348	6960.09	304.918	7.336361e+002	7.337029e+001	742	16	4.372439e+000	0	0	0	0	0	0	741.337	1	1	51.0895	16.2414
DATA	912	12	10	0	0	ASCRP3008468	ASCRP3008468	6985.15	305.087	4.842471e+001	4.943101e+000	68	15	3.498526e+000	0	0	0	0	0	0	48.799	1	1	46.8651	15.2368
DATA	913	12	11	0	0	ASCRP3002260	ASCRP3002260	7010.5	305	3.090215e+002	3.091816e+001	330	14	4.329867e+000	0	0	0	0	0	0	310.682	1	1	54.1152	14.4054
DATA	914	12	12	0	0	ASCRP3009281	ASCRP3009281	7036.07	304.974	7.239102e+001	7.307392e+000	88	15	4.765731e+000	0	0	0	0	0	0	72.6319	1	1	46.8651	15.7073
DATA	915	12	13	0	0	ASCRP3010544	ASCRP3010544	7061.57	305.149	9.262681e+000	1.361941e+000	28	13	4.254025e+000	0	0	0	0	0	0	9.27702	1	1	46.1809	13.8947
DATA	916	12	14	0	0	ASCRP3009133	ASCRP3009133	7086.91	304.935	1.462215e+001	1.771344e+000	33	17	5.436107e+000	0	0	0	0	0	0	14.6252	1	1	54.4085	15.9143
DATA	917	12	15	0	0	ASCRP3003639	ASCRP3003639	7112.24	305	3.580283e+002	3.581682e+001	377.5	19	4.182105e+000	0	0	0	0	0	0	357.692	1	1	46.8651	17.64
DATA	918	12	16	0	0	ASCRP3005576	ASCRP3005576	7137.5	305	1.097518e+002	1.102081e+001	123	15	5.087983e+000	0	0	0	0	0	0	109.554	1	1	54.1152	16.9643
DATA	919	12	17	0	0	ASCRP3006082	ASCRP3006082	7163.09	304.896	1.284449e+002	1.288355e+001	148	15	3.012699e+000	0	0	0	0	0	0	128.138	1	1	46.8651	15.8276
DATA	920	12	18	0	0	ASCRP3013443	ASCRP3013443	7188.24	305	1.739624e+002	1.742512e+001	192	15.5	4.193591e+000	0	0	0	0	0	0	173.475	1	1	46.8651	16
DATA	921	12	19	0	0	ASCRP3008771	ASCRP3008771	7214	304.648	1.736250e+002	1.739143e+001	192	14.5	3.604293e+000	0	0	0	0	0	0	173.127	1	1	47.2035	14.9063
DATA	922	12	20	0	0	ASCRP3006202	ASCRP3006202	7239.42	304.573	3.514701e+001	3.654966e+000	52	16	4.043038e+000	0	0	0	0	0	0	35.0482	1	1	65	16.8846
DATA	923	12	21	0	0	ASCRP3001872	ASCRP3001872	7264.46	304.176	2.654301e+002	2.656193e+001	281	15.5	3.758806e+000	0	0	0	0	0	0	264.771	1	1	48.8603	15.9583
DATA	924	12	22	1028	1	(+)E1A_r60_a107	E1A_r60_a107	7290	304.545	1.978613e+001	2.217959e+000	38	16	3.942110e+000	0	0	0	0	0	0	19.7424	1	1	55.8519	16.6667
DATA	925	12	23	0	0	ASCRP3013088	ASCRP3013088	7315.12	304.473	3.499157e+003	3.499171e+002	3537	16	4.104407e+000	0	0	0	0	0	0	3493.36	1	1	48.8603	16.3333
DATA	926	12	24	0	0	ASCRP3002695	ASCRP3002695	7340.57	304.608	6.220737e+001	6.300763e+000	79	16	4.030529e+000	0	0	0	0	0	0	62.1441	1	1	49.1849	16.3871
DATA	927	12	25	0	0	ASCRP3010781	ASCRP3010781	7366.12	304.553	4.639400e+001	4.745989e+000	64	15	4.044237e+000	0	0	0	0	0	0	46.3852	1	1	49.5074	14.7568
DATA	928	12	26	0	0	ASCRP3002753	ASCRP3002753	7391.58	304.573	1.229797e+000	1.006811e+000	19	16	3.369280e+000	0	0	0	0	0	0	1.23069	1	0	57.5363	15.7353
DATA	929	12	27	0	0	CUST_12_PI418767722	NM_001861	7417.23	304.606	1.498901e+001	1.800890e+000	32.5	18.5	3.971377e+000	0	0	0	0	0	0	15.0153	1	1	45.835	17.4706
DATA	930	12	28	0	0	ASCRP3008211	ASCRP3008211	7442.32	304.622	1.080134e+003	1.080180e+002	1080	16	4.033995e+000	0	0	0	0	0	0	1083.22	1	1	51.0895	16.1613
DATA	931	12	29	0	0	ASCRP3007564	ASCRP3007564	7467.39	304.373	5.983911e+000	1.161858e+000	23.5	15	4.166381e+000	0	0	0	0	0	0	6.00847	1	1	45.835	15.1111
DATA	932	12	30	0	0	Negative055	Negative055	7493.33	304.5	1.577949e+000	1.007109e+000	20	15	3.995461e+000	0	0	0	0	0	0	1.5864	1	0	57.5363	15.3125
DATA	933	12	31	0	0	ASCRP3000660	ASCRP3000660	7518.6	304.849	4.583095e+001	4.689536e+000	67	15	5.282915e+000	0	0	0	0	0	0	46.1322	1	1	48.5334	15.2333
DATA	934	12	32	0	0	ASCRP3004548	ASCRP3004548	7543.85	304.575	1.425016e+002	1.428465e+001	161.5	16	4.787753e+000	0	0	0	0	0	0	143.643	1	1	48.5334	15.4516
DATA	935	12	33	0	0	ASCRP3002011	ASCRP3002011	7569.08	304.225	1.929315e+001	2.168758e+000	39	16	2.399199e+000	0	0	0	0	0	0	19.4766	1	1	46.8651	15.4483
DATA	936	12	34	0	0	ASCRP3011875	ASCRP3011875	7594.96	304.269	6.063376e+001	6.143532e+000	78	15	3.138471e+000	0	0	0	0	0	0	61.2979	1	1	45.835	14.9167
DATA	937	12	35	0	0	ASCRP3002018	ASCRP3002018	7620.18	304.442	1.139870e+003	1.139913e+002	1175	15	4.789722e+000	0	0	0	0	0	0	1153.94	1	1	50.1463	16.0541
DATA	938	12	36	0	0	ASCRP3009643	ASCRP3009643	7645.2	304.169	7.679093e+001	7.742178e+000	95.5	16	5.122236e+000	0	0	0	0	0	0	77.8553	1	1	47.5395	16.6389
DATA	939	12	37	0	0	ASCRP3006276	ASCRP3006276	7671.06	304.09	1.168554e+001	1.528225e+000	29	15	4.232990e+000	0	0	0	0	0	0	11.8652	1	1	46.8651	14.9737
DATA	940	12	38	0	0	ASCRP3006559	ASCRP3006559	7696.5	304.5	1.493460e+004	1.493460e+003	15115	16	5.237229e+000	0	0	0	0	0	0	15184.2	1	1	57.5363	16
DATA	941	12	39	0	0	ASCRP3012100	ASCRP3012100	7721.69	304.446	5.789381e+001	5.872103e+000	76.5	15	2.824299e+000	0	0	0	0	0	0	58.9447	1	1	48.5334	15.68
DATA	942	12	40	0	0	ASCRP3006922	ASCRP3006922	7747.14	304.125	1.928698e+001	2.163719e+000	38.5	15	3.068659e+000	0	0	0	0	0	0	19.6662	1	1	46.8651	15.3333
DATA	943	12	41	0	0	ASCRP3013250	ASCRP3013250	7772.5	304.5	1.833616e+001	2.078832e+000	35	15.5	4.206948e+000	0	0	0	0	0	0	18.7202	1	1	57.5363	15.9286
DATA	944	12	42	0	0	ASCRP3005521	ASCRP3005521	7797.49	304.458	3.283207e+001	3.425832e+000	55	15	4.086432e+000	0	0	0	0	0	0	33.5638	1	1	48.8603	15.0323
DATA	945	12	43	0	0	ASCRP3003146	ASCRP3003146	7823.42	304.427	1.532609e+001	1.817483e+000	35	15	3.535160e+000	0	0	0	0	0	0	15.6883	1	1	57.5363	15.1429
DATA	946	12	44	0	0	ASCRP3005950	ASCRP3005950	7848.58	304.427	7.694493e+003	7.694499e+002	7982.5	18	5.288514e+000	0	0	0	0	0	0	7885.99	1	1	57.5363	17.8261
DATA	947	12	45	0	0	ASCRP3002895	ASCRP3002895	7874.08	304.167	5.283144e+001	5.372265e+000	70	16	4.311358e+000	0	0	0	0	0	0	54.2145	1	1	46.8651	16.6341
DATA	949	12	47	0	0	ASCRP3004321	ASCRP3004321	7925.06	304.239	2.463481e+002	2.465400e+001	272	14	2.883963e+000	0	0	0	0	0	0	253.348	1	1	46.8651	14.4
DATA	950	12	48	0	0	ASCRP3006982	ASCRP3006982	7950.36	304.274	1.921091e+001	2.152725e+000	39	14.5	3.530491e+000	0	0	0	0	0	0	19.7763	1	1	48.5334	14.4667
DATA	951	12	49	0	0	A_23_P122216	NM_002317	7975.44	303.906	1.906277e+001	2.139066e+000	38.5	15	3.947406e+000	0	0	0	0	0	0	19.6439	1	1	44.4243	14.7857
DATA	952	12	50	0	0	ASCRP3011083	ASCRP3011083	8001.42	304.427	3.226781e+004	3.226781e+003	32927	15.5	4.548969e+000	0	0	0	0	0	0	33276.2	1	1	57.5363	15.7857
DATA	953	12	51	0	0	ASCRP3002739	ASCRP3002739	8026.44	304.507	3.134048e+001	3.280418e+000	50	15	4.849343e+000	0	0	0	0	0	0	32.3444	1	1	47.8731	14.871
DATA	954	12	52	0	0	ASCRP3005812	ASCRP3005812	8051.92	304.392	1.870135e+002	1.872640e+001	213	14	4.092241e+000	0	0	0	0	0	0	193.149	1	1	48.8603	13.8519
DATA	955	12	53	0	0	ASCRP3011222	ASCRP3011222	8077.1	304.082	2.436848e+001	2.621900e+000	43	14	3.651972e+000	0	0	0	0	0	0	25.186	1	1	44.7812	14.7647
DATA	956	12	54	0	1	RC3	RC3	8102.61	304.069	9.826302e-001	9.669876e-001	17	15	3.893621e+000	0	0	0	0	0	0	-1.02965	0	0	53.8203	15.5313
DATA	957	12	55	0	0	ASCRP3007224	ASCRP3007224	8128.02	304.136	1.475766e+003	1.475797e+002	1518	16.5	3.759995e+000	0	0	0	0	0	0	1526.87	1	1	49.5074	16.2857
DATA	958	12	56	0	0	ASCRP3005278	ASCRP3005278	8153.46	304.324	6.332955e+001	6.406233e+000	83	15	3.384258e+000	0	0	0	0	0	0	65.5463	1	1	47.2035	15.1034
DATA	959	12	57	0	0	ASCRP3006349	ASCRP3006349	8179.01	304.115	5.273765e+003	5.273774e+002	5373	16	3.203828e+000	0	0	0	0	0	0	5460.49	1	1	48.2044	15.7419
DATA	960	12	58	0	0	Negative034	Negative034	8204.5	304	6.570037e+000	1.167860e+000	24.5	18	5.444666e+000	0	0	0	0	0	0	6.80461	1	1	54.1152	17.1471
DATA	961	12	59	0	0	ASCRP3010820	ASCRP3010820	8229.46	303.881	1.101878e+001	1.464919e+000	30	17	4.643275e+000	0	0	0	0	0	0	11.4146	1	1	42.9674	16.68
DATA	962	12	60	0	0	ASCRP3012647	ASCRP3012647	8255.09	304.065	3.007056e+000	1.011016e+000	21.5	15	4.268749e+000	0	0	0	0	0	0	3.11528	1	0	54.4085	15
DATA	963	12	61	0	0	ASCRP3006651	ASCRP3006651	8280.63	304.042	1.855543e+002	1.858052e+001	196.5	15	3.629382e+000	0	0	0	0	0	0	192.241	1	1	48.2044	16.3793
DATA	964	12	62	0	0	ASCRP3009586	ASCRP3009586	8305.84	303.959	1.357829e+002	1.361255e+001	158	17	4.471818e+000	0	0	0	0	0	0	140.675	1	1	46.8651	16.0526
DATA	965	12	63	0	0	ASCRP3009076	ASCRP3009076	8331.5	304	1.309492e+002	1.313046e+001	148	15	4.323460e+000	0	0	0	0	0	0	135.652	1	1	54.1152	14.3333
DATA	966	12	64	0	0	ASCRP3001513	ASCRP3001513	8356.5	304	9.810964e-001	9.654947e-001	19	15	2.893959e+000	0	0	0	0	0	0	0.0584556	0	0	54.1152	14.125
DATA	967	12	65	0	0	ASCRP3004933	ASCRP3004933	8382	304	4.504591e+000	1.065581e+000	23	14.5	4.645389e+000	0	0	0	0	0	0	4.66465	1	0	54.9904	14.0313
DATA	968	12	66	0	0	ASCRP3002567	ASCRP3002567	8407.36	304.13	2.731335e+002	2.733042e+001	294	16	5.311248e+000	0	0	0	0	0	0	282.755	1	1	46.8651	14.931
DATA	969	12	67	0	0	ASCRP3011424	ASCRP3011424	8432.77	304	5.399851e+001	5.485621e+000	73	15	4.642182e+000	0	0	0	0	0	0	55.8844	1	1	46.1809	15.3704
DATA	970	12	68	0	0	ASCRP3005844	ASCRP3005844	8458.35	304.12	1.864972e+002	1.867475e+001	215	14	4.384534e+000	0	0	0	0	0	0	192.935	1	1	48.8603	14.5
DATA	971	12	69	0	0	ASCRP3012734	ASCRP3012734	8483.48	304.063	1.602361e+001	1.871538e+000	35	15	3.634576e+000	0	0	0	0	0	0	16.5704	1	1	44.0646	14.9167
DATA	972	12	70	0	0	ASCRP3012347	ASCRP3012347	8509.05	303.89	3.336846e+002	3.338248e+001	368	14	4.099075e+000	0	0	0	0	0	0	344.932	1	1	46.8651	14.8125
DATA	973	12	71	0	0	ASCRP3002940	ASCRP3002940	8534.57	304.012	3.905617e+002	3.906816e+001	417	16	4.462359e+000	0	0	0	0	0	0	403.53	1	1	49.8279	15.4667
DATA	974	12	72	0	0	ASCRP3007316	ASCRP3007316	8559.93	303.8	9.532715e+001	9.581765e+000	118	17	4.358464e+000	0	0	0	0	0	0	98.4493	1	1	46.8651	16.0606
DATA	975	12	73	0	0	Negative034	Negative034	8585.5	304	5.439692e+000	1.111072e+000	25	17	4.711800e+000	0	0	0	0	0	0	5.61486	1	1	54.1152	16.8571
DATA	976	12	74	0	0	ASCRP3001148	ASCRP3001148	8610.25	303.971	1.183781e+001	1.529971e+000	31.5	14	5.005868e+000	0	0	0	0	0	0	12.2132	1	1	46.1809	14.9394
DATA	977	12	75	0	0	A_23_P23303	NM_003686	8635.88	304.058	1.497335e+001	1.783942e+000	33	15	3.954397e+000	0	0	0	0	0	0	15.4403	1	1	40.2912	15.6176
DATA	978	12	76	0	0	ASCRP3007578	ASCRP3007578	8661.32	304	8.037379e+002	8.037964e+001	856.5	15	4.210720e+000	0	0	0	0	0	0	828.411	1	1	49.1849	15.2143
DATA	979	12	77	0	0	ASCRP3007443	ASCRP3007443	8687.07	303.806	5.201003e+002	5.201909e+001	557	15	5.027345e+000	0	0	0	0	0	0	535.834	1	1	46.8651	14.875
DATA	980	12	78	0	0	ASCRP3013128	ASCRP3013128	8712.17	303.736	3.594405e+001	3.723259e+000	55.5	15	4.551837e+000	0	0	0	0	0	0	37.0162	1	1	47.5395	15.9459
DATA	981	12	79	0	0	ASCRP3006037	ASCRP3006037	8737.02	303.638	1.061028e+001	1.438535e+000	29	14	4.220710e+000	0	0	0	0	0	0	10.9228	1	1	38.2652	14.5758
DATA	982	12	80	0	0	ASCRP3010523	ASCRP3010523	8763.22	303.492	1.233305e+001	1.570115e+000	31	15	4.518667e+000	0	0	0	0	0	0	12.6921	1	1	42.9674	15.7179
DATA	983	12	81	0	0	ASCRP3006741	ASCRP3006741	8788.5	303.944	1.046356e+003	1.046402e+002	1051.5	15	3.764719e+000	0	0	0	0	0	0	1076.46	1	1	48.5334	14.9429
DATA	984	12	82	0	0	ASCRP3001619	ASCRP3001619	8814	304	6.341220e+001	6.415318e+000	83	15	4.481830e+000	0	0	0	0	0	0	65.2233	1	1	46.8651	15.2333
DATA	985	13	1	0	0	ASCRP3009477	ASCRP3009477	6743.69	312.414	5.353040e+001	5.437178e+000	75	15	4.368425e+000	0	0	0	0	0	0	56.181	1	1	46.5243	15.5622
DATA	986	13	2	0	0	ASCRP3005805	ASCRP3005805	6769.48	312.13	1.477839e+001	1.761781e+000	32.5	13.5	2.821638e+000	0	0	0	0	0	0	15.4087	1	1	47.5395	13.4643
DATA	987	13	3	0	0	A_23_P215720	NM_000492	6794.61	312.069	2.707161e+001	2.873947e+000	49	12	4.169145e+000	0	0	0	0	0	0	28.0591	1	1	53.8203	12.8966
DATA	988	13	4	0	0	ASCRP3009639	ASCRP3009639	6819.94	312.051	4.988221e+002	4.989165e+001	533	14	3.894135e+000	0	0	0	0	0	0	514.184	1	1	48.2044	14.4167
DATA	989	13	5	0	0	ASCRP3010723	ASCRP3010723	6845.78	312.084	1.527217e+002	1.530326e+001	175.5	14	4.519978e+000	0	0	0	0	0	0	156.621	1	1	49.8279	14.2593
DATA	990	13	6	0	0	ASCRP3013168	ASCRP3013168	6870.76	312.023	4.038952e+002	4.040140e+001	434	15.5	3.437621e+000	0	0	0	0	0	0	412.366	1	1	51.0895	15.9
DATA	991	13	7	0	0	ASCRP3003376	ASCRP3003376	6896.16	312.19	3.230904e+001	3.377292e+000	53	14	4.570782e+000	0	0	0	0	0	0	32.8496	1	1	45.1352	14.7273
DATA	992	13	8	0	0	ASCRP3010669	ASCRP3010669	6921.83	312	1.802945e+002	1.805645e+001	200	14	4.084815e+000	0	0	0	0	0	0	182.642	1	1	46.8651	14
DATA	993	13	9	0	0	ASCRP3010135	ASCRP3010135	6947.19	311.944	1.493574e+001	1.792087e+000	32	15	4.990313e+000	0	0	0	0	0	0	15.0811	1	1	46.8651	15.75
DATA	994	13	10	0	0	ASCRP3012389	ASCRP3012389	6971.69	312.328	4.397609e+000	1.086248e+000	23.5	15	2.210289e+000	0	0	0	0	0	0	4.42749	1	0	42.2201	14.6087
DATA	995	13	11	0	0	ASCRP3005653	ASCRP3005653	6998.25	311.989	1.505310e+003	1.505343e+002	1546.5	15	3.885681e+000	0	0	0	0	0	0	1511.7	1	1	51.4001	15.5128
DATA	996	13	12	0	0	ASCRP3009506	ASCRP3009506	7022.84	311.897	3.250235e+001	3.399959e+000	50.5	14.5	4.710465e+000	0	0	0	0	0	0	32.5726	1	1	46.5243	14.9737
DATA	997	13	13	0	0	ASCRP3013350	ASCRP3013350	7048.62	312.23	2.868577e+001	3.037826e+000	48	14.5	4.784947e+000	0	0	0	0	0	0	28.6907	1	1	48.5334	14.7941
DATA	998	13	14	0	0	ASCRP3008091	ASCRP3008091	7074.29	312.307	1.502545e+001	1.805674e+000	35	14	4.555984e+000	0	0	0	0	0	0	15.0043	1	1	48.5334	14.0968
DATA	999	13	15	0	0	ASCRP3011151	ASCRP3011151	7099.33	312.25	8.493388e+001	8.552362e+000	103	17.5	4.756892e+000	0	0	0	0	0	0	84.7114	1	1	47.5395	16.7813
DATA	1000	13	16	0	0	ASCRP3005391	ASCRP3005391	7125.02	312.109	3.357510e+003	3.357525e+002	3335.5	17	4.285098e+000	0	0	0	0	0	0	3345.55	1	1	52.3208	17.1724
DATA	1001	13	17	0	0	ASCRP3000839	ASCRP3000839	7150.24	312.088	6.645326e+001	6.720785e+000	83	15	4.031621e+000	0	0	0	0	0	0	66.1694	1	1	46.1809	15.5714
DATA	1002	13	18	0	0	ASCRP3011404	ASCRP3011404	7175.5	312	3.268962e+001	3.419887e+000	50	16	4.760049e+000	0	0	0	0	0	0	32.5352	1	1	54.1152	15.5161
DATA	1003	13	19	0	0	AS_circRNA_control202	AS_circRNA_control202	7201.07	311.986	1.224312e+002	1.228430e+001	136.5	14	3.627553e+000	0	0	0	0	0	0	121.821	1	1	46.8651	14.6774
DATA	1004	13	20	0	0	ASCRP3003501	ASCRP3003501	7226.56	312	6.089174e+002	6.090004e+001	628	16	3.501583e+000	0	0	0	0	0	0	605.847	1	1	49.8279	15.7586
DATA	1005	13	21	0	0	ASCRP3001218	ASCRP3001218	7251.55	311.915	1.631062e+002	1.634155e+001	178	16.5	4.273892e+000	0	0	0	0	0	0	162.309	1	1	49.8279	17.1154
DATA	1006	13	22	0	0	ASCRP3005130	ASCRP3005130	7277.5	312	5.054456e+000	1.124598e+000	24	15	3.501583e+000	0	0	0	0	0	0	5.03125	1	1	54.1152	15.7586
DATA	1007	13	23	0	0	ASCRP3003153	ASCRP3003153	7302.56	312	1.065024e+003	1.065071e+002	1078	16	3.746603e+000	0	0	0	0	0	0	1060.63	1	1	49.8279	16.037
DATA	1008	13	24	0	0	ASCRP3009439	ASCRP3009439	7327.61	311.761	2.183381e+001	2.402933e+000	40.5	16	4.113767e+000	0	0	0	0	0	0	21.7585	1	1	47.5395	16
DATA	1009	13	25	0	0	ASCRP3000041	ASCRP3000041	7353.47	311.863	3.836630e+001	3.965498e+000	56	15	4.366219e+000	0	0	0	0	0	0	38.2623	1	1	48.2044	15.2286
DATA	1010	13	26	0	0	ASCRP3006250	ASCRP3006250	7378.89	312.278	5.675086e+001	5.762857e+000	74	15	3.671577e+000	0	0	0	0	0	0	56.64	1	1	47.5395	15.2703
DATA	1011	13	27	0	0	ASCRP3001693	ASCRP3001693	7404.32	312.116	7.476832e+001	7.543531e+000	93.5	17	4.368140e+000	0	0	0	0	0	0	74.6992	1	1	46.5243	16.875
DATA	1012	13	28	0	0	ASCRP3001240	ASCRP3001240	7429.84	312.302	9.830747e+001	9.881466e+000	115	16.5	4.704151e+000	0	0	0	0	0	0	98.3181	1	1	45.1352	16.75
DATA	1013	13	29	0	0	ASCRP3000804	ASCRP3000804	7455.1	312.127	3.758303e+001	3.888730e+000	54	16	4.087900e+000	0	0	0	0	0	0	37.6324	1	1	46.8651	16.2286
DATA	1014	13	30	0	0	ASCRP3004177	ASCRP3004177	7480.62	311.973	4.408053e+001	4.519486e+000	64	14	3.047753e+000	0	0	0	0	0	0	44.1951	1	1	48.8603	14.9744
DATA	1015	13	31	0	0	ASCRP3004261	ASCRP3004261	7505.83	311.681	8.753472e+000	1.326025e+000	28	15	4.216617e+000	0	0	0	0	0	0	8.78821	1	1	46.8651	15.9118
DATA	1016	13	32	0	0	ASCRP3008747	ASCRP3008747	7531.27	312.357	8.435390e+001	8.493858e+000	100	15	5.058781e+000	0	0	0	0	0	0	84.7869	1	1	46.8651	14.9643
DATA	1017	13	33	0	0	ASCRP3006795	ASCRP3006795	7556.63	312.2	8.776158e+001	8.832210e+000	104.5	16	3.018462e+000	0	0	0	0	0	0	88.3378	1	1	45.4864	16
DATA	1018	13	34	0	0	ASCRP3004638	ASCRP3004638	7582.11	311.5	1.938854e+001	2.177838e+000	38	15	3.242345e+000	0	0	0	0	0	0	19.5473	1	1	56.9804	15.0263
DATA	1019	13	35	0	0	ASCRP3005979	ASCRP3005979	7607.5	311.5	1.121974e+001	1.496607e+000	30	15	4.610787e+000	0	0	0	0	0	0	11.3278	1	1	57.5363	15.7941
DATA	1020	13	36	0	0	ASCRP3003937	ASCRP3003937	7633	311.722	9.771520e+002	9.772020e+001	992	16	4.506752e+000	0	0	0	0	0	0	987.938	1	1	47.8731	16.5405
DATA	1021	13	37	0	0	Negative003	Negative003	7658.42	311.573	2.253365e+000	1.122097e+000	20	16	4.807402e+000	0	0	0	0	0	0	2.28163	1	0	57.5363	16.5556
DATA	1022	13	38	0	0	ASCRP3003947	ASCRP3003947	7683.58	311.573	1.886316e+002	1.888892e+001	208	16.5	4.852550e+000	0	0	0	0	0	0	191.271	1	1	57.5363	15.7059
DATA	1023	13	39	0	0	ASCRP3012449	ASCRP3012449	7709.11	311.5	6.678451e+000	1.189865e+000	25.5	17	4.778853e+000	0	0	0	0	0	0	6.78178	1	1	56.9804	17.1379
DATA	1024	13	40	0	0	ASCRP3011343	ASCRP3011343	7734.65	311.931	2.448125e+001	2.638286e+000	41.5	14	3.083494e+000	0	0	0	0	0	0	24.8924	1	1	48.5334	14.7857
DATA	1025	13	41	0	0	ASCRP3002910	ASCRP3002910	7760.03	311.864	2.417198e+003	2.417218e+002	2498	15.5	2.863966e+000	0	0	0	0	0	0	2461.24	1	1	46.5243	16.2667
DATA	1026	13	42	0	0	ASCRP3003092	ASCRP3003092	7785.56	311.742	1.453463e+001	1.753401e+000	33	14.5	4.553335e+000	0	0	0	0	0	0	14.82	1	1	46.1809	15.0938
DATA	1027	13	43	0	0	ASCRP3004061	ASCRP3004061	7810.8	311.652	2.041963e+001	2.264712e+000	39	15	3.629933e+000	0	0	0	0	0	0	20.8482	1	1	45.4864	15.2813
DATA	1028	13	44	0	0	ASCRP3008255	ASCRP3008255	7836.11	311.5	3.714844e+004	3.714845e+003	38582	18	5.131046e+000	0	0	0	0	0	0	37977.6	1	1	56.9804	17.5926
DATA	1029	13	45	0	0	Negative043	Negative043	7861.5	311.5	1.116832e+000	9.833413e-001	18	17	4.518666e+000	0	0	0	0	0	0	1.14315	1	0	65	17.9688
DATA	1030	13	46	0	0	ASCRP3011250	ASCRP3011250	7887.25	311.781	1.823497e+002	1.826106e+001	201	14.5	2.357696e+000	0	0	0	0	0	0	186.853	1	1	48.5334	14.3889
DATA	1031	13	47	0	0	ASCRP3007282	ASCRP3007282	7912.37	311.873	9.136685e+002	9.137205e+001	966	14	2.484711e+000	0	0	0	0	0	0	937.233	1	1	47.5395	14.4074
DATA	1032	13	48	0	0	ASCRP3010888	ASCRP3010888	7937.58	311.75	4.285857e+001	4.395098e+000	63	14	2.440423e+000	0	0	0	0	0	0	44.0109	1	1	48.5334	14.7931
DATA	1033	13	49	0	0	ASCRP3005437	ASCRP3005437	7962.96	311.778	3.541789e+001	3.672975e+000	55	15	3.223604e+000	0	0	0	0	0	0	36.4055	1	1	47.2035	15.0345
DATA	1034	13	50	0	0	ASCRP3012126	ASCRP3012126	7988.5	311.5	7.548958e+001	7.611267e+000	95	15	4.245661e+000	0	0	0	0	0	0	77.6712	1	1	57.5363	14.4444
DATA	1035	13	51	0	0	ASCRP3011366	ASCRP3011366	8013.67	311.5	1.060673e+002	1.065109e+001	126	15	4.033766e+000	0	0	0	0	0	0	109.223	1	1	57.5363	14.7333
DATA	1036	13	52	0	0	Negative053	Negative053	8039.42	311.427	1.506510e+000	9.819570e-001	20	14	5.165908e+000	0	0	0	0	0	0	1.55257	1	0	57.5363	14.0741
DATA	1037	13	53	0	0	ASCRP3008953	ASCRP3008953	8064.84	311.75	1.453083e+002	1.456315e+001	170	15	2.644257e+000	0	0	0	0	0	0	149.843	1	1	49.5074	15.087
DATA	1038	13	54	0	0	ASCRP3005780	ASCRP3005780	8090.36	311.726	1.665997e+002	1.668814e+001	192	15	3.560993e+000	0	0	0	0	0	0	171.906	1	1	51.7088	15.2857
DATA	1039	13	55	0	0	ASCRP3003801	ASCRP3003801	8115.6	311.712	1.668765e+001	1.929501e+000	36	15	3.705940e+000	0	0	0	0	0	0	17.2285	1	1	48.5334	15.6552
DATA	1040	13	56	0	0	ASCRP3007751	ASCRP3007751	8140.58	311.427	1.296450e+001	1.618021e+000	31	16	2.977599e+000	0	0	0	0	0	0	13.3918	1	1	57.5363	15.4074
DATA	1041	13	57	0	0	ASCRP3004613	ASCRP3004613	8166.42	311.427	7.542727e+000	1.226944e+000	27.5	14	2.467176e+000	0	0	0	0	0	0	7.7944	1	1	57.5363	14.2174
DATA	1042	13	58	0	0	A_23_P142849	NM_005168	8191.58	311.427	3.678825e+001	3.803898e+000	57	16	4.314930e+000	0	0	0	0	0	0	38.0276	1	1	57.5363	16.2162
DATA	1043	13	59	0	0	ASCRP3000060	ASCRP3000060	8217.29	311.577	8.911606e+001	8.963940e+000	110.5	18	4.784383e+000	0	0	0	0	0	0	92.1374	1	1	50.1463	17.0968
DATA	1044	13	60	0	0	ASCRP3001879	ASCRP3001879	8242.5	311.5	7.940948e+001	7.999612e+000	101	16	4.515581e+000	0	0	0	0	0	0	82.1168	1	1	49.1849	16.2381
DATA	1045	13	61	0	0	Negative042	Negative042	8267.61	311.069	2.163815e+001	2.369994e+000	40	16	4.249984e+000	0	0	0	0	0	0	22.3803	1	1	53.8203	16.0645
DATA	1046	13	62	0	0	ASCRP3009921	ASCRP3009921	8293.17	311.167	1.299844e+001	1.619989e+000	32	16.5	2.618323e+000	0	0	0	0	0	0	13.4443	1	1	40.6843	16.5882
DATA	1047	13	63	0	0	ASCRP3007829	ASCRP3007829	8318.89	311.406	2.743045e+001	2.908477e+000	45.5	17	4.271387e+000	0	0	0	0	0	0	28.3688	1	1	44.7812	16.2432
DATA	1048	13	64	0	0	ASCRP3000051	ASCRP3000051	8344.23	311.212	9.050380e+001	9.101891e+000	110.5	15	3.935375e+000	0	0	0	0	0	0	93.5944	1	1	45.835	14.1111
DATA	1049	13	65	0	0	ASCRP3010327	ASCRP3010327	8369.5	311	3.106936e+000	1.015770e+000	22.5	15	4.387367e+000	0	0	0	0	0	0	3.21267	1	0	54.1152	14.0938
DATA	1050	13	66	0	0	ASCRP3011491	ASCRP3011491	8394.95	311.133	4.732465e+002	4.733454e+001	463	16	5.087492e+000	0	0	0	0	0	0	489.233	1	1	47.5395	15.5152
DATA	1051	13	67	0	0	ASCRP3001636	ASCRP3001636	8420.55	311.343	6.354917e+001	6.428162e+000	83	15	4.661187e+000	0	0	0	0	0	0	65.6755	1	1	46.5243	15.32
DATA	1052	13	68	0	0	ASCRP3005614	ASCRP3005614	8445.73	311.219	1.356517e+002	1.359966e+001	159	15	4.050178e+000	0	0	0	0	0	0	140.151	1	1	48.2044	15.2414
DATA	1053	13	69	0	0	ASCRP3005004	ASCRP3005004	8471.3	311.143	7.892022e+001	7.951192e+000	100	16.5	5.210952e+000	0	0	0	0	0	0	81.5106	1	1	47.2035	16.5333
DATA	1054	13	70	0	0	ASCRP3003557	ASCRP3003557	8496.67	311.343	5.294986e+001	5.382854e+000	74.5	15	2.321740e+000	0	0	0	0	0	0	54.6647	1	1	45.835	15.0952
DATA	1055	13	71	0	0	ASCRP3000241	ASCRP3000241	8521.94	311.222	3.144782e+001	3.290687e+000	52	16	3.650717e+000	0	0	0	0	0	0	32.4539	1	1	46.8651	16.2857
DATA	1056	13	72	0	0	ASCRP3001008	ASCRP3001008	8547.31	311.044	4.382781e+001	4.488706e+000	65	16	4.537906e+000	0	0	0	0	0	0	45.2119	1	1	45.835	15
DATA	1057	13	73	0	0	Negative032	Negative032	8572.5	311	9.854952e-001	9.712425e-001	19	16	4.374887e+000	0	0	0	0	0	0	0.544309	0	0	54.1152	15.8378
DATA	1058	13	74	0	0	ASCRP3011750	ASCRP3011750	8597.96	311.167	2.126659e+001	2.337544e+000	41	14	3.794603e+000	0	0	0	0	0	0	21.9181	1	1	41.4593	14.4483
DATA	1059	13	75	0	0	ASCRP3009445	ASCRP3009445	8623.73	311.375	3.367245e+002	3.368644e+001	367	15	4.666527e+000	0	0	0	0	0	0	346.87	1	1	44.7812	14.6
DATA	1060	13	76	0	0	ASCRP3000701	ASCRP3000701	8649.06	311.092	2.847288e+001	3.008346e+000	48	15	4.252137e+000	0	0	0	0	0	0	29.3193	1	1	46.1809	14.9143
DATA	1061	13	77	0	0	ASCRP3012997	ASCRP3012997	8674.23	310.984	7.923830e+000	1.253682e+000	28	15	5.205656e+000	0	0	0	0	0	0	8.15613	1	1	45.4864	15.2667
DATA	1062	13	78	0	0	ASCRP3000319	ASCRP3000319	8699.63	310.79	1.726550e+001	1.981290e+000	37	17	4.574539e+000	0	0	0	0	0	0	17.7652	1	1	44.4243	16.9063
DATA	1063	13	79	0	0	ASCRP3002781	ASCRP3002781	8725.16	311.243	1.449776e+001	1.745617e+000	32	15.5	4.952072e+000	0	0	0	0	0	0	14.9111	1	1	46.5243	15.8611
DATA	1064	13	80	0	0	ASCRP3012971	ASCRP3012971	8750.7	311.219	2.541239e+001	2.720992e+000	46	15	3.149074e+000	0	0	0	0	0	0	26.129	1	1	47.8731	14.3333
DATA	1065	13	81	0	0	A_23_P218608	NM_015904	8776.08	311.242	1.032792e+001	1.418812e+000	29.5	15	3.683758e+000	0	0	0	0	0	0	10.6165	1	1	45.835	15.4848
DATA	1066	13	82	0	0	ASCRP3012573	ASCRP3012573	8801.09	310.935	4.678704e+001	4.778797e+000	67	15	4.134868e+000	0	0	0	0	0	0	48.088	1	1	54.4085	15.1064
DATA	1067	14	1	0	0	ASCRP3002063	ASCRP3002063	6756.72	319.8	1.516973e+002	1.519998e+001	173	14.5	2.553553e+000	0	0	0	0	0	0	158.255	1	1	49.1849	14.7778
DATA	1068	14	2	0	0	ASCRP3009880	ASCRP3009880	6782.16	319.912	4.359388e+002	4.360455e+001	463	13	4.979731e+000	0	0	0	0	0	0	451.929	1	1	46.5243	14.4815
DATA	1069	14	3	0	0	ASCRP3004252	ASCRP3004252	6807.28	319.955	4.953921e+001	5.048015e+000	68	14	3.562218e+000	0	0	0	0	0	0	51.0654	1	1	45.835	13.7576
DATA	1070	14	4	0	0	ASCRP3002136	ASCRP3002136	6832.89	319.5	1.770563e+000	9.910381e-001	21	15	4.463734e+000	0	0	0	0	0	0	1.81579	1	0	65	14.7297
DATA	1071	14	5	0	0	ASCRP3011841	ASCRP3011841	6858.22	319.756	4.796959e+001	4.896001e+000	69	15	4.281242e+000	0	0	0	0	0	0	48.9583	1	1	50.1463	14.9355
DATA	1072	14	6	0	0	ASCRP3001355	ASCRP3001355	6883.32	319.924	2.245815e+001	2.451937e+000	41	15	4.475320e+000	0	0	0	0	0	0	22.8227	1	1	45.835	15.4815
DATA	1073	14	7	0	0	ASCRP3009282	ASCRP3009282	6908.97	319.896	6.348292e+001	6.424693e+000	83	14	4.082140e+000	0	0	0	0	0	0	64.2629	1	1	46.8651	14.4286
DATA	1074	14	8	0	0	ASCRP3008683	ASCRP3008683	6934.48	319.652	7.872263e+001	7.934420e+000	98	13	3.618947e+000	0	0	0	0	0	0	79.4207	1	1	47.5395	13.25
DATA	1075	14	9	0	0	ASCRP3012422	ASCRP3012422	6959.81	319.628	1.543687e+001	1.836151e+000	34	15	4.763775e+000	0	0	0	0	0	0	15.5266	1	1	50.1463	15.875
DATA	1076	14	10	0	0	ASCRP3000368	ASCRP3000368	6985.14	319.5	1.564432e+002	1.567605e+001	177	14.5	3.913812e+000	0	0	0	0	0	0	156.939	1	1	47.8731	15.0789
DATA	1077	14	11	0	0	ASCRP3008065	ASCRP3008065	7010.58	319.573	1.220504e+001	1.577342e+000	32	15.5	4.272784e+000	0	0	0	0	0	0	12.2149	1	1	57.5363	15.5294
DATA	1078	14	12	0	0	ASCRP3000340	ASCRP3000340	7036.07	319.932	3.196379e+001	3.349541e+000	52	15	4.732864e+000	0	0	0	0	0	0	31.9225	1	1	46.8651	15
DATA	1079	14	13	0	0	ASCRP3011231	ASCRP3011231	7061.27	319.552	1.724471e+001	1.994866e+000	34	14	4.915376e+000	0	0	0	0	0	0	17.1958	1	1	46.5243	14.6667
DATA	1080	14	14	0	0	ASCRP3008767	ASCRP3008767	7087.14	319.481	1.143851e+002	1.148251e+001	131	16.5	5.514870e+000	0	0	0	0	0	0	113.904	1	1	49.8279	16
DATA	1081	14	15	0	0	ASCRP3003845	ASCRP3003845	7112.35	319.581	3.492499e+002	3.493946e+001	373	16	4.611508e+000	0	0	0	0	0	0	347.394	1	1	48.5334	16.1379
DATA	1082	14	16	0	0	ASCRP3012670	ASCRP3012670	7137.58	319.427	1.381640e+004	1.381641e+003	13634.5	17	4.703899e+000	0	0	0	0	1	0	13732.3	1	1	57.5363	18.28
DATA	1083	14	17	0	0	ASCRP3010058	ASCRP3010058	7162.75	319.356	8.703202e+001	8.761230e+000	103	15	4.574919e+000	0	0	0	0	0	0	86.4536	1	1	48.5334	14.9667
DATA	1084	14	18	0	0	ASCRP3011175	ASCRP3011175	7188.35	319.64	5.817772e+001	5.904303e+000	77	16	4.883811e+000	0	0	0	0	0	0	57.7657	1	1	48.8603	16.4194
DATA	1085	14	19	0	0	ASCRP3007638	ASCRP3007638	7213.75	319.356	3.312214e+002	3.313745e+001	344.5	16	3.369232e+000	0	0	0	0	0	0	328.855	1	1	48.5334	15.6
DATA	1086	14	20	0	0	ASCRP3002715	ASCRP3002715	7239.16	319.103	3.797489e+001	3.928754e+000	56.5	16	4.305159e+000	0	0	0	0	0	0	37.7084	1	1	46.5243	16.6429
DATA	1087	14	21	0	0	ASCRP3005851	ASCRP3005851	7264.51	318.875	5.733518e+001	5.821237e+000	73	15	3.240151e+000	0	0	0	0	0	0	56.95	1	1	47.8731	15.963
DATA	1088	14	22	0	0	ASCRP3013143	ASCRP3013143	7290.11	319.5	3.906177e+001	4.033771e+000	59.5	16	4.091393e+000	0	0	0	0	0	0	38.8085	1	1	56.9804	16.7143
DATA	1089	14	23	0	0	A_23_P58132	NM_004310	7315.32	319.353	9.135363e+002	9.135916e+001	917	16	3.292608e+000	0	0	0	0	0	0	908.156	1	1	46.1809	15.2143
DATA	1090	14	24	0	0	ASCRP3001497	ASCRP3001497	7340.5	319.231	1.524626e+002	1.527936e+001	165.5	16	2.429308e+000	0	0	0	0	0	0	151.675	1	1	49.8279	15.6923
DATA	1091	14	25	0	0	ASCRP3005497	ASCRP3005497	7366.39	319.5	1.900131e+002	1.902784e+001	201	14	4.086758e+000	0	0	0	0	0	0	189.177	1	1	51.7088	14.3889
DATA	1092	14	26	0	0	ASCRP3012194	ASCRP3012194	7391.83	319.386	1.031822e+002	1.036689e+001	120	17.5	3.721097e+000	0	0	0	0	0	0	102.828	1	1	52.6241	16.9286
DATA	1093	14	27	0	0	ASCRP3004166	ASCRP3004166	7416.87	319.214	2.604410e+002	2.606339e+001	277	18	3.943422e+000	0	0	0	0	0	0	259.826	1	1	46.5243	17.0333
DATA	1094	14	28	0	0	ASCRP3005023	ASCRP3005023	7442.37	319.37	3.120407e+001	3.277115e+000	50	16	4.807886e+000	0	0	0	0	0	0	31.1644	1	1	48.2044	16.4828
DATA	1095	14	29	0	0	ASCRP3003894	ASCRP3003894	7467.59	319.455	9.366979e+000	1.370254e+000	27	14	3.216557e+000	0	0	0	0	0	0	9.36608	1	1	45.4864	15.2903
DATA	1096	14	30	66	-1	(-)3xSLv1	NegativeControl	7493.42	319.427	1.014953e+000	9.987956e-001	17	15	3.982900e+000	0	0	0	0	0	0	-0.641133	0	0	65	15.7222
DATA	1097	14	31	0	0	ASCRP3001136	ASCRP3001136	7518.5	319	5.479870e+000	1.137999e+000	25	15	4.326570e+000	0	0	0	0	0	0	5.4943	1	1	54.1152	15.8276
DATA	1098	14	32	0	0	ASCRP3010440	ASCRP3010440	7544.23	319.258	6.976696e+001	7.047441e+000	86	16	3.338884e+000	0	0	0	0	0	0	70.0431	1	1	45.1352	14.9259
DATA	1099	14	33	0	0	ASCRP3001423	ASCRP3001423	7569.5	319	5.941980e+000	1.158574e+000	24	15	2.967397e+000	0	0	0	0	0	0	5.97426	1	1	54.1152	15.0313
DATA	1100	14	34	0	0	ASCRP3002558	ASCRP3002558	7594.79	319.194	3.431444e+003	3.431458e+002	3468	15	4.070802e+000	0	0	0	0	0	0	3454.83	1	1	47.5395	15.6667
DATA	1101	14	35	0	0	ASCRP3005836	ASCRP3005836	7620.19	318.94	2.245603e+001	2.454844e+000	41.5	15.5	4.578377e+000	0	0	0	0	0	0	22.6433	1	1	46.1809	15.75
DATA	1102	14	36	0	0	ASCRP3005770	ASCRP3005770	7645.51	319.087	3.459895e+003	3.459909e+002	3325	17	4.373272e+000	0	0	0	0	0	0	3493.67	1	1	47.8731	17.0769
DATA	1103	14	37	0	0	ASCRP3010172	ASCRP3010172	7671.16	319.129	2.524647e+001	2.711411e+000	43	15	4.582209e+000	0	0	0	0	0	0	25.5301	1	1	46.8651	15.3429
DATA	1104	14	38	0	0	ASCRP3004654	ASCRP3004654	7696.57	319.239	1.544609e+001	1.833292e+000	34	16	3.945498e+000	0	0	0	0	0	0	15.6417	1	1	46.5243	16.5185
DATA	1105	14	39	0	0	ASCRP3000580	ASCRP3000580	7721.61	319.069	4.357530e+000	1.078052e+000	24	15	3.139398e+000	0	0	0	0	0	0	4.41913	1	0	53.8203	14.8214
DATA	1106	14	40	0	0	A_23_P49878	NM_019013	7747.24	319	2.721106e+002	2.722886e+001	296.5	15	3.829928e+000	0	0	0	0	0	0	276.353	1	1	46.8651	16.0938
DATA	1107	14	41	0	0	ASCRP3004446	ASCRP3004446	7772.47	318.956	3.786873e+001	3.912451e+000	57	15	3.790997e+000	0	0	0	0	0	0	38.5122	1	1	46.8651	15.8529
DATA	1108	14	42	0	0	ASCRP3008783	ASCRP3008783	7797.94	318.988	1.991646e+002	1.994065e+001	219	15	3.894302e+000	0	0	0	0	0	0	202.819	1	1	49.8279	15.0323
DATA	1109	14	43	0	0	ASCRP3002158	ASCRP3002158	7823.34	319.104	2.413031e+003	2.413051e+002	2427	15	4.035455e+000	0	0	0	0	0	0	2460.42	1	1	49.1849	15.8519
DATA	1110	14	44	0	0	ASCRP3012766	ASCRP3012766	7848.5	319	8.560338e+001	8.616194e+000	107	18	5.287877e+000	0	0	0	0	1	0	87.3952	1	1	54.1152	18.5357
DATA	1111	14	45	0	0	ASCRP3011233	ASCRP3011233	7873.96	319.327	1.103820e+001	1.475022e+000	29.5	15	3.767716e+000	0	0	0	0	0	0	11.2819	1	1	39.0882	15.4103
DATA	1112	14	46	0	0	ASCRP3005445	ASCRP3005445	7899.57	319.1	9.903822e+001	9.951917e+000	117	14	2.826823e+000	0	0	0	0	0	0	101.347	1	1	47.5395	14.5938
DATA	1113	14	47	0	0	ASCRP3008559	ASCRP3008559	7924.92	318.985	4.848394e+002	4.849377e+001	508	13	3.076712e+000	0	0	0	0	0	0	496.694	1	1	46.8651	13.8846
DATA	1114	14	48	0	0	ASCRP3001819	ASCRP3001819	7950.36	318.959	1.557393e+002	1.560443e+001	177	14	3.070863e+000	0	0	0	0	0	0	159.712	1	1	49.1849	14.2593
DATA	1115	14	49	0	0	ASCRP3011217	ASCRP3011217	7975.87	319	1.789734e+002	1.792383e+001	198	14	3.928549e+000	0	0	0	0	0	0	183.712	1	1	48.5334	13.8276
DATA	1116	14	50	0	0	ASCRP3000652	ASCRP3000652	8001.15	318.864	5.404708e+001	5.491649e+000	73	13	4.212870e+000	0	0	0	0	0	0	55.529	1	1	46.1809	14.1
DATA	1117	14	51	0	0	ASCRP3013462	ASCRP3013462	8026.72	319.11	4.734998e+003	4.735008e+002	4763	12	3.359507e+000	0	0	0	0	0	0	4868.53	1	1	49.8279	13.4375
DATA	1118	14	52	0	0	ASCRP3013344	ASCRP3013344	8052.3	318.943	1.201663e+002	1.205586e+001	136	15	3.792706e+000	0	0	0	0	0	0	123.652	1	1	46.8651	15
DATA	1119	14	53	0	0	ASCRP3000739	ASCRP3000739	8077.4	319.055	3.263242e+002	3.264687e+001	355	15	2.800041e+000	0	0	0	0	0	0	336.004	1	1	48.8603	14.7667
DATA	1120	14	54	0	0	ASCRP3011331	ASCRP3011331	8102.63	319.127	6.815687e+001	6.884455e+000	86	15.5	3.815757e+000	0	0	0	0	0	0	70.2189	1	1	49.5074	16
DATA	1121	14	55	0	0	ASCRP3009383	ASCRP3009383	8128.36	319.041	6.209559e+001	6.284880e+000	81	16	3.696846e+000	0	0	0	0	0	0	64.0093	1	1	49.1849	16.8
DATA	1122	14	56	0	0	ASCRP3006683	ASCRP3006683	8153.63	319	9.606854e+001	9.655666e+000	115.5	15	2.314170e+000	0	0	0	0	0	0	99.074	1	1	48.5334	14.6538
DATA	1123	14	57	0	0	ASCRP3013419	ASCRP3013419	8179.09	318.918	7.591913e+002	7.592532e+001	795.5	15	3.379697e+000	0	0	0	0	0	0	783.248	1	1	51.0895	15.1212
DATA	1124	14	58	0	0	ASCRP3011172	ASCRP3011172	8204.3	319.076	4.387697e+001	4.493430e+000	61	16.5	4.765201e+000	0	0	0	0	0	0	45.279	1	1	45.835	17.25
DATA	1125	14	59	0	0	ASCRP3005717	ASCRP3005717	8229.79	318.955	5.486281e+002	5.487136e+001	587	16	3.934501e+000	0	0	0	0	0	0	566.302	1	1	45.835	17.1379
DATA	1126	14	60	0	0	CUST_1_PI418767722	NM_002107	8255.16	319.103	1.623494e+002	1.626381e+001	182	13	5.274785e+000	0	0	0	0	0	0	167.599	1	1	46.5243	15.1481
DATA	1127	14	61	0	0	ASCRP3010418	ASCRP3010418	8280.5	319	5.710172e+000	1.124361e+000	24	16	3.156212e+000	0	0	0	0	0	0	5.89547	1	1	54.1152	16.0882
DATA	1128	14	62	0	0	ASCRP3008873	ASCRP3008873	8305.86	318.895	5.585660e+002	5.586499e+001	571.5	17	4.021900e+000	0	0	0	0	0	0	576.717	1	1	47.8731	16.1351
DATA	1129	14	63	0	0	ASCRP3010656	ASCRP3010656	8331.51	318.644	3.154402e+001	3.299739e+000	52	15.5	4.706195e+000	0	0	0	0	0	0	32.5694	1	1	47.8731	14.7
DATA	1130	14	64	0	0	ASCRP3001406	ASCRP3001406	8356.72	318.662	4.718378e+001	4.816774e+000	68	15	4.657797e+000	0	0	0	0	0	0	48.7124	1	1	45.1352	15.1515
DATA	1131	14	65	0	0	ASCRP3008976	ASCRP3008976	8382	318.545	9.307288e+001	9.357568e+000	113	16	4.902463e+000	0	0	0	0	0	0	96.0755	1	1	55.8519	15.5789
DATA	1132	14	66	0	0	ASCRP3000616	ASCRP3000616	8407.54	318.882	3.278535e+002	3.279967e+001	366	16	4.305455e+000	0	0	0	0	0	0	338.336	1	1	49.8279	16.4138
DATA	1133	14	67	0	0	ASCRP3004672	ASCRP3004672	8432.79	318.74	4.129929e+002	4.131066e+001	440	15	4.349025e+000	0	0	0	0	0	0	426.102	1	1	48.5334	15.3929
DATA	1134	14	68	0	0	ASCRP3013246	ASCRP3013246	8458.31	318.986	3.121005e+001	3.268140e+000	51	15	4.904256e+000	0	0	0	0	0	0	32.1896	1	1	46.5243	15.5
DATA	1135	14	69	0	0	ASCRP3012931	ASCRP3012931	8483.97	318.939	5.738437e+001	5.819823e+000	77.5	16	4.088759e+000	0	0	0	0	0	0	59.1663	1	1	46.8651	15.8889
DATA	1136	14	70	0	0	ASCRP3005589	ASCRP3005589	8509.2	319.031	3.908254e+001	4.026887e+000	60	15.5	4.112175e+000	0	0	0	0	0	0	40.2811	1	1	45.835	15.3824
DATA	1137	14	71	0	0	ASCRP3004796	ASCRP3004796	8534.75	319.206	2.816860e+002	2.818532e+001	312	17	4.113184e+000	0	0	0	0	0	0	290.205	1	1	45.1352	17.5806
DATA	1138	14	72	0	0	ASCRP3010485	ASCRP3010485	8559.77	318.831	2.423400e+001	2.610676e+000	43.5	16	4.646616e+000	0	0	0	0	0	0	24.9588	1	1	45.835	15.7632
DATA	1139	14	73	0	0	ASCRP3011519	ASCRP3011519	8585.44	318.74	2.024493e+002	2.026822e+001	223	15	4.573185e+000	0	0	0	0	0	0	208.423	1	1	49.5074	16.3929
DATA	1140	14	74	0	0	ASCRP3001953	ASCRP3001953	8610.7	318.9	7.010551e+001	7.077580e+000	90.5	14	4.382945e+000	0	0	0	0	0	0	72.143	1	1	47.2035	14.8919
DATA	1141	14	75	1028	1	(+)E1A_r60_n9	E1A_r60_n9	8636	318.545	4.447250e+000	1.068986e+000	23	14	4.030300e+000	0	0	0	0	0	0	4.57496	1	0	55.8519	14.3824
DATA	1142	14	76	0	0	ASCRP3003574	ASCRP3003574	8661.69	318.662	1.151600e+002	1.155699e+001	137	16	4.830870e+000	0	0	0	0	0	0	118.419	1	1	48.5334	16.3214
DATA	1143	14	77	0	0	ASCRP3000698	ASCRP3000698	8687	318.5	6.067848e+001	6.145333e+000	79	17	4.594921e+000	0	0	0	0	0	0	62.3752	1	1	48.5334	16.4483
DATA	1144	14	78	0	0	Negative027	Negative027	8712.21	318.275	1.269462e+001	1.599504e+000	31	16	4.271532e+000	0	0	0	0	0	0	13.0458	1	1	50.4627	16.2353
DATA	1145	14	79	0	0	ASCRP3002250	ASCRP3002250	8737.63	318.411	2.896560e+002	2.898195e+001	307	15	4.256365e+000	0	0	0	0	0	0	297.583	1	1	48.5334	15.2105
DATA	1146	14	80	0	0	ASCRP3001149	ASCRP3001149	8763.11	318.5	4.091947e+000	1.056084e+000	22	15	3.259020e+000	0	0	0	0	0	0	4.20296	1	0	56.9804	15.3939
DATA	1147	14	81	0	0	ASCRP3005708	ASCRP3005708	8788.19	318.646	8.848490e+000	1.315730e+000	28	16	3.814099e+000	0	0	0	0	0	0	9.08703	1	1	50.4627	15.8788
DATA	1148	14	82	0	0	ASCRP3009853	ASCRP3009853	8813.67	318.5	6.422109e+001	6.495520e+000	86	16	4.470117e+000	0	0	0	0	0	0	65.9486	1	1	57.5363	15.5171
DATA	1149	15	1	0	0	ASCRP3011094	ASCRP3011094	6744.09	326.935	1.596297e+001	1.861563e+000	35	16	4.542220e+000	0	0	0	0	0	0	16.6675	1	1	54.4085	15.9024
DATA	1150	15	2	0	0	ASCRP3002010	ASCRP3002010	6769.3	327.254	4.158284e+001	4.268566e+000	61	13	4.654555e+000	0	0	0	0	0	0	43.1351	1	1	45.835	14.1765
DATA	1151	15	3	0	0	ASCRP3012879	ASCRP3012879	6794.73	327.084	4.731080e+001	4.829438e+000	67	13	3.272614e+000	0	0	0	0	0	0	48.7881	1	1	47.5395	13.28
DATA	1152	15	4	0	0	ASCRP3007703	ASCRP3007703	6820.32	327.152	3.200625e+001	3.345857e+000	51	14	3.731266e+000	0	0	0	0	0	0	32.8247	1	1	45.835	14.1212
DATA	1153	15	5	0	0	ASCRP3013610	ASCRP3013610	6845.58	326.573	5.496321e+000	1.123346e+000	24	16	5.003029e+000	0	0	0	0	0	0	5.61021	1	1	57.5363	14.9697
DATA	1154	15	6	0	0	ASCRP3012830	ASCRP3012830	6871.27	326.928	2.440555e+001	2.631556e+000	42	14.5	3.937004e+000	0	0	0	0	0	0	24.7957	1	1	46.1809	14.75
DATA	1155	15	7	0	0	ASCRP3008208	ASCRP3008208	6896.49	326.63	3.480788e+001	3.618327e+000	54	15.5	4.683426e+000	0	0	0	0	0	0	35.226	1	1	48.5334	15.5313
DATA	1156	15	8	0	0	ASCRP3007804	ASCRP3007804	6921.58	326.573	4.910262e+000	1.106565e+000	24	14	3.754472e+000	0	0	0	0	0	0	4.95159	1	0	57.5363	13.8966
DATA	1157	15	9	0	0	ASCRP3010351	ASCRP3010351	6947.13	327.063	2.106487e+001	2.329667e+000	41	14	5.214708e+000	0	0	0	0	0	0	21.1703	1	1	45.835	15.4545
DATA	1158	15	10	1028	1	(+)E1A_r60_a104	E1A_r60_a104	6972.58	326.573	3.827420e+000	1.068601e+000	22	15	5.019747e+000	0	0	0	0	0	0	3.83622	1	0	57.5363	16.1176
DATA	1159	15	11	0	0	A_23_P142849	NM_005168	6998.14	327.268	3.002613e+001	3.164882e+000	50	15	4.538635e+000	0	0	0	0	0	0	30.0142	1	1	47.2035	16.0278
DATA	1160	15	12	0	0	Negative008	Negative008	7023.57	326.948	1.114237e+002	1.118737e+001	127	16	4.125003e+000	0	0	0	0	0	0	111.153	1	1	49.1849	15.8947
DATA	1161	15	13	0	0	ASCRP3004462	ASCRP3004462	7048.96	327.118	7.549905e+002	7.550573e+001	777	14	3.880292e+000	0	0	0	0	0	0	751.763	1	1	46.8651	13.84
DATA	1162	15	14	0	0	ASCRP3007641	ASCRP3007641	7074.27	327.177	1.563045e+002	1.566278e+001	175	14	4.067170e+000	0	0	0	0	0	0	155.401	1	1	44.7812	15.4483
DATA	1163	15	15	0	0	ASCRP3011705	ASCRP3011705	7099.6	327.176	1.037265e+002	1.042142e+001	121.5	15	5.331383e+000	0	0	0	0	0	0	103.003	1	1	46.8651	15.931
DATA	1164	15	16	0	0	ASCRP3008484	ASCRP3008484	7125	326.545	2.860012e+001	3.032379e+000	46	16	3.863239e+000	0	0	0	0	0	0	28.3789	1	1	55.8519	16.2692
DATA	1165	15	17	0	0	CUST_8_PI418767722	NM_021009	7150.38	326.63	2.842691e+002	2.844480e+001	293	15	3.524137e+000	0	0	0	0	0	0	281.87	1	1	50.7771	14.8333
DATA	1166	15	18	0	0	ASCRP3006788	ASCRP3006788	7175.72	326.947	1.103874e+002	1.108476e+001	126	15	5.155067e+000	0	0	0	0	0	0	109.397	1	1	49.1849	15.3333
DATA	1167	15	19	0	0	ASCRP3012646	ASCRP3012646	7201.61	326.276	3.734304e+001	3.868246e+000	54	17	4.771374e+000	0	0	0	0	0	0	37.0061	1	1	49.5074	16.1379
DATA	1168	15	20	0	0	ASCRP3009087	ASCRP3009087	7226.56	326.478	2.128950e+001	2.356032e+000	40	16	3.765944e+000	0	0	0	0	0	0	21.0957	1	1	46.8651	15.4815
DATA	1169	15	21	0	0	ASCRP3003188	ASCRP3003188	7251.89	326.5	2.086579e+001	2.317748e+000	40	15	4.682156e+000	0	0	0	0	0	0	20.6791	1	1	56.9804	15.5484
DATA	1170	15	22	0	0	ASCRP3009072	ASCRP3009072	7277.06	326.481	9.336149e+002	9.336694e+001	943.5	15	3.921542e+000	0	0	0	0	0	0	925.573	1	1	50.4627	15.3871
DATA	1171	15	23	0	0	ASCRP3005564	ASCRP3005564	7302.84	326.443	3.238766e+001	3.392052e+000	51	16	4.283784e+000	0	0	0	0	0	0	32.1252	1	1	50.1463	16.6875
DATA	1172	15	24	0	0	ASCRP3001972	ASCRP3001972	7328.2	326.658	2.163374e+001	2.386506e+000	39	16	3.127399e+000	0	0	0	0	0	0	21.471	1	1	49.5074	14.6296
DATA	1173	15	25	0	0	ASCRP3007756	ASCRP3007756	7353.56	326.603	1.083436e+002	1.088104e+001	127	17	4.650356e+000	0	0	0	0	0	0	107.613	1	1	50.1463	15.6774
DATA	1174	15	26	0	0	ASCRP3006437	ASCRP3006437	7378.89	326.5	8.807339e+001	8.864592e+000	109	14	4.374887e+000	0	0	0	0	0	0	87.5601	1	1	56.9804	14.8378
DATA	1175	15	27	0	0	ASCRP3006142	ASCRP3006142	7404.42	326.427	9.129221e+000	1.357613e+000	27	17.5	4.430982e+000	0	0	0	0	0	0	9.08533	1	1	57.5363	17.1786
DATA	1176	15	28	0	0	ASCRP3005800	ASCRP3005800	7429.69	326.766	9.286528e+001	9.340625e+000	112	15	5.126047e+000	0	0	0	0	0	0	92.5113	1	1	49.8279	16.2593
DATA	1177	15	29	0	0	ASCRP3010771	ASCRP3010771	7454.95	326.608	1.425699e+002	1.429220e+001	160.5	15	4.284176e+000	0	0	0	0	0	0	142.199	1	1	49.1849	15.3333
DATA	1178	15	30	0	0	ASCRP3010633	ASCRP3010633	7480.43	326.608	8.712656e+001	8.770011e+000	108	14	3.214412e+000	0	0	0	0	0	0	87.0085	1	1	49.1849	15.0294
DATA	1179	15	31	0	0	ASCRP3003231	ASCRP3003231	7506	326.853	3.891184e+001	4.017651e+000	58	15	3.553960e+000	0	0	0	0	0	0	38.9078	1	1	46.8651	15.6216
DATA	1180	15	32	1028	1	(+)E1A_r60_a104	E1A_r60_a104	7531.42	326.427	4.348287e+000	1.089196e+000	24	16	4.379475e+000	0	0	0	0	0	0	4.35423	1	0	57.5363	15.5862
DATA	1181	15	33	0	0	ASCRP3006993	ASCRP3006993	7556.9	326.377	3.270985e+001	3.419619e+000	51	15	4.088672e+000	0	0	0	0	0	0	32.8009	1	1	46.5243	15.8
DATA	1182	15	34	0	0	Negative019	Negative019	7582.33	326.5	2.031625e+000	1.016346e+000	20	15	3.863811e+000	0	0	0	0	0	0	2.04013	1	0	57.5363	14.9355
DATA	1183	15	35	0	0	ASCRP3001903	ASCRP3001903	7607.51	326.438	3.223046e+001	3.372957e+000	51.5	15.5	4.924837e+000	0	0	0	0	0	0	32.4122	1	1	49.1849	15.7667
DATA	1184	15	36	0	0	ASCRP3003388	ASCRP3003388	7633	326.455	6.175242e+001	6.254563e+000	81.5	18	3.819869e+000	0	0	0	0	0	0	62.1913	1	1	65	17.4839
DATA	1185	15	37	0	0	ASCRP3003334	ASCRP3003334	7658.44	326.479	6.726369e+001	6.799052e+000	85	16	4.304684e+000	0	0	0	0	0	0	67.8404	1	1	48.2044	16.9697
DATA	1186	15	38	0	0	ASCRP3011710	ASCRP3011710	7683.57	326.493	2.998995e+001	3.158199e+000	48	15	2.432148e+000	0	0	0	0	0	0	30.2906	1	1	45.835	15.7143
DATA	1187	15	39	0	0	ASCRP3000952	ASCRP3000952	7709	326.267	1.820002e+001	2.071164e+000	37	16	4.681383e+000	0	0	0	0	0	0	18.4101	1	1	44.0646	16.7143
DATA	1188	15	40	0	0	ASCRP3012279	ASCRP3012279	7734.46	326.377	3.268748e+002	3.270238e+001	332	15	4.983198e+000	0	0	0	0	0	0	331.11	1	1	46.8651	14.9677
DATA	1189	15	41	0	0	ASCRP3000728	ASCRP3000728	7759.76	326.231	1.197082e+002	1.201134e+001	135	16	3.978636e+000	0	0	0	0	0	0	121.432	1	1	49.1849	16.7273
DATA	1190	15	42	0	0	ASCRP3009674	ASCRP3009674	7785.2	326.267	5.958498e+001	6.039278e+000	80	15	4.367674e+000	0	0	0	0	0	0	60.5253	1	1	48.2044	16.0811
DATA	1191	15	43	0	0	ASCRP3013505	ASCRP3013505	7810.5	326	2.768315e+000	1.021333e+000	21.5	15	4.103942e+000	0	0	0	0	0	0	2.8159	1	0	54.1152	14.8649
DATA	1192	15	44	0	0	ASCRP3001034	ASCRP3001034	7836.09	326.065	9.587109e+000	1.372280e+000	28	18	5.413132e+000	0	0	0	0	0	0	9.76435	1	1	54.4085	17.9259
DATA	1193	15	45	0	0	ASCRP3012696	ASCRP3012696	7861.5	326	3.959786e+000	1.057553e+000	22	16	3.657956e+000	0	0	0	0	0	0	4.03803	1	0	54.1152	16.7742
DATA	1194	15	46	0	0	ASCRP3001917	ASCRP3001917	7886.85	326.215	3.091352e+001	3.242826e+000	50	14	2.974644e+000	0	0	0	0	0	0	31.5598	1	1	45.835	14.5526
DATA	1195	15	47	0	0	ASCRP3012709	ASCRP3012709	7912.5	326	2.205989e+000	1.002921e+000	21.5	14	2.944594e+000	0	0	0	0	0	0	2.25478	1	0	65	14.6786
DATA	1196	15	48	0	0	ASCRP3008440	ASCRP3008440	7937.78	326.25	7.817122e+002	7.817733e+001	811	15	3.672490e+000	0	0	0	0	0	0	799.798	1	1	45.1352	15.4444
DATA	1197	15	49	0	0	ASCRP3007051	ASCRP3007051	7963.27	326.3	9.247696e+001	9.299101e+000	116	15	3.351715e+000	0	0	0	0	0	0	94.7102	1	1	46.8651	14.3448
DATA	1198	15	50	0	0	ASCRP3005895	ASCRP3005895	7988.41	326.092	2.154131e+002	2.156338e+001	243	13	4.047791e+000	0	0	0	0	0	0	220.83	1	1	49.1849	14
DATA	1199	15	51	0	0	ASCRP3008596	ASCRP3008596	8014.13	325.907	7.689261e+001	7.750776e+000	99	12	4.127016e+000	0	0	0	0	0	0	78.8984	1	1	47.8731	14.0323
DATA	1200	15	52	0	0	ASCRP3008155	ASCRP3008155	8039.5	326	6.858272e+000	1.191094e+000	25	16	4.199444e+000	0	0	0	0	0	0	7.04257	1	1	54.1152	14.5926
DATA	1201	15	53	0	0	ASCRP3002974	ASCRP3002974	8064.5	326	8.706493e+003	8.706498e+002	8879	15	3.062134e+000	0	0	0	0	0	0	8946.78	1	1	54.1152	15.28
DATA	1202	15	54	0	0	ASCRP3010482	ASCRP3010482	8090.19	326.186	8.391176e+002	8.391740e+001	858	16	3.595082e+000	0	0	0	0	0	0	862.801	1	1	50.4627	15.2692
DATA	1203	15	55	0	0	ASCRP3011004	ASCRP3011004	8115.64	326.134	2.941420e+003	2.941436e+002	3031	15	3.414101e+000	0	0	0	0	0	0	3026.21	1	1	45.835	15.7857
DATA	1204	15	56	0	0	ASCRP3012051	ASCRP3012051	8140.56	326.258	1.943697e+001	2.172980e+000	39	15	3.656285e+000	0	0	0	0	0	0	20.0065	1	1	46.1809	16.4211
DATA	1205	15	57	0	0	ASCRP3006118	ASCRP3006118	8166.5	326	2.815712e+001	2.978453e+000	48	15	3.033056e+000	0	0	0	0	0	0	28.9964	1	1	54.1152	14.7407
DATA	1206	15	58	0	0	ASCRP3008169	ASCRP3008169	8191.82	326.292	7.301739e+001	7.365990e+000	94.5	15	3.839130e+000	0	0	0	0	0	0	75.215	1	1	47.2035	15.8966
DATA	1207	15	59	0	0	ASCRP3009195	ASCRP3009195	8217.2	326	1.163409e+002	1.167449e+001	136	16.5	3.945753e+000	0	0	0	0	0	0	119.884	1	1	49.1849	17.5
DATA	1208	15	60	0	0	ASCRP3010397	ASCRP3010397	8242.47	325.8	3.084486e+001	3.233473e+000	50.5	16	4.795712e+000	0	0	0	0	0	0	31.7921	1	1	47.2035	16.6333
DATA	1209	15	61	0	0	ASCRP3009759	ASCRP3009759	8267.56	325.355	7.459322e+000	1.223629e+000	26	16	4.407785e+000	0	0	0	0	0	0	7.69022	1	1	43.3362	15.6667
DATA	1210	15	62	0	0	ASCRP3002614	ASCRP3002614	8293.23	326.014	8.423465e+001	8.479136e+000	105	16	3.839392e+000	0	0	0	0	0	0	86.836	1	1	46.8651	15.9688
DATA	1211	15	63	0	0	ASCRP3012610	ASCRP3012610	8318.63	326.356	2.252216e+002	2.254305e+001	247	17	2.940631e+000	0	0	0	0	0	0	232.163	1	1	47.5395	16.2258
DATA	1212	15	64	0	0	ASCRP3000687	ASCRP3000687	8343.91	325.935	5.068830e+000	1.094508e+000	24	15	3.838341e+000	0	0	0	0	0	0	5.22527	1	1	54.4085	13.9063
DATA	1213	15	65	0	0	ASCRP3001161	ASCRP3001161	8369.97	326.032	1.444345e+001	1.739939e+000	33	16	4.220464e+000	0	0	0	0	0	0	14.8873	1	1	44.7812	15.4865
DATA	1214	15	66	0	0	ASCRP3004449	ASCRP3004449	8395.15	326.125	4.984076e+001	5.077656e+000	69	16	4.143630e+000	0	0	0	0	0	0	51.3636	1	1	46.8651	16.3243
DATA	1215	15	67	0	0	ASCRP3010283	ASCRP3010283	8420.4	325.747	1.287178e+001	1.612032e+000	32	18	3.844580e+000	0	0	0	0	0	0	13.2634	1	1	48.5334	17.2083
DATA	1216	15	68	0	0	ASCRP3003812	ASCRP3003812	8445.63	326.042	1.312519e+002	1.316104e+001	154	14	3.953058e+000	0	0	0	0	0	0	135.205	1	1	48.2044	14.28
DATA	1217	15	69	0	0	ASCRP3010232	ASCRP3010232	8470.91	326.152	2.148095e+001	2.357384e+000	41	16	3.777369e+000	0	0	0	0	0	0	22.1212	1	1	46.1809	16.25
DATA	1218	15	70	0	0	ASCRP3005148	ASCRP3005148	8496.41	325.93	1.838374e+001	2.079201e+000	37	16	4.410578e+000	0	0	0	0	0	0	18.9266	1	1	48.2044	16.1034
DATA	1219	15	71	0	0	ASCRP3005517	ASCRP3005517	8522.15	326.083	8.199601e+002	8.200177e+001	818	17	3.500064e+000	0	0	0	0	0	0	843.864	1	1	46.8651	17.1471
DATA	1220	15	72	0	0	ASCRP3008157	ASCRP3008157	8547.33	326.391	3.555864e+001	3.686336e+000	56.5	14	5.218311e+000	0	0	0	0	0	0	36.5806	1	1	46.5243	15.3333
DATA	1221	15	73	0	0	ASCRP3005479	ASCRP3005479	8573.08	326.192	3.200903e+001	3.345342e+000	52	15	4.462094e+000	0	0	0	0	0	0	32.9181	1	1	47.5395	15.3438
DATA	1222	15	74	0	0	ASCRP3011851	ASCRP3011851	8598.18	326.014	3.534646e+001	3.666044e+000	53.5	15	4.039323e+000	0	0	0	0	0	0	36.3383	1	1	46.8651	15.129
DATA	1223	15	75	0	0	ASCRP3009067	ASCRP3009067	8623.79	325.728	1.761499e+003	1.761526e+002	1742	13	4.139824e+000	0	0	0	0	0	0	1810.36	1	1	50.7771	13.2059
DATA	1224	15	76	0	0	ASCRP3007405	ASCRP3007405	8649.03	325.773	1.516959e+002	1.520079e+001	175	15.5	5.271893e+000	0	0	0	0	0	0	155.849	1	1	48.8603	15.9167
DATA	1225	15	77	0	0	ASCRP3008039	ASCRP3008039	8674.67	326.039	1.807301e+001	2.052908e+000	35	16	4.759227e+000	0	0	0	0	0	0	18.5611	1	1	49.1849	16.6897
DATA	1226	15	78	0	0	ASCRP3008555	ASCRP3008555	8699.5	325.5	1.056752e+001	1.437084e+000	29	16	3.389019e+000	0	0	0	0	0	0	10.8507	1	1	57.5363	16.3214
DATA	1227	15	79	0	0	ASCRP3000749	ASCRP3000749	8725.15	326.014	7.128719e+001	7.194979e+000	91	17	4.885322e+000	0	0	0	0	0	0	73.1744	1	1	46.8651	16.5405
DATA	1228	15	80	0	0	ASCRP3010973	ASCRP3010973	8750.51	326.129	5.991812e+001	6.070525e+000	80.5	15.5	3.712123e+000	0	0	0	0	0	0	61.4919	1	1	47.8731	15.0882
DATA	1229	15	81	0	0	ASCRP3011480	ASCRP3011480	8775.95	326.11	1.449924e+002	1.453196e+001	161	15	3.281729e+000	0	0	0	0	0	0	148.782	1	1	46.8651	15.2286
DATA	1230	15	82	0	0	ASCRP3006311	ASCRP3006311	8801.44	326.027	1.012888e+003	1.012935e+002	1046	17	4.894986e+000	0	0	0	0	0	0	1039.32	1	1	48.5334	16.551
DATA	1231	16	1	0	0	ASCRP3003282	ASCRP3003282	6756.48	334.536	1.896072e+001	2.126717e+000	38	14.5	3.807200e+000	0	0	0	0	0	0	19.6843	1	1	46.5243	14.5714
DATA	1232	16	2	0	0	ASCRP3005052	ASCRP3005052	6782.42	334.427	1.616488e+001	1.884827e+000	34	14.5	4.952765e+000	0	0	0	0	0	0	16.6769	1	1	57.5363	15.5667
DATA	1233	16	3	0	0	ASCRP3003457	ASCRP3003457	6807.38	334.382	4.447892e+001	4.553433e+000	61	13	3.455431e+000	0	0	0	0	0	0	45.6342	1	1	46.5243	13.76
DATA	1234	16	4	0	0	ASCRP3010107	ASCRP3010107	6833	334.455	4.443025e+001	4.549776e+000	63	16	3.789439e+000	0	0	0	0	0	0	45.3467	1	1	55.8519	14.8788
DATA	1235	16	5	0	0	Negative052	Negative052	6858.42	334.427	2.525760e+000	1.016271e+000	22	15	4.443190e+000	0	0	0	0	0	0	2.56583	1	0	57.5363	14.75
DATA	1236	16	6	0	0	ASCRP3011533	ASCRP3011533	6883.6	334.43	2.235701e+002	2.237885e+001	245.5	15	3.947984e+000	0	0	0	0	0	0	226.166	1	1	50.1463	15.4091
DATA	1237	16	7	0	0	ASCRP3007908	ASCRP3007908	6909.57	334.397	1.233890e+001	1.583432e+000	31	16	4.292451e+000	0	0	0	0	0	0	12.4339	1	1	47.2035	15.3824
DATA	1238	16	8	0	0	ASCRP3009862	ASCRP3009862	6934.29	334.5	1.881788e+001	2.128960e+000	37.5	16	4.205907e+000	0	0	0	0	0	0	18.8999	1	1	47.2035	15.7586
DATA	1239	16	9	0	0	ASCRP3007485	ASCRP3007485	6959.86	334.109	1.337566e+002	1.341288e+001	155	16	5.634514e+000	0	0	0	0	0	0	133.95	1	1	45.835	16.5946
DATA	1240	16	10	0	0	ASCRP3000940	ASCRP3000940	6985.14	334.183	2.230331e+001	2.444744e+000	42	14	4.140078e+000	0	0	0	0	0	0	22.2766	1	1	46.8651	16.0976
DATA	1241	16	11	0	0	ASCRP3001361	ASCRP3001361	7010.63	334.127	9.922056e+001	9.972670e+000	118	15	3.357655e+000	0	0	0	0	0	0	98.8772	1	1	47.5395	14.0769
DATA	1242	16	12	0	0	ASCRP3003957	ASCRP3003957	7036.39	334.069	3.079997e+000	1.051553e+000	22	16	3.723511e+000	0	0	0	0	0	0	3.06335	1	0	53.8203	15.3103
DATA	1243	16	13	0	0	ASCRP3005488	ASCRP3005488	7061.34	334.091	8.506762e+002	8.507358e+001	861.5	14	2.632021e+000	0	0	0	0	0	0	844.72	1	1	49.1849	13.8333
DATA	1244	16	14	0	0	ASCRP3005597	ASCRP3005597	7086.78	334.164	9.698014e+001	9.750302e+000	114.5	14	4.466993e+000	0	0	0	0	0	0	96.1703	1	1	46.1809	15.3333
DATA	1245	16	15	0	0	ASCRP3004178	ASCRP3004178	7112.7	334.576	1.981442e+001	2.223836e+000	37	15.5	5.956211e+000	0	0	0	0	0	0	19.6256	1	1	45.1352	16.7917
DATA	1246	16	16	0	0	ASCRP3011399	ASCRP3011399	7137.4	334.353	4.662169e+001	4.770389e+000	63.5	15	3.776357e+000	0	0	0	0	0	0	46.1446	1	1	46.8651	15
DATA	1247	16	17	0	0	ASCRP3012887	ASCRP3012887	7162.68	334.364	9.390773e+001	9.445027e+000	112	15	5.309380e+000	0	0	0	0	0	0	92.8951	1	1	45.835	15.4375
DATA	1248	16	18	0	0	ASCRP3007052	ASCRP3007052	7188.4	334.292	1.894771e+002	1.897468e+001	208	17	5.284386e+000	0	0	0	0	0	0	187.376	1	1	47.8731	16.4839
DATA	1249	16	19	0	0	ASCRP3010144	ASCRP3010144	7213.91	334.065	4.185649e+001	4.306079e+000	58	16	4.379921e+000	0	0	0	0	0	0	41.3901	1	1	54.4085	15.9394
DATA	1250	16	20	0	0	A_23_P215720	NM_000492	7239.08	334	2.432079e+001	2.633908e+000	42.5	15	5.277870e+000	0	0	0	0	0	0	24.0522	1	1	46.8651	15.5484
DATA	1251	16	21	0	0	ASCRP3010889	ASCRP3010889	7264.44	333.875	1.042555e+002	1.047445e+001	121	15	2.901149e+000	0	0	0	0	0	0	103.134	1	1	47.8731	14.6
DATA	1252	16	22	0	0	ASCRP3011091	ASCRP3011091	7290	334	4.091358e+000	1.090154e+000	22	16	4.168560e+000	0	0	0	0	0	0	4.04898	1	0	54.9904	16.2424
DATA	1253	16	23	0	0	ASCRP3011307	ASCRP3011307	7315.5	334	1.782934e+001	2.049074e+000	35	16	3.903600e+000	0	0	0	0	0	0	17.655	1	1	54.1152	16.1429
DATA	1254	16	24	0	0	ASCRP3000104	ASCRP3000104	7340.44	333.972	4.572214e+001	4.682257e+000	61.5	16	3.235673e+000	0	0	0	0	0	0	45.3073	1	1	48.2044	14.6071
DATA	1255	16	25	0	0	ASCRP3004464	ASCRP3004464	7366.21	334.093	1.920392e+003	1.920419e+002	1914	16	3.889331e+000	0	0	0	0	0	0	1904.54	1	1	48.2044	16.2424
DATA	1256	16	26	0	0	ASCRP3010655	ASCRP3010655	7391.7	333.761	1.823328e+002	1.826109e+001	191	17	4.450852e+000	0	0	0	0	0	0	181.017	1	1	45.835	16.3143
DATA	1257	16	27	0	0	ASCRP3006004	ASCRP3006004	7416.77	334.087	1.006180e+002	1.011200e+001	120	17	4.491090e+000	0	0	0	0	0	0	99.9879	1	1	46.5243	16.6452
DATA	1258	16	28	0	0	ASCRP3007203	ASCRP3007203	7442.3	334.1	2.313755e+002	2.315938e+001	249	13	4.849742e+000	0	0	0	0	0	0	230.191	1	1	47.2035	14
DATA	1259	16	29	0	0	ASCRP3008410	ASCRP3008410	7467.63	334.042	1.586782e+002	1.589954e+001	170	15	2.742249e+000	0	0	0	0	0	0	158.06	1	1	48.2044	15.0417
DATA	1260	16	30	0	0	ASCRP3002771	ASCRP3002771	7493.18	334.211	1.754440e+001	2.020736e+000	35	14	2.899062e+000	0	0	0	0	0	0	17.4979	1	1	47.5395	14.5926
DATA	1261	16	31	0	0	ASCRP3002897	ASCRP3002897	7518.63	334	6.257522e+002	6.258323e+001	643	15	4.119619e+000	0	0	0	0	0	0	624.967	1	1	50.4627	15.8333
DATA	1262	16	32	0	0	ASCRP3013313	ASCRP3013313	7544.09	333.911	5.316765e+000	1.132419e+000	23	16	4.305036e+000	0	0	0	0	0	0	5.31758	1	1	42.2201	15.8667
DATA	1263	16	33	0	0	ASCRP3003650	ASCRP3003650	7569.37	333.957	1.712082e+002	1.714991e+001	184.5	15	3.665043e+000	0	0	0	0	0	0	171.474	1	1	46.8651	14.8929
DATA	1264	16	34	1028	1	(+)E1A_r60_1	E1A_r60_1	7594.65	333.877	9.292936e+000	1.362933e+000	28	14.5	4.601587e+000	0	0	0	0	0	0	9.32094	1	1	42.9674	15.2857
DATA	1265	16	35	0	0	ASCRP3002201	ASCRP3002201	7620.15	333.955	9.770486e+001	9.821076e+000	116.5	16	4.633899e+000	0	0	0	0	0	0	98.1409	1	1	46.5243	16.1111
DATA	1266	16	36	0	0	ASCRP3005292	ASCRP3005292	7645.43	334	7.732283e+002	7.732922e+001	788	17.5	3.220306e+000	0	0	0	0	0	0	777.804	1	1	49.8279	17
DATA	1267	16	37	0	0	ASCRP3011122	ASCRP3011122	7670.73	333.781	3.692606e+001	3.823693e+000	54	15	2.733361e+000	0	0	0	0	0	0	37.2008	1	1	48.2044	15.3333
DATA	1268	16	38	0	0	ASCRP3002505	ASCRP3002505	7696.35	333.88	1.903754e+002	1.906332e+001	209	15	4.084426e+000	0	0	0	0	0	0	192.069	1	1	50.1463	15.3571
DATA	1269	16	39	0	0	ASCRP3005687	ASCRP3005687	7721.57	333.843	1.031745e+002	1.036482e+001	118	15	4.557684e+000	0	0	0	0	0	0	104.242	1	1	47.5395	15.5714
DATA	1270	16	40	0	0	ASCRP3000211	ASCRP3000211	7747.08	334.19	9.179458e+000	1.348937e+000	28	15	4.624183e+000	0	0	0	0	0	0	9.28684	1	1	45.4864	15.3125
DATA	1271	16	41	0	0	ASCRP3001664	ASCRP3001664	7771.72	333.895	2.589178e+001	2.770935e+000	47	16	4.929087e+000	0	0	0	0	0	0	26.2318	1	1	42.5954	16.6471
DATA	1272	16	42	0	0	ASCRP3008075	ASCRP3008075	7797.85	333.712	1.072929e+001	1.456923e+000	28.5	15	3.708373e+000	0	0	0	0	0	0	10.8858	1	1	50.1463	15.1667
DATA	1273	16	43	0	0	ASCRP3002446	ASCRP3002446	7823.35	333.778	1.025473e+002	1.030186e+001	118	16	5.262096e+000	0	0	0	0	0	0	104.179	1	1	47.5395	15.7586
DATA	1274	16	44	0	0	ASCRP3006995	ASCRP3006995	7848.81	333.94	1.106832e+002	1.111190e+001	128	16	4.272085e+000	0	0	0	0	0	0	112.582	1	1	46.1809	16.4074
DATA	1275	16	45	0	0	ASCRP3010541	ASCRP3010541	7874.03	333.735	5.899060e+001	5.980220e+000	80	15	3.124278e+000	0	0	0	0	0	0	60.0781	1	1	46.1809	14.8056
DATA	1276	16	46	0	0	ASCRP3011590	ASCRP3011590	7900	334.611	7.910233e+000	1.260143e+000	27	14.5	3.921060e+000	0	0	0	0	0	0	8.06394	1	1	42.2201	14.9333
DATA	1277	16	47	0	0	ASCRP3013102	ASCRP3013102	7925.15	333.431	4.297273e+001	4.407512e+000	63	16	4.641915e+000	0	0	0	0	0	0	43.8678	1	1	47.8731	16.5313
DATA	1278	16	48	0	0	ASCRP3010121	ASCRP3010121	7950.39	333.797	6.465288e+001	6.538940e+000	83.5	16	4.996010e+000	0	0	0	0	0	0	66.062	1	1	45.1352	15.963
DATA	1279	16	49	0	0	ASCRP3008480	ASCRP3008480	7975.89	333.889	4.489397e+001	4.594633e+000	64	13	3.719127e+000	0	0	0	0	0	0	45.9164	1	1	45.4864	13.7037
DATA	1280	16	50	0	0	ASCRP3002152	ASCRP3002152	8001.13	333.757	8.709262e+001	8.763870e+000	106	14	4.680963e+000	0	0	0	0	0	0	89.1592	1	1	46.5243	14.7568
DATA	1281	16	51	1028	1	(+)E1A_r60_n11	E1A_r60_n11	8026.41	333.743	1.759272e+001	2.011871e+000	36.5	14	3.499923e+000	0	0	0	0	0	0	18.0253	1	1	48.8603	13.871
DATA	1282	16	52	0	0	ASCRP3005066	ASCRP3005066	8051.89	333.5	5.720913e+001	5.803435e+000	78	14.5	3.794315e+000	0	0	0	0	0	0	58.6642	1	1	56.9804	14.7857
DATA	1283	16	53	0	0	ASCRP3001910	ASCRP3001910	8077.42	333.573	6.372067e+000	1.164365e+000	24	16	4.281073e+000	0	0	0	0	0	0	6.53859	1	1	65	16.5517
DATA	1284	16	54	0	0	ASCRP3003891	ASCRP3003891	8102.59	333.899	1.999680e+002	2.002050e+001	220	15.5	3.611946e+000	0	0	0	0	0	0	205.305	1	1	47.2035	15.6154
DATA	1285	16	55	0	0	ASCRP3005814	ASCRP3005814	8128.33	333.5	7.630168e+001	7.692003e+000	96	16.5	3.878415e+000	0	0	0	0	0	0	78.3889	1	1	65	16.9
DATA	1286	16	56	0	0	ASCRP3002548	ASCRP3002548	8153.5	333.5	5.505835e+001	5.591134e+000	73	15	3.899455e+000	0	0	0	0	0	0	56.5912	1	1	57.5363	15.6333
DATA	1287	16	57	0	0	ASCRP3004238	ASCRP3004238	8179.08	333.563	2.815148e+001	2.978401e+000	47	15	3.388191e+000	0	0	0	0	0	0	28.9466	1	1	47.8731	14.9375
DATA	1288	16	58	0	0	ASCRP3011523	ASCRP3011523	8204.26	333.623	1.422977e+001	1.723392e+000	32	15	3.681267e+000	0	0	0	0	0	0	14.6363	1	1	41.4593	16.1379
DATA	1289	16	59	0	0	ASCRP3002267	ASCRP3002267	8229.82	333.442	1.430726e+002	1.434023e+001	162	16.5	4.673040e+000	0	0	0	0	0	0	147.205	1	1	50.1463	17.3611
DATA	1290	16	60	0	0	ASCRP3011808	ASCRP3011808	8255.11	333.5	5.101254e+000	1.097510e+000	24	13	3.957889e+000	0	0	0	0	0	0	5.24955	1	1	56.9804	13.8235
DATA	1291	16	61	0	0	ASCRP3009360	ASCRP3009360	8280.74	333.58	1.600322e+002	1.603269e+001	183	15	3.308958e+000	0	0	0	0	0	0	164.703	1	1	46.8651	14.7222
DATA	1292	16	62	0	0	ASCRP3004798	ASCRP3004798	8306.06	333.535	1.312155e+002	1.315747e+001	149.5	15	4.032277e+000	0	0	0	0	0	0	135.055	1	1	48.2044	15.5
DATA	1293	16	63	0	0	AS_circRNA_control209	AS_circRNA_control209	8331.37	333.63	6.271902e+002	6.272655e+001	643	15	4.471391e+000	0	0	0	0	0	0	645.536	1	1	48.2044	14.08
DATA	1294	16	64	0	0	ASCRP3001711	ASCRP3001711	8356.58	333.427	6.195593e+000	1.152318e+000	25.5	16	3.508055e+000	0	0	0	0	0	0	6.37677	1	1	57.5363	15.375
DATA	1295	16	65	0	0	ASCRP3004849	ASCRP3004849	8382.05	333.708	2.046844e+001	2.265800e+000	40	16	4.454815e+000	0	0	0	0	0	0	21.0637	1	1	45.4864	15.9143
DATA	1296	16	66	0	0	ASCRP3010825	ASCRP3010825	8407.56	333.706	2.938426e+001	3.094981e+000	49	16	3.754078e+000	0	0	0	0	0	0	30.2343	1	1	46.8651	16.9
DATA	1297	16	67	0	0	ASCRP3004767	ASCRP3004767	8432.87	333.471	1.318993e+002	1.322570e+001	149.5	16	4.188235e+000	0	0	0	0	0	0	135.695	1	1	47.8731	15.8148
DATA	1298	16	68	0	0	ASCRP3011187	ASCRP3011187	8458.36	333.573	8.847502e+002	8.848036e+001	917.5	14.5	4.639804e+000	0	0	0	0	0	0	909.985	1	1	52.9257	14.25
DATA	1299	16	69	0	0	ASCRP3006283	ASCRP3006283	8483.63	333.444	1.162688e+002	1.166748e+001	134	16	4.443127e+000	0	0	0	0	0	0	119.557	1	1	48.2044	16.2069
DATA	1300	16	70	0	0	ASCRP3009807	ASCRP3009807	8509.41	333.6	7.222111e+001	7.287334e+000	93	14	4.253556e+000	0	0	0	0	0	0	74.2399	1	1	49.5074	14.8125
DATA	1301	16	71	0	0	AS_circRNA_control201	AS_circRNA_control201	8534.56	333.479	1.660944e+002	1.663792e+001	185	17	4.975788e+000	0	0	0	0	0	0	170.689	1	1	48.2044	16.9615
DATA	1302	16	72	0	0	ASCRP3008176	ASCRP3008176	8560	333.582	5.766498e+001	5.848078e+000	81	15	4.417810e+000	0	0	0	0	0	0	59.2405	1	1	45.835	15.2727
DATA	1303	16	73	0	0	ASCRP3000852	ASCRP3000852	8585.49	333.134	5.952369e+001	6.031475e+000	80	16	4.324778e+000	0	0	0	0	0	0	61.1347	1	1	46.5243	15.6296
DATA	1304	16	74	0	0	ASCRP3013408	ASCRP3013408	8610.87	333.623	4.791416e+001	4.889417e+000	68.5	14	3.579498e+000	0	0	0	0	0	0	49.1916	1	1	46.8651	14.2069
DATA	1305	16	75	0	0	ASCRP3013485	ASCRP3013485	8636	333.455	3.389833e+001	3.527070e+000	54	14	4.090770e+000	0	0	0	0	0	0	34.7925	1	1	65	14.5882
DATA	1306	16	76	0	0	ASCRP3005990	ASCRP3005990	8661.5	333	1.787236e+001	2.035655e+000	37	15	5.833349e+000	0	0	0	0	0	0	18.3398	1	1	54.1152	16.8065
DATA	1307	16	77	0	0	ASCRP3000752	ASCRP3000752	8686.93	332.967	1.105921e+001	1.474184e+000	29	15	4.174165e+000	0	0	0	0	0	0	11.3456	1	1	44.4243	15.9032
DATA	1308	16	78	0	0	ASCRP3001643	ASCRP3001643	8712.6	333.357	4.210122e+002	4.211251e+001	455	16	4.179450e+000	0	0	0	0	0	0	431.799	1	1	47.2035	16.0303
DATA	1309	16	79	0	0	ASCRP3003699	ASCRP3003699	8737.99	333.324	1.006290e+002	1.011004e+001	121	16	3.683733e+000	0	0	0	0	0	0	103.191	1	1	46.1809	15.3548
DATA	1310	16	80	0	0	ASCRP3003144	ASCRP3003144	8763.66	333.104	1.936330e+001	2.168061e+000	38	15.5	3.307745e+000	0	0	0	0	0	0	19.8547	1	1	45.835	15.7059
DATA	1311	16	81	0	0	AS_circRNA_control215	AS_circRNA_control215	8788.94	333.313	4.310241e+002	4.311344e+001	466	16.5	4.568034e+000	0	0	0	0	0	0	441.939	1	1	45.835	16.6875
DATA	1312	16	82	0	0	A_23_P11507	NM_015534	8813.61	333.069	8.487361e+000	1.292836e+000	27	16	4.125748e+000	0	0	0	0	0	0	8.70294	1	1	53.8203	15.4305
DATA	1313	17	1	0	0	ASCRP3006112	ASCRP3006112	6743.87	341.627	6.088365e+001	6.163945e+000	82	15	4.581810e+000	0	0	0	0	0	0	63.2683	1	1	49.1849	15.5796
DATA	1314	17	2	0	0	ASCRP3013364	ASCRP3013364	6769.22	342.11	3.099152e+001	3.246997e+000	51	15	4.428327e+000	0	0	0	0	0	0	31.9953	1	1	47.8731	15.5143
DATA	1315	17	3	0	0	ASCRP3002381	ASCRP3002381	6794.79	341.806	5.277035e+001	5.366221e+000	73	14	4.600437e+000	0	0	0	0	0	0	54.1633	1	1	47.5395	14.1429
DATA	1316	17	4	0	0	ASCRP3004242	ASCRP3004242	6820.18	341.662	1.063757e+003	1.063802e+002	1097	15	3.346870e+000	0	0	0	0	0	0	1086.04	1	1	49.1849	14.8077
DATA	1317	17	5	0	0	ASCRP3012838	ASCRP3012838	6845.5	341.5	4.253933e+002	4.255071e+001	449.5	15	3.950744e+000	0	0	0	0	0	0	432.215	1	1	49.1849	14.5862
DATA	1318	17	6	0	1	ETG05_66023	ETG05_66023	6871.28	341.28	5.164145e+002	5.165091e+001	523	13.5	4.310419e+000	0	0	0	0	0	0	522.38	1	1	48.8603	14.3333
DATA	1319	17	7	0	0	ASCRP3011726	ASCRP3011726	6896.42	341.878	4.849190e+002	4.850206e+001	514.5	15	4.220133e+000	0	0	0	0	0	0	488.506	1	1	48.5334	14.5714
DATA	1320	17	8	0	0	ASCRP3008021	ASCRP3008021	6922.01	341.77	3.219129e+001	3.369747e+000	50	16	2.520571e+000	0	0	0	0	0	0	32.3143	1	1	47.8731	15.7407
DATA	1321	17	9	0	0	ASCRP3008173	ASCRP3008173	6947.44	341.671	1.602559e+002	1.605672e+001	179	16	5.010409e+000	0	0	0	0	0	0	160.365	1	1	50.1463	16.6857
DATA	1322	17	10	0	0	ASCRP3012169	ASCRP3012169	6972.62	341.938	5.132558e+001	5.229481e+000	72	14	4.605747e+000	0	0	0	0	0	0	51.2151	1	1	45.1352	15.7097
DATA	1323	17	11	0	0	ASCRP3001923	ASCRP3001923	6998	341.455	2.762289e+000	1.041743e+000	22	14.5	3.914073e+000	0	0	0	0	0	0	2.75004	1	0	55.8519	15.7941
DATA	1324	17	12	0	0	A_23_P87238	NM_006512	7023.19	341.656	1.112319e+001	1.500159e+000	30	16	1.286239e+000	0	0	0	0	0	0	11.0504	1	1	45.4864	15.8235
DATA	1325	17	13	0	0	ASCRP3006052	ASCRP3006052	7048.5	341.5	5.369699e+002	5.370645e+001	555.5	15	3.378329e+000	0	0	0	0	0	0	532.539	1	1	49.1849	14.4815
DATA	1326	17	14	0	0	ASCRP3012611	ASCRP3012611	7073.88	341.265	4.809037e+001	4.913898e+000	64	14	3.795025e+000	0	0	0	0	0	0	47.6269	1	1	45.835	15.2813
DATA	1327	17	15	0	0	ASCRP3006233	ASCRP3006233	7099.58	341.427	3.659575e+001	3.796653e+000	54	17.5	4.728473e+000	0	0	0	0	0	0	36.1983	1	1	65	17.0385
DATA	1328	17	16	0	0	ASCRP3004027	ASCRP3004027	7125	341.133	6.316578e+001	6.397104e+000	82.5	15	5.500000e+000	0	0	0	0	0	0	62.428	1	1	54.4085	16
DATA	1329	17	17	0	0	ASCRP3007828	ASCRP3007828	7150.14	341.462	4.418464e+001	4.533002e+000	61	15.5	6.674156e+000	0	0	0	0	0	0	43.6364	1	1	44.7812	17.1875
DATA	1330	17	18	0	0	ASCRP3000822	ASCRP3000822	7175.87	341.195	5.109815e+002	5.110819e+001	517	15	5.306341e+000	0	0	0	0	0	0	504.46	1	1	51.4001	15.1875
DATA	1331	17	19	66	-1	(-)3xSLv1	NegativeControl	7201.39	341.069	1.029488e+000	1.013099e+000	18.5	17	4.330346e+000	0	0	0	0	0	0	-0.277394	0	0	53.8203	16.5758
DATA	1332	17	20	0	0	ASCRP3003125	ASCRP3003125	7226.9	340.9	1.211152e+002	1.215381e+001	132	14.5	4.762883e+000	0	0	0	0	0	0	119.555	1	1	46.8651	15.0667
DATA	1333	17	21	0	0	ASCRP3007544	ASCRP3007544	7251.91	341.065	6.521595e+000	1.204698e+000	25	15	5.197782e+000	0	0	0	0	0	0	6.43848	1	1	54.4085	15.2059
DATA	1334	17	22	0	0	ASCRP3003514	ASCRP3003514	7277.48	341.267	1.925311e+001	2.175354e+000	36.5	16	4.525062e+000	0	0	0	0	0	0	19.0137	1	1	42.9674	15.4286
DATA	1335	17	23	0	0	ASCRP3012668	ASCRP3012668	7302.79	341.194	3.836826e+001	3.968058e+000	57	16.5	5.034958e+000	0	0	0	0	0	0	37.9114	1	1	47.5395	16.5625
DATA	1336	17	24	0	0	ASCRP3005171	ASCRP3005171	7328.13	341.232	6.996469e+001	7.069193e+000	87	15.5	4.017159e+000	0	0	0	0	0	0	69.1767	1	1	46.1809	14.7143
DATA	1337	17	25	0	0	ASCRP3001006	ASCRP3001006	7353.5	341	3.042472e+001	3.205902e+000	51	16	3.926424e+000	0	0	0	0	0	0	30.1076	1	1	54.1152	15.3714
DATA	1338	17	26	0	0	ASCRP3006044	ASCRP3006044	7378.94	341.25	2.108999e+002	2.111415e+001	222.5	17	4.870894e+000	0	0	0	0	0	0	208.88	1	1	46.1809	16.7805
DATA	1339	17	27	0	0	ASCRP3004624	ASCRP3004624	7404.2	341.352	2.913954e+001	3.083595e+000	47	15	4.421242e+000	0	0	0	0	0	0	28.8889	1	1	46.8651	15.4688
DATA	1340	17	28	0	0	ASCRP3000538	ASCRP3000538	7429.72	341.095	1.653206e+002	1.656273e+001	184	14	5.922529e+000	0	0	0	0	0	0	164.092	1	1	48.8603	15.8276
DATA	1341	17	29	0	0	ASCRP3000732	ASCRP3000732	7455.17	341.267	1.066138e+002	1.070877e+001	122	14	4.129099e+000	0	0	0	0	0	0	105.943	1	1	44.4243	15.129
DATA	1342	17	30	0	0	ASCRP3002411	ASCRP3002411	7480.47	341.12	3.391106e+002	3.392595e+001	364	14	3.393894e+000	0	0	0	0	0	0	337.413	1	1	48.8603	14.5
DATA	1343	17	31	0	0	ASCRP3012525	ASCRP3012525	7506.07	341.2	1.192324e+002	1.196541e+001	135	16	4.160866e+000	0	0	0	0	0	0	118.791	1	1	46.8651	16.2069
DATA	1344	17	32	0	0	ASCRP3011152	ASCRP3011152	7531.15	341.058	4.030504e+001	4.153265e+000	57	16	4.246441e+000	0	0	0	0	0	0	40.2117	1	1	46.8651	15.9677
DATA	1345	17	33	0	0	ASCRP3006814	ASCRP3006814	7556.8	341.127	1.194408e+002	1.198594e+001	137	14	3.846726e+000	0	0	0	0	0	0	119.332	1	1	46.8651	14.6216
DATA	1346	17	34	0	0	ASCRP3004518	ASCRP3004518	7582.22	341.095	2.288740e+001	2.497452e+000	42.5	15	4.224471e+000	0	0	0	0	0	0	22.8996	1	1	45.4864	15.3333
DATA	1347	17	35	0	0	ASCRP3003816	ASCRP3003816	7607.53	341.3	7.390840e+001	7.457925e+000	91	15	4.754567e+000	0	0	0	0	0	0	74.0514	1	1	47.2035	15.0345
DATA	1348	17	36	0	0	ASCRP3005966	ASCRP3005966	7632.91	340.935	6.318358e+000	1.179944e+000	26	16.5	2.929114e+000	0	0	0	0	0	0	6.34043	1	1	54.4085	16.8333
DATA	1349	17	37	0	0	ASCRP3003102	ASCRP3003102	7658.3	341.298	8.473731e+000	1.307038e+000	27	15	3.853644e+000	0	0	0	0	0	0	8.5151	1	1	41.4593	16.3333
DATA	1350	17	38	0	0	ASCRP3000462	ASCRP3000462	7683.89	341.047	1.144122e+001	1.515349e+000	30	15	3.891817e+000	0	0	0	0	0	0	11.5148	1	1	45.835	16.2903
DATA	1351	17	39	0	0	ASCRP3012541	ASCRP3012541	7709.09	340.935	2.279083e+000	1.017996e+000	21	15	4.649069e+000	0	0	0	0	0	0	2.2971	1	0	54.4085	15.4231
DATA	1352	17	40	0	0	ASCRP3009838	ASCRP3009838	7734.78	341	4.409506e+002	4.410619e+001	466	15	4.203564e+000	0	0	0	0	0	0	445.075	1	1	46.1809	14.7931
DATA	1353	17	41	0	0	ASCRP3006542	ASCRP3006542	7760.1	341.043	2.251031e+001	2.458855e+000	42	15	5.402721e+000	0	0	0	0	0	0	22.7525	1	1	46.8651	15.5758
DATA	1354	17	42	0	0	ASCRP3005674	ASCRP3005674	7785.35	341.12	8.832239e+001	8.887330e+000	106	15	4.594799e+000	0	0	0	0	0	0	89.3932	1	1	48.8603	15.625
DATA	1355	17	43	0	0	ASCRP3002196	ASCRP3002196	7811	340.877	1.667898e+001	1.937866e+000	36	16	4.674398e+000	0	0	0	0	0	0	16.905	1	1	43.3362	15.4167
DATA	1356	17	44	0	0	ASCRP3009049	ASCRP3009049	7836.24	341	1.132244e+003	1.132287e+002	1107	16	4.996692e+000	0	0	0	0	0	0	1149.03	1	1	46.8651	16.1786
DATA	1357	17	45	0	0	ASCRP3001817	ASCRP3001817	7861.51	340.884	5.144220e+001	5.237513e+000	69	16	4.121662e+000	0	0	0	0	0	0	52.271	1	1	47.5395	15.8929
DATA	1358	17	46	0	0	ASCRP3006079	ASCRP3006079	7887.02	341.083	7.155510e+000	1.215862e+000	26	14	2.487849e+000	0	0	0	0	0	0	7.27919	1	1	44.0646	13.5758
DATA	1359	17	47	0	0	ASCRP3003443	ASCRP3003443	7912.38	340.862	2.202530e+001	2.411463e+000	41	15	4.573185e+000	0	0	0	0	0	0	22.4326	1	1	45.4864	15.8929
DATA	1360	17	48	0	0	ASCRP3003803	ASCRP3003803	7937.72	340.763	9.507947e+001	9.558397e+000	114	16	4.969260e+000	0	0	0	0	0	0	96.9443	1	1	49.1849	16.375
DATA	1361	17	49	0	0	ASCRP3006893	ASCRP3006893	7963.31	340.88	8.324036e+001	8.381501e+000	104.5	14	3.905946e+000	0	0	0	0	0	0	84.9576	1	1	48.8603	14.2222
DATA	1362	17	50	0	0	ASCRP3000740	ASCRP3000740	7988.54	340.882	8.749299e+001	8.803885e+000	107.5	15.5	3.900019e+000	0	0	0	0	0	0	89.3823	1	1	49.8279	16.0833
DATA	1363	17	51	0	0	ASCRP3007945	ASCRP3007945	8013.7	340.644	1.815016e+001	2.061717e+000	36.5	12	4.703258e+000	0	0	0	0	0	0	18.5593	1	1	48.2044	14.2222
DATA	1364	17	52	0	0	ASCRP3010598	ASCRP3010598	8039.46	340.932	4.294673e+001	4.404447e+000	60	15.5	3.715456e+000	0	0	0	0	0	0	43.9483	1	1	48.5334	14.7308
DATA	1365	17	53	0	0	ASCRP3011824	ASCRP3011824	8064.7	340.928	2.514052e+001	2.697033e+000	42.5	16	4.152571e+000	0	0	0	0	0	0	25.7459	1	1	46.1809	15.6207
DATA	1366	17	54	0	0	ASCRP3001198	ASCRP3001198	8090	340.545	6.875355e+000	1.193648e+000	26	16	4.029652e+000	0	0	0	0	0	0	7.04621	1	1	55.8519	16.6429
DATA	1367	17	55	0	0	ASCRP3004317	ASCRP3004317	8115.56	340.973	2.150040e+002	2.152251e+001	237.5	15	3.892374e+000	0	0	0	0	0	0	220.459	1	1	48.5334	15.2333
DATA	1368	17	56	0	0	ASCRP3006598	ASCRP3006598	8140.67	340.5	3.366285e+004	3.366285e+003	34098	16	6.527320e+000	0	0	0	0	0	0	34538.5	1	1	57.5363	17.9655
DATA	1369	17	57	0	0	Negative005	Negative005	8166.42	340.573	1.092472e+000	9.803174e-001	21	15	4.311299e+000	0	0	0	0	0	0	1.12139	1	0	57.5363	15.9286
DATA	1370	17	58	0	0	ASCRP3001683	ASCRP3001683	8191.49	340.905	1.033547e+001	1.420113e+000	28	15	3.504064e+000	0	0	0	0	0	0	10.6123	1	1	48.5334	16.0385
DATA	1371	17	59	0	0	ASCRP3008112	ASCRP3008112	8217.34	341.015	3.128163e+002	3.129678e+001	340	16	5.252930e+000	0	0	0	0	0	0	321.292	1	1	45.4864	17.2286
DATA	1372	17	60	0	0	ASCRP3005556	ASCRP3005556	8243.19	340.857	7.493537e+000	1.228384e+000	27	16	5.170013e+000	0	0	0	0	0	0	7.69877	1	1	45.1352	16.0645
DATA	1373	17	61	0	0	Negative018	Negative018	8267.67	340.5	3.278249e+000	1.026837e+000	22	14	3.692372e+000	0	0	0	0	0	0	3.36887	1	0	57.5363	14.1143
DATA	1374	17	62	0	0	A_23_P53126	NM_005574	8293.47	340.943	6.750367e+000	1.184289e+000	25	15.5	3.422009e+000	0	0	0	0	0	0	6.93718	1	1	47.8731	15.3333
DATA	1375	17	63	0	0	ASCRP3012671	ASCRP3012671	8318.69	340.833	2.395882e+001	2.585916e+000	41	15	4.561389e+000	0	0	0	0	0	0	24.6239	1	1	47.8731	14.963
DATA	1376	17	64	0	0	ASCRP3003792	ASCRP3003792	8344	340.545	1.509060e+001	1.795512e+000	34	15	3.691116e+000	0	0	0	0	0	0	15.5104	1	1	55.8519	13.9286
DATA	1377	17	65	0	0	ASCRP3000116	ASCRP3000116	8369.39	340.806	6.706049e+001	6.776273e+000	85.5	16	3.864089e+000	0	0	0	0	0	0	68.9191	1	1	46.5243	15.7419
DATA	1378	17	66	0	0	ASCRP3007409	ASCRP3007409	8395.14	340.722	2.268149e+001	2.468086e+000	41	16	2.493067e+000	0	0	0	0	0	0	23.3082	1	1	47.8731	15.8462
DATA	1379	17	67	0	0	ASCRP3012224	ASCRP3012224	8420.54	340.846	1.845698e+001	2.086591e+000	39	15	3.674235e+000	0	0	0	0	0	0	18.9638	1	1	45.4864	15.8
DATA	1380	17	68	0	0	ASCRP3010337	ASCRP3010337	8445.5	340.5	7.150030e+000	1.207771e+000	26	16	3.773775e+000	0	0	0	0	0	0	7.34552	1	1	57.5363	15.7931
DATA	1381	17	69	0	0	AS_circRNA_control207	AS_circRNA_control207	8470.97	340.632	1.588175e+002	1.591156e+001	182	16	6.818897e+000	0	0	0	0	0	0	163.121	1	1	49.1849	16.8571
DATA	1382	17	70	0	0	ASCRP3004421	ASCRP3004421	8496.67	340.747	4.823772e+001	4.921099e+000	68	14	3.900549e+000	0	0	0	0	0	0	49.5318	1	1	49.1849	15
DATA	1383	17	71	0	0	ASCRP3010954	ASCRP3010954	8521.99	340.603	6.285119e+001	6.360157e+000	81.5	14.5	3.990067e+000	0	0	0	0	0	0	64.5221	1	1	48.5334	14.9286
DATA	1384	17	72	0	0	A_23_P2683	NM_024604	8547.33	340.5	9.901161e-001	9.763720e-001	20	15	5.933814e+000	0	0	0	0	0	0	0.643882	0	0	65	15.9167
DATA	1385	17	73	0	0	ASCRP3011211	ASCRP3011211	8572.76	340.634	7.006130e+001	7.073599e+000	89	16	4.417312e+000	0	0	0	0	0	0	71.8837	1	1	47.5395	15.9333
DATA	1386	17	74	0	0	Negative038	Negative038	8598	340.455	5.436138e+000	1.116213e+000	25	14.5	4.374561e+000	0	0	0	0	0	0	5.57614	1	1	55.8519	14.6333
DATA	1387	17	75	0	0	ASCRP3007768	ASCRP3007768	8623.38	340.697	4.717710e+001	4.817445e+000	65.5	14	4.288584e+000	0	0	0	0	0	0	48.3774	1	1	49.5074	14.5667
DATA	1388	17	76	0	0	A_23_P215720	NM_000492	8648.9	340.431	2.045809e+001	2.266437e+000	39	15	4.729021e+000	0	0	0	0	0	0	20.9741	1	1	48.2044	14.6364
DATA	1389	17	77	0	0	ASCRP3007074	ASCRP3007074	8674.32	340.333	1.908151e+001	2.143091e+000	37	15	6.029076e+000	0	0	0	0	0	0	19.5587	1	1	48.8603	16.2759
DATA	1390	17	78	0	0	Negative045	Negative045	8699.92	339.933	3.327992e+001	3.468081e+000	52	16	2.825384e+000	0	0	0	0	0	0	34.1075	1	1	44.4243	15.871
DATA	1391	17	79	0	0	ASCRP3007156	ASCRP3007156	8724.88	340.632	2.163038e+001	2.373018e+000	41	16	3.995543e+000	0	0	0	0	0	0	22.1634	1	1	46.5243	15.3667
DATA	1392	17	80	0	0	ASCRP3011599	ASCRP3011599	8750.51	340.573	6.819865e+001	6.889353e+000	89	16	4.148532e+000	0	0	0	0	0	0	69.874	1	1	49.1849	15.6071
DATA	1393	17	81	0	0	ASCRP3009148	ASCRP3009148	8776.14	340.654	5.194238e+001	5.285146e+000	71	15	3.442939e+000	0	0	0	0	0	0	53.2174	1	1	49.8279	15.2188
DATA	1394	17	82	0	0	ASCRP3002847	ASCRP3002847	8801.62	340.716	9.404071e+001	9.454580e+000	117	15	4.440202e+000	0	0	0	0	0	0	96.3554	1	1	48.5334	15.3721
DATA	1395	18	1	0	0	ASCRP3004065	ASCRP3004065	6756.7	349.227	1.770850e+001	2.018050e+000	37.5	15	4.242641e+000	0	0	0	0	0	0	18.2979	1	1	45.4864	15
DATA	1396	18	2	0	0	ASCRP3013373	ASCRP3013373	6782.5	349	2.812808e+000	1.013544e+000	22	17	4.902380e+000	0	0	0	0	0	0	2.88869	1	0	54.1152	16.6333
DATA	1397	18	3	0	0	Negative007	Negative007	6807.5	349	1.083534e+000	9.850696e-001	19	14.5	4.177233e+000	0	0	0	0	0	0	1.10667	1	0	54.1152	14.8333
DATA	1398	18	4	0	0	ASCRP3013067	ASCRP3013067	6832.65	349.044	2.648554e+001	2.825456e+000	45.5	15	4.492778e+000	0	0	0	0	0	0	26.9147	1	1	46.1809	15.2333
DATA	1399	18	5	0	0	ASCRP3001833	ASCRP3001833	6858.37	348.943	4.333397e+002	4.334525e+001	449	13	4.203016e+000	0	0	0	0	0	0	438.319	1	1	46.8651	14.4643
DATA	1400	18	6	0	0	ASCRP3005376	ASCRP3005376	6883.43	348.951	1.867704e+001	2.115138e+000	36	15	4.287587e+000	0	0	0	0	0	0	18.814	1	1	43.7019	15.2609
DATA	1401	18	7	0	0	ASCRP3003593	ASCRP3003593	6909.15	348.905	5.666669e+001	5.753616e+000	77	16	2.862437e+000	0	0	0	0	0	0	56.867	1	1	47.8731	16
DATA	1402	18	8	0	0	ASCRP3006657	ASCRP3006657	6934.59	348.908	2.224726e+002	2.226972e+001	242	16.5	4.402620e+000	0	0	0	0	0	0	222.515	1	1	49.1849	16.8125
DATA	1403	18	9	0	0	ASCRP3007355	ASCRP3007355	6959.94	348.884	1.350480e+002	1.354198e+001	152.5	16	4.213551e+000	0	0	0	0	0	0	134.678	1	1	46.8651	16.9412
DATA	1404	18	10	0	0	ASCRP3009144	ASCRP3009144	6985.17	349	6.346783e+001	6.425915e+000	83	14	4.250237e+000	0	0	0	0	0	0	63.1301	1	1	46.8651	15.5
DATA	1405	18	11	0	0	ASCRP3000435	ASCRP3000435	7010.79	348.907	5.551992e+001	5.642681e+000	75.5	16	4.492793e+000	0	0	0	0	0	0	55.1018	1	1	48.2044	16.5
DATA	1406	18	12	0	0	Negative027	Negative027	7035.77	348.479	1.025614e+001	1.438990e+000	29	16	2.632021e+000	0	0	0	0	0	0	10.161	1	1	39.4933	15.8333
DATA	1407	18	13	0	0	ASCRP3003451	ASCRP3003451	7061.53	348.75	3.081405e+001	3.243039e+000	50	14	3.479056e+000	0	0	0	0	0	0	30.4769	1	1	47.5395	14.3438
DATA	1408	18	14	0	0	ASCRP3000920	ASCRP3000920	7086.91	348.935	4.544095e+001	4.655512e+000	65	15.5	4.678334e+000	0	0	0	0	0	0	44.8834	1	1	54.4085	16.1471
DATA	1409	18	15	0	0	ASCRP3003698	ASCRP3003698	7112.5	349	7.723313e+004	7.723313e+003	76389	17	5.668212e+000	0	0	0	0	0	0	76205.9	1	1	54.1152	17.0417
DATA	1410	18	16	0	0	ASCRP3007767	ASCRP3007767	7137.64	348.87	4.903898e+002	4.904947e+001	505	18	7.920186e+000	0	0	0	0	1	0	483.519	1	1	46.8651	18.963
DATA	1411	18	17	0	0	ASCRP3007481	ASCRP3007481	7163.15	348.915	6.985690e+002	6.986427e+001	697.5	16	9.994127e+000	0	0	0	0	1	0	688.414	1	1	54.1152	19.5152
DATA	1412	18	18	0	0	ASCRP3000554	ASCRP3000554	7188.36	348.826	1.504664e+003	1.504699e+002	1466	16	4.396158e+000	0	0	0	0	0	0	1482.39	1	1	46.8651	16.6471
DATA	1413	18	19	0	0	ASCRP3010348	ASCRP3010348	7214	348.271	6.219381e+002	6.220209e+001	638	15.5	4.630043e+000	0	0	0	0	0	0	612.763	1	1	46.8651	15.8611
DATA	1414	18	20	0	0	ASCRP3002194	ASCRP3002194	7239.18	348.55	2.688536e+001	2.873729e+000	44	15	5.140564e+000	0	0	0	0	0	0	26.4897	1	1	42.9674	15.5556
DATA	1415	18	21	0	0	ASCRP3001013	ASCRP3001013	7264.58	348.573	1.035543e+000	1.019921e+000	20	15	5.454138e+000	0	0	0	0	0	0	1.02059	1	0	57.5363	14.9524
DATA	1416	18	22	0	0	ASCRP3011615	ASCRP3011615	7289.56	348.267	1.921890e+002	1.924563e+001	204	16.5	4.523375e+000	0	0	0	0	0	0	189.512	1	1	49.1849	16.4333
DATA	1417	18	23	0	0	ASCRP3000321	ASCRP3000321	7315.12	347.89	6.833943e+000	1.222313e+000	26	17	4.161556e+000	0	0	0	0	0	0	6.74344	1	1	46.8651	16.8125
DATA	1418	18	24	0	0	A_23_P1331	NM_080801	7340.67	348.5	7.795129e+000	1.278062e+000	25	15.5	4.022116e+000	0	0	0	0	0	0	7.69647	1	1	57.5363	14.875
DATA	1419	18	25	0	0	ASCRP3000377	ASCRP3000377	7366.25	348.923	5.423633e+001	5.517248e+000	72	16	4.397157e+000	0	0	0	0	0	0	53.591	1	1	45.835	16.5526
DATA	1420	18	26	0	0	ASCRP3009155	ASCRP3009155	7391.81	348.635	7.520819e+002	7.521498e+001	771	17	4.901890e+000	0	0	0	0	0	0	743.914	1	1	49.1849	16.8378
DATA	1421	18	27	0	0	ASCRP3012813	ASCRP3012813	7417.03	348.493	3.240770e+001	3.394470e+000	52	15	4.072198e+000	0	0	0	0	0	0	32.091	1	1	47.2035	15.129
DATA	1422	18	28	0	0	ASCRP3006697	ASCRP3006697	7442.18	348.462	2.614057e+001	2.801923e+000	44	14	4.998029e+000	0	0	0	0	0	0	25.915	1	1	45.835	15.1379
DATA	1423	18	29	0	0	ASCRP3010532	ASCRP3010532	7467.71	348.389	3.363609e+001	3.511238e+000	52	15	2.895306e+000	0	0	0	0	0	0	33.3878	1	1	48.2044	14.871
DATA	1424	18	30	0	0	ASCRP3004888	ASCRP3004888	7493.25	348.353	3.135102e+001	3.292587e+000	50	15	3.621475e+000	0	0	0	0	0	0	31.1605	1	1	46.1809	15.3214
DATA	1425	18	31	0	0	ASCRP3001791	ASCRP3001791	7518.5	348.5	4.704254e+001	4.810366e+000	65	16	4.505723e+000	0	0	0	0	0	0	46.818	1	1	49.1849	16.3077
DATA	1426	18	32	0	0	ASCRP3000186	ASCRP3000186	7543.6	347.684	1.400635e+001	1.722855e+000	32.5	14	4.638266e+000	0	0	0	0	0	0	13.9614	1	1	41.8414	15
DATA	1427	18	33	0	0	Negative046	Negative046	7569.6	348.381	1.725715e+001	1.995478e+000	35	16	5.116469e+000	0	0	0	0	0	0	17.2241	1	1	45.1352	16.9412
DATA	1428	18	34	0	0	ASCRP3000053	ASCRP3000053	7595.09	348.215	7.381911e+001	7.449393e+000	94.5	16	5.477226e+000	0	0	0	0	0	0	73.7881	1	1	45.835	16.2
DATA	1429	18	35	0	0	ASCRP3004270	ASCRP3004270	7620.34	348.184	2.258531e+002	2.260739e+001	229	15	3.583981e+000	0	0	0	0	0	0	226.09	1	1	49.5074	15.0588
DATA	1430	18	36	0	0	Negative003	Negative003	7645.5	348.5	2.004035e+000	1.017499e+000	21	17	4.809052e+000	0	0	0	0	0	0	2.00892	1	0	57.5363	16.3571
DATA	1431	18	37	1028	1	(+)E1A_r60_a20	E1A_r60_a20	7670.93	348.141	3.788640e+001	3.917377e+000	56	15	3.027650e+000	0	0	0	0	0	0	38.038	1	1	46.8651	15.6667
DATA	1432	18	38	0	0	ASCRP3004819	ASCRP3004819	7696.31	348.48	3.289657e+002	3.291160e+001	352	15.5	4.519212e+000	0	0	0	0	0	0	330.74	1	1	49.1849	16.1429
DATA	1433	18	39	0	0	ASCRP3000015	ASCRP3000015	7721.61	348.222	5.513402e+002	5.514296e+001	557	15.5	2.800275e+000	0	0	0	0	0	0	555.147	1	1	47.8731	15.8077
DATA	1434	18	40	0	0	ASCRP3001072	ASCRP3001072	7747	348.38	1.262023e+001	1.605084e+000	31	14	3.210973e+000	0	0	0	0	0	0	12.7251	1	1	47.8731	13.8966
DATA	1435	18	41	0	0	ASCRP3002140	ASCRP3002140	7772.65	348.275	3.776901e+001	3.904581e+000	56	14	4.413597e+000	0	0	0	0	0	0	38.1374	1	1	47.2035	15.4375
DATA	1436	18	42	0	0	Negative004	Negative004	7798	348.455	3.282875e+000	1.042095e+000	22.5	16	4.616172e+000	0	0	0	0	0	0	3.31927	1	0	55.8519	15.5128
DATA	1437	18	43	0	0	A_23_P111995	NM_002318	7823.49	348.227	1.272271e+002	1.276099e+001	142	15	5.565995e+000	0	0	0	0	0	0	128.815	1	1	49.1849	14.8621
DATA	1438	18	44	0	0	ASCRP3002703	ASCRP3002703	7848.28	348.03	3.697387e+001	3.826702e+000	58	16	5.778378e+000	0	0	0	0	0	0	37.4838	1	1	45.835	15.7
DATA	1439	18	45	0	0	ASCRP3010085	ASCRP3010085	7874.42	348.427	3.917305e+001	4.039304e+000	58.5	15	3.226278e+000	0	0	0	0	0	0	39.76	1	1	57.5363	14.8621
DATA	1440	18	46	0	0	ASCRP3007970	ASCRP3007970	7899.58	347.894	3.716090e+001	3.844156e+000	56.5	14	2.990020e+000	0	0	0	0	0	0	37.7661	1	1	45.4864	13.625
DATA	1441	18	47	0	0	ASCRP3001166	ASCRP3001166	7925	348.455	9.989005e-001	9.829988e-001	18	17	4.538954e+000	0	0	0	0	0	0	-1.07415	0	0	55.8519	17.1892
DATA	1442	18	48	0	0	ASCRP3013198	ASCRP3013198	7950.72	347.842	2.378710e+001	2.573367e+000	42	16.5	5.562188e+000	0	0	0	0	0	0	24.2277	1	1	42.5954	16.4
DATA	1443	18	49	0	0	ASCRP3006356	ASCRP3006356	7975.84	348.03	5.599236e+001	5.684505e+000	73.5	15	3.872347e+000	0	0	0	0	0	0	57.0831	1	1	46.5243	14.931
DATA	1444	18	50	0	0	ASCRP3012365	ASCRP3012365	8001.07	348.282	1.434895e+002	1.438238e+001	159.5	15	4.718171e+000	0	0	0	0	0	0	146.411	1	1	47.2035	15.2647
DATA	1445	18	51	0	0	ASCRP3009637	ASCRP3009637	8026.48	348.151	1.412839e+002	1.416228e+001	162	13	3.838998e+000	0	0	0	0	0	0	144.289	1	1	47.8731	13.6875
DATA	1446	18	52	0	0	ASCRP3002751	ASCRP3002751	8052	348.455	5.018276e+001	5.112776e+000	67.5	15	4.331182e+000	0	0	0	0	0	0	51.2874	1	1	55.8519	15.3226
DATA	1447	18	53	0	0	ASCRP3002721	ASCRP3002721	8077.42	348.427	5.607292e+001	5.691900e+000	74	16	4.682385e+000	0	0	0	0	0	0	57.3489	1	1	57.5363	16.5161
DATA	1448	18	54	0	0	ASCRP3002773	ASCRP3002773	8102.19	348	7.175212e+000	1.212207e+000	27	16	4.363293e+000	0	0	0	0	0	0	7.34382	1	1	42.5954	16.1471
DATA	1449	18	55	0	0	ASCRP3007943	ASCRP3007943	8128.39	348.069	2.768693e+001	2.935841e+000	46.5	16	5.094622e+000	0	0	0	0	0	0	28.354	1	1	53.8203	15.9
DATA	1450	18	56	0	0	ASCRP3000069	ASCRP3000069	8153.5	348	6.278888e+003	6.278896e+002	6408	15.5	5.625840e+000	0	0	0	0	0	0	6433.48	1	1	54.1152	16.1579
DATA	1451	18	57	0	0	ASCRP3010629	ASCRP3010629	8179.06	348.113	7.865368e+001	7.925638e+000	99.5	15	3.551914e+000	0	0	0	0	0	0	80.6238	1	1	46.8651	14.9333
DATA	1452	18	58	0	0	CUST_20_PI418767722	NM_006013	8204.24	348.029	4.762081e+001	4.860907e+000	67.5	15.5	4.834154e+000	0	0	0	0	0	0	48.8322	1	1	46.1809	16.5357
DATA	1453	18	59	0	0	ASCRP3010122	ASCRP3010122	8229.64	348.13	4.457364e+001	4.562736e+000	65	16	5.116070e+000	0	0	0	0	0	0	45.7203	1	1	46.8651	16.2162
DATA	1454	18	60	0	0	ASCRP3005782	ASCRP3005782	8255.04	348.189	4.472312e+001	4.577294e+000	65	13	3.685013e+000	0	0	0	0	0	0	45.8839	1	1	47.2035	13.7647
DATA	1455	18	61	0	0	ASCRP3008940	ASCRP3008940	8280.53	348.139	3.373209e+002	3.374617e+001	357	15	3.552635e+000	0	0	0	0	0	0	346.139	1	1	47.8731	15.3939
DATA	1456	18	62	0	0	ASCRP3013488	ASCRP3013488	8305.77	348.116	5.329153e+002	5.330043e+001	558	13.5	4.744253e+000	0	0	0	0	0	0	546.91	1	1	46.5243	14.2857
DATA	1457	18	63	0	0	ASCRP3004514	ASCRP3004514	8331.41	348.092	5.729486e+002	5.730314e+001	612	15	3.764301e+000	0	0	0	0	0	0	588.029	1	1	49.1849	14.5217
DATA	1458	18	64	0	0	AS_circRNA_control205	AS_circRNA_control205	8356.5	348	8.369746e+003	8.369752e+002	8362	16	3.423149e+000	0	0	0	0	0	0	8590.21	1	1	54.1152	15.2222
DATA	1459	18	65	0	0	ASCRP3008682	ASCRP3008682	8382.35	348.132	1.495479e+001	1.784917e+000	34	16	3.231099e+000	0	0	0	0	0	0	15.3476	1	1	46.5243	16.24
DATA	1460	18	66	0	0	ASCRP3009989	ASCRP3009989	8407.5	348	1.104817e+001	1.473167e+000	30	15	2.579229e+000	0	0	0	0	0	0	11.3376	1	1	54.1152	14.963
DATA	1461	18	67	1028	1	(+)E1A_r60_a20	E1A_r60_a20	8432.91	348.065	3.715986e+001	3.841670e+000	56	17	4.798200e+000	0	0	0	0	0	0	38.1278	1	1	54.4085	16.9091
DATA	1462	18	68	0	0	ASCRP3002507	ASCRP3002507	8458.23	348.099	4.236684e+002	4.237805e+001	464	15	4.444530e+000	0	0	0	0	0	0	434.629	1	1	46.8651	14.9231
DATA	1463	18	69	0	0	ASCRP3001502	ASCRP3001502	8483.5	348	1.013983e+000	9.802115e-001	20	15	5.814666e+000	0	0	0	0	0	0	1.04003	1	0	54.1152	15.8966
DATA	1464	18	70	0	0	ASCRP3011608	ASCRP3011608	8509.22	348	7.945651e+001	8.005269e+000	102	14	3.554728e+000	0	0	0	0	0	0	81.48	1	1	46.1809	14.5938
DATA	1465	18	71	0	0	ASCRP3003607	ASCRP3003607	8534.66	347.896	1.776643e+003	1.776670e+002	1758	16.5	5.745163e+000	0	0	0	0	0	0	1821.5	1	1	49.1849	16.4
DATA	1466	18	72	0	0	ASCRP3002495	ASCRP3002495	8560	347.817	3.446255e+002	3.447636e+001	373.5	16	2.573584e+000	0	0	0	0	0	0	353.245	1	1	46.8651	15.04
DATA	1467	18	73	0	0	ASCRP3012564	ASCRP3012564	8585.12	347.919	3.079592e+001	3.230504e+000	49	14	3.833055e+000	0	0	0	0	0	0	31.5582	1	1	46.8651	14.6667
DATA	1468	18	74	0	0	ASCRP3003966	ASCRP3003966	8610.5	348	4.433166e+000	1.072038e+000	23.5	15	4.906126e+000	0	0	0	0	0	0	4.5418	1	0	54.1152	15.4848
DATA	1469	18	75	0	0	A_23_P250813	NM_000553	8636.14	347.767	4.707588e+001	4.807752e+000	65	14.5	3.733425e+000	0	0	0	0	0	0	48.2205	1	1	47.5395	14.5385
DATA	1470	18	76	0	0	ASCRP3001426	ASCRP3001426	8661.48	347.657	3.788581e+001	3.912387e+000	58	14	4.523883e+000	0	0	0	0	0	0	38.8001	1	1	46.5243	14.5862
DATA	1471	18	77	0	0	ASCRP3011451	ASCRP3011451	8686.96	347.899	7.991381e+000	1.261905e+000	28	15	4.127016e+000	0	0	0	0	0	0	8.18271	1	1	48.5334	15.25
DATA	1472	18	78	0	0	ASCRP3007205	ASCRP3007205	8712.53	347.765	7.234479e+001	7.300113e+000	93	15	2.872067e+000	0	0	0	0	0	0	74.0697	1	1	46.8651	15.9655
DATA	1473	18	79	0	0	ASCRP3006006	ASCRP3006006	8737.87	347.768	1.129446e+002	1.133661e+001	132	16	4.150310e+000	0	0	0	0	0	0	115.631	1	1	46.1809	15.9259
DATA	1474	18	80	0	0	ASCRP3004675	ASCRP3004675	8763.07	347.986	7.016634e+001	7.084296e+000	91	16	4.022898e+000	0	0	0	0	0	0	71.8343	1	1	46.8651	15.9394
DATA	1475	18	81	0	0	ASCRP3006260	ASCRP3006260	8788.72	347.946	1.101305e+002	1.105627e+001	127	15	5.147097e+000	0	0	0	0	0	0	112.759	1	1	48.8603	15.7241
DATA	1476	18	82	0	0	Negative046	Negative046	8813.61	347.931	2.763607e+001	2.931062e+000	43	16	4.410263e+000	0	0	0	1	0	0	28.3005	1	1	53.8203	15.7065
DATA	1477	19	1	0	0	ASCRP3003011	ASCRP3003011	6743.94	356.169	8.802289e+000	1.307400e+000	29	16	4.456705e+000	0	0	0	0	0	0	9.10559	1	1	48.2044	15.6364
DATA	1478	19	2	0	0	ASCRP3012540	ASCRP3012540	6769.72	356.311	6.569296e+000	1.173970e+000	26	17	4.077425e+000	0	0	0	0	0	0	6.75188	1	1	44.4243	15.9444
DATA	1479	19	3	0	0	ASCRP3010858	ASCRP3010858	6794.97	356	1.239676e+002	1.243531e+001	148.5	14.5	4.669306e+000	0	0	0	0	0	0	126.693	1	1	46.8651	14.4375
DATA	1480	19	4	0	0	ASCRP3000312	ASCRP3000312	6819.76	356.226	2.725680e+001	2.897734e+000	48	14	4.184183e+000	0	0	0	0	0	0	27.7104	1	1	45.1352	14.6897
DATA	1481	19	5	0	0	ASCRP3010168	ASCRP3010168	6845.68	355.76	2.308045e+002	2.310160e+001	252.5	14.5	4.802446e+000	0	0	0	0	0	0	233.524	1	1	40.2912	15.2143
DATA	1482	19	6	0	0	ASCRP3007687	ASCRP3007687	6870.97	356.09	6.035862e+001	6.116958e+000	78	14	5.243058e+000	0	0	0	0	0	0	60.7995	1	1	48.5334	15.4
DATA	1483	19	7	0	0	ASCRP3007982	ASCRP3007982	6896.41	356.092	1.836021e+002	1.838724e+001	206	15	3.451470e+000	0	0	0	0	0	0	184.218	1	1	49.1849	14.4667
DATA	1484	19	8	0	0	ASCRP3011104	ASCRP3011104	6921.85	355.985	3.230731e+001	3.381995e+000	49	16	2.821888e+000	0	0	0	0	0	0	32.3029	1	1	46.8651	16.0345
DATA	1485	19	9	0	0	ASCRP3000489	ASCRP3000489	6947.14	356.211	1.640233e+002	1.643299e+001	173	14	3.984576e+000	0	0	0	0	0	0	163.484	1	1	47.2035	14.6552
DATA	1486	19	10	0	0	ASCRP3005723	ASCRP3005723	6972.41	356.174	2.998915e+001	3.163159e+000	47	15	4.008304e+000	0	0	0	0	0	0	29.8095	1	1	47.2035	15.931
DATA	1487	19	11	0	0	Negative005	Negative005	6998	356	1.024707e+000	1.012185e+000	19	15	4.093530e+000	0	0	0	0	0	0	0.867874	0	0	54.9904	15.9032
DATA	1488	19	12	0	0	Negative041	Negative041	7023.57	355.518	7.597043e+000	1.264097e+000	27	17	3.624628e+000	0	0	0	0	0	0	7.51928	1	1	40.6843	16.931
DATA	1489	19	13	0	0	A_23_P11507	NM_015534	7048.61	355.931	4.522657e+000	1.108615e+000	24	15.5	3.543141e+000	0	0	0	0	0	0	4.46829	1	0	53.8203	14.9231
DATA	1490	19	14	0	0	A_23_P256956	NM_005733	7074.01	356.214	2.313945e+001	2.526241e+000	41	15	4.497747e+000	0	0	0	0	0	0	22.8271	1	1	46.8651	15.2162
DATA	1491	19	15	0	0	ASCRP3013020	ASCRP3013020	7099.5	356	8.940001e+001	8.997411e+000	108	17	5.562704e+000	0	0	0	0	0	0	88.0973	1	1	54.1152	16.5667
DATA	1492	19	16	0	0	ASCRP3002231	ASCRP3002231	7125	356	1.588634e+001	1.885566e+000	34	16	6.234142e+000	0	0	0	0	0	0	15.6411	1	1	54.9904	16.3103
DATA	1493	19	17	0	0	CUST_13_PI418767722	NM_005022	7150.5	356	6.770878e+004	6.770878e+003	66482	18	9.583139e+000	0	0	0	1	1	0	66622	1	1	54.1152	20.6452
DATA	1494	19	18	0	0	ASCRP3002824	ASCRP3002824	7175.63	356.042	1.790837e+002	1.793721e+001	190.5	16	3.427827e+000	0	0	0	0	0	0	176.139	1	1	48.2044	16.25
DATA	1495	19	19	0	0	ASCRP3002682	ASCRP3002682	7201.39	355.931	1.523386e+001	1.831592e+000	34	16.5	3.765543e+000	0	0	0	0	0	0	14.9811	1	1	65	16.6
DATA	1496	19	20	0	0	ASCRP3004665	ASCRP3004665	7226.5	356	8.418470e+001	8.479661e+000	100.5	16	4.798297e+000	0	0	0	0	0	0	82.7889	1	1	54.1152	16.0968
DATA	1497	19	21	0	0	ASCRP3006498	ASCRP3006498	7251.8	355.681	1.317258e+002	1.321175e+001	147	14.5	4.553038e+000	0	0	0	0	0	0	129.579	1	1	46.8651	14.7143
DATA	1498	19	22	0	0	ASCRP3000402	ASCRP3000402	7276.79	355.919	6.928143e+000	1.229939e+000	24	15	4.083342e+000	0	0	0	0	0	0	6.81738	1	1	44.7812	14.4
DATA	1499	19	23	0	0	Negative031	Negative031	7302.61	355.931	3.628392e+000	1.078558e+000	22	17	4.427659e+000	0	0	0	0	0	0	3.57233	1	0	53.8203	17.3333
DATA	1500	19	24	0	0	ASCRP3011957	ASCRP3011957	7328.39	355.931	5.414902e+000	1.150399e+000	23.5	16	4.654285e+000	0	0	0	0	0	0	5.33493	1	1	53.8203	15.9355
DATA	1501	19	25	0	0	ASCRP3008063	ASCRP3008063	7353.63	356.042	3.238962e+002	3.240550e+001	333	15	4.656133e+000	0	0	0	0	0	0	319.362	1	1	48.2044	15.2903
DATA	1502	19	26	0	0	ASCRP3011135	ASCRP3011135	7379.15	356.099	6.022353e+001	6.106999e+000	77	17.5	5.340004e+000	0	0	0	0	0	0	59.4351	1	1	46.8651	17.3947
DATA	1503	19	27	0	0	ASCRP3002171	ASCRP3002171	7404.33	355.958	4.539862e+001	4.651331e+000	63	15	6.028499e+000	0	0	0	0	0	0	44.8517	1	1	48.5334	16.697
DATA	1504	19	28	0	0	ASCRP3012455	ASCRP3012455	7429.86	356.071	3.676521e+001	3.813015e+000	56	14	5.010246e+000	0	0	0	0	0	0	36.3624	1	1	46.8651	15.2222
DATA	1505	19	29	0	0	ASCRP3008396	ASCRP3008396	7455.16	355.912	1.409872e+002	1.413484e+001	155	15	4.103698e+000	0	0	0	0	0	0	139.615	1	1	46.5243	15.4286
DATA	1506	19	30	1028	1	(+)E1A_r60_a135	E1A_r60_a135	7480.58	355.573	1.713914e+000	1.022923e+000	21	15	3.544798e+000	0	0	0	0	0	0	1.69953	1	0	57.5363	14.9677
DATA	1507	19	31	0	0	ASCRP3000960	ASCRP3000960	7505.75	355.767	1.617041e+001	1.905053e+000	35	17	3.570187e+000	0	0	0	0	0	0	16.0552	1	1	44.0646	16.2903
DATA	1508	19	32	0	0	ASCRP3002393	ASCRP3002393	7531.26	355.884	5.297713e+001	5.392347e+000	72	15	4.315889e+000	0	0	0	0	0	0	52.6712	1	1	46.1809	15.5758
DATA	1509	19	33	0	0	ASCRP3002032	ASCRP3002032	7556.87	355.886	1.942442e+001	2.186742e+000	37.5	15	4.601491e+000	0	0	0	0	0	0	19.3399	1	1	46.8651	15.825
DATA	1510	19	34	0	0	ASCRP3004239	ASCRP3004239	7582.36	356.288	2.018114e+001	2.253620e+000	39	18	5.454030e+000	0	0	0	0	0	0	20.1207	1	1	45.835	17.8519
DATA	1511	19	35	0	0	ASCRP3011431	ASCRP3011431	7606.61	355.852	8.891854e+000	1.339276e+000	28	15	3.868817e+000	0	0	0	0	0	0	8.8785	1	1	43.7019	15.25
DATA	1512	19	36	0	0	ASCRP3002530	ASCRP3002530	7633	355.721	4.315279e+002	4.316438e+001	458	16	4.320081e+000	0	0	0	0	0	0	431.555	1	1	52.9257	16.0588
DATA	1513	19	37	0	0	ASCRP3012292	ASCRP3012292	7658.25	355.644	6.666014e+001	6.740374e+000	84	15	4.380062e+000	0	0	0	0	0	0	66.7636	1	1	48.5334	15.4194
DATA	1514	19	38	0	0	ASCRP3000519	ASCRP3000519	7683.7	356.061	3.500102e+001	3.639349e+000	53	15	3.973475e+000	0	0	0	0	0	0	35.1039	1	1	45.835	15.7333
DATA	1515	19	39	0	0	ASCRP3013499	ASCRP3013499	7709.29	355.392	2.498944e+001	2.689916e+000	42	16	4.054437e+000	0	0	0	0	0	0	25.1036	1	1	40.2912	16.0385
DATA	1516	19	40	0	0	ASCRP3004095	ASCRP3004095	7734.61	355.657	6.801102e+001	6.873367e+000	85	15	2.172411e+000	0	0	0	0	0	0	68.4161	1	1	45.835	14.913
DATA	1517	19	41	0	0	ASCRP3003853	ASCRP3003853	7760.03	355.864	6.568979e+001	6.643566e+000	85.5	15	5.024095e+000	0	0	0	0	0	0	66.1718	1	1	46.5243	16.0294
DATA	1518	19	42	0	0	ASCRP3001092	ASCRP3001092	7785.24	356	2.975735e+001	3.136532e+000	51	16.5	4.067551e+000	0	0	0	0	0	0	30.0161	1	1	46.8651	15.7857
DATA	1519	19	43	0	0	ASCRP3001745	ASCRP3001745	7810.95	355.849	1.719334e+001	1.983986e+000	36	15	5.083041e+000	0	0	0	0	0	0	17.3671	1	1	46.8651	14.6389
DATA	1520	19	44	0	0	ASCRP3011484	ASCRP3011484	7836.11	355.644	2.248340e+002	2.250513e+001	249	15	5.834119e+000	0	0	0	0	0	0	227.411	1	1	48.5334	15.4138
DATA	1521	19	45	0	0	AS_circRNA_control210	AS_circRNA_control210	7861.5	355.5	8.109995e+003	8.110001e+002	8103	16	4.805805e+000	0	0	0	0	0	0	8213.53	1	1	57.5363	15.4688
DATA	1522	19	46	0	0	ASCRP3012485	ASCRP3012485	7886.87	355.5	1.037740e+002	1.042416e+001	126	15	4.810152e+000	0	0	0	0	0	0	105.226	1	1	49.8279	15.7857
DATA	1523	19	47	0	0	ASCRP3010637	ASCRP3010637	7912.42	355.427	3.243986e+000	1.037086e+000	21	15	4.332423e+000	0	0	0	0	0	0	3.29324	1	0	57.5363	15.6452
DATA	1524	19	48	0	0	ASCRP3002301	ASCRP3002301	7937.87	355.779	2.419959e+002	2.421959e+001	264	16	5.105330e+000	0	0	0	0	0	0	245.921	1	1	46.1809	16.7576
DATA	1525	19	49	0	0	Negative013	Negative013	7963.11	355.5	2.760458e+000	1.020996e+000	22	15	4.276876e+000	0	0	0	0	0	0	2.80828	1	0	56.9804	14.6667
DATA	1526	19	50	0	0	Negative040	Negative040	7988.5	355.5	6.067303e+000	1.154332e+000	25	16	4.180944e+000	0	0	0	0	0	0	6.1784	1	1	57.5363	15.8621
DATA	1527	19	51	0	0	ASCRP3006205	ASCRP3006205	8014.03	355.72	1.809071e+001	2.058019e+000	37	12	4.377361e+000	0	0	0	0	0	0	18.4378	1	1	49.1849	14.1935
DATA	1528	19	52	0	0	ASCRP3011316	ASCRP3011316	8039.27	355.817	3.036202e+001	3.190559e+000	48	13	3.640971e+000	0	0	0	0	0	0	30.9697	1	1	47.2035	13.44
DATA	1529	19	53	0	0	AS_circRNA_control205	AS_circRNA_control205	8064.58	355.427	7.798637e+003	7.798643e+002	7850	17	4.226644e+000	0	0	0	0	0	0	7961.44	1	1	57.5363	16.7419
DATA	1530	19	54	0	0	ASCRP3001091	ASCRP3001091	8090.15	355.486	2.058977e+001	2.279821e+000	42	16	4.291481e+000	0	0	0	0	0	0	21.0341	1	1	47.8731	15.7714
DATA	1531	19	55	0	0	ASCRP3000680	ASCRP3000680	8115.65	355.295	2.691378e+002	2.693155e+001	280	15	4.434964e+000	0	0	0	0	0	0	275.129	1	1	50.1463	14.9143
DATA	1532	19	56	0	0	ASCRP3013598	ASCRP3013598	8140.74	356.103	1.487342e+001	1.779992e+000	34	16	5.192840e+000	0	0	0	0	0	0	15.2104	1	1	45.835	16.0323
DATA	1533	19	57	0	0	ASCRP3012915	ASCRP3012915	8166.36	355.598	2.955874e+002	2.957489e+001	325.5	15	4.514589e+000	0	0	0	0	0	0	302.464	1	1	52.3208	15.0286
DATA	1534	19	58	0	0	ASCRP3009046	ASCRP3009046	8191.58	355.427	5.618597e+000	1.126888e+000	26	16	4.552949e+000	0	0	0	0	0	0	5.75189	1	1	57.5363	16.037
DATA	1535	19	59	0	0	ASCRP3007774	ASCRP3007774	8217	355.455	9.916996e+000	1.391761e+000	28.5	16	5.155067e+000	0	0	0	0	0	0	10.1558	1	1	55.8519	16.3333
DATA	1536	19	60	0	0	ASCRP3000236	ASCRP3000236	8242.61	355.642	1.058180e+002	1.062674e+001	125.5	15.5	5.179091e+000	0	0	0	0	0	0	108.393	1	1	45.835	15.7333
DATA	1537	19	61	0	0	ASCRP3010805	ASCRP3010805	8267.61	355.069	2.806970e+000	1.015486e+000	21	15	4.372985e+000	0	0	0	0	0	0	2.87623	1	0	53.8203	15.2941
DATA	1538	19	62	0	0	ASCRP3008833	ASCRP3008833	8293.48	354.793	7.568930e+000	1.234867e+000	27	14	4.640955e+000	0	0	0	0	0	0	7.75736	1	1	42.9674	14.3333
DATA	1539	19	63	0	0	AS_circRNA_control202	AS_circRNA_control202	8318.86	355.211	1.208886e+002	1.212817e+001	141.5	15	4.893489e+000	0	0	0	0	0	0	123.901	1	1	47.2035	15.2903
DATA	1540	19	64	0	0	ASCRP3001520	ASCRP3001520	8344	355.133	4.585655e+001	4.688291e+000	65.5	14	3.090284e+000	0	0	0	0	0	0	47.0023	1	1	54.4085	13.6296
DATA	1541	19	65	0	0	ASCRP3011964	ASCRP3011964	8369.49	355.296	4.514572e+001	4.618794e+000	65	16	3.258919e+000	0	0	0	0	0	0	46.2724	1	1	47.2035	15.5652
DATA	1542	19	66	0	0	Negative032	Negative032	8394.61	355.069	2.267813e+000	1.001665e+000	21	14	2.617203e+000	0	0	0	0	0	0	2.3244	1	0	53.8203	14.7241
DATA	1543	19	67	0	0	ASCRP3008361	ASCRP3008361	8420.49	355.076	2.380370e+001	2.572593e+000	43	14	3.000769e+000	0	0	0	0	0	0	24.3955	1	1	45.4864	14.7308
DATA	1544	19	68	0	0	ASCRP3002427	ASCRP3002427	8445.94	355.235	3.095974e+002	3.097511e+001	333	16	4.565674e+000	0	0	0	0	0	0	317.247	1	1	46.1809	17.0857
DATA	1545	19	69	0	0	ASCRP3006167	ASCRP3006167	8471	355	1.658138e+004	1.658138e+003	17010	14	5.977377e+000	0	0	0	0	0	0	16989.2	1	1	54.9904	15.9355
DATA	1546	19	70	0	0	ASCRP3000543	ASCRP3000543	8496.43	355.387	6.112150e+001	6.189619e+000	79.5	15	5.030939e+000	0	0	0	0	0	0	62.6102	1	1	48.2044	16.1034
DATA	1547	19	71	0	0	ASCRP3006934	ASCRP3006934	8522.07	355.237	1.439048e+001	1.739020e+000	34	15	4.107458e+000	0	0	0	0	0	0	14.7385	1	1	43.7019	15.6061
DATA	1548	19	72	0	0	A_23_P252748	NM_007152	8547.59	355.219	1.484077e+002	1.487287e+001	169	15	5.983553e+000	0	0	0	0	0	0	151.967	1	1	47.8731	15.3929
DATA	1549	19	73	0	0	ASCRP3008069	ASCRP3008069	8572.88	355.095	7.961482e+001	8.021176e+000	100	16	3.609751e+000	0	0	0	0	0	0	81.5092	1	1	47.5395	15.697
DATA	1550	19	74	0	0	Negative056	Negative056	8598	355	9.927392e-001	9.779464e-001	20	14	4.088155e+000	0	0	0	0	0	0	0.455008	0	0	54.9904	14.8824
DATA	1551	19	75	0	0	ASCRP3009503	ASCRP3009503	8623.73	354.935	2.105047e+001	2.320768e+000	40	15	3.993878e+000	0	0	0	0	0	0	21.5436	1	1	45.1352	14.6071
DATA	1553	19	77	0	0	ASCRP3008481	ASCRP3008481	8674.63	355.127	2.247632e+001	2.450956e+000	42	15	4.414429e+000	0	0	0	0	0	0	22.9957	1	1	47.5395	14.4444
DATA	1554	19	78	0	0	ASCRP3009583	ASCRP3009583	8699.87	355	2.116454e+002	2.118711e+001	231.5	15	4.512351e+000	0	0	0	0	0	0	216.521	1	1	48.5334	15.7368
DATA	1555	19	79	0	0	ASCRP3004896	ASCRP3004896	8725.59	355.13	1.507276e+001	1.796508e+000	34	15	4.647686e+000	0	0	0	0	0	0	15.4193	1	1	47.2035	15.3793
DATA	1556	19	80	0	0	ASCRP3013138	ASCRP3013138	8750.59	355.149	1.057376e+002	1.061884e+001	128	15.5	5.759740e+000	0	0	0	0	0	0	108.171	1	1	48.5334	16.2857
DATA	1557	19	81	0	0	ASCRP3009758	ASCRP3009758	8776.12	355.029	3.282086e+001	3.424526e+000	53	15	4.564237e+000	0	0	0	0	0	0	33.5801	1	1	46.8651	14.9677
DATA	1558	19	82	0	0	ASCRP3010310	ASCRP3010310	8801.62	355.184	1.540911e+003	1.540942e+002	1558	17	4.705342e+000	0	0	0	0	0	0	1576.83	1	1	48.8603	16.0976
DATA	1559	20	1	0	0	CUST_15_PI418767722	NM_001614	6756.43	363.829	1.279568e+002	1.283254e+001	143.5	16	3.927124e+000	0	0	0	0	0	0	131.647	1	1	47.5395	15.7955
DATA	1560	20	2	0	0	ASCRP3007186	ASCRP3007186	6782.08	363.761	1.218782e+002	1.222699e+001	143	17.5	4.700292e+000	0	0	0	0	0	0	124.635	1	1	46.8651	16.1875
DATA	1561	20	3	0	0	ASCRP3003516	ASCRP3003516	6807.59	363.956	8.574547e+000	1.304696e+000	27.5	15	4.596194e+000	0	0	0	0	0	0	8.71962	1	1	46.5243	14.8125
DATA	1562	20	4	0	0	ASCRP3004151	ASCRP3004151	6833	363.545	3.662839e+000	1.053899e+000	22	14	4.005914e+000	0	0	0	0	0	0	3.70658	1	0	55.8519	14.7879
DATA	1563	20	5	0	0	ASCRP3004364	ASCRP3004364	6858.12	363.603	1.510307e+002	1.513566e+001	169	15	4.495159e+000	0	0	0	0	0	0	152.145	1	1	48.5334	14.8387
DATA	1564	20	6	0	0	ASCRP3012152	ASCRP3012152	6883.63	363.511	9.903291e+002	9.903793e+001	1020	14	5.168586e+000	0	0	0	0	0	0	993.549	1	1	52.9257	14.8571
DATA	1565	20	7	0	0	ASCRP3008197	ASCRP3008197	6909.04	363.889	5.947153e+001	6.030731e+000	78	16.5	2.717465e+000	0	0	0	0	0	0	59.4393	1	1	46.8651	16.7692
DATA	1566	20	8	0	0	ASCRP3005442	ASCRP3005442	6934.26	363.971	1.431670e+001	1.748527e+000	33	15	3.795945e+000	0	0	0	0	0	0	14.2621	1	1	46.8651	14.9333
DATA	1567	20	9	0	0	ASCRP3001055	ASCRP3001055	6959.89	363.5	4.924735e+000	1.120651e+000	24	16	3.546617e+000	0	0	0	0	0	0	4.89224	1	0	56.9804	15.6129
DATA	1568	20	10	0	0	ASCRP3000813	ASCRP3000813	6985.42	363.573	4.884238e+001	4.987415e+000	68	16	4.296689e+000	0	0	0	0	0	0	48.396	1	1	57.5363	17
DATA	1569	20	11	0	0	ASCRP3005035	ASCRP3005035	7010.67	363.5	3.026445e+001	3.190971e+000	46.5	17	4.779156e+000	0	0	0	0	0	0	29.9234	1	1	65	16.5714
DATA	1570	20	12	66	-1	(-)3xSLv1	NegativeControl	7036.33	363.5	1.029688e+000	1.013296e+000	19	15	4.178544e+000	0	0	0	0	0	0	-0.52607	0	0	65	15.0909
DATA	1571	20	13	0	0	ASCRP3005107	ASCRP3005107	7061.7	363.329	3.786546e+002	3.787905e+001	387	15	4.475291e+000	0	0	0	0	0	0	373.125	1	1	49.5074	15.8125
DATA	1572	20	14	0	0	ASCRP3011888	ASCRP3011888	7086.96	363.529	7.633025e+001	7.700364e+000	94.5	15	4.997297e+000	0	0	0	0	0	0	75.1179	1	1	47.8731	14.8378
DATA	1573	20	15	0	0	ASCRP3007672	ASCRP3007672	7112.42	363.427	1.148111e+002	1.152608e+001	120	19	6.137172e+000	0	0	0	0	0	0	112.879	1	1	57.5363	17.1765
DATA	1574	20	16	0	0	ASCRP3003417	ASCRP3003417	7137.67	363.5	5.793173e+002	5.794067e+001	552	15	6.480741e+000	0	0	0	0	0	0	569.145	1	1	57.5363	17
DATA	1575	20	17	0	0	ASCRP3003350	ASCRP3003350	7163.33	363.5	3.211790e+002	3.213404e+001	330	16.5	7.115357e+000	0	0	0	0	1	0	315.384	1	1	57.5363	18.9643
DATA	1576	20	18	0	0	ASCRP3013544	ASCRP3013544	7188.5	363.5	1.995641e+001	2.240584e+000	39.5	16	3.830450e+000	0	0	0	0	0	0	19.5912	1	1	57.5363	15.8788
DATA	1577	20	19	0	0	ASCRP3001208	ASCRP3001208	7213.89	363.5	2.382716e+004	2.382716e+003	23308.5	17	4.265894e+000	0	0	0	0	0	0	23389.7	1	1	56.9804	17.2581
DATA	1578	20	20	0	0	ASCRP3008243	ASCRP3008243	7239.01	363.471	4.859555e+001	4.965153e+000	68	16	5.230437e+000	0	0	0	0	0	0	47.7099	1	1	47.2035	15.5667
DATA	1579	20	21	0	0	ASCRP3007255	ASCRP3007255	7264.44	362.813	3.866511e+001	3.998303e+000	57	15	4.585692e+000	0	0	0	0	0	0	37.9779	1	1	44.7812	15.1429
DATA	1580	20	22	0	0	ASCRP3011654	ASCRP3011654	7289.66	363.194	2.620182e+001	2.810886e+000	44	17	4.606663e+000	0	0	0	0	0	0	25.7459	1	1	44.4243	16.3043
DATA	1581	20	23	0	0	ASCRP3012666	ASCRP3012666	7315.43	363.26	1.708692e+001	1.988488e+000	35	17.5	3.823383e+000	0	0	0	0	0	0	16.8	1	1	48.5334	17.1944
DATA	1582	20	24	0	0	CUST_8_PI418767722	NM_021009	7340.71	363.125	2.967710e+002	2.969450e+001	301.5	14	4.590570e+000	0	0	0	0	0	0	292.016	1	1	47.5395	14.36
DATA	1583	20	25	0	0	ASCRP3000793	ASCRP3000793	7366.3	363.507	9.623907e+001	9.677333e+000	113	15	4.363982e+000	0	0	0	0	0	0	94.7729	1	1	46.8651	16.5172
DATA	1584	20	26	0	0	ASCRP3008465	ASCRP3008465	7391.74	363.551	1.031120e+002	1.036099e+001	119.5	17	5.576063e+000	0	0	0	0	0	0	101.641	1	1	46.8651	17.3226
DATA	1585	20	27	0	0	Negative060	Negative060	7417.05	363.477	1.029751e+000	1.013780e+000	19	14	3.665945e+000	0	0	0	0	0	0	0.288631	0	0	65	14.5714
DATA	1586	20	28	0	0	Negative055	Negative055	7442.5	363.352	1.884104e+000	1.029527e+000	21	15	3.731746e+000	0	0	0	0	0	0	1.86151	1	0	57.5363	15.1852
DATA	1587	20	29	0	0	ASCRP3002449	ASCRP3002449	7467.58	363.427	1.220453e+001	1.584755e+000	31	15	3.688519e+000	0	0	0	0	0	0	12.0728	1	1	57.5363	14.9706
DATA	1588	20	30	0	0	CUST_9_PI418767722	NM_003746	7493.14	363.25	2.139757e+003	2.139781e+002	2115.5	15	3.956288e+000	0	0	0	0	0	0	2119.54	1	1	47.8731	15.3438
DATA	1589	20	31	0	0	ASCRP3007146	ASCRP3007146	7518.58	363.123	2.940496e+001	3.108513e+000	48	16.5	3.952156e+000	0	0	0	0	0	0	29.1677	1	1	44.7812	15.6333
DATA	1590	20	32	0	0	ASCRP3003165	ASCRP3003165	7543.89	362.911	3.300916e+001	3.451007e+000	50	14	4.443168e+000	0	0	0	0	0	0	32.7902	1	1	42.2201	15.3784
DATA	1591	20	33	0	0	ASCRP3005641	ASCRP3005641	7569.22	363.25	3.334112e+001	3.482377e+000	53	18	4.762849e+000	0	0	0	0	0	0	33.1651	1	1	45.1352	17.5517
DATA	1592	20	34	0	0	ASCRP3005673	ASCRP3005673	7594.6	362.908	1.797471e+001	2.058749e+000	37.5	17.5	5.188892e+000	0	0	0	0	0	0	17.9073	1	1	45.1352	18.0357
DATA	1593	20	35	0	0	ASCRP3000796	ASCRP3000796	7620.29	362.773	2.610155e+001	2.795960e+000	46	15	4.094712e+000	0	0	0	0	0	0	26.0433	1	1	45.4864	14.95
DATA	1594	20	36	0	0	ASCRP3004693	ASCRP3004693	7645.57	363.103	2.942830e+001	3.108361e+000	48	16	4.926776e+000	0	0	0	0	0	0	29.4039	1	1	46.5243	15.1613
DATA	1595	20	37	0	0	AS_circRNA_control209	AS_circRNA_control209	7671.06	363.023	6.492483e+002	6.493252e+001	650	16	3.830945e+000	0	0	0	0	0	0	649.687	1	1	51.4001	15.6364
DATA	1596	20	38	0	0	ASCRP3013110	ASCRP3013110	7696.43	363.284	5.822947e+001	5.907837e+000	76	15.5	4.006917e+000	0	0	0	0	0	0	58.3514	1	1	46.5243	15.8462
DATA	1597	20	39	0	0	AS_circRNA_control212	AS_circRNA_control212	7721.94	362.974	5.557120e+002	5.558013e+001	574	16	2.484875e+000	0	0	0	0	0	0	557.729	1	1	48.5334	16.7857
DATA	1598	20	40	0	0	ASCRP3013210	ASCRP3013210	7747.23	363.212	9.961492e+001	1.001106e+001	118	14	3.036316e+000	0	0	0	0	0	0	100.114	1	1	45.835	14.8276
DATA	1599	20	41	0	0	ASCRP3011188	ASCRP3011188	7772.79	362.985	3.898971e+001	4.023571e+000	58	17	4.463527e+000	0	0	0	0	0	0	39.2427	1	1	45.835	16.6667
DATA	1600	20	42	0	0	ASCRP3002550	ASCRP3002550	7798	363.045	4.757134e+001	4.859507e+000	64	15.5	4.763775e+000	0	0	0	0	0	0	47.9447	1	1	46.8651	15.125
DATA	1601	20	43	0	0	ASCRP3012398	ASCRP3012398	7823.5	363	5.665988e+001	5.751978e+000	78.5	14	6.257726e+000	0	0	0	0	0	0	57.1816	1	1	48.5334	14.6774
DATA	1602	20	44	0	0	ASCRP3000262	ASCRP3000262	7848.79	363.194	8.642753e+001	8.699229e+000	103	16	4.956972e+000	0	0	0	0	0	0	87.3319	1	1	47.5395	15.4063
DATA	1603	20	45	0	0	ASCRP3011547	ASCRP3011547	7874.5	363	3.220952e+001	3.369183e+000	51	16	4.947105e+000	0	0	0	0	0	0	32.5888	1	1	54.1152	15.9231
DATA	1604	20	46	0	0	ASCRP3006652	ASCRP3006652	7899.5	363	1.617828e+002	1.620837e+001	176	15	4.000718e+000	0	0	0	0	0	0	163.879	1	1	54.1152	15.8333
DATA	1605	20	47	0	0	ASCRP3000523	ASCRP3000523	7925.16	362.897	1.651341e+002	1.654282e+001	186	16	4.567575e+000	0	0	0	0	0	0	167.469	1	1	46.5243	16.5294
DATA	1606	20	48	0	0	ASCRP3013002	ASCRP3013002	7950.53	362.829	1.698541e+001	1.963478e+000	35	16	5.232605e+000	0	0	0	0	0	0	17.2443	1	1	47.5395	16.1389
DATA	1607	20	49	0	0	A_23_P6335	NM_000185	7976.29	362.785	6.550068e+002	6.550807e+001	662	15	4.146528e+000	0	0	0	0	0	0	665.675	1	1	45.4864	15.027
DATA	1608	20	50	0	0	ASCRP3007375	ASCRP3007375	8001.38	362.958	5.866197e+001	5.948002e+000	79	15	4.857762e+000	0	0	0	0	0	0	59.6709	1	1	48.2044	15.2581
DATA	1609	20	51	0	0	ASCRP3001446	ASCRP3001446	8026.5	363	5.484205e+000	1.124976e+000	25	13	4.204529e+000	0	0	0	0	0	0	5.58334	1	1	54.1152	13.7037
DATA	1611	20	53	0	0	ASCRP3010610	ASCRP3010610	8077.44	363.11	4.364240e+001	4.473079e+000	62	15.5	4.613493e+000	0	0	0	0	0	0	44.4996	1	1	48.2044	15.5588
DATA	1612	20	54	0	0	ASCRP3007592	ASCRP3007592	8102.94	363.099	8.091741e+001	8.150878e+000	99.5	16	4.521653e+000	0	0	0	0	0	0	82.5629	1	1	46.8651	15.7692
DATA	1613	20	55	0	0	ASCRP3003025	ASCRP3003025	8128.47	362.787	5.338035e+001	5.427142e+000	70	15	5.330394e+000	0	0	0	0	0	0	54.5023	1	1	48.8603	14.5185
DATA	1614	20	56	0	0	ASCRP3010736	ASCRP3010736	8153.8	363	6.098862e+001	6.176927e+000	82.5	15	4.288595e+000	0	0	0	0	0	0	62.3011	1	1	45.4864	14.7273
DATA	1615	20	57	0	0	ASCRP3006544	ASCRP3006544	8179.09	362.918	4.468362e+002	4.469433e+001	488	15	4.096935e+000	0	0	0	0	0	0	456.672	1	1	51.0895	14.4571
DATA	1616	20	58	0	0	ASCRP3013044	ASCRP3013044	8204.5	363	2.826855e+004	2.826855e+003	28727	17	5.140154e+000	0	0	0	0	0	0	28901.9	1	1	54.1152	16.2759
DATA	1617	20	59	0	0	CUST_14_PI418767722	NM_004309	8230.01	362.882	3.142612e+002	3.144132e+001	342	15.5	4.546497e+000	0	0	0	0	0	0	321.418	1	1	46.8651	15.3214
DATA	1618	20	60	0	0	ASCRP3000865	ASCRP3000865	8255.1	363.016	2.003224e+001	2.228991e+000	38.5	14	4.797608e+000	0	0	0	0	0	0	20.4935	1	1	45.4864	15.2727
DATA	1619	20	61	0	0	ASCRP3002442	ASCRP3002442	8280.63	362.873	5.672146e+001	5.755717e+000	76	14.5	3.910428e+000	0	0	0	0	0	0	58.0413	1	1	47.5395	15.2647
DATA	1620	20	62	0	0	ASCRP3012434	ASCRP3012434	8305.99	362.667	2.420077e+002	2.422048e+001	270.5	15	5.116262e+000	0	0	0	0	0	0	247.686	1	1	47.5395	15.3636
DATA	1621	20	63	0	0	ASCRP3002817	ASCRP3002817	8331.47	362.706	2.707943e+001	2.878793e+000	46.5	15	3.926637e+000	0	0	0	0	0	0	27.7174	1	1	46.5243	15.875
DATA	1622	20	64	0	0	ASCRP3003321	ASCRP3003321	8356.74	362.778	1.004636e+003	1.004684e+002	1048.5	16	4.376836e+000	0	0	0	0	0	0	1028.34	1	1	47.5395	15.1852
DATA	1623	20	65	0	0	A_23_P1331	NM_080801	8382.21	362.539	6.019070e+000	1.147445e+000	24	14	4.262623e+000	0	0	0	0	0	0	6.16139	1	1	49.8279	14.2069
DATA	1624	20	66	0	0	ASCRP3003910	ASCRP3003910	8407.71	363.167	1.401770e+002	1.405171e+001	162.5	13	3.200970e+000	0	0	0	0	0	0	143.471	1	1	45.835	13.9394
DATA	1625	20	67	0	0	ASCRP3010786	ASCRP3010786	8432.86	362.743	2.371065e+003	2.371085e+002	2415	15.5	3.836748e+000	0	0	0	0	0	0	2426.77	1	1	48.2044	15.7222
DATA	1626	20	68	0	0	ASCRP3009498	ASCRP3009498	8458.42	362.573	3.099782e+002	3.101322e+001	339	15	5.526865e+000	0	0	0	0	0	0	317.236	1	1	57.5363	16.2903
DATA	1627	20	69	0	0	ASCRP3007743	ASCRP3007743	8483.58	362.573	4.942415e+001	5.038102e+000	69	15	5.717085e+000	0	0	0	0	0	0	50.5749	1	1	57.5363	16.9333
DATA	1628	20	70	0	0	ASCRP3011937	ASCRP3011937	8509.28	362.84	1.592528e+002	1.595525e+001	181.5	15	4.622742e+000	0	0	0	0	0	0	162.93	1	1	49.1849	15.5714
DATA	1629	20	71	0	0	ASCRP3013051	ASCRP3013051	8534.53	362.722	1.539792e+002	1.542892e+001	168.5	17	4.765361e+000	0	0	0	0	0	0	157.512	1	1	48.2044	16.5313
DATA	1630	20	72	0	0	ASCRP3005064	ASCRP3005064	8559.91	362.735	2.356871e+002	2.358899e+001	265	15	2.619827e+000	0	0	0	0	0	0	241.056	1	1	45.835	15.2222
DATA	1631	20	73	0	0	ASCRP3003677	ASCRP3003677	8585.44	362.768	8.281275e+002	8.281853e+001	871.5	14	3.590609e+000	0	0	0	0	0	0	846.851	1	1	46.8651	14.6774
DATA	1632	20	74	0	0	ASCRP3000815	ASCRP3000815	8610.58	362.594	1.920533e+001	2.155214e+000	39	14	3.314040e+000	0	0	0	0	0	0	19.6371	1	1	45.1352	14.2813
DATA	1633	20	75	0	0	ASCRP3008700	ASCRP3008700	8636.31	362.479	7.498197e+002	7.498835e+001	785	15	2.990284e+000	0	0	0	0	0	0	766.591	1	1	48.5334	15.1429
DATA	1634	20	76	0	0	ASCRP3011348	ASCRP3011348	8661.75	362.239	9.345194e+000	1.352843e+000	28	14	4.690580e+000	0	0	0	0	0	0	9.55355	1	1	47.2035	14.8077
DATA	1635	20	77	0	0	ASCRP3001559	ASCRP3001559	8686.67	362.5	1.391388e+001	1.700878e+000	32	15	4.043918e+000	0	0	0	0	0	0	14.2228	1	1	57.5363	15.2593
DATA	1636	20	78	0	0	ASCRP3007752	ASCRP3007752	8712.33	362.5	3.956644e+000	1.055272e+000	22.5	15.5	4.763969e+000	0	0	0	0	0	0	4.04445	1	0	57.5363	16.1667
DATA	1637	20	79	0	0	ASCRP3001357	ASCRP3001357	8737.53	362.208	7.514058e+000	1.233496e+000	25	14	4.691518e+000	0	0	0	0	0	0	7.68141	1	1	41.4593	14.3
DATA	1638	20	80	1028	1	(+)E1A_r60_a107	E1A_r60_a107	8762.99	362.325	2.125019e+001	2.339317e+000	40	15.5	5.034374e+000	0	0	0	1	0	0	21.7258	1	1	50.1463	16.5588
DATA	1639	20	81	0	0	ASCRP3004424	ASCRP3004424	8788.65	362.716	7.983930e+001	8.043601e+000	100	16.5	5.301991e+000	0	0	0	0	0	0	81.6399	1	1	48.5334	16.5
DATA	1640	20	82	0	0	ASCRP3010400	ASCRP3010400	8813.67	362.5	1.633542e+001	1.903746e+000	35.5	15	4.749987e+000	0	0	0	0	0	0	16.7089	1	1	65	15.733
DATA	1641	21	1	0	0	ASCRP3009443	ASCRP3009443	6743.84	370.922	8.244800e+000	1.273723e+000	27	15	4.465813e+000	0	0	0	0	0	0	8.49211	1	1	45.835	15.5985
DATA	1642	21	2	0	0	A_23_P1331	NM_080801	6769.5	371	5.611931e+000	1.126747e+000	26	17	3.728982e+000	0	0	0	0	0	0	5.74377	1	1	54.1152	15.9697
DATA	1643	21	3	0	0	ASCRP3000879	ASCRP3000879	6794.18	370.705	8.332765e+000	1.288219e+000	27	16	5.364177e+000	0	0	0	0	0	0	8.48184	1	1	36.9964	15.0244
DATA	1644	21	4	0	0	ASCRP3007136	ASCRP3007136	6820.11	370.97	2.654541e+002	2.656378e+001	288	15	4.349660e+000	0	0	0	0	0	0	268.743	1	1	46.8651	15.3333
DATA	1645	21	5	0	0	ASCRP3012895	ASCRP3012895	6845.58	370.573	5.065935e+000	1.114203e+000	24	14.5	4.446150e+000	0	0	0	0	0	0	5.10485	1	1	57.5363	15.0556
DATA	1646	21	6	0	0	A_23_P154235	NM_004688	6871	370.545	1.079472e+001	1.469206e+000	29.5	14	5.265809e+000	0	0	0	0	0	0	10.831	1	1	55.8519	15.5385
DATA	1647	21	7	0	0	ASCRP3001676	ASCRP3001676	6896.75	370.673	7.532191e+000	1.252406e+000	26	14	5.609566e+000	0	0	0	0	0	0	7.52774	1	1	40.6843	15.0571
DATA	1648	21	8	0	0	ASCRP3002890	ASCRP3002890	6921.91	371.04	4.441354e+001	4.553445e+000	63.5	15	4.428134e+000	0	0	0	0	0	0	44.2318	1	1	46.8651	14.4138
DATA	1649	21	9	0	0	ASCRP3004871	ASCRP3004871	6947.63	370.695	9.156574e+002	9.157128e+001	908	14	3.829928e+000	0	0	0	0	0	0	909.174	1	1	51.0895	13.9063
DATA	1650	21	10	0	0	ASCRP3008936	ASCRP3008936	6972.83	370.922	2.475995e+001	2.674021e+000	44	16	3.810473e+000	0	0	0	0	0	0	24.518	1	1	45.835	16.3448
DATA	1651	21	11	0	0	ASCRP3010305	ASCRP3010305	6998.11	370.5	1.162961e+004	1.162961e+003	11216.5	15	3.694891e+000	0	0	0	0	0	0	11490.5	1	1	56.9804	15.3438
DATA	1652	21	12	0	0	ASCRP3006157	ASCRP3006157	7023.5	370.769	5.055471e+002	5.056488e+001	510.5	15.5	4.638827e+000	0	0	0	0	0	0	498.471	1	1	49.8279	15.7647
DATA	1653	21	13	0	0	ASCRP3002954	ASCRP3002954	7048.66	370.878	2.943359e+002	2.945112e+001	304	15	4.343048e+000	0	0	0	0	0	0	289.726	1	1	48.8603	15.1724
DATA	1654	21	14	0	0	ASCRP3009115	ASCRP3009115	7074.11	370.873	1.785337e+002	1.788233e+001	192	15	4.643544e+000	0	0	0	0	0	0	175.494	1	1	46.8651	15
DATA	1655	21	15	0	0	ASCRP3007061	ASCRP3007061	7099.5	370.782	9.048612e+001	9.105743e+000	111	15.5	5.805665e+000	0	0	0	0	0	0	88.8494	1	1	49.8279	15.4667
DATA	1656	21	16	0	0	ASCRP3000676	ASCRP3000676	7125.19	371.094	1.222111e+002	1.226355e+001	139	14.5	5.347229e+000	0	0	0	0	0	0	119.89	1	1	45.835	15.25
DATA	1657	21	17	0	0	ASCRP3004757	ASCRP3004757	7150.56	370.753	6.753308e+001	6.829884e+000	86	15	4.703027e+000	0	0	0	0	0	0	66.2168	1	1	49.5074	15.9615
DATA	1658	21	18	0	0	ASCRP3005166	ASCRP3005166	7175.88	370.726	4.422373e+003	4.422385e+002	4343	16	4.047567e+000	0	0	0	0	0	0	4334.64	1	1	51.7088	15.129
DATA	1659	21	19	0	0	ASCRP3004223	ASCRP3004223	7201.33	370.5	2.966700e+001	3.137259e+000	47	16	3.619188e+000	0	0	0	0	0	0	29.0757	1	1	65	16.2069
DATA	1660	21	20	0	0	ASCRP3008748	ASCRP3008748	7226.57	370.506	9.574976e+002	9.575520e+001	965	17	4.011294e+000	0	0	0	0	0	0	938.46	1	1	51.7088	17.9048
DATA	1661	21	21	0	0	ASCRP3007088	ASCRP3007088	7251.6	369.986	4.902430e+001	5.007403e+000	66	15	4.201220e+000	0	0	0	0	0	0	48.0662	1	1	48.5334	15.3103
DATA	1662	21	22	0	0	ASCRP3006036	ASCRP3006036	7277.24	370.391	2.857798e+002	2.859617e+001	291.5	14	3.645072e+000	0	0	0	0	0	0	280.283	1	1	52.3208	13.7895
DATA	1663	21	23	0	0	A_23_P76799	NM_013448	7302.46	370.881	2.444621e+001	2.648556e+000	44	17.5	4.477309e+000	0	0	0	0	0	0	23.9867	1	1	46.1809	17.75
DATA	1664	21	24	0	0	ASCRP3004044	ASCRP3004044	7328.33	370.5	6.851406e+000	1.227372e+000	26	15	3.426061e+000	0	0	0	0	0	0	6.72799	1	1	57.5363	15.2593
DATA	1665	21	25	0	0	ASCRP3006303	ASCRP3006303	7353.34	370.896	4.748016e+001	4.855838e+000	64	15.5	4.833314e+000	0	0	0	0	0	0	46.659	1	1	45.835	15.1333
DATA	1666	21	26	0	0	AS_circRNA_control207	AS_circRNA_control207	7379.05	370.382	1.563371e+002	1.566673e+001	173	17	5.886562e+000	0	0	0	0	0	0	153.797	1	1	49.1849	16.5806
DATA	1667	21	27	0	0	ASCRP3012999	ASCRP3012999	7404.24	370.625	3.738510e+001	3.873981e+000	55	14.5	5.364267e+000	0	0	0	0	0	0	36.814	1	1	47.8731	15.0833
DATA	1668	21	28	0	0	ASCRP3006088	ASCRP3006088	7429.68	370.654	4.835617e+001	4.940863e+000	68	15	4.532796e+000	0	0	0	0	0	0	47.6715	1	1	50.7771	15.2903
DATA	1669	21	29	0	0	ASCRP3011119	ASCRP3011119	7455.06	370.768	8.580165e+002	8.580764e+001	859	15	4.400153e+000	0	0	0	0	0	0	846.876	1	1	46.5243	16.1429
DATA	1670	21	30	0	0	ASCRP3003720	ASCRP3003720	7480.58	370.427	2.057481e+001	2.292796e+000	40	15	4.516254e+000	0	0	0	0	0	0	20.3354	1	1	57.5363	15.5
DATA	1671	21	31	0	0	ASCRP3012178	ASCRP3012178	7506	370.455	3.191331e+001	3.347468e+000	49.5	17	3.587647e+000	0	0	0	0	0	0	31.5842	1	1	55.8519	16.0606
DATA	1672	21	32	0	0	ASCRP3001215	ASCRP3001215	7531.61	370.38	1.871677e+001	2.126319e+000	36.5	15	4.339360e+000	0	0	0	0	0	0	18.55	1	1	47.8731	15.4828
DATA	1673	21	33	0	0	ASCRP3003733	ASCRP3003733	7556.69	370.277	4.171665e+001	4.291612e+000	63	15	4.068049e+000	0	0	0	0	0	0	41.4043	1	1	45.1352	16.2353
DATA	1674	21	34	0	0	ASCRP3011805	ASCRP3011805	7582.31	370.465	1.089653e+002	1.094288e+001	130	16	4.190275e+000	0	0	0	0	0	0	108.304	1	1	47.8731	16.4074
DATA	1675	21	35	0	0	ASCRP3009336	ASCRP3009336	7607.68	370.397	7.955676e+001	8.018855e+000	99.5	16	3.976190e+000	0	0	0	0	0	0	79.1917	1	1	46.8651	16.1143
DATA	1676	21	36	0	0	ASCRP3003283	ASCRP3003283	7633	370.5	1.611063e+002	1.614183e+001	177	16.5	5.373840e+000	0	0	0	0	0	0	160.601	1	1	48.5334	16.8667
DATA	1677	21	37	0	0	Negative010	Negative010	7658.38	370.5	1.831266e+002	1.834004e+001	200	15	4.652436e+000	0	0	0	0	0	0	182.824	1	1	48.5334	15.3871
DATA	1678	21	38	0	0	ASCRP3004184	ASCRP3004184	7683.79	370.175	4.993924e+002	4.994925e+001	511	16	5.253664e+000	0	0	0	0	0	0	499.343	1	1	49.5074	17.3793
DATA	1679	21	39	0	0	ASCRP3012252	ASCRP3012252	7709.39	370.069	1.014750e+000	9.991738e-001	19	16	3.480511e+000	0	0	0	0	0	0	0.340327	0	0	65	15.963
DATA	1680	21	40	0	0	ASCRP3002998	ASCRP3002998	7734.52	370	3.191539e+001	3.343684e+000	50.5	16	4.112035e+000	0	0	0	0	0	0	32.0067	1	1	44.0646	16.2963
DATA	1681	21	41	0	0	ASCRP3001017	ASCRP3001017	7760.16	370.103	1.048083e+002	1.052802e+001	126	16	5.139728e+000	0	0	0	0	0	0	105.257	1	1	46.5243	16.2286
DATA	1682	21	42	0	0	ASCRP3007278	ASCRP3007278	7785.36	370.2	5.132225e+002	5.133188e+001	535	14	4.596320e+000	0	0	0	0	0	0	516.125	1	1	49.5074	14.6154
DATA	1683	21	43	0	0	ASCRP3006359	ASCRP3006359	7810.71	370.333	2.591107e+001	2.774886e+000	45	16	6.413079e+000	0	0	0	0	0	0	26.0923	1	1	46.8651	14.9
DATA	1684	21	44	0	0	ASCRP3004831	ASCRP3004831	7836.07	370.186	1.484680e+002	1.487989e+001	168	15.5	4.563066e+000	0	0	0	0	0	0	149.708	1	1	46.8651	14.7813
DATA	1685	21	45	0	0	ASCRP3006961	ASCRP3006961	7861.47	370.25	1.740889e+002	1.743705e+001	191	16	6.311472e+000	0	0	0	0	0	0	175.763	1	1	47.5395	16.3125
DATA	1686	21	46	0	0	ASCRP3011690	ASCRP3011690	7886.91	370.065	2.669415e+004	2.669416e+003	26822	17	4.183889e+000	0	0	0	0	0	0	26984.9	1	1	54.4085	17.1724
DATA	1687	21	47	0	0	ASCRP3008529	ASCRP3008529	7912.33	370.333	3.610588e+002	3.611940e+001	389	16	4.093429e+000	0	0	0	0	0	0	365.398	1	1	46.8651	16.4483
DATA	1688	21	48	0	0	ASCRP3001186	ASCRP3001186	7937.62	370.4	3.047409e+001	3.203274e+000	50.5	14	5.606558e+000	0	0	0	0	0	0	30.874	1	1	45.1352	15.1724
DATA	1689	21	49	0	0	ASCRP3003715	ASCRP3003715	7963.21	370.194	1.092179e+002	1.096621e+001	126	15	4.375639e+000	0	0	0	0	0	0	110.773	1	1	47.5395	14.8286
DATA	1690	21	50	0	0	ASCRP3005982	ASCRP3005982	7988.5	370	1.730739e+001	1.991381e+000	36	16	4.740845e+000	0	0	0	0	0	0	17.5717	1	1	54.1152	16.2195
DATA	1691	21	51	1028	1	(+)E1A_r60_1	E1A_r60_1	8013.91	370.065	9.304138e+000	1.354271e+000	28	14	5.441131e+000	0	0	0	0	0	0	9.45481	1	1	54.4085	15.0345
DATA	1692	21	52	0	0	ASCRP3000361	ASCRP3000361	8039.5	370	2.684769e+001	2.859138e+000	45	16	4.588907e+000	0	0	0	0	0	0	27.3063	1	1	54.1152	15.5161
DATA	1693	21	53	0	0	ASCRP3008469	ASCRP3008469	8064.8	370.333	1.041413e+002	1.046037e+001	125	16	4.610974e+000	0	0	0	0	0	0	105.997	1	1	46.5243	15.7586
DATA	1694	21	54	0	0	ASCRP3007142	ASCRP3007142	8090.14	370.211	1.235681e+002	1.239575e+001	145	15	4.418403e+000	0	0	0	0	0	0	125.863	1	1	47.2035	15.4118
DATA	1695	21	55	0	0	ASCRP3004173	ASCRP3004173	8115.56	370.027	2.303250e+002	2.305338e+001	253	15	4.468279e+000	0	0	0	0	0	0	234.763	1	1	48.5334	14.4138
DATA	1696	21	56	0	0	ASCRP3009318	ASCRP3009318	8140.88	369.985	3.319943e+001	3.461709e+000	52.5	15	4.242976e+000	0	0	0	0	0	0	33.8591	1	1	46.8651	15.1852
DATA	1697	21	57	0	0	ASCRP3012811	ASCRP3012811	8166.19	370.269	1.381739e+002	1.385211e+001	167	15	4.121027e+000	0	0	0	0	0	0	140.985	1	1	45.835	14.7188
DATA	1698	21	58	0	0	ASCRP3012759	ASCRP3012759	8191.8	370.042	8.155230e+001	8.213851e+000	99	16	4.708752e+000	0	0	0	0	0	0	83.2524	1	1	46.8651	15.7879
DATA	1699	21	59	0	0	ASCRP3009003	ASCRP3009003	8217	370	2.263351e+001	2.466087e+000	41	16	5.144943e+000	0	0	0	0	0	0	23.1143	1	1	65	16.5517
DATA	1700	21	60	0	0	ASCRP3010164	ASCRP3010164	8242.36	370	4.908413e+001	5.005070e+000	65.5	14	4.531938e+000	0	0	0	0	0	0	50.143	1	1	47.8731	14.3333
DATA	1701	21	61	0	0	ASCRP3008260	ASCRP3008260	8268.2	369.882	4.678498e+001	4.779750e+000	66	16	4.641912e+000	0	0	0	0	0	0	47.8079	1	1	48.5334	15.2121
DATA	1702	21	62	0	0	ASCRP3006545	ASCRP3006545	8293.4	370.309	1.465583e+001	1.762203e+000	34	14	4.437858e+000	0	0	0	0	0	0	14.9782	1	1	46.5243	15.1379
DATA	1703	21	63	0	0	ASCRP3011665	ASCRP3011665	8318.85	370.076	3.685668e+001	3.813294e+000	55	15	5.452785e+000	0	0	0	0	0	0	37.6744	1	1	46.1809	15.5938
DATA	1704	21	64	0	0	ASCRP3009890	ASCRP3009890	8344.13	370.118	8.062686e+001	8.121810e+000	97	14	3.446254e+000	0	0	0	0	0	0	82.4231	1	1	46.8651	14.72
DATA	1705	21	65	0	0	ASCRP3000446	ASCRP3000446	8369.43	369.914	3.076727e+001	3.228463e+000	49	15	4.059593e+000	0	0	0	0	0	0	31.4554	1	1	47.8731	16.1379
DATA	1706	21	66	0	0	ASCRP3000183	ASCRP3000183	8395.15	370.015	3.220503e+002	3.221989e+001	347	14	3.142753e+000	0	0	0	0	0	0	329.25	1	1	46.8651	13.2424
DATA	1707	21	67	0	0	ASCRP3005754	ASCRP3005754	8420.39	369.853	4.239507e+001	4.350881e+000	61	14	2.482745e+000	0	0	0	0	0	0	43.3427	1	1	48.8603	14.6429
DATA	1708	21	68	0	0	ASCRP3011027	ASCRP3011027	8445.91	370.104	3.540305e+002	3.541656e+001	371	15	2.873685e+000	0	0	0	0	0	0	361.907	1	1	46.8651	15
DATA	1709	21	69	0	0	ASCRP3002836	ASCRP3002836	8471.12	369.986	3.689232e+001	3.816740e+000	57	15	5.649128e+000	0	0	0	0	0	0	37.7106	1	1	46.8651	16.1333
DATA	1710	21	70	0	0	ASCRP3012016	ASCRP3012016	8496.5	370.103	8.714593e+000	1.310249e+000	28	15	3.726156e+000	0	0	0	0	0	0	8.90678	1	1	47.2035	14.7931
DATA	1711	21	71	0	0	ASCRP3007746	ASCRP3007746	8521.97	370.277	9.631933e+002	9.632430e+001	994	17	4.700292e+000	0	0	0	0	0	0	984.293	1	1	45.4864	16.8125
DATA	1712	21	72	0	1	ETG04_27747	ETG04_27747	8547.3	369.117	7.965266e+000	1.261734e+000	27	15	4.961946e+000	0	0	0	0	0	0	8.14004	1	1	43.7019	15.0263
DATA	1713	21	73	0	0	A_23_P25019	NM_000946	8573	370	9.016141e+001	9.069112e+000	109	15.5	4.327950e+000	0	0	0	0	0	0	92.117	1	1	46.8651	15.8421
DATA	1714	21	74	0	0	ASCRP3004568	ASCRP3004568	8598.18	370.151	1.849019e+002	1.851608e+001	204	14	3.402317e+000	0	0	0	0	0	0	188.887	1	1	47.5395	14
DATA	1715	21	75	0	0	ASCRP3000487	ASCRP3000487	8623.65	370.088	2.106960e+002	2.109234e+001	226	15	3.043931e+000	0	0	0	0	0	0	215.219	1	1	46.1809	14.9
DATA	1716	21	76	0	0	ASCRP3013208	ASCRP3013208	8648.58	369.573	2.314876e+001	2.513380e+000	43	15	4.027001e+000	0	0	0	0	0	0	23.6455	1	1	57.5363	15.0938
DATA	1717	21	77	0	0	ASCRP3002843	ASCRP3002843	8674.48	369.638	5.191482e+002	5.192405e+001	549	14	4.296510e+000	0	0	0	0	0	0	530.265	1	1	47.5395	14.72
DATA	1718	21	78	0	0	ASCRP3012172	ASCRP3012172	8699.6	369.787	1.690276e+002	1.693109e+001	190	15	4.955501e+000	0	0	0	0	0	0	172.646	1	1	49.1849	15.9032
DATA	1719	21	79	0	0	Negative008	Negative008	8725.12	370.074	1.013319e+002	1.018037e+001	122	14	5.130038e+000	0	0	0	0	0	0	103.506	1	1	46.8651	15.4706
DATA	1720	21	80	0	0	ASCRP3002759	ASCRP3002759	8750.91	369.786	1.975361e+001	2.204580e+000	40	13	5.855400e+000	0	0	0	0	0	0	20.1807	1	1	46.8651	15
DATA	1721	21	81	0	0	ASCRP3009642	ASCRP3009642	8776.29	369.74	4.291752e+002	4.292867e+001	443	17	4.976504e+000	0	0	0	0	0	0	438.55	1	1	49.8279	17.0323
DATA	1722	21	82	0	0	ASCRP3011275	ASCRP3011275	8801.43	370.277	2.471885e+001	2.658462e+000	43	14.5	4.928698e+000	0	0	0	0	0	0	25.2654	1	1	45.4864	15.7778
DATA	1723	22	1	0	0	ASCRP3008016	ASCRP3008016	6756.44	378.494	3.673001e+001	3.800468e+000	57	16	3.858995e+000	0	0	0	0	0	0	37.6323	1	1	50.4627	15.4583
DATA	1724	22	2	0	0	ASCRP3006549	ASCRP3006549	6782.14	378.284	1.365872e+003	1.365907e+002	1428	17	4.477794e+000	0	0	0	0	0	0	1391.11	1	1	48.5334	15.475
DATA	1725	22	3	0	0	ASCRP3011701	ASCRP3011701	6807.79	378	1.096564e+001	1.475464e+000	31	16	4.885792e+000	0	0	0	0	0	0	11.108	1	1	49.5074	16.25
DATA	1726	22	4	0	0	ASCRP3002009	ASCRP3002009	6832.72	378.554	6.229096e+001	6.307614e+000	82	14	4.096377e+000	0	0	0	0	0	0	62.7842	1	1	48.8603	14.697
DATA	1727	22	5	0	0	ASCRP3003081	ASCRP3003081	6858.42	378.427	1.012751e+000	9.966287e-001	16	16	5.269143e+000	0	0	0	0	0	0	-1.90775	0	0	57.5363	15.5789
DATA	1728	22	6	0	0	ASCRP3010145	ASCRP3010145	6883.74	378.286	6.585842e+001	6.661423e+000	83	16	5.691193e+000	0	0	0	0	0	0	65.8175	1	1	46.8651	15.8056
DATA	1729	22	7	0	0	ASCRP3001118	ASCRP3001118	6909.42	378.427	1.020574e+000	1.004328e+000	18	15	5.506228e+000	0	0	0	0	0	0	-0.884806	0	0	57.5363	14.9375
DATA	1730	22	8	0	0	Negative030	Negative030	6934.58	378.427	3.352857e+000	1.061861e+000	22	16	6.296112e+000	0	0	0	0	0	0	3.32777	1	0	57.5363	16.5556
DATA	1731	22	9	0	0	ASCRP3002129	ASCRP3002129	6959.76	378	4.862421e+002	4.863471e+001	472	16	3.797150e+000	0	0	0	0	0	0	481.296	1	1	46.8651	15.9688
DATA	1732	22	10	0	0	ASCRP3000579	ASCRP3000579	6985.56	377.938	7.655412e+002	7.656082e+001	744.5	16	4.107458e+000	0	0	0	0	0	0	755.858	1	1	49.8279	15.9394
DATA	1733	22	11	0	0	ASCRP3006343	ASCRP3006343	7010.88	377.844	9.711188e+001	9.764082e+000	115	15	3.880251e+000	0	0	0	0	0	0	95.6815	1	1	48.2044	14.9722
DATA	1734	22	12	0	0	ASCRP3004734	ASCRP3004734	7036.12	378.095	1.567205e+002	1.570500e+001	170	15	4.855991e+000	0	0	0	0	0	0	154.125	1	1	47.5395	14.7742
DATA	1735	22	13	0	0	ASCRP3010874	ASCRP3010874	7061.23	378.087	3.066830e+001	3.231485e+000	49	15	4.091416e+000	0	0	0	0	0	0	30.1154	1	1	46.5243	14.9444
DATA	1736	22	14	130	1	(+)eQC-41	EQC	7086.84	377.987	7.253509e+001	7.324818e+000	91	15	5.339249e+000	0	0	0	0	0	0	71.1413	1	1	49.1849	15.5152
DATA	1737	22	15	0	0	ASCRP3001987	ASCRP3001987	7111.97	378.224	2.465562e+001	2.668452e+000	45.5	16	5.362177e+000	0	0	0	0	0	0	24.1578	1	1	46.1809	15.2
DATA	1738	22	16	0	0	ASCRP3003367	ASCRP3003367	7137.66	378.029	6.261912e+000	1.197973e+000	26	15	4.157945e+000	0	0	0	0	0	0	6.1314	1	1	45.835	15.5667
DATA	1739	22	17	0	0	ASCRP3006138	ASCRP3006138	7163.39	378.069	1.874026e+001	2.134475e+000	36.5	15	5.469350e+000	0	0	0	0	0	0	18.341	1	1	53.8203	16.5
DATA	1740	22	18	0	0	A_23_P2683	NM_024604	7188.5	378	1.230234e+000	1.029371e+000	19	16	4.295417e+000	0	0	0	0	0	0	1.20376	1	0	54.1152	15.5313
DATA	1741	22	19	0	0	A_23_P250813	NM_000553	7214.17	377.561	4.640429e+001	4.751623e+000	61.5	16.5	3.517866e+000	0	0	0	0	0	0	45.4085	1	1	45.4864	16.8462
DATA	1742	22	20	0	0	ASCRP3002372	ASCRP3002372	7238.97	377.905	2.521539e+001	2.720723e+000	44	16	4.960815e+000	0	0	0	0	0	0	24.6763	1	1	45.4864	16.9259
DATA	1743	22	21	0	0	ASCRP3006306	ASCRP3006306	7264.27	377.781	5.824876e+001	5.913765e+000	73	14.5	4.870811e+000	0	0	0	0	0	0	57.0236	1	1	48.2044	14.7813
DATA	1744	22	22	0	0	ASCRP3008215	ASCRP3008215	7290.06	377.42	8.132785e+000	1.305240e+000	26.5	14	5.439975e+000	0	0	0	0	0	0	7.96632	1	1	45.835	14.52
DATA	1745	22	23	0	0	ASCRP3010581	ASCRP3010581	7315.2	378	3.329283e+001	3.482139e+000	53	16	3.011281e+000	0	0	0	0	0	0	32.628	1	1	49.1849	16.0333
DATA	1746	22	24	0	0	ASCRP3013439	ASCRP3013439	7340.71	377.838	7.293027e+001	7.363947e+000	87	15.5	4.613707e+000	0	0	0	0	0	0	71.532	1	1	45.835	15.0625
DATA	1747	22	25	0	0	ASCRP3013191	ASCRP3013191	7366.28	377.905	2.257364e+002	2.259661e+001	237	16	5.171921e+000	0	0	0	0	0	0	221.605	1	1	48.8603	15.9655
DATA	1748	22	26	0	0	ASCRP3001587	ASCRP3001587	7392.07	377.917	1.343489e+001	1.685374e+000	31	15	5.086712e+000	0	0	0	0	0	0	13.2025	1	1	46.8651	15.5185
DATA	1749	22	27	0	0	ASCRP3005904	ASCRP3005904	7416.72	377.905	1.177071e+002	1.181453e+001	135	15	3.886632e+000	0	0	0	0	0	0	115.795	1	1	48.8603	15.0345
DATA	1750	22	28	0	0	ASCRP3006363	ASCRP3006363	7442.5	378	6.606053e+003	6.606061e+002	6418	15	3.864962e+000	0	0	0	0	0	0	6506.41	1	1	54.1152	15.4
DATA	1751	22	29	0	0	ASCRP3002588	ASCRP3002588	7467.86	377.868	8.612540e+002	8.613137e+001	861	15	4.071439e+000	0	0	0	0	0	0	849.353	1	1	47.8731	15.0625
DATA	1752	22	30	0	0	ASCRP3006804	ASCRP3006804	7492.76	377.986	1.330651e+001	1.672197e+000	32	17	5.005541e+000	0	0	0	0	0	0	13.1393	1	1	48.2044	16.9063
DATA	1753	22	31	0	0	Negative021	Negative021	7518.5	378	6.056861e+000	1.178823e+000	24.5	15.5	5.642807e+000	0	0	0	0	0	0	5.98907	1	1	54.1152	16.2857
DATA	1754	22	32	0	0	ASCRP3000608	ASCRP3000608	7544	378	1.339743e+002	1.343543e+001	150.5	14.5	4.217642e+000	0	0	0	0	0	0	132.663	1	1	46.8651	15.2667
DATA	1755	22	33	0	0	ASCRP3011649	ASCRP3011649	7569.37	377.873	1.800978e+002	1.803799e+001	191	15.5	5.266107e+000	0	0	0	0	0	0	178.598	1	1	47.5395	17.0833
DATA	1756	22	34	0	0	ASCRP3009791	ASCRP3009791	7594.56	378.028	1.160723e+002	1.165083e+001	134	17	4.548083e+000	0	0	0	0	0	0	115.27	1	1	48.2044	16.7333
DATA	1757	22	35	0	0	ASCRP3003871	ASCRP3003871	7620.14	377.808	6.299383e+001	6.379112e+000	80	13	4.738897e+000	0	0	0	0	0	0	62.6548	1	1	47.5395	14.8857
DATA	1758	22	36	0	0	ASCRP3007659	ASCRP3007659	7645.43	377.843	1.510647e+002	1.513980e+001	167.5	15	4.530366e+000	0	0	0	0	0	0	150.474	1	1	47.5395	15.2963
DATA	1759	22	37	0	0	ASCRP3012385	ASCRP3012385	7670.85	377.846	2.270401e+001	2.481851e+000	42	16	3.600356e+000	0	0	0	0	0	0	22.649	1	1	46.1809	16.6471
DATA	1760	22	38	0	0	ASCRP3000807	ASCRP3000807	7696.55	377.846	1.898400e+001	2.146107e+000	38.5	16	3.634468e+000	0	0	0	0	0	0	18.9664	1	1	44.7812	16.069
DATA	1761	22	39	0	0	ASCRP3002047	ASCRP3002047	7722.08	377.932	3.396578e+001	3.540576e+000	53.5	16	3.409275e+000	0	0	0	0	0	0	33.9838	1	1	46.8651	16.1379
DATA	1762	22	40	0	0	ASCRP3011380	ASCRP3011380	7747.39	377.931	1.090710e+002	1.095267e+001	130	16	5.928141e+000	0	0	0	0	0	0	109.286	1	1	53.8203	17
DATA	1763	22	41	0	0	Negative026	Negative026	7772.58	377.573	1.012680e+000	9.965586e-001	18	13	4.851946e+000	0	0	0	0	0	0	-1.51208	0	0	57.5363	15.1
DATA	1764	22	42	0	0	ASCRP3003967	ASCRP3003967	7798	377.545	4.341657e+000	1.085759e+000	22.5	14	5.192426e+000	0	0	0	0	0	0	4.36271	1	0	55.8519	14.8065
DATA	1765	22	43	0	0	CUST_16_PI418767722	NM_001536	7823.42	377.573	6.185382e+000	1.170604e+000	24.5	14	5.994537e+000	0	0	0	0	0	0	6.2237	1	1	57.5363	13.6296
DATA	1766	22	44	0	0	ASCRP3006948	ASCRP3006948	7848.71	377.723	2.928415e+001	3.092062e+000	49	16.5	4.816638e+000	0	0	0	0	0	0	29.5029	1	1	45.1352	15.8
DATA	1767	22	45	0	0	ASCRP3002293	ASCRP3002293	7874.42	377.573	1.007337e+000	9.915605e-001	18	16.5	4.516636e+000	0	0	0	0	0	0	0.228979	0	0	57.5363	16
DATA	1768	22	46	0	0	ASCRP3004551	ASCRP3004551	7899.58	377.573	7.992822e+000	1.272476e+000	26	16	3.967294e+000	0	0	0	0	0	0	8.07256	1	1	57.5363	16.9643
DATA	1769	22	47	0	0	ASCRP3006483	ASCRP3006483	7924.93	377.521	2.781337e+001	2.951936e+000	45.5	15	3.573499e+000	0	0	0	0	0	0	28.1232	1	1	47.8731	15.3548
DATA	1770	22	48	0	0	Negative027	Negative027	7950.03	377.969	1.264744e+001	1.604909e+000	29	15.5	5.439786e+000	0	0	0	0	0	0	12.801	1	1	46.8651	16.0357
DATA	1771	22	49	0	0	ASCRP3011229	ASCRP3011229	7975.3	377.571	9.337569e+000	1.358645e+000	29	16	4.856788e+000	0	0	0	0	0	0	9.46131	1	1	44.4243	15.8718
DATA	1772	22	50	0	0	ASCRP3004929	ASCRP3004929	8001.42	377.573	3.823371e+001	3.948449e+000	58	15	4.532335e+000	0	0	0	0	0	0	38.7787	1	1	65	15.5278
DATA	1773	22	51	0	0	ASCRP3009175	ASCRP3009175	8026.58	377.573	1.482777e+002	1.486045e+001	157	16	6.767060e+000	0	0	0	0	0	0	150.525	1	1	65	17.3103
DATA	1774	22	52	0	0	ASCRP3011783	ASCRP3011783	8052.04	377.586	8.927180e+000	1.328795e+000	28.5	16	4.510732e+000	0	0	0	0	0	0	9.07002	1	1	47.8731	16.3235
DATA	1775	22	53	0	0	ASCRP3012581	ASCRP3012581	8077.23	377.918	1.184520e+001	1.539640e+000	31	14	4.231703e+000	0	0	0	0	0	0	12.0431	1	1	47.8731	13.8235
DATA	1776	22	54	0	0	ASCRP3003521	ASCRP3003521	8102.93	377.589	2.431581e+001	2.622690e+000	43	15	4.584409e+000	0	0	0	0	0	0	24.7411	1	1	48.5334	15.4286
DATA	1777	22	55	1028	1	(+)E1A_r60_3	E1A_r60_3	8128.31	377.545	4.656390e+002	4.657426e+001	496.5	16	5.126252e+000	0	0	0	0	0	0	474.085	1	1	52.3208	15.0385
DATA	1778	22	56	0	0	ASCRP3010739	ASCRP3010739	8153.5	377.471	2.952211e+001	3.111131e+000	45	14	4.918423e+000	0	0	0	0	0	0	30.0748	1	1	46.5243	14.037
DATA	1779	22	57	0	0	ASCRP3000453	ASCRP3000453	8178.89	377.5	3.985464e+001	4.104456e+000	59	15	3.215230e+000	0	0	0	0	0	0	40.6207	1	1	56.9804	15.2813
DATA	1780	22	58	0	0	ASCRP3002826	ASCRP3002826	8204.35	377.173	1.605415e+001	1.881236e+000	34.5	16	4.356471e+000	0	0	0	0	0	0	16.3708	1	1	49.5074	16.3571
DATA	1781	22	59	0	0	ASCRP3011114	ASCRP3011114	8229.69	377.378	9.924258e+001	9.972560e+000	119	15	3.255159e+000	0	0	0	0	0	0	101.234	1	1	48.5334	14.1034
DATA	1782	22	60	0	0	ASCRP3009548	ASCRP3009548	8255.31	377.662	6.091893e+001	6.170228e+000	80.5	14	4.154224e+000	0	0	0	0	0	0	62.1574	1	1	48.5334	14.5152
DATA	1783	22	61	0	0	ASCRP3003711	ASCRP3003711	8280.67	377.557	5.147042e+001	5.239473e+000	68	16	4.079341e+000	0	0	0	0	0	0	52.5309	1	1	47.5395	15.8889
DATA	1784	22	62	0	0	A_23_P142849	NM_005168	8305.93	377.507	3.689730e+001	3.817558e+000	54.5	15	5.773667e+000	0	0	0	0	0	0	37.6652	1	1	47.8731	15.9091
DATA	1785	22	63	0	0	ASCRP3012906	ASCRP3012906	8331.57	377.392	8.043652e+002	8.044248e+001	810.5	14.5	4.373007e+000	0	0	0	0	0	0	821.241	1	1	49.1849	14.9167
DATA	1786	22	64	0	0	ASCRP3002077	ASCRP3002077	8356.75	377.356	1.551243e+002	1.554332e+001	174	15	4.121893e+000	0	0	0	0	0	0	158.395	1	1	48.5334	15.36
DATA	1787	22	65	0	0	ASCRP3006860	ASCRP3006860	8382.37	377.644	4.062366e+001	4.178748e+000	60	14	4.449421e+000	0	0	0	0	0	0	41.4805	1	1	48.2044	13.8788
DATA	1788	22	66	0	0	ASCRP3005220	ASCRP3005220	8407.41	377.453	3.672990e+001	3.801299e+000	57	13.5	3.634600e+000	0	0	0	0	0	0	37.5063	1	1	49.5074	13.3929
DATA	1789	22	67	0	0	ASCRP3000613	ASCRP3000613	8433.2	377.386	9.651917e+001	9.701471e+000	117	15	3.124983e+000	0	0	0	0	0	0	98.5588	1	1	47.2035	14.4
DATA	1790	22	68	0	0	ASCRP3011894	ASCRP3011894	8458.46	377.296	2.521486e+002	2.523388e+001	270	15	2.501282e+000	0	0	0	0	0	0	257.469	1	1	47.8731	13.8889
DATA	1791	22	69	0	0	ASCRP3004930	ASCRP3004930	8483.94	377.388	1.974508e+001	2.204073e+000	41	13	2.911251e+000	0	0	0	0	0	0	20.1601	1	1	46.1809	13.6538
DATA	1792	22	70	0	0	ASCRP3012424	ASCRP3012424	8509.21	377.324	3.669936e+001	3.798397e+000	53	17	3.659188e+000	0	0	0	0	0	0	37.468	1	1	46.5243	16.3
DATA	1793	22	71	0	0	ASCRP3010694	ASCRP3010694	8534.51	377.233	2.410890e+001	2.602292e+000	43	17	3.645589e+000	0	0	0	0	0	0	24.612	1	1	48.5334	17.25
DATA	1794	22	72	0	0	ASCRP3010242	ASCRP3010242	8559.89	377.5	7.151532e+001	7.218322e+000	92	15.5	4.111552e+000	0	0	0	0	0	0	72.9986	1	1	56.9804	15.5455
DATA	1795	22	73	0	0	AS_circRNA_control203	AS_circRNA_control203	8585.44	377.521	9.554095e+001	9.604201e+000	116.5	15	2.612965e+000	0	0	0	0	0	0	97.5144	1	1	48.2044	14.4483
DATA	1796	22	74	0	0	ASCRP3006758	ASCRP3006758	8610.94	377.211	9.430475e+001	9.481237e+000	114	15	4.194378e+000	0	0	0	0	0	0	96.25	1	1	46.8651	15.303
DATA	1797	22	75	0	0	ASCRP3006694	ASCRP3006694	8636.2	377.087	4.595907e+001	4.699192e+000	67	15	3.407106e+000	0	0	0	0	0	0	46.9058	1	1	46.5243	14.5862
DATA	1798	22	76	0	0	ASCRP3007992	ASCRP3007992	8661.46	377.13	2.646542e+001	2.822100e+000	48	14	4.643136e+000	0	0	0	0	0	0	27.0102	1	1	47.5395	14.3939
DATA	1799	22	77	0	0	ASCRP3008269	ASCRP3008269	8686.61	377.069	7.834661e+000	1.254515e+000	26	14	5.051304e+000	0	0	0	0	0	0	7.99627	1	1	53.8203	15.1481
DATA	1800	22	78	0	0	ASCRP3008887	ASCRP3008887	8712.67	377.25	2.869205e+002	2.870877e+001	310	14	3.916304e+000	0	0	0	0	0	0	292.86	1	1	47.5395	15.1379
DATA	1801	22	79	0	0	ASCRP3013233	ASCRP3013233	8737.74	376.75	3.715930e+001	3.842865e+000	55.5	14	4.887473e+000	0	0	0	0	0	0	37.9359	1	1	46.8651	15.3714
DATA	1802	22	80	0	0	ASCRP3013039	ASCRP3013039	8763	376.891	1.099355e+001	1.472294e+000	29	15	4.571903e+000	0	0	0	0	0	0	11.2257	1	1	45.4864	15.1667
DATA	1803	22	81	0	0	ASCRP3001707	ASCRP3001707	8788.62	377.127	9.354008e+001	9.405104e+000	114	14	3.785939e+000	0	0	0	0	0	0	95.5435	1	1	47.2035	14.8
DATA	1804	22	82	0	0	ASCRP3008546	ASCRP3008546	8814.23	376.879	7.752015e+000	1.248445e+000	26	15	4.442909e+000	0	0	0	0	0	0	7.92146	1	1	45.835	15.188
DATA	1805	23	1	0	0	ASCRP3003435	ASCRP3003435	6744.15	386.032	3.964179e+001	4.082331e+000	60	16	4.222731e+000	0	0	0	0	0	0	40.6565	1	1	45.4864	15.7754
DATA	1806	23	2	0	0	ASCRP3010026	ASCRP3010026	6769.5	385.5	4.161608e+001	4.275651e+000	61	17	3.784533e+000	0	0	0	0	0	0	42.4254	1	1	57.5363	15.9714
DATA	1807	23	3	0	0	Negative027	Negative027	6794.89	385.5	1.123341e+001	1.495006e+000	30	15	4.997194e+000	0	0	0	0	0	0	11.3873	1	1	56.9804	15.3171
DATA	1808	23	4	0	0	ASCRP3004348	ASCRP3004348	6820.28	385.775	1.420387e+002	1.423845e+001	160	14	5.569859e+000	0	0	0	0	0	0	143.234	1	1	47.2035	15.76
DATA	1809	23	5	0	0	ASCRP3002946	ASCRP3002946	6845.58	385.427	6.082959e+000	1.167238e+000	25	16	4.710974e+000	0	0	0	0	0	0	6.10614	1	1	57.5363	15.5714
DATA	1810	23	6	0	0	ASCRP3002618	ASCRP3002618	6871.03	386.171	4.669646e+001	4.775651e+000	65	17	5.527167e+000	0	0	0	0	0	0	46.6674	1	1	46.8651	16.7429
DATA	1811	23	7	0	0	ASCRP3003856	ASCRP3003856	6896.49	385.87	1.857406e+002	1.860120e+001	202.5	14	5.567402e+000	0	0	0	0	0	0	184.932	1	1	47.2035	14.6875
DATA	1812	23	8	0	0	ASCRP3010577	ASCRP3010577	6921.89	385.5	4.369561e+001	4.484251e+000	61	15	5.798236e+000	0	0	0	0	0	0	43.3619	1	1	65	15.3667
DATA	1813	23	9	0	0	A_23_P202496	NM_022451	6947.42	385.427	2.371399e+001	2.577808e+000	42	16.5	6.339169e+000	0	0	0	0	0	0	23.4624	1	1	57.5363	16.7667
DATA	1814	23	10	0	0	ASCRP3009258	ASCRP3009258	6972.28	385.579	1.743517e+001	2.016623e+000	36	14.5	4.475291e+000	0	0	0	0	0	0	17.2051	1	1	49.5074	15.3125
DATA	1815	23	11	0	0	ASCRP3001036	ASCRP3001036	6998	385.455	7.957774e+001	8.022331e+000	96	14	2.655931e+000	0	0	0	0	0	0	78.3484	1	1	55.8519	14.4444
DATA	1816	23	12	0	0	ASCRP3011935	ASCRP3011935	7023.5	385.5	8.630265e+001	8.690062e+000	105.5	15	4.449991e+000	0	0	0	0	0	0	84.8021	1	1	49.1849	14.9375
DATA	1817	23	13	0	0	ASCRP3008720	ASCRP3008720	7048.39	385.586	3.499938e+001	3.645359e+000	54	15	4.751769e+000	0	0	0	0	0	0	34.3349	1	1	47.8731	14.8
DATA	1818	23	14	0	0	ASCRP3002367	ASCRP3002367	7074.42	385.427	7.415409e+000	1.261648e+000	26	15	4.637422e+000	0	0	0	0	0	0	7.26487	1	1	57.5363	14.5455
DATA	1819	23	15	0	0	ASCRP3000522	ASCRP3000522	7099.58	385.427	1.155908e+002	1.160415e+001	132	17	5.409973e+000	0	0	0	0	0	0	113.125	1	1	57.5363	16.037
DATA	1820	23	16	0	0	ASCRP3010105	ASCRP3010105	7125.04	385.211	1.599537e+002	1.602802e+001	179.5	14.5	4.986569e+000	0	0	0	0	0	0	156.422	1	1	48.2044	15.1389
DATA	1821	23	17	0	0	ASCRP3009783	ASCRP3009783	7150.41	385.268	1.333164e+002	1.337084e+001	150	14	2.116601e+000	0	0	0	0	0	0	130.298	1	1	47.5395	14
DATA	1822	23	18	0	0	ASCRP3006686	ASCRP3006686	7175.97	385.935	1.311655e+001	1.663820e+000	30	15	4.327605e+000	0	0	0	0	0	0	12.8135	1	1	44.0646	15.3824
DATA	1823	23	19	0	0	ASCRP3000855	ASCRP3000855	7201.39	385.069	2.689024e+000	1.058316e+000	20.5	16	3.505098e+000	0	0	0	0	0	0	2.62707	1	0	53.8203	16
DATA	1824	23	20	0	0	ASCRP3007694	ASCRP3007694	7226.65	385.12	1.080435e+002	1.085272e+001	127	16	3.740500e+000	0	0	0	0	0	0	105.561	1	1	48.8603	16.0909
DATA	1825	23	21	0	0	ASCRP3004407	ASCRP3004407	7251.71	384.833	1.804867e+002	1.807765e+001	189	15	3.478874e+000	0	0	0	0	0	0	176.395	1	1	45.835	15.8889
DATA	1826	23	22	0	0	ASCRP3010533	ASCRP3010533	7277.53	384.222	1.043698e+002	1.048696e+001	112	13	3.245178e+000	0	0	0	0	0	0	102.061	1	1	38.2652	12.7419
DATA	1827	23	23	0	0	ASCRP3009570	ASCRP3009570	7302.87	385.015	3.815618e+001	3.950169e+000	55	15.5	4.183163e+000	0	0	0	0	0	0	37.3274	1	1	46.8651	14.8667
DATA	1828	23	24	0	0	ASCRP3008282	ASCRP3008282	7328.17	385	8.633184e+001	8.693403e+000	101.5	16.5	3.990296e+000	0	0	0	0	0	0	84.5175	1	1	46.8651	15.6765
DATA	1829	23	25	0	0	ASCRP3008189	ASCRP3008189	7353.79	385.194	1.944585e+002	1.947261e+001	205	15	4.811675e+000	0	0	0	0	0	0	190.527	1	1	47.5395	14.5938
DATA	1830	23	26	0	0	ASCRP3006190	ASCRP3006190	7378.76	384.966	5.436718e+000	1.155517e+000	23	16	5.017466e+000	0	0	0	0	0	0	5.33206	1	1	43.3362	15.4737
DATA	1831	23	27	0	0	ASCRP3007598	ASCRP3007598	7403.95	385.15	1.042700e+001	1.457655e+000	30	14.5	4.875932e+000	0	0	0	0	0	0	10.2367	1	1	44.7812	14.5333
DATA	1832	23	28	0	0	ASCRP3001812	ASCRP3001812	7430.08	385.099	7.566616e+001	7.634706e+000	94	14	3.533926e+000	0	0	0	0	0	0	74.3736	1	1	46.8651	14.3636
DATA	1833	23	29	0	0	ASCRP3001267	ASCRP3001267	7455.15	385.203	1.152929e+002	1.157398e+001	132.5	15	3.854847e+000	0	0	0	0	0	0	113.459	1	1	46.1809	14.8788
DATA	1834	23	30	0	0	AS_circRNA_control204	AS_circRNA_control204	7480.64	385.13	1.971965e+003	1.971991e+002	1913	15.5	4.231021e+000	0	0	0	0	0	0	1943.15	1	1	46.8651	16.3077
DATA	1835	23	31	0	0	ASCRP3012267	ASCRP3012267	7506	385	3.516636e+001	3.659751e+000	52	16	4.347869e+000	0	0	0	0	0	0	34.7002	1	1	54.9904	16.6944
DATA	1836	23	32	0	0	ASCRP3010864	ASCRP3010864	7531.5	385	5.530359e+001	5.622192e+000	73.5	15	3.310158e+000	0	0	0	0	0	0	54.6472	1	1	54.1152	15.4286
DATA	1837	23	33	0	0	Negative024	Negative024	7556.5	385	1.026929e+000	1.010581e+000	19	15	3.523729e+000	0	0	0	0	0	0	-0.185958	0	0	54.1152	15.25
DATA	1838	23	34	0	0	CUST_18_PI418767722	NM_000754	7581.58	385.097	1.149787e+001	1.529828e+000	29	15	5.283280e+000	0	0	0	0	0	0	11.3937	1	1	44.0646	15.5
DATA	1839	23	35	0	0	ASCRP3001845	ASCRP3001845	7607.5	385	3.591578e+000	1.069693e+000	22	16	3.815926e+000	0	0	0	0	0	0	3.56451	1	0	54.1152	15.1935
DATA	1840	23	36	0	0	ASCRP3011838	ASCRP3011838	7633.25	384.889	3.397010e+001	3.542853e+000	53	16	5.967440e+000	0	0	0	0	0	0	33.7659	1	1	45.1352	16.9
DATA	1841	23	37	0	0	ASCRP3007686	ASCRP3007686	7658.5	385	3.788536e+001	3.919461e+000	56.5	16	4.575082e+000	0	0	0	0	0	0	37.7128	1	1	48.5334	15.9118
DATA	1842	23	38	0	0	ASCRP3000685	ASCRP3000685	7683.79	385.045	2.567055e+001	2.756078e+000	44	15	3.687526e+000	0	0	0	0	0	0	25.5914	1	1	45.835	15.7419
DATA	1843	23	39	0	0	ASCRP3010059	ASCRP3010059	7709.39	384.931	6.013543e+000	1.168240e+000	25	15	3.545621e+000	0	0	0	0	0	0	6.00407	1	1	53.8203	15.1429
DATA	1844	23	40	0	0	ASCRP3010055	ASCRP3010055	7734.5	385	6.520849e+004	6.520849e+003	64843	16	5.963181e+000	0	0	0	0	0	0	65198.9	1	1	54.1152	17.1786
DATA	1845	23	41	0	0	ASCRP3009491	ASCRP3009491	7759.89	384.929	3.321833e+001	3.468714e+000	52	14.5	5.236724e+000	0	0	0	0	0	0	33.2616	1	1	46.8651	15.6429
DATA	1846	23	42	0	0	ASCRP3002813	ASCRP3002813	7785.22	385.233	8.771930e+000	1.328230e+000	29	14	4.678257e+000	0	0	0	0	0	0	8.79515	1	1	43.7019	14.7188
DATA	1847	23	43	0	0	ASCRP3012290	ASCRP3012290	7810.85	384.985	6.179186e+002	6.179988e+001	644	14	5.408441e+000	0	0	0	0	0	0	620.44	1	1	46.8651	14.4138
DATA	1848	23	44	0	0	ASCRP3008607	ASCRP3008607	7836.23	385.145	4.782976e+001	4.885303e+000	65.5	16	4.872311e+000	0	0	0	0	0	0	48.0872	1	1	46.1809	15.0357
DATA	1849	23	45	0	0	ASCRP3006316	ASCRP3006316	7861.74	385.077	1.378972e+001	1.699505e+000	32	17	5.769263e+000	0	0	0	0	0	0	13.882	1	1	45.835	16.1071
DATA	1850	23	46	0	0	ASCRP3012793	ASCRP3012793	7886.91	384.935	3.605189e+000	1.055589e+000	22.5	18	5.022249e+000	0	0	0	0	0	0	3.63384	1	0	54.4085	17.5333
DATA	1851	23	47	0	0	Negative019	Negative019	7912.5	385	1.006981e+000	9.938111e-001	19.5	16	3.176965e+000	0	0	0	0	0	0	0.760286	0	0	54.1152	15.9
DATA	1852	23	48	0	0	ASCRP3003391	ASCRP3003391	7937.73	384.857	1.423132e+001	1.733508e+000	33	14.5	4.837027e+000	0	0	0	0	0	0	14.3777	1	1	45.1352	14.7143
DATA	1853	23	49	0	0	ASCRP3002017	ASCRP3002017	7963.05	384.583	1.134693e+001	1.505024e+000	30.5	16	4.801610e+000	0	0	0	0	0	0	11.4764	1	1	51.4001	15.9429
DATA	1854	23	50	0	0	A_23_P70328	NM_018132	7988.89	385.333	2.392129e+001	2.588076e+000	44	15	4.811917e+000	0	0	0	1	0	0	24.2154	1	1	45.1352	16.2667
DATA	1855	23	51	0	0	ASCRP3011582	ASCRP3011582	8013.89	384.5	3.945734e+004	3.945734e+003	39445	15.5	5.238671e+000	0	0	0	0	0	0	39985.6	1	1	56.9804	16.0667
DATA	1856	23	52	0	0	ASCRP3010717	ASCRP3010717	8039.43	385.254	3.878212e+002	3.879465e+001	410	16.5	5.807744e+000	0	0	0	0	0	0	393.304	1	1	46.5243	17.1667
DATA	1857	23	53	0	0	ASCRP3002143	ASCRP3002143	8064.63	385	5.468739e+001	5.556777e+000	74	15	3.344907e+000	0	0	0	0	0	0	55.5076	1	1	48.5334	15.1667
DATA	1858	23	54	0	0	ASCRP3004526	ASCRP3004526	8090.21	384.875	9.171470e+001	9.224154e+000	111.5	14.5	4.161823e+000	0	0	0	0	0	0	93.1619	1	1	47.5395	14.2368
DATA	1859	23	55	0	0	ASCRP3010127	ASCRP3010127	8115.73	384.493	3.057557e+001	3.211912e+000	50	17	4.800024e+000	0	0	0	0	0	0	31.0812	1	1	48.8603	15.8333
DATA	1860	23	56	0	0	ASCRP3011687	ASCRP3011687	8141.09	384.526	1.235093e+001	1.578613e+000	31	15	5.217203e+000	0	0	0	0	0	0	12.5627	1	1	50.1463	15.1724
DATA	1861	23	57	0	0	ASCRP3008766	ASCRP3008766	8166.4	384.853	3.199659e+003	3.199674e+002	3099	14.5	4.108304e+000	0	0	0	0	0	0	3256.1	1	1	48.8603	14.8667
DATA	1862	23	58	0	0	ASCRP3010740	ASCRP3010740	8191.78	384.754	1.064567e+002	1.069088e+001	121	15	3.232379e+000	0	0	0	0	0	0	108.388	1	1	46.8651	15.3448
DATA	1863	23	59	0	0	A_23_P49878	NM_019013	8217.44	384.733	2.612459e+002	2.614303e+001	287	15	3.914087e+000	0	0	0	0	0	0	266.099	1	1	49.1849	15.1515
DATA	1864	23	60	0	0	ASCRP3001302	ASCRP3001302	8242.57	384.653	1.004102e+002	1.008886e+001	120	14	3.095269e+000	0	0	0	0	0	0	102.313	1	1	48.2044	13.1071
DATA	1865	23	61	0	0	ASCRP3010757	ASCRP3010757	8268.25	384.672	2.223711e+001	2.430529e+000	41	13.5	5.002822e+000	0	0	0	0	0	0	22.6652	1	1	46.1809	14.4375
DATA	1866	23	62	0	0	ASCRP3008073	ASCRP3008073	8293.53	384.013	1.658352e+001	1.926666e+000	36.5	15	5.140323e+000	0	0	0	0	0	0	16.9087	1	1	48.5334	15.1739
DATA	1867	23	63	0	0	ASCRP3005513	ASCRP3005513	8318.87	384.5	1.305234e+002	1.308913e+001	150	16	5.515562e+000	0	0	0	0	0	0	133.097	1	1	47.2035	15.4167
DATA	1868	23	64	0	0	ASCRP3001054	ASCRP3001054	8344.11	384.5	1.369018e+001	1.683935e+000	32	14.5	4.392604e+000	0	0	0	0	0	0	13.9621	1	1	56.9804	14.4643
DATA	1869	23	65	0	0	ASCRP3012174	ASCRP3012174	8369.37	384.157	1.127759e+001	1.494316e+000	31	15	4.049570e+000	0	0	0	0	0	0	11.5033	1	1	47.2035	15.4483
DATA	1870	23	66	0	0	ASCRP3011637	ASCRP3011637	8395.02	384.861	7.339620e+001	7.404813e+000	93	14	2.999179e+000	0	0	0	0	0	0	74.8616	1	1	49.5074	13.069
DATA	1871	23	67	0	0	ASCRP3000322	ASCRP3000322	8420.48	384.853	1.513145e+002	1.516318e+001	173	15	2.749545e+000	0	0	0	0	0	0	154.34	1	1	49.8279	14.32
DATA	1872	23	68	0	1	RC11	RC11	8445.5	384.5	9.962104e-001	9.803515e-001	17.5	15	2.406375e+000	0	0	0	0	0	0	-1.15292	0	0	57.5363	14.8276
DATA	1873	23	69	0	0	ASCRP3004859	ASCRP3004859	8471.29	384.653	1.545028e+001	1.829835e+000	33	14	2.258659e+000	0	0	0	0	0	0	15.7592	1	1	48.2044	13.6923
DATA	1874	23	70	0	0	ASCRP3005735	ASCRP3005735	8496.49	384.538	1.246877e+001	1.586171e+000	32	15	2.968164e+000	0	0	0	0	0	0	12.7177	1	1	45.835	15.32
DATA	1875	23	71	0	0	ASCRP3013273	ASCRP3013273	8522.2	384.768	3.286561e+001	3.429705e+000	52	16	4.195353e+000	0	0	0	0	0	0	33.519	1	1	46.1809	14.6207
DATA	1876	23	72	0	0	ASCRP3005099	ASCRP3005099	8547.67	384.783	1.016104e+001	1.412081e+000	30	15	4.655471e+000	0	0	0	0	0	0	10.3625	1	1	47.2035	15.4359
DATA	1877	23	73	0	0	ASCRP3005370	ASCRP3005370	8572.82	384.493	7.324942e+002	7.325599e+001	755	16	4.047072e+000	0	0	0	0	0	0	747.005	1	1	47.8731	16.5
DATA	1878	23	74	0	0	ASCRP3002592	ASCRP3002592	8598.19	384.581	3.411468e+001	3.549610e+000	55	14	3.002107e+000	0	0	0	0	0	0	34.7889	1	1	49.1849	14.2333
DATA	1879	23	75	0	0	ASCRP3010699	ASCRP3010699	8623.69	384.639	7.240041e+001	7.306152e+000	93	16	4.679150e+000	0	0	0	0	0	0	73.8297	1	1	48.2044	15.6389
DATA	1880	23	76	0	0	ASCRP3008408	ASCRP3008408	8649.15	384.391	1.407682e+001	1.715558e+000	32	15	5.027952e+000	0	0	0	0	0	0	14.3554	1	1	46.8651	15.0303
DATA	1881	23	77	0	0	ASCRP3005680	ASCRP3005680	8674.69	384.446	2.618624e+002	2.620460e+001	277	13	4.812750e+000	0	0	0	0	0	0	267.058	1	1	48.5334	14.3448
DATA	1882	23	78	0	0	ASCRP3001595	ASCRP3001595	8699.61	384.127	1.720413e+001	1.980159e+000	35.5	14	4.870882e+000	0	0	0	0	0	0	17.5478	1	1	47.5395	15.1765
DATA	1883	23	79	0	0	CUST_4_PI418767722	NM_006098	8724.97	384	2.266205e+001	2.469120e+000	41	13	4.218690e+000	0	0	0	0	0	0	23.1189	1	1	46.8651	14.7879
DATA	1884	23	80	0	0	A_23_P213255	NM_020159	8750.53	384.152	1.169981e+001	1.526201e+000	30.5	14	5.121712e+000	0	0	0	0	0	0	11.9384	1	1	45.835	15.9429
DATA	1885	23	81	0	0	Negative022	Negative022	8775.54	384.659	7.849611e+000	1.255414e+000	26.5	14.5	4.188672e+000	0	0	0	0	0	0	8.01189	1	1	35.6825	15.2857
DATA	1886	23	82	0	0	ASCRP3012701	ASCRP3012701	8801.57	384.48	4.251502e+001	4.362835e+000	64.5	14	4.087590e+000	0	0	0	0	0	0	43.4131	1	1	49.5074	14.6842
DATA	1887	24	1	0	0	ASCRP3012751	ASCRP3012751	6756.86	393	3.438004e+001	3.574929e+000	53	16	4.258444e+000	0	0	0	0	0	0	35.0845	1	1	46.8651	15.8444
DATA	1888	24	2	0	0	CUST_15_PI418767722	NM_001614	6782.01	393.118	1.249756e+002	1.253637e+001	140	17	4.344308e+000	0	0	0	0	0	0	126.793	1	1	47.5395	16.3889
DATA	1889	24	3	0	0	Negative011	Negative011	6807.5	393	1.006988e+000	9.910232e-001	19	13.5	3.911681e+000	0	0	0	0	0	0	0.11485	0	0	54.1152	13.8235
DATA	1890	24	4	0	0	ASCRP3013069	ASCRP3013069	6832.65	393.12	1.107898e+002	1.112364e+001	123.5	16	4.746702e+000	0	0	0	0	0	0	111.258	1	1	48.8603	16.2581
DATA	1891	24	5	0	0	ASCRP3002911	ASCRP3002911	6858.5	393	1.462598e+002	1.466015e+001	134	16	4.435033e+000	0	1	0	0	0	0	146.222	1	1	54.1152	15.1481
DATA	1892	24	6	0	0	Negative054	Negative054	6883.5	393	1.599037e+000	1.016846e+000	20	16	5.684595e+000	0	0	0	0	0	0	1.59236	1	0	54.1152	15.4412
DATA	1894	24	8	0	0	ASCRP3004411	ASCRP3004411	6934.5	393	2.945474e+004	2.945474e+003	28994	16.5	5.020824e+000	0	0	0	0	0	0	29133.9	1	1	54.1152	17.2188
DATA	1895	24	9	0	0	ASCRP3007076	ASCRP3007076	6960.08	392.873	2.744753e+002	2.746624e+001	288	16	4.731458e+000	0	0	0	0	0	0	270.731	1	1	46.8651	15.6207
DATA	1896	24	10	0	0	ASCRP3007217	ASCRP3007217	6985.26	392.919	2.680686e+001	2.866866e+000	47	15	4.809712e+000	0	0	0	0	0	0	26.3772	1	1	45.1352	15
DATA	1897	24	11	0	0	ASCRP3006833	ASCRP3006833	7010.7	392.9	1.793258e+002	1.796148e+001	193	15	4.059846e+000	0	0	0	0	0	0	176.083	1	1	47.2035	14.6
DATA	1898	24	12	0	0	ASCRP3002279	ASCRP3002279	7036.03	392.81	2.345938e+001	2.558171e+000	40	14.5	5.016550e+000	0	0	0	0	0	0	22.9948	1	1	42.9674	14.5294
DATA	1899	24	13	0	0	ASCRP3011904	ASCRP3011904	7061.59	392.905	8.793123e+001	8.852285e+000	104.5	15	4.339302e+000	0	0	0	0	0	0	86.0609	1	1	48.8603	14.7273
DATA	1900	24	14	0	0	ASCRP3005155	ASCRP3005155	7087.19	392.839	4.992698e+003	4.992709e+002	4801	17	5.283165e+000	0	0	0	0	0	0	4880.75	1	1	52.3208	15.6129
DATA	1901	24	15	0	0	ASCRP3011393	ASCRP3011393	7112.25	392.941	4.973349e+001	5.077650e+000	69.5	17	5.087736e+000	0	0	0	0	0	0	48.5735	1	1	46.1809	16.3333
DATA	1902	24	16	0	0	ASCRP3010319	ASCRP3010319	7137.64	392.87	6.618459e+001	6.697290e+000	83	15	4.038912e+000	0	0	0	0	0	0	64.5988	1	1	46.8651	15.2069
DATA	1903	24	17	0	0	ASCRP3001259	ASCRP3001259	7163.09	392.896	2.629395e+002	2.631392e+001	272.5	14	2.371357e+000	0	0	0	0	0	0	256.528	1	1	46.8651	13.96
DATA	1904	24	18	0	0	ASCRP3009635	ASCRP3009635	7188.6	392.643	1.443279e+002	1.446915e+001	162	17	4.014490e+000	0	0	0	0	0	0	140.786	1	1	47.2035	16.871
DATA	1905	24	19	0	0	ASCRP3009082	ASCRP3009082	7214	392.545	4.426771e+001	4.543922e+000	61	17	3.177817e+000	0	0	0	0	0	0	43.1819	1	1	55.8519	16.2069
DATA	1906	24	20	0	0	ASCRP3004744	ASCRP3004744	7239.42	392.573	6.681218e+001	6.759380e+000	83	15	5.020647e+000	0	0	0	0	0	0	65.1848	1	1	57.5363	15.7241
DATA	1907	24	21	0	0	ASCRP3007533	ASCRP3007533	7264.58	392.573	9.112924e+001	9.170344e+000	109	14	4.918861e+000	0	0	0	0	0	0	88.9408	1	1	57.5363	14.8378
DATA	1908	24	22	0	0	ASCRP3003111	ASCRP3003111	7289.93	392.03	7.473219e+002	7.473920e+001	757	13	4.792890e+000	0	0	0	0	0	0	729.827	1	1	46.8651	14.05
DATA	1909	24	23	0	0	ASCRP3005050	ASCRP3005050	7315.97	392.067	5.940586e+000	1.183225e+000	24	16	3.899721e+000	0	0	0	0	0	0	5.8054	1	1	44.0646	15.0513
DATA	1910	24	24	0	0	ASCRP3012769	ASCRP3012769	7340.81	392.412	1.185322e+002	1.189724e+001	131	15.5	5.060023e+000	0	0	0	0	0	0	115.917	1	1	46.5243	15.5938
DATA	1911	24	25	0	0	ASCRP3007038	ASCRP3007038	7366.42	392.573	1.703697e+001	1.986545e+000	33.5	16	4.289257e+000	0	0	0	0	0	0	16.6759	1	1	57.5363	15.0909
DATA	1912	24	26	0	0	ASCRP3003701	ASCRP3003701	7391.78	392.851	4.755357e+001	4.863661e+000	65	15	4.373430e+000	0	0	0	0	0	0	46.5905	1	1	46.1809	14.7576
DATA	1913	24	27	0	0	ASCRP3009793	ASCRP3009793	7417.3	392.86	1.629352e+001	1.922038e+000	34.5	15	3.571843e+000	0	0	0	0	0	0	15.9814	1	1	40.2912	15.375
DATA	1914	24	28	0	0	ASCRP3002872	ASCRP3002872	7442.5	392.5	6.577798e+000	1.212232e+000	25	14	3.523967e+000	0	0	0	0	0	0	6.45991	1	1	57.5363	13.9688
DATA	1915	24	29	0	0	ASCRP3005581	ASCRP3005581	7467.89	392.5	2.202374e+001	2.425831e+000	40.5	15	4.666972e+000	0	0	0	0	0	0	21.6565	1	1	56.9804	15.3704
DATA	1916	24	30	0	0	ASCRP3012834	ASCRP3012834	7492.58	391.928	8.843483e+000	1.346617e+000	27.5	16	4.665701e+000	0	0	0	0	0	0	8.70822	1	1	46.8651	16.8108
DATA	1917	24	31	0	0	ASCRP3003030	ASCRP3003030	7518.58	392.573	5.134351e+004	5.134351e+003	49846	15	5.319148e+000	0	0	0	0	0	0	50623.5	1	1	57.5363	16.28
DATA	1918	24	32	0	0	ASCRP3002687	ASCRP3002687	7543.76	392.671	4.372648e+001	4.488412e+000	62	15	4.773358e+000	0	0	0	0	0	0	43.1734	1	1	47.2035	14.5806
DATA	1919	24	33	0	0	ASCRP3012316	ASCRP3012316	7569.54	392.243	2.555228e+001	2.748051e+000	44	14	4.399236e+000	0	0	0	0	0	0	25.2684	1	1	47.2035	14.7407
DATA	1920	24	34	0	0	ASCRP3007780	ASCRP3007780	7594.79	392.301	5.793972e+002	5.794851e+001	572	13	4.754826e+000	0	0	0	0	0	0	573.797	1	1	48.2044	15.5862
DATA	1921	24	35	0	0	ASCRP3011038	ASCRP3011038	7620.23	392.083	6.265540e+001	6.346139e+000	81	13	4.246567e+000	0	0	0	0	0	0	62.1452	1	1	44.7812	14.0333
DATA	1922	24	36	0	0	ASCRP3005031	ASCRP3005031	7645.39	391.985	1.874244e+001	2.127493e+000	38	15	5.706250e+000	0	0	0	0	0	0	18.6178	1	1	45.835	15.1935
DATA	1923	24	37	0	0	ASCRP3002639	ASCRP3002639	7671.03	392.215	2.314654e+002	2.316836e+001	250	15	4.154084e+000	0	0	0	0	0	0	230.264	1	1	45.835	15.4872
DATA	1924	24	38	0	0	ASCRP3011206	ASCRP3011206	7696.38	392.408	3.304088e+001	3.453192e+000	51.5	15	3.605368e+000	0	0	0	0	0	0	32.9171	1	1	49.5074	14.9643
DATA	1925	24	39	0	0	ASCRP3001489	ASCRP3001489	7721.67	392.5	3.079042e+001	3.238073e+000	48	15.5	4.286305e+000	0	0	0	0	0	0	30.7196	1	1	57.5363	16.2
DATA	1926	24	40	0	0	ASCRP3004701	ASCRP3004701	7747.42	392.427	1.944096e+001	2.186584e+000	37	16	5.827783e+000	0	0	0	0	0	0	19.4251	1	1	57.5363	16.9655
DATA	1927	24	41	0	0	ASCRP3004291	ASCRP3004291	7772.56	392.406	9.426646e+001	9.479476e+000	112	13	4.041515e+000	0	0	0	0	0	0	94.3226	1	1	47.5395	14.4231
DATA	1928	24	42	0	0	A_23_P67042	NM_017947	7797.95	391.985	1.126356e+002	1.130769e+001	133	14	4.495579e+000	0	0	0	0	0	0	112.868	1	1	46.8651	14.9091
DATA	1929	24	43	0	0	ASCRP3007339	ASCRP3007339	7823.38	392	1.294813e+002	1.298643e+001	149	14	4.898477e+000	0	0	0	0	0	0	129.924	1	1	48.5334	13.931
DATA	1930	24	44	0	0	ASCRP3009627	ASCRP3009627	7848.85	391.959	6.511530e+001	6.587154e+000	85	16	4.544670e+000	0	0	0	0	0	0	65.4243	1	1	46.8651	15.9667
DATA	1931	24	45	0	0	A_23_P41948	NM_017785	7874.29	392.132	8.140629e+001	8.201097e+000	97	16	5.450403e+000	0	0	0	0	0	0	81.8935	1	1	45.835	15.7241
DATA	1932	24	46	0	0	ASCRP3008610	ASCRP3008610	7899.5	392	5.238578e+002	5.239518e+001	544.5	15	3.557249e+000	0	0	0	0	0	0	527.639	1	1	44.4243	15.3667
DATA	1933	24	47	0	0	ASCRP3011043	ASCRP3011043	7924.82	392.121	1.646623e+001	1.922201e+000	36	14	3.792501e+000	0	0	0	0	0	0	16.6039	1	1	45.835	14.5625
DATA	1934	24	48	0	0	ASCRP3011283	ASCRP3011283	7950.31	392.062	6.112686e+001	6.192433e+000	83	16	4.158498e+000	0	0	0	0	0	0	61.7065	1	1	45.4864	15.6897
DATA	1935	24	49	0	0	ASCRP3011575	ASCRP3011575	7975.69	392.042	2.878717e+001	3.044055e+000	48	16	3.743563e+000	0	0	0	0	0	0	29.0905	1	1	47.8731	16.4706
DATA	1936	24	50	0	0	ASCRP3009891	ASCRP3009891	8001.42	392.427	7.189444e+002	7.190124e+001	741	16	4.320874e+000	0	0	0	0	0	0	727.189	1	1	57.5363	16.2069
DATA	1937	24	51	0	0	ASCRP3003202	ASCRP3003202	8026.58	392.427	2.189194e+002	2.191422e+001	236	16	6.763966e+000	0	0	0	0	0	0	221.631	1	1	57.5363	17.4138
DATA	1938	24	52	0	0	ASCRP3012822	ASCRP3012822	8052	392.455	2.776795e+001	2.946969e+000	47	15	3.344426e+000	0	0	0	0	0	0	28.1356	1	1	65	15
DATA	1939	24	53	0	0	A_23_P139509	NM_016570	8077.15	392.104	1.913759e+001	2.152876e+000	38	14	3.188242e+000	0	0	0	0	0	0	19.4073	1	1	46.1809	13.6765
DATA	1940	24	54	0	0	ASCRP3013032	ASCRP3013032	8102.92	392.099	1.392981e+002	1.396461e+001	159	16	4.788876e+000	0	0	0	0	0	0	141.364	1	1	46.8651	15.3
DATA	1941	24	55	0	0	ASCRP3008628	ASCRP3008628	8128.37	391.873	1.020968e+002	1.025706e+001	121	17	5.762839e+000	0	0	0	0	0	0	103.683	1	1	47.5395	15.3929
DATA	1942	24	56	0	0	ASCRP3012092	ASCRP3012092	8153.41	392.225	8.906240e+001	8.960455e+000	108	14.5	4.250220e+000	0	0	0	0	0	0	90.4932	1	1	47.8731	14.7333
DATA	1943	24	57	0	0	ASCRP3001169	ASCRP3001169	8179	392.133	3.733002e+001	3.860425e+000	57	15	2.894563e+000	0	0	0	0	0	0	37.9504	1	1	54.4085	15.3871
DATA	1944	24	58	0	0	ASCRP3000351	ASCRP3000351	8204.27	392.164	3.778359e+001	3.904188e+000	56	14.5	4.264933e+000	0	0	0	0	0	0	38.429	1	1	48.2044	14.5
DATA	1945	24	59	0	0	ASCRP3006954	ASCRP3006954	8229.61	392.069	3.015776e+000	1.028025e+000	21	14	2.892245e+000	0	0	0	0	0	0	3.06857	1	0	53.8203	13.9286
DATA	1946	24	60	0	0	ASCRP3010561	ASCRP3010561	8254.93	392	2.156370e+001	2.369628e+000	41	14	3.907264e+000	0	0	0	0	0	0	21.949	1	1	44.0646	13.7632
DATA	1947	24	61	0	0	ASCRP3011883	ASCRP3011883	8280.65	391.933	6.149697e+001	6.227631e+000	79	14	4.372439e+000	0	0	0	0	0	0	62.6146	1	1	49.1849	14.2414
DATA	1948	24	62	0	0	ASCRP3000983	ASCRP3000983	8306.02	391.935	1.079870e+001	1.459550e+000	29	16.5	5.382511e+000	0	0	0	0	0	0	10.9975	1	1	45.1352	16
DATA	1949	24	63	0	0	ASCRP3003762	ASCRP3003762	8331.3	392.164	4.276726e+001	4.387968e+000	63	15	4.686058e+000	0	0	0	0	0	0	43.5613	1	1	48.2044	14.6774
DATA	1950	24	64	0	0	ASCRP3002673	ASCRP3002673	8356.92	391.574	1.709192e+001	1.970980e+000	37	17.5	4.810071e+000	0	0	0	0	0	0	17.4133	1	1	43.7019	15.9667
DATA	1951	24	65	0	0	ASCRP3000419	ASCRP3000419	8382.3	392.1	4.876868e+002	4.877856e+001	504	14	4.891684e+000	0	0	0	0	0	0	496.868	1	1	47.2035	14
DATA	1952	24	66	0	0	ASCRP3002207	ASCRP3002207	8407.5	392	1.969935e+000	1.001016e+000	20	13	4.577467e+000	0	0	0	0	0	0	2.00719	1	0	54.1152	13.8966
DATA	1953	24	67	0	0	ASCRP3001217	ASCRP3001217	8433	391.986	7.618428e+001	7.681380e+000	97	14	4.254283e+000	0	0	0	0	0	0	77.6279	1	1	46.8651	15.0323
DATA	1954	24	68	0	0	ASCRP3006526	ASCRP3006526	8458.27	392.219	1.292199e+002	1.295921e+001	152	15	3.284236e+000	0	0	0	0	0	0	131.666	1	1	48.2044	14.8
DATA	1955	24	69	0	0	ASCRP3009622	ASCRP3009622	8483.5	392	2.759386e+001	2.928711e+000	46.5	15	2.799633e+000	0	0	0	0	0	0	28.1169	1	1	54.1152	14.2609
DATA	1956	24	70	0	0	ASCRP3012680	ASCRP3012680	8509.17	391.892	7.718989e+001	7.781127e+000	95	15	3.804004e+000	0	0	0	0	0	0	78.6529	1	1	45.835	14.5517
DATA	1957	24	71	0	0	ASCRP3008755	ASCRP3008755	8534.37	392.07	6.096484e+001	6.174978e+000	80	15	3.918439e+000	0	0	0	0	0	0	62.1177	1	1	47.5395	14.3333
DATA	1958	24	72	0	0	ASCRP3003635	ASCRP3003635	8560.08	391.985	2.498570e+003	2.498589e+002	2511	16.5	3.934745e+000	0	0	0	0	0	0	2545.8	1	1	46.8651	16.6316
DATA	1959	24	73	0	0	ASCRP3013609	ASCRP3013609	8585.5	392.042	7.037444e+001	7.105553e+000	89	16	3.154159e+000	0	0	0	0	0	0	71.7039	1	1	48.5334	16.1111
DATA	1960	24	74	0	0	ASCRP3011075	ASCRP3011075	8610.56	391.973	3.073292e+002	3.074858e+001	316	15	4.896407e+000	0	0	0	0	0	0	313.142	1	1	48.5334	15.6563
DATA	1961	24	75	0	0	ASCRP3012665	ASCRP3012665	8636.22	392.11	1.127678e+002	1.131941e+001	133.5	16	4.323231e+000	0	0	0	0	0	0	114.904	1	1	47.8731	16.0968
DATA	1962	24	76	0	0	ASCRP3009266	ASCRP3009266	8661.63	391.986	8.294849e+001	8.352694e+000	101	13	4.774759e+000	0	0	0	0	0	0	84.5276	1	1	47.2035	14.2857
DATA	1963	24	77	0	0	ASCRP3011507	ASCRP3011507	8686.88	391.785	3.671565e+001	3.800407e+000	55	15	5.121997e+000	0	0	0	0	0	0	37.4201	1	1	45.835	15.8788
DATA	1964	24	78	0	0	ASCRP3000877	ASCRP3000877	8712.3	392.1	1.559268e+002	1.562351e+001	180	14	4.874174e+000	0	0	0	0	0	0	158.944	1	1	47.2035	14.8485
DATA	1965	24	79	0	0	ASCRP3005910	ASCRP3005910	8737.89	391.817	2.344458e+001	2.541327e+000	43	14	4.397157e+000	0	0	0	0	0	0	23.9048	1	1	46.8651	15.5526
DATA	1966	24	80	0	0	ASCRP3006251	ASCRP3006251	8763.3	391.9	3.285713e+002	3.287176e+001	351	14	4.412626e+000	0	0	0	0	0	0	335.132	1	1	47.2035	14.6667
DATA	1967	24	81	0	0	ASCRP3006155	ASCRP3006155	8788.52	391.88	4.081295e+001	4.197308e+000	61	14	2.908608e+000	0	0	0	0	0	0	41.6454	1	1	48.8603	14.28
DATA	1968	24	82	0	0	ASCRP3001761	ASCRP3001761	8814.62	392	8.838945e+000	1.319342e+000	28	15	4.296865e+000	0	0	0	0	0	0	9.02406	1	1	47.8731	15.1176
DATA	1969	25	1	0	0	ASCRP3007048	ASCRP3007048	6743.88	400.348	6.108665e+001	6.186561e+000	83	16	4.442108e+000	0	0	0	0	0	0	62.4193	1	1	45.835	16.3601
DATA	1970	25	2	0	0	ASCRP3002391	ASCRP3002391	6769.29	400.435	3.314979e+001	3.458126e+000	52	16	4.222531e+000	0	0	0	0	0	0	33.6663	1	1	46.1809	16.5588
DATA	1971	25	3	0	0	ASCRP3000077	ASCRP3000077	6794.91	400.065	1.201455e+002	1.205528e+001	133	14	3.265986e+000	0	0	0	0	0	0	121.344	1	1	54.4085	15
DATA	1972	25	4	0	0	ASCRP3004700	ASCRP3004700	6820.5	400	1.747557e+002	1.750388e+001	191	14.5	4.382885e+000	0	0	0	0	0	0	175.599	1	1	54.1152	15.125
DATA	1973	25	5	0	0	ASCRP3007969	ASCRP3007969	6846.12	400	1.018825e+001	1.427475e+000	28	16	3.694809e+000	0	0	0	0	0	0	10.1899	1	1	46.8651	15.4194
DATA	1974	25	6	0	0	ASCRP3002222	ASCRP3002222	6870.75	400.211	1.279000e+002	1.282935e+001	144	17	4.773129e+000	0	0	0	0	0	0	127.398	1	1	48.5334	16.1
DATA	1975	25	7	0	0	ASCRP3000731	ASCRP3000731	6896.46	400.243	7.097129e+001	7.168321e+000	89	16	5.046093e+000	0	0	0	0	0	0	70.4245	1	1	47.2035	15.9655
DATA	1976	25	8	0	0	ASCRP3002378	ASCRP3002378	6922	400	5.469257e+001	5.561932e+000	71	15	4.120578e+000	0	0	0	0	0	0	54.0923	1	1	54.9904	15.3333
DATA	1977	25	9	0	0	ASCRP3005595	ASCRP3005595	6947.27	400.219	3.427079e+002	3.428579e+001	353	16	5.522973e+000	0	0	0	0	0	0	337.936	1	1	48.2044	16.3548
DATA	1978	25	10	0	0	AS_circRNA_control201	AS_circRNA_control201	6972.56	400.028	1.684552e+002	1.687618e+001	182.5	14	5.453247e+000	0	0	0	0	0	0	165.689	1	1	48.2044	14.9375
DATA	1979	25	11	0	0	ASCRP3008385	ASCRP3008385	6998.08	400.133	7.502972e+001	7.571853e+000	94	14	5.230597e+000	0	0	0	0	0	0	73.6304	1	1	47.5395	15.3226
DATA	1980	25	12	0	0	ASCRP3004511	ASCRP3004511	7023.34	400.123	7.769062e+001	7.835856e+000	94.5	15	3.963035e+000	0	0	0	0	0	0	76.0972	1	1	48.5334	15.3125
DATA	1981	25	13	0	0	ASCRP3012186	ASCRP3012186	7049	400.211	6.211353e+001	6.294969e+000	79	14	5.133906e+000	0	0	0	0	0	0	60.7403	1	1	46.8651	14.0968
DATA	1982	25	14	0	0	ASCRP3011934	ASCRP3011934	7074.45	400.013	6.933006e+002	6.933762e+001	704	16	4.743936e+000	0	0	0	0	0	0	677.116	1	1	49.1849	15.1724
DATA	1984	25	16	0	0	ASCRP3001164	ASCRP3001164	7124.78	400.224	4.795239e+001	4.903727e+000	64	16.5	4.177801e+000	0	0	0	0	0	0	46.7474	1	1	48.2044	16.1667
DATA	1985	25	17	0	0	ASCRP3001320	ASCRP3001320	7150.43	399.9	5.813447e+000	1.179480e+000	25	15	3.391165e+000	0	0	0	0	0	0	5.66469	1	1	47.5395	14.6
DATA	1986	25	18	0	0	A_23_P7313	NM_001040058	7175.57	400.042	4.220287e+001	4.343355e+000	63	15	4.287684e+000	0	0	0	0	0	0	41.1093	1	1	48.2044	15.2069
DATA	1987	25	19	0	0	ASCRP3006101	ASCRP3006101	7201.21	399.806	8.509249e+001	8.570958e+000	103	15	2.650218e+000	0	0	0	0	0	0	82.8835	1	1	47.5395	15.9032
DATA	1988	25	20	0	0	ASCRP3006959	ASCRP3006959	7226.31	399.722	2.056019e+001	2.298040e+000	39	14	4.131919e+000	0	0	0	0	0	0	20.0287	1	1	41.4593	15.4643
DATA	1989	25	21	0	0	ASCRP3010611	ASCRP3010611	7251.94	399.814	3.485149e+003	3.485164e+002	3393.5	15	4.790864e+000	0	0	0	0	0	0	3395.96	1	1	51.4001	15.7143
DATA	1990	25	22	0	0	ASCRP3007525	ASCRP3007525	7277.44	399.792	4.617766e+001	4.730331e+000	62	13	4.367864e+000	0	0	0	0	0	0	45.0162	1	1	49.1849	13.9474
DATA	1991	25	23	0	0	ASCRP3003446	ASCRP3003446	7302.76	400	3.936443e+001	4.067762e+000	57	14	3.959246e+000	0	0	0	0	0	0	38.3957	1	1	46.8651	13.8286
DATA	1992	25	24	0	0	A_23_P252748	NM_007152	7328	400	1.480310e+002	1.483851e+001	163	16	4.335591e+000	0	0	0	0	0	0	144.494	1	1	46.8651	15.2121
DATA	1993	25	25	0	0	ASCRP3000544	ASCRP3000544	7353.56	399.972	1.206777e+003	1.206821e+002	1176	15	4.603987e+000	0	0	0	0	0	0	1178.97	1	1	48.2044	14.5676
DATA	1994	25	26	0	0	ASCRP3004244	ASCRP3004244	7379.03	400.206	1.672289e+001	1.960186e+000	34	16	5.201214e+000	0	0	0	0	0	0	16.3528	1	1	46.5243	16
DATA	1995	25	27	0	0	CUST_3_PI418767722	NM_002539	7404.42	399.573	7.743806e+000	1.281779e+000	26.5	15	4.419773e+000	0	0	0	0	0	0	7.58144	1	1	57.5363	15.1429
DATA	1996	25	28	0	0	ASCRP3012539	ASCRP3012539	7429.61	399.87	3.360376e+002	3.361924e+001	333	14	3.734311e+000	0	0	0	0	0	0	329.353	1	1	49.8279	14.4848
DATA	1997	25	29	0	1	ETG02_36680	ETG02_36680	7455.42	399.573	3.308541e+000	1.071323e+000	21.5	15	4.673628e+000	0	0	0	0	0	0	3.24699	1	0	57.5363	14.9697
DATA	1998	25	30	0	0	ASCRP3002995	ASCRP3002995	7480.41	400.03	1.482037e+001	1.797836e+000	33	15	3.867816e+000	0	0	0	0	0	0	14.5622	1	1	45.4864	16
DATA	1999	25	31	0	0	ASCRP3005401	ASCRP3005401	7506	399.545	2.199217e+001	2.422666e+000	41	16	3.723757e+000	0	0	0	0	0	0	21.6406	1	1	55.8519	16.5405
DATA	2000	25	32	0	0	ASCRP3002506	ASCRP3002506	7531.42	399.573	1.626491e+002	1.629654e+001	178	15	4.048456e+000	0	0	0	0	0	0	160.274	1	1	57.5363	14.84
DATA	2001	25	33	0	0	A_23_P25873	NM_007086	7557	399.536	2.640179e+001	2.827967e+000	44.5	14.5	4.622765e+000	0	0	0	0	0	0	26.0543	1	1	47.2035	14.7188
DATA	2002	25	34	0	0	ASCRP3012790	ASCRP3012790	7582.36	399.742	1.768169e+002	1.771062e+001	195	13	3.202603e+000	0	0	0	0	0	0	174.74	1	1	46.1809	13.56
DATA	2003	25	35	0	0	ASCRP3002696	ASCRP3002696	7607.58	399.573	5.446533e+001	5.539453e+000	72	13	4.404711e+000	0	0	0	0	0	0	53.9068	1	1	57.5363	14.5172
DATA	2004	25	36	0	0	Negative011	Negative011	7633	399.545	1.025159e+000	1.008839e+000	18.5	15	6.347466e+000	0	0	0	0	0	0	-1.083	0	0	55.8519	15.9032
DATA	2005	25	37	0	0	ASCRP3012518	ASCRP3012518	7658.21	399.88	2.051352e+001	2.285365e+000	38	15	4.225175e+000	0	0	0	0	0	0	20.3629	1	1	48.5334	15.1714
DATA	2006	25	38	0	0	ASCRP3003171	ASCRP3003171	7683.68	399.787	2.963514e+001	3.129567e+000	47	14.5	4.679477e+000	0	0	0	0	0	0	29.4622	1	1	49.5074	14.2647
DATA	2007	25	39	0	0	ASCRP3012407	ASCRP3012407	7709.19	399.635	2.302313e+001	2.511841e+000	43	15	3.138125e+000	0	0	0	0	0	0	22.9236	1	1	49.1849	15.75
DATA	2008	25	40	0	0	ASCRP3011450	ASCRP3011450	7734.5	399.5	1.011167e+001	1.424138e+000	29	15	5.162312e+000	0	0	0	0	0	0	10.0829	1	1	57.5363	16.871
DATA	2009	25	41	0	0	ASCRP3004048	ASCRP3004048	7760.26	399.514	9.725121e+001	9.776541e+000	117	15	4.262111e+000	0	0	0	0	0	0	97.1164	1	1	48.2044	15.0323
DATA	2010	25	42	0	0	ASCRP3010368	ASCRP3010368	7785.5	399.5	3.395130e+000	1.056046e+000	22	16	4.012090e+000	0	0	0	0	0	0	3.39519	1	0	57.5363	15.5926
DATA	2011	25	43	0	0	ASCRP3003239	ASCRP3003239	7810.67	399.671	4.876740e+001	4.977941e+000	67	14	4.681217e+000	0	0	0	0	0	0	48.8333	1	1	48.2044	14.5
DATA	2012	25	44	0	0	ASCRP3011078	ASCRP3011078	7836.33	399.5	4.410784e+000	1.090461e+000	22	15	4.933537e+000	0	0	0	0	0	0	4.42284	1	0	57.5363	14.8387
DATA	2013	25	45	0	0	ASCRP3000157	ASCRP3000157	7861.5	399.5	5.773741e+000	1.151249e+000	25	17	5.355843e+000	0	0	0	0	0	0	5.79693	1	1	57.5363	16.2667
DATA	2014	25	46	0	0	ASCRP3002758	ASCRP3002758	7887.07	399.429	2.535539e+001	2.723687e+000	43	16	4.726617e+000	0	0	0	0	0	0	25.4894	1	1	47.8731	16.1818
DATA	2015	25	47	0	0	ASCRP3011321	ASCRP3011321	7912.4	399.971	1.768324e+001	2.028380e+000	38	14	4.250223e+000	0	0	0	0	0	0	17.7961	1	1	46.1809	14.7576
DATA	2016	25	48	0	0	ASCRP3003254	ASCRP3003254	7937.7	399.582	4.450580e+001	4.559897e+000	61	15	3.361924e+000	0	0	0	0	0	0	44.8435	1	1	50.4627	14.7917
DATA	2018	25	50	0	0	ASCRP3012531	ASCRP3012531	7988.63	399.903	1.695880e+001	1.963922e+000	36	16.5	4.554084e+000	0	0	0	0	0	0	17.1224	1	1	48.5334	17.0556
DATA	2019	25	51	0	0	ASCRP3009631	ASCRP3009631	8013.89	399.5	1.340764e+001	1.666323e+000	32	16	6.096712e+000	0	0	0	0	0	0	13.5508	1	1	56.9804	17.3548
DATA	2020	25	52	0	0	ASCRP3010785	ASCRP3010785	8039.51	399.568	3.436846e+003	3.436860e+002	3404	15	4.094055e+000	0	0	0	0	0	0	3476.62	1	1	50.4627	14.8065
DATA	2021	25	53	0	0	ASCRP3003721	ASCRP3003721	8064.69	399.554	2.420034e+002	2.422049e+001	267	14.5	3.478581e+000	0	0	0	0	0	0	245.005	1	1	48.5334	14.7857
DATA	2022	25	54	0	0	AS_circRNA_control215	AS_circRNA_control215	8090.44	399.74	4.189199e+002	4.190362e+001	442	15	4.639075e+000	0	0	0	0	0	0	424.43	1	1	49.5074	15.0811
DATA	2023	25	55	0	0	ASCRP3004718	ASCRP3004718	8115.75	399.639	3.171406e+002	3.172940e+001	344	14.5	5.084666e+000	0	0	0	0	0	0	321.541	1	1	51.0895	14.7813
DATA	2024	25	56	0	0	ASCRP3013136	ASCRP3013136	8141.16	399.671	1.170345e+002	1.174488e+001	136.5	16	4.020988e+000	0	0	0	0	0	0	118.733	1	1	48.2044	15.6563
DATA	2025	25	57	0	0	ASCRP3009429	ASCRP3009429	8166.44	399.532	7.820650e+001	7.882450e+000	97	15	3.467875e+000	0	0	0	0	0	0	79.3882	1	1	49.8279	15.1154
DATA	2026	25	58	0	0	ASCRP3000574	ASCRP3000574	8191.7	399.691	3.068814e+001	3.222909e+000	51.5	15	2.968812e+000	0	0	0	0	0	0	31.1667	1	1	51.0895	15.4231
DATA	2027	25	59	0	0	ASCRP3000056	ASCRP3000056	8217.06	399.611	1.109785e+002	1.114140e+001	127	14	4.461190e+000	0	0	0	0	0	0	112.761	1	1	48.2044	14.0313
DATA	2028	25	60	0	0	ASCRP3002717	ASCRP3002717	8242.44	399.747	2.816941e+001	2.983802e+000	47	13	3.059631e+000	0	0	0	0	0	0	28.6324	1	1	52.0157	13.1429
DATA	2029	25	61	0	0	ASCRP3008306	ASCRP3008306	8268.15	399.215	2.710519e+002	2.712303e+001	290.5	13	4.558221e+000	0	0	0	0	0	0	275.623	1	1	45.835	14.0789
DATA	2030	25	62	0	0	ASCRP3012932	ASCRP3012932	8293.46	399.319	3.661266e+001	3.790973e+000	56	15.5	4.348206e+000	0	0	0	0	0	0	37.2398	1	1	46.8651	15.3
DATA	2031	25	63	0	0	ASCRP3008928	ASCRP3008928	8319	399.211	1.569210e+002	1.572286e+001	174	16	5.329165e+000	0	0	0	0	0	0	159.649	1	1	46.8651	15.6667
DATA	2032	25	64	0	0	ASCRP3002605	ASCRP3002605	8344.5	399.237	7.656062e+001	7.718877e+000	98	15	4.325468e+000	0	0	0	0	0	0	77.9055	1	1	48.5334	15
DATA	2033	25	65	0	0	ASCRP3011493	ASCRP3011493	8369.5	399	2.368247e+001	2.563986e+000	42	15.5	4.475628e+000	0	0	0	0	0	0	24.1027	1	1	54.1152	16.0313
DATA	2034	25	66	0	0	ASCRP3008278	ASCRP3008278	8394.99	399.042	6.393626e+001	6.468670e+000	83	14	4.440473e+000	0	0	0	0	0	0	65.0774	1	1	46.8651	14.697
DATA	2035	25	67	0	0	ASCRP3009525	ASCRP3009525	8420.54	399.07	3.148397e+001	3.298106e+000	53	15	4.644505e+000	0	0	0	0	0	0	32.0482	1	1	47.8731	15
DATA	2036	25	68	0	0	ASCRP3007555	ASCRP3007555	8445.79	398.788	1.316740e+001	1.642782e+000	31	15	3.521847e+000	0	0	0	0	0	0	13.4046	1	1	40.6843	15.1818
DATA	2037	25	69	0	0	ASCRP3004294	ASCRP3004294	8471.44	399.027	4.847999e+001	4.946516e+000	66	15	4.355839e+000	0	0	0	0	0	0	49.3531	1	1	48.5334	16.16
DATA	2038	25	70	0	0	ASCRP3006127	ASCRP3006127	8496.56	399.208	2.625821e+002	2.627658e+001	283.5	15	5.377791e+000	0	0	0	0	0	0	267.31	1	1	49.1849	15.5714
DATA	2039	25	71	0	0	A_23_P213255	NM_020159	8521.84	399.213	1.279996e+001	1.613476e+000	31	15	4.318253e+000	0	0	0	0	0	0	13.0306	1	1	44.7812	14.7742
DATA	2040	25	72	0	0	ASCRP3007115	ASCRP3007115	8547.36	399.075	2.000574e+001	2.228711e+000	39	15	4.362326e+000	0	0	0	0	0	0	20.3668	1	1	45.835	16.0667
DATA	2041	25	73	0	0	ASCRP3004025	ASCRP3004025	8573	399.211	1.873678e+002	1.876251e+001	209	16	3.803581e+000	0	0	0	0	0	0	190.751	1	1	46.8651	16.3429
DATA	2042	25	74	0	0	ASCRP3003527	ASCRP3003527	8598.44	399.208	3.880744e+002	3.881986e+001	403	14.5	4.810015e+000	0	0	0	0	0	0	395.098	1	1	49.1849	15.6071
DATA	2043	25	75	0	0	ASCRP3006259	ASCRP3006259	8623.79	399.194	1.965859e+002	1.968311e+001	219	16.5	5.354555e+000	0	0	0	0	0	0	200.158	1	1	47.5395	16.5333
DATA	2044	25	76	0	0	ASCRP3012197	ASCRP3012197	8648.5	399	2.728386e+000	1.019236e+000	22	15	4.280501e+000	0	0	0	0	0	0	2.77829	1	0	54.1152	14.9714
DATA	2045	25	77	0	0	ASCRP3008644	ASCRP3008644	8674.65	399.067	1.558164e+002	1.561255e+001	178	18	5.605902e+000	0	0	0	0	0	0	158.689	1	1	49.1849	16.6364
DATA	2046	25	78	0	0	ASCRP3004074	ASCRP3004074	8699.83	399.313	2.890425e+001	3.052595e+000	45	14	4.425480e+000	0	0	0	0	0	0	29.4424	1	1	45.4864	15.0571
DATA	2047	25	79	0	0	ASCRP3008254	ASCRP3008254	8725.44	399.028	7.181661e+001	7.248411e+000	93.5	15	4.469555e+000	0	0	0	0	0	0	73.1751	1	1	48.2044	15.15
DATA	2048	25	80	0	0	ASCRP3001896	ASCRP3001896	8750.88	398.963	2.048558e+002	2.050906e+001	223.5	14	4.544897e+000	0	0	0	0	0	0	208.803	1	1	49.8279	15.2857
DATA	2049	25	81	0	0	ASCRP3012803	ASCRP3012803	8776.01	399.015	1.861516e+001	2.104038e+000	39	14	3.375513e+000	0	0	0	0	0	0	18.9819	1	1	46.8651	14.4138
DATA	2050	25	82	0	0	A_23_P213255	NM_020159	8801.39	398.931	1.444640e+001	1.745765e+000	33.5	14	4.303437e+000	0	0	0	0	0	0	14.7388	1	1	53.8203	15.1795
DATA	2051	26	1	0	0	ASCRP3008859	ASCRP3008859	6756.58	407.573	1.802713e+001	2.053530e+000	37	16	4.219307e+000	0	0	0	0	0	0	18.3301	1	1	57.5363	16.619
DATA	2052	26	2	0	0	ASCRP3006853	ASCRP3006853	6782.26	407.884	1.024839e+001	1.424450e+000	30	14	4.226950e+000	0	0	0	0	0	0	10.359	1	1	46.1809	15.1163
DATA	2053	26	3	0	0	ASCRP3005823	ASCRP3005823	6807.31	407.662	1.407326e+002	1.410835e+001	165.5	14.5	3.547542e+000	0	0	0	0	0	0	141.518	1	1	48.5334	15.0333
DATA	2054	26	4	0	0	ASCRP3011860	ASCRP3011860	6833	407.545	3.744605e+000	1.067141e+000	22	15	4.134056e+000	0	0	0	0	0	0	3.74728	1	0	55.8519	15.4103
DATA	2055	26	5	0	0	A_23_P253524	NM_001813	6858.48	407.61	7.366665e+001	7.434724e+000	93	16	3.668532e+000	0	0	0	0	0	0	73.3965	1	1	49.8279	15.6207
DATA	2056	26	6	0	0	CUST_16_PI418767722	NM_001536	6883.67	407.5	5.906248e+000	1.167919e+000	24	17	4.693094e+000	0	0	0	0	0	0	5.86188	1	1	57.5363	16.6071
DATA	2057	26	7	0	0	ASCRP3009248	ASCRP3009248	6909.13	407.5	8.687683e+001	8.746326e+000	105	15	4.231101e+000	0	0	0	0	0	0	85.9211	1	1	49.8279	14.9688
DATA	2058	26	8	0	0	ASCRP3003622	ASCRP3003622	6934.5	407.5	3.026836e+000	1.058477e+000	22	15	5.471834e+000	0	0	0	0	0	0	2.98423	1	0	57.5363	16.7105
DATA	2059	26	9	0	0	ASCRP3005374	ASCRP3005374	6960	407.545	3.500322e+001	3.645094e+000	52.5	14	4.372781e+000	0	0	0	0	0	0	34.4154	1	1	55.8519	15.0606
DATA	2060	26	10	0	0	ASCRP3002182	ASCRP3002182	6985.5	407.5	2.098832e+002	2.101306e+001	229.5	14	5.663748e+000	0	0	0	0	0	0	205.867	1	1	50.4627	15.3214
DATA	2061	26	11	0	0	ASCRP3012676	ASCRP3012676	7010.34	407.8	1.622902e+001	1.917685e+000	34	16	4.893161e+000	0	0	0	0	0	0	15.8856	1	1	47.2035	16.4074
DATA	2062	26	12	0	0	CUST_17_PI418767722	NM_003753	7035.88	407.37	4.747759e+001	4.856788e+000	65	14	4.925006e+000	0	0	0	0	0	0	46.396	1	1	48.5334	14.5455
DATA	2063	26	13	0	0	ASCRP3002628	ASCRP3002628	7061.5	407.5	3.074322e+000	1.069938e+000	22	15	4.501540e+000	0	0	0	0	0	0	2.99987	1	0	57.5363	14.1714
DATA	2064	26	14	1028	1	(+)E1A_r60_a20	E1A_r60_a20	7086.89	407.5	4.308095e+001	4.428583e+000	57.5	13.5	4.546800e+000	0	0	0	0	0	0	41.9894	1	1	56.9804	14.3125
DATA	2065	26	15	0	0	A_23_P41948	NM_017785	7112.48	407.406	8.866674e+001	8.925940e+000	99.5	17	3.703995e+000	0	0	0	0	0	0	86.3451	1	1	47.2035	16.6429
DATA	2066	26	16	0	0	ASCRP3010429	ASCRP3010429	7137.48	407.873	9.372402e+000	1.390836e+000	27	16	3.240370e+000	0	0	0	0	0	0	9.12048	1	1	50.4627	15.4
DATA	2067	26	17	0	0	ASCRP3006708	ASCRP3006708	7163.06	407.536	1.958033e+003	1.958060e+002	1912	14	3.974276e+000	0	0	0	0	0	0	1904.76	1	1	47.5395	15.1111
DATA	2068	26	18	0	0	ASCRP3003663	ASCRP3003663	7188.39	407.5	3.277592e+001	3.435070e+000	51.5	16	2.542254e+000	0	0	0	0	0	0	31.8785	1	1	47.8731	15.9655
DATA	2069	26	19	0	0	ASCRP3004510	ASCRP3004510	7214.11	407.105	9.565821e+000	1.404263e+000	29	15	4.127870e+000	0	0	0	0	0	0	9.30474	1	1	48.2044	16.1563
DATA	2070	26	20	0	0	ASCRP3005426	ASCRP3005426	7239.35	407.054	6.334725e+001	6.417570e+000	80	15	4.613501e+000	0	0	0	0	0	0	61.6314	1	1	49.1849	15.3929
DATA	2071	26	21	0	0	ASCRP3009225	ASCRP3009225	7264.56	407.063	2.310630e+001	2.528771e+000	41	14	4.713998e+000	0	0	0	0	0	0	22.4888	1	1	50.4627	14.8125
DATA	2072	26	22	0	0	ASCRP3005218	ASCRP3005218	7290.31	406.687	8.251690e+001	8.315333e+000	94.5	13	3.975606e+000	0	0	0	0	0	0	80.3606	1	1	45.835	13.4688
DATA	2073	26	23	0	0	ASCRP3005193	ASCRP3005193	7315.32	407.378	6.620534e+002	6.621330e+001	665	15.5	4.547335e+000	0	0	0	0	0	0	645.101	1	1	51.0895	14.5588
DATA	2074	26	24	0	0	ASCRP3003567	ASCRP3003567	7340.62	407.237	7.200647e+002	7.201377e+001	716	15.5	4.766864e+000	0	0	0	0	0	0	702.209	1	1	49.1849	15.9667
DATA	2075	26	25	0	0	ASCRP3013532	ASCRP3013532	7366.25	407.587	5.267817e+001	5.366523e+000	69	15	4.512349e+000	0	0	0	0	0	0	51.4167	1	1	48.8603	14.8065
DATA	2076	26	26	0	0	ASCRP3011928	ASCRP3011928	7391.85	407.188	8.927769e+001	8.986234e+000	106	17	4.498221e+000	0	0	0	0	0	0	87.2367	1	1	46.1809	16.6552
DATA	2077	26	27	0	0	ASCRP3004218	ASCRP3004218	7417.04	407.444	2.403925e+001	2.612270e+000	42	15	3.413564e+000	0	0	0	0	0	0	23.5148	1	1	48.5334	15.037
DATA	2078	26	28	0	0	ASCRP3002257	ASCRP3002257	7442.51	407.453	2.923244e+001	3.096438e+000	46	14.5	3.901973e+000	0	0	0	0	0	0	28.6294	1	1	49.1849	14.4444
DATA	2079	26	29	0	0	ASCRP3009650	ASCRP3009650	7467.65	407.25	4.551103e+001	4.663947e+000	64	14.5	5.461161e+000	0	0	0	0	0	0	44.6302	1	1	47.8731	14.7917
DATA	2080	26	30	0	0	ASCRP3012307	ASCRP3012307	7493.18	407.379	2.861227e+002	2.863039e+001	300	15	4.179381e+000	0	0	0	0	0	0	280.957	1	1	45.4864	16.0571
DATA	2081	26	31	0	0	ASCRP3003778	ASCRP3003778	7518.68	407.318	3.085185e+001	3.248471e+000	49	15.5	4.283086e+000	0	0	0	0	0	0	30.3375	1	1	45.835	16
DATA	2082	26	32	0	0	ASCRP3007902	ASCRP3007902	7544.09	407.104	6.545228e+001	6.623532e+000	82	15	4.773816e+000	0	0	0	0	0	0	64.4557	1	1	46.8651	14.7188
DATA	2083	26	33	0	0	ASCRP3013052	ASCRP3013052	7569.5	407	1.705963e+000	1.028210e+000	20	13.5	4.130638e+000	0	0	0	0	0	0	1.68248	1	0	54.1152	14.3929
DATA	2084	26	34	0	0	ASCRP3006892	ASCRP3006892	7595.03	407	1.237355e+002	1.241490e+001	140	14	4.428190e+000	0	0	0	0	0	0	122.214	1	1	46.8651	14.9375
DATA	2085	26	35	0	0	A_23_P250196	NM_178812	7620.29	406.949	1.358057e+001	1.693014e+000	33	13	3.146939e+000	0	0	0	0	0	0	13.4337	1	1	43.7019	12.6452
DATA	2086	26	36	0	0	ASCRP3008804	ASCRP3008804	7645.65	407.067	5.397140e+001	5.490726e+000	71	15	4.276237e+000	0	0	0	0	0	0	53.4671	1	1	49.1849	14.7
DATA	2087	26	37	0	0	ASCRP3013175	ASCRP3013175	7670.97	407.215	1.171242e+002	1.175571e+001	135	15	4.791570e+000	0	0	0	0	0	0	116.201	1	1	45.835	14.6774
DATA	2088	26	38	0	0	ASCRP3011650	ASCRP3011650	7696.5	407	8.834213e+001	8.891352e+000	105.5	13	4.976051e+000	0	0	0	0	0	0	87.7808	1	1	48.5334	13.7586
DATA	2089	26	39	0	0	ASCRP3006213	ASCRP3006213	7721.61	407.069	6.397694e+001	6.476140e+000	76.5	15	4.770436e+000	0	0	0	0	0	0	63.6627	1	1	53.8203	15.7813
DATA	2090	26	40	0	0	ASCRP3010774	ASCRP3010774	7747.09	406.896	3.644272e+001	3.779895e+000	52.5	15	5.233819e+000	0	0	0	0	0	0	36.3179	1	1	46.8651	16.0833
DATA	2091	26	41	0	0	ASCRP3008756	ASCRP3008756	7772.5	407	1.656463e+001	1.935953e+000	35	16.5	4.442906e+000	0	0	0	0	0	0	16.5312	1	1	54.1152	16.4643
DATA	2092	26	42	66	-1	(-)3xSLv1	NegativeControl	7798	407	1.016801e+000	1.000614e+000	18	14	3.291403e+000	0	0	0	0	0	0	-0.6555	0	0	65	14.2
DATA	2093	26	43	0	0	ASCRP3013511	ASCRP3013511	7823.49	406.882	1.311350e+001	1.648666e+000	31	13	3.976532e+000	0	0	0	0	0	0	13.1236	1	1	47.2035	13.7931
DATA	2094	26	44	0	0	ASCRP3010393	ASCRP3010393	7848.85	407	4.777629e+001	4.880739e+000	65	15	4.583126e+000	0	0	0	0	0	0	47.8751	1	1	46.8651	15.3714
DATA	2095	26	45	0	0	ASCRP3001609	ASCRP3001609	7874.17	406.986	2.837546e+002	2.839295e+001	282.5	15	5.186832e+000	0	0	0	0	0	0	284.703	1	1	46.8651	15.5
DATA	2096	26	46	0	0	ASCRP3000857	ASCRP3000857	7899.51	407.015	1.087376e+002	1.091923e+001	127	14	4.272946e+000	0	0	0	0	0	0	109.233	1	1	44.4243	14.5
DATA	2097	26	47	0	0	ASCRP3008957	ASCRP3008957	7925.18	407.242	1.950611e+001	2.189422e+000	39	14	3.717738e+000	0	0	0	0	0	0	19.6174	1	1	45.1352	14.2813
DATA	2098	26	48	0	0	ASCRP3002253	ASCRP3002253	7950.34	407.027	6.149889e+001	6.229573e+000	80	17	3.508232e+000	0	0	0	0	0	0	61.9202	1	1	49.1849	17
DATA	2099	26	49	0	0	ASCRP3003322	ASCRP3003322	7975.5	407	3.043147e+001	3.200800e+000	48	17	3.804451e+000	0	0	0	0	0	0	30.672	1	1	54.1152	16.9231
DATA	2100	26	50	0	0	ASCRP3001415	ASCRP3001415	8001.56	407.027	1.883383e+002	1.885989e+001	209	15	2.952730e+000	0	0	0	0	0	0	190.02	1	1	48.5334	15.3636
DATA	2101	26	51	0	0	ASCRP3005423	ASCRP3005423	8026.5	407	3.240042e+000	1.041902e+000	22	16	5.080307e+000	0	0	0	0	0	0	3.27197	1	0	54.1152	16.5714
DATA	2102	26	52	0	0	A_23_P154235	NM_004688	8052	407	1.267047e+001	1.607570e+000	32	14	3.577474e+000	0	0	0	0	0	0	12.8065	1	1	65	14.7143
DATA	2103	26	53	0	0	ASCRP3012964	ASCRP3012964	8077.21	407.067	2.348191e+001	2.547810e+000	42	14	3.694875e+000	0	0	0	0	0	0	23.7526	1	1	48.5334	13.7714
DATA	2104	26	54	0	0	ASCRP3001584	ASCRP3001584	8102.75	407	3.672058e+003	3.672071e+002	3638	14.5	4.627766e+000	0	0	0	0	0	0	3717.2	1	1	49.1849	14.9118
DATA	2105	26	55	0	0	Negative030	Negative030	8128.39	406.931	2.711632e+000	1.023737e+000	21.5	16	4.477663e+000	0	0	0	0	0	0	2.74687	1	0	53.8203	15.129
DATA	2106	26	56	0	0	CUST_2_PI418767722	NM_002455	8153.81	406.974	4.604588e+002	4.605645e+001	478	14	3.784572e+000	0	0	0	0	0	0	466.725	1	1	49.1849	15.4333
DATA	2107	26	57	0	0	ASCRP3010457	ASCRP3010457	8179.15	406.903	7.856208e+002	7.856827e+001	816.5	16.5	4.051401e+000	0	0	0	0	0	0	796.759	1	1	46.8651	15.4231
DATA	2108	26	58	0	0	ASCRP3005618	ASCRP3005618	8203.62	406.673	9.249363e+000	1.351574e+000	28	14	4.219747e+000	0	0	0	0	0	0	9.38528	1	1	40.6843	13.963
DATA	2109	26	59	0	0	Negative008	Negative008	8229.61	406.931	1.038434e+002	1.043097e+001	125	13.5	3.603900e+000	0	0	0	0	0	0	105.412	1	1	53.8203	13.3929
DATA	2110	26	60	0	0	ASCRP3009114	ASCRP3009114	8255.23	406.884	1.807575e+002	1.810255e+001	194	13	3.948214e+000	0	0	0	0	0	0	183.559	1	1	46.5243	13.7949
DATA	2111	26	61	0	0	ASCRP3006516	ASCRP3006516	8280.9	406.574	3.143820e+001	3.294327e+000	52.5	15	4.477337e+000	0	0	0	0	0	0	31.9374	1	1	43.7019	14.8108
DATA	2112	26	62	0	0	ASCRP3006690	ASCRP3006690	8306.12	407.029	1.121793e+002	1.126102e+001	134.5	16	3.130495e+000	0	0	0	0	0	0	113.984	1	1	46.8651	16
DATA	2113	26	63	0	0	A_23_P11685	NM_024420	8331.5	407	4.618181e+000	1.086929e+000	24.5	15	4.448427e+000	0	0	0	0	0	0	4.69356	1	0	54.1152	14.9333
DATA	2114	26	64	0	0	ASCRP3004620	ASCRP3004620	8356.83	406.861	1.711593e+003	1.711621e+002	1735	15	4.833203e+000	0	0	0	0	0	0	1739.89	1	1	47.2035	16.1212
DATA	2115	26	65	0	0	ASCRP3001831	ASCRP3001831	8382.27	406.771	7.275920e+002	7.276584e+001	739.5	15.5	4.987685e+000	0	0	0	0	0	0	739.739	1	1	46.8651	16.1765
DATA	2116	26	66	0	0	ASCRP3003194	ASCRP3003194	8407.81	407.014	2.085207e+001	2.305505e+000	41	16	5.017212e+000	0	0	0	0	0	0	21.202	1	1	47.2035	16.6207
DATA	2117	26	67	0	0	ASCRP3005309	ASCRP3005309	8433	406.969	1.513406e+001	1.804848e+000	33.5	14	3.813706e+000	0	0	0	0	0	0	15.3895	1	1	46.8651	14.3125
DATA	2118	26	68	0	0	ASCRP3002978	ASCRP3002978	8458.74	406.778	6.314101e+001	6.390208e+000	85	16	4.164072e+000	0	0	0	0	0	0	64.2129	1	1	47.5395	16.1143
DATA	2119	26	69	0	0	ASCRP3009823	ASCRP3009823	8483.62	406.577	7.924496e+000	1.262822e+000	27	16	4.538848e+000	0	0	0	0	0	0	8.05965	1	1	50.1463	17.2963
DATA	2120	26	70	0	0	ASCRP3004606	ASCRP3004606	8509.3	406.795	2.640781e+002	2.642611e+001	281	15	5.429509e+000	0	0	0	0	0	0	268.588	1	1	48.2044	15.7097
DATA	2121	26	71	1028	1	(+)E1A_r60_a22	E1A_r60_a22	8534.66	406.462	1.665555e+001	1.934066e+000	37	15	5.037707e+000	0	0	0	0	0	0	16.9414	1	1	45.1352	15.3871
DATA	2122	26	72	0	0	ASCRP3009446	ASCRP3009446	8560	406.722	1.531293e+002	1.534445e+001	171	17	3.127348e+000	0	0	0	0	0	0	155.761	1	1	47.8731	17.0303
DATA	2123	26	73	0	0	ASCRP3003550	ASCRP3003550	8585.67	406.671	2.872903e+002	2.874585e+001	316	15.5	4.054523e+000	0	0	0	0	0	0	292.25	1	1	48.2044	15.9286
DATA	2124	26	74	0	0	AS_circRNA_control201	AS_circRNA_control201	8610.63	406.836	1.622433e+002	1.625408e+001	189	16	4.849296e+000	0	0	0	0	0	0	165.056	1	1	48.5334	16.1481
DATA	2125	26	75	0	0	ASCRP3006461	ASCRP3006461	8636.12	406.735	3.121102e+001	3.272189e+000	49	16	3.585411e+000	0	0	0	0	0	0	31.7565	1	1	45.835	15.8
DATA	2126	26	76	0	0	ASCRP3001689	ASCRP3001689	8661.68	406.71	4.315912e+001	4.426365e+000	62.5	15.5	4.428190e+000	0	0	0	0	0	0	43.9209	1	1	46.8651	15.9375
DATA	2127	26	77	0	0	ASCRP3007361	ASCRP3007361	8686.89	406.5	2.903624e+002	2.905286e+001	307.5	18	4.510119e+000	0	0	0	0	0	0	295.557	1	1	56.9804	16.8
DATA	2128	26	78	0	0	ASCRP3002404	ASCRP3002404	8712.63	406.5	4.801494e+001	4.900914e+000	66	16.5	4.670612e+000	0	0	0	0	0	0	48.8877	1	1	47.8731	15.9412
DATA	2129	26	79	0	0	ASCRP3009560	ASCRP3009560	8737.81	406.581	9.436419e+001	9.487358e+000	112	15.5	4.521900e+000	0	0	0	0	0	0	96.1126	1	1	49.1849	15.9375
DATA	2130	26	80	0	0	ASCRP3003804	ASCRP3003804	8763.11	406.5	2.521010e+001	2.705290e+000	43	14.5	4.091483e+000	0	0	0	0	0	0	25.6885	1	1	56.9804	14.5333
DATA	2131	26	81	0	0	ASCRP3009023	ASCRP3009023	8788.5	406.5	2.651908e+001	2.827489e+000	45	14	3.669403e+000	0	0	0	0	0	0	27.0367	1	1	57.5363	14.7419
DATA	2132	26	82	0	0	ASCRP3009660	ASCRP3009660	8813.89	406.5	6.848550e+001	6.918344e+000	84	15	4.501540e+000	0	0	0	0	0	0	69.8668	1	1	56.9804	15.6749
DATA	2133	27	1	0	0	ASCRP3008225	ASCRP3008225	6744.39	414.931	5.333472e+001	5.423180e+000	73	16	4.476781e+000	0	0	0	0	0	0	54.2946	1	1	53.8203	16.2598
DATA	2134	27	2	0	0	ASCRP3004162	ASCRP3004162	6769.63	415.127	3.476885e+001	3.614604e+000	54	14	3.534413e+000	0	0	0	0	0	0	35.1822	1	1	47.5395	14.2045
DATA	2135	27	3	0	0	ASCRP3005775	ASCRP3005775	6794.88	414.699	1.817348e+002	1.820062e+001	199	15	4.646626e+000	0	0	0	0	0	0	182.91	1	1	48.2044	16.3448
DATA	2136	27	4	0	0	ASCRP3012944	ASCRP3012944	6820.23	414.913	4.613949e+001	4.720779e+000	65	15	3.602427e+000	0	0	0	0	0	0	46.2036	1	1	46.5243	15.4595
DATA	2137	27	5	0	0	ASCRP3009094	ASCRP3009094	6845.76	415.076	3.641749e+001	3.777407e+000	53	15.5	4.284678e+000	0	0	0	0	0	0	36.3003	1	1	45.835	15.4211
DATA	2138	27	6	0	0	ASCRP3002892	ASCRP3002892	6871.1	414.94	2.517985e+003	2.518006e+002	2519.5	16	3.906818e+000	0	0	0	0	0	0	2499.69	1	1	46.8651	15.8214
DATA	2139	27	7	0	0	ASCRP3002700	ASCRP3002700	6896.42	415.116	3.300842e+001	3.452219e+000	50	15	4.225145e+000	0	0	0	0	0	0	32.6471	1	1	47.2035	15
DATA	2140	27	8	0	0	ASCRP3012520	ASCRP3012520	6922.08	415.222	6.774347e+002	6.775106e+001	681.5	14.5	3.999109e+000	0	0	0	0	0	0	667.788	1	1	45.4864	14.3529
DATA	2141	27	9	0	0	ASCRP3002479	ASCRP3002479	6947.29	415.116	1.910000e+002	1.912708e+001	203	14	3.290841e+000	0	0	0	0	0	0	187.744	1	1	46.1809	13.5938
DATA	2142	27	10	0	0	ASCRP3007864	ASCRP3007864	6972.82	414.706	3.709547e+003	3.709561e+002	3625	15	5.542995e+000	0	0	0	0	0	0	3637.33	1	1	52.0157	16.2813
DATA	2143	27	11	0	0	ASCRP3006738	ASCRP3006738	6998.09	414.675	1.054552e+002	1.059493e+001	120	15	4.866493e+000	0	0	0	0	0	0	103.178	1	1	49.8279	16.2
DATA	2144	27	12	0	0	ASCRP3006801	ASCRP3006801	7023.51	415.129	6.729314e+001	6.806790e+000	83	16	5.856304e+000	0	0	0	0	0	0	65.711	1	1	47.8731	16
DATA	2145	27	13	0	0	ASCRP3010056	ASCRP3010056	7048.71	414.859	5.449557e+001	5.545227e+000	73	15.5	4.382885e+000	0	0	0	0	0	0	53.135	1	1	49.8279	14.625
DATA	2146	27	14	0	0	ASCRP3010307	ASCRP3010307	7074.46	414.403	1.879330e+001	2.141559e+000	37	15	4.314301e+000	0	0	0	0	0	0	18.3021	1	1	45.835	14.5882
DATA	2147	27	15	0	0	ASCRP3009657	ASCRP3009657	7099.82	414.274	1.516613e+001	1.832089e+000	33.5	15	3.219909e+000	0	0	0	0	0	0	14.7555	1	1	44.7812	15.3333
DATA	2149	27	17	0	0	ASCRP3003140	ASCRP3003140	7150.26	414.705	2.846996e+002	2.848856e+001	292.5	15	4.095025e+000	0	0	0	0	0	0	276.627	1	1	49.8279	14.6667
DATA	2150	27	18	0	0	ASCRP3000036	ASCRP3000036	7175.78	414.597	3.232367e+001	3.392338e+000	50	14	3.820092e+000	0	0	0	0	0	0	31.399	1	1	49.8279	14.6
DATA	2151	27	19	0	0	ASCRP3013479	ASCRP3013479	7201.07	414.148	9.972126e+000	1.433237e+000	28	14	3.860493e+000	0	0	0	0	0	0	9.68699	1	1	41.0736	14.8182
DATA	2152	27	20	0	0	ASCRP3001475	ASCRP3001475	7226.68	414.682	4.067618e+001	4.195854e+000	56	16	4.843868e+000	0	0	0	0	0	0	39.5142	1	1	45.835	16.0345
DATA	2153	27	21	0	0	ASCRP3006515	ASCRP3006515	7252.11	414.5	7.940682e+001	8.007084e+000	96	16	4.971457e+000	0	0	0	0	0	0	77.1643	1	1	56.9804	15.6538
DATA	2154	27	22	0	0	ASCRP3003943	ASCRP3003943	7277.31	414.338	1.297845e+003	1.297886e+002	1268	13	3.293782e+000	0	0	0	0	0	0	1261.81	1	1	48.5334	13.8148
DATA	2155	27	23	0	1	ETG05_36762	ETG05_36762	7302.68	414.31	7.773250e+001	7.840920e+000	93	13	4.059330e+000	0	0	0	0	0	0	75.6212	1	1	48.2044	13.7333
DATA	2156	27	24	0	0	Negative046	Negative046	7328.33	414.5	1.935801e+001	2.191440e+000	36	17	5.998813e+000	0	0	0	0	0	0	18.8459	1	1	57.5363	16.2963
DATA	2157	27	25	0	0	ASCRP3001333	ASCRP3001333	7353.56	414.671	1.740613e+002	1.743636e+001	184	15	4.024121e+000	0	0	0	0	0	0	169.599	1	1	50.1463	15
DATA	2158	27	26	0	0	ASCRP3012777	ASCRP3012777	7379.11	414.5	7.566601e+000	1.274243e+000	26	16.5	5.184526e+000	0	0	0	0	0	0	7.38017	1	1	56.9804	16.5
DATA	2159	27	27	0	0	ASCRP3012689	ASCRP3012689	7404.43	414.298	9.956597e+000	1.428338e+000	28	16	3.918190e+000	0	0	0	0	0	0	9.72214	1	1	46.1809	17.069
DATA	2160	27	28	0	0	ASCRP3012258	ASCRP3012258	7429.68	414.395	7.854537e+001	7.920868e+000	95	15	4.116132e+000	0	0	0	0	0	0	76.7841	1	1	49.5074	15.3438
DATA	2161	27	29	0	0	ASCRP3001061	ASCRP3001061	7455.42	414.427	1.849042e+001	2.112516e+000	35.5	15	5.322829e+000	0	0	0	0	0	0	18.0986	1	1	57.5363	15.7586
DATA	2162	27	30	0	0	ASCRP3001564	ASCRP3001564	7480.58	414.427	2.387326e+001	2.596223e+000	42	15	4.054471e+000	0	0	0	0	0	0	23.3979	1	1	57.5363	15.5652
DATA	2163	27	31	0	0	ASCRP3001838	ASCRP3001838	7505.75	414.507	1.365974e+001	1.704154e+000	32	15	4.009862e+000	0	0	0	0	0	0	13.4057	1	1	46.5243	15.5429
DATA	2164	27	32	0	0	ASCRP3006764	ASCRP3006764	7531.32	414.338	2.681090e+001	2.867662e+000	46	15	4.262070e+000	0	0	0	0	0	0	26.3506	1	1	48.2044	15.6296
DATA	2165	27	33	0	0	ASCRP3006710	ASCRP3006710	7556.76	414.5	7.349206e+001	7.419105e+000	92	15.5	4.586270e+000	0	0	0	0	0	0	72.3335	1	1	46.5243	15.2353
DATA	2166	27	34	0	0	ASCRP3000225	ASCRP3000225	7582.4	414.26	3.004917e+001	3.171539e+000	46	14	4.923804e+000	0	0	0	0	0	0	29.6208	1	1	50.1463	15.3793
DATA	2167	27	35	0	0	ASCRP3011966	ASCRP3011966	7607.79	414.301	1.195991e+002	1.200273e+001	138	13	3.419402e+000	0	0	0	0	0	0	118.07	1	1	48.2044	13.6667
DATA	2168	27	36	0	0	ASCRP3006692	ASCRP3006692	7633.14	414.356	1.198061e+002	1.202323e+001	138	15	4.781411e+000	0	0	0	0	0	0	118.451	1	1	48.5334	14.9063
DATA	2169	27	37	0	0	ASCRP3006854	ASCRP3006854	7658.44	414.437	4.240268e+001	4.358881e+000	61	15	4.627669e+000	0	0	0	0	0	0	41.9855	1	1	47.8731	14.9375
DATA	2170	27	38	0	0	ASCRP3005279	ASCRP3005279	7683.66	414.309	4.804348e+001	4.909038e+000	64	13	5.110184e+000	0	0	0	0	0	0	47.6429	1	1	46.1809	13.7742
DATA	2171	27	39	0	0	ASCRP3006324	ASCRP3006324	7709.39	414.069	2.041197e+001	2.276011e+000	39	14.5	4.464465e+000	0	0	0	0	0	0	20.2732	1	1	53.8203	14.0625
DATA	2172	27	40	0	0	ASCRP3002178	ASCRP3002178	7734.84	413.868	1.414693e+001	1.735524e+000	33	15	4.882670e+000	0	0	0	0	0	0	14.0719	1	1	46.1809	15.9118
DATA	2173	27	41	0	0	ASCRP3004465	ASCRP3004465	7760.22	414.12	3.352760e+003	3.352775e+002	3312.5	16	4.290677e+000	0	0	0	0	0	0	3339.67	1	1	50.1463	16.0811
DATA	2174	27	42	0	0	ASCRP3009876	ASCRP3009876	7785.44	414.232	1.046581e+002	1.051371e+001	124	16	4.362853e+000	0	0	0	0	0	0	104.394	1	1	46.8651	15.9655
DATA	2175	27	43	0	0	ASCRP3005032	ASCRP3005032	7810.47	414.243	5.675403e+001	5.763031e+000	74	15	4.876653e+000	0	0	0	0	0	0	56.6881	1	1	47.2035	15.3214
DATA	2176	27	44	0	0	Negative024	Negative024	7836.39	414.069	1.015936e+000	1.001221e+000	19.5	15.5	4.970883e+000	0	0	0	0	0	0	0.540215	0	0	53.8203	15
DATA	2177	27	45	0	0	ASCRP3000566	ASCRP3000566	7861.71	414.246	1.839211e+003	1.839238e+002	1879.5	17.5	4.726795e+000	0	0	0	0	0	0	1841.97	1	1	45.1352	16.25
DATA	2178	27	46	0	0	ASCRP3004385	ASCRP3004385	7887.05	414.066	7.664093e+001	7.728698e+000	96.5	15	5.460609e+000	0	0	0	0	0	0	76.8541	1	1	47.5395	15.1944
DATA	2179	27	47	0	0	ASCRP3010511	ASCRP3010511	7912.5	414	5.899290e+000	1.157613e+000	23.5	15	4.826329e+000	0	0	0	0	0	0	5.92287	1	1	54.1152	15.2963
DATA	2180	27	48	0	0	ASCRP3005345	ASCRP3005345	7937.5	414	7.260681e+003	7.260688e+002	7246	16	4.136823e+000	0	0	0	0	0	0	7297.92	1	1	54.1152	15.4483
DATA	2181	27	49	0	0	ASCRP3005615	ASCRP3005615	7963.44	414.027	7.062342e+001	7.131922e+000	89	17	4.358747e+000	0	0	0	0	0	0	71.0642	1	1	48.5334	17.0357
DATA	2182	27	50	0	0	ASCRP3008296	ASCRP3008296	7988.47	414.25	1.559918e+002	1.563074e+001	176	15	3.332051e+000	0	0	0	0	0	0	157.119	1	1	47.5395	15.2222
DATA	2183	27	51	1028	1	(+)E1A_r60_n9	E1A_r60_n9	8014	414	3.610667e+000	1.055499e+000	22	16	4.075942e+000	0	0	0	0	0	0	3.64044	1	0	54.9904	15.5517
DATA	2184	27	52	0	0	ASCRP3001519	ASCRP3001519	8039.21	414.47	4.617490e+001	4.722637e+000	63.5	16	4.933843e+000	0	0	0	0	0	0	46.5941	1	1	45.835	16.0303
DATA	2185	27	53	0	0	ASCRP3011426	ASCRP3011426	8065	414.038	5.064769e+002	5.065736e+001	527	15	4.348691e+000	0	0	0	0	0	0	511.548	1	1	48.8603	14.9444
DATA	2186	27	54	0	1	RC5	RC5	8090	414	1.005325e+000	9.906503e-001	19	15	5.115231e+000	0	0	0	0	0	0	0.518484	0	0	65	14.9677
DATA	2187	27	55	0	0	ASCRP3005138	ASCRP3005138	8115.69	413.986	7.631458e+001	7.695225e+000	96	15	3.818179e+000	0	0	0	0	0	0	77.1945	1	1	47.2035	15.3871
DATA	2188	27	56	0	0	ASCRP3004931	ASCRP3004931	8141.09	413.867	5.224747e+001	5.317330e+000	70	14	3.983029e+000	0	0	0	0	0	0	52.8855	1	1	47.5395	15.2581
DATA	2189	27	57	0	0	ASCRP3007632	ASCRP3007632	8166.46	413.985	5.833500e+001	5.916470e+000	78	15	3.958956e+000	0	0	0	0	0	0	59.0812	1	1	45.835	14.56
DATA	2190	27	58	0	0	ASCRP3007930	ASCRP3007930	8191.76	414	2.811978e+002	2.813709e+001	305	16	3.497411e+000	0	0	0	0	0	0	284.946	1	1	46.8651	15.8333
DATA	2191	27	59	0	0	ASCRP3007925	ASCRP3007925	8217.18	413.896	1.399165e+001	1.711892e+000	33	14	4.231808e+000	0	0	0	0	0	0	14.1851	1	1	48.8603	14.0294
DATA	2192	27	60	0	0	ASCRP3008048	ASCRP3008048	8242.16	414.294	1.124220e+001	1.495358e+000	29	14	3.872347e+000	0	0	0	0	0	0	11.4017	1	1	45.835	14.069
DATA	2193	27	61	0	0	ASCRP3009578	ASCRP3009578	8267.99	414.118	1.918498e+002	1.921028e+001	210	15	4.148410e+000	0	0	0	0	0	0	194.649	1	1	46.8651	14.9302
DATA	2194	27	62	0	0	ASCRP3001339	ASCRP3001339	8293.57	414.012	8.901905e+002	8.902451e+001	892.5	15.5	2.260617e+000	0	0	0	0	0	0	903.479	1	1	49.8279	15.4091
DATA	2195	27	63	0	0	ASCRP3001089	ASCRP3001089	8318.5	414	3.098991e+000	1.032629e+000	22	15	4.334346e+000	0	0	0	0	0	0	3.14609	1	0	54.1152	14.4857
DATA	2196	27	64	0	0	ASCRP3004705	ASCRP3004705	8344.26	414	4.140854e+002	4.142025e+001	436	15	4.917709e+000	0	0	0	0	0	0	420.475	1	1	49.1849	15.4643
DATA	2197	27	65	0	0	ASCRP3006823	ASCRP3006823	8369.72	413.946	6.744171e+001	6.815666e+000	91	15	4.489255e+000	0	0	0	0	0	0	68.4958	1	1	48.8603	16.1818
DATA	2198	27	66	0	0	ASCRP3004868	ASCRP3004868	8395.24	413.986	4.258383e+001	4.370697e+000	62	14	4.975699e+000	0	0	0	0	0	0	43.2559	1	1	47.2035	15.1515
DATA	2199	27	67	0	0	ASCRP3004077	ASCRP3004077	8420.39	413.931	4.117889e+000	1.066996e+000	23	16	4.312593e+000	0	0	0	0	0	0	4.18344	1	0	53.8203	15.9615
DATA	2200	27	68	0	0	ASCRP3003278	ASCRP3003278	8445.5	414	4.860954e+003	4.860964e+002	4904	14.5	4.099902e+000	0	0	0	0	0	0	4938.8	1	1	54.1152	15.4667
DATA	2201	27	69	0	0	ASCRP3001864	ASCRP3001864	8471.22	414	7.991151e+001	8.051524e+000	98	16	5.531416e+000	0	0	0	0	0	0	81.1985	1	1	46.1809	16.6786
DATA	2202	27	70	0	0	ASCRP3008566	ASCRP3008566	8496.5	414	1.900538e+004	1.900538e+003	19163.5	18	5.071107e+000	0	0	0	0	0	0	19313	1	1	54.1152	17.871
DATA	2203	27	71	0	0	ASCRP3003745	ASCRP3003745	8522.06	414.186	4.293483e+001	4.404803e+000	62.5	15	5.633705e+000	0	0	0	0	0	0	43.6323	1	1	46.8651	15.6364
DATA	2204	27	72	0	0	ASCRP3001784	ASCRP3001784	8547.51	414.2	3.140807e+002	3.142348e+001	324	15	4.065656e+000	0	0	0	0	0	0	319.209	1	1	45.4864	16.3793
DATA	2205	27	73	0	0	ASCRP3008840	ASCRP3008840	8572.58	413.573	9.318965e+000	1.355084e+000	28	17	3.714728e+000	0	0	0	0	0	0	9.47262	1	1	57.5363	16.5278
DATA	2206	27	74	0	0	ASCRP3008860	ASCRP3008860	8598.22	413.864	1.533820e+003	1.533852e+002	1583	14	4.785424e+000	0	0	0	0	0	0	1559.25	1	1	50.4627	14.8519
DATA	2207	27	75	0	0	ASCRP3001306	ASCRP3001306	8623.24	413.813	3.481193e+001	3.617468e+000	54	16	4.174680e+000	0	0	0	0	0	0	35.3942	1	1	48.8603	15.8065
DATA	2208	27	76	0	1	ETG10_195139	ETG10_195139	8649.13	413.861	2.459587e+002	2.461552e+001	270	16	3.684901e+000	0	0	0	0	0	0	250.119	1	1	46.8651	15.3871
DATA	2209	27	77	0	0	ASCRP3006132	ASCRP3006132	8674.44	413.971	1.938569e+003	1.938594e+002	1980	15	3.785830e+000	0	0	0	0	0	0	1971.8	1	1	46.1809	15.7586
DATA	2210	27	78	0	0	A_23_P111995	NM_002318	8699.83	413.871	1.249406e+002	1.253266e+001	142	17	4.202299e+000	0	0	0	0	0	0	127.121	1	1	46.8651	16.4474
DATA	2211	27	79	0	0	ASCRP3006552	ASCRP3006552	8725.26	413.652	4.441334e+001	4.548704e+000	63.5	15.5	4.217642e+000	0	0	0	0	0	0	45.2054	1	1	47.2035	15.0667
DATA	2212	27	80	0	0	ASCRP3008429	ASCRP3008429	8750.6	413.769	3.540157e+002	3.541519e+001	380	15	4.269083e+000	0	0	0	0	0	0	360.486	1	1	50.4627	15.0741
DATA	2213	27	81	0	0	ASCRP3008195	ASCRP3008195	8776.22	413.763	1.163108e+002	1.167242e+001	136	15	3.593914e+000	0	0	0	0	0	0	118.501	1	1	49.1849	15.5882
DATA	2214	27	82	0	0	ASCRP3000665	ASCRP3000665	8801.6	413.844	5.536650e+002	5.537518e+001	585	15	4.119075e+000	0	0	0	0	0	0	564.447	1	1	49.8279	15.4419
DATA	2215	28	1	0	0	ASCRP3002533	ASCRP3002533	6756.61	422.216	6.829401e+001	6.900341e+000	86	15	4.470407e+000	0	0	0	0	0	0	69.1996	1	1	49.1849	15.5652
DATA	2216	28	2	0	0	ASCRP3004117	ASCRP3004117	6782.42	422.427	1.670159e+000	1.006665e+000	20	14	3.978975e+000	0	0	0	0	0	0	1.68242	1	0	57.5363	14.38
DATA	2217	28	3	0	0	ASCRP3010260	ASCRP3010260	6807.38	422	6.494497e+002	6.495264e+001	658	16.5	3.745342e+000	0	0	0	0	0	0	650.929	1	1	48.5334	16.2
DATA	2218	28	4	0	0	ASCRP3001909	ASCRP3001909	6832.96	422.169	1.329256e+001	1.664941e+000	32	15.5	4.028663e+000	0	0	0	0	0	0	13.2587	1	1	46.8651	15.775
DATA	2219	28	5	0	0	ASCRP3001308	ASCRP3001308	6858.42	422.427	4.059028e+001	4.182060e+000	60	15	4.632292e+000	0	0	0	0	0	0	40.3107	1	1	57.5363	15.6207
DATA	2220	28	6	0	0	ASCRP3004023	ASCRP3004023	6883.6	422.147	1.375407e+002	1.379115e+001	152	14	4.121378e+000	0	0	0	0	0	0	136.079	1	1	48.8603	14.2963
DATA	2221	28	7	0	0	ASCRP3004732	ASCRP3004732	6909	421.986	2.969139e+001	3.137580e+000	47	14.5	4.118564e+000	0	0	0	0	0	0	29.2754	1	1	46.8651	14.3529
DATA	2222	28	8	0	0	A_23_P209962	NM_024624	6933.92	422.063	9.920997e+000	1.420960e+000	28.5	14	3.228186e+000	0	0	0	0	0	0	9.75244	1	1	45.835	13.7241
DATA	2223	28	9	0	0	ASCRP3004228	ASCRP3004228	6959.82	421.956	5.326567e+001	5.423361e+000	68	14	3.982103e+000	0	0	0	0	0	0	52.218	1	1	46.8651	14.8333
DATA	2224	28	10	0	0	ASCRP3001279	ASCRP3001279	6985.5	422	1.652984e+001	1.943666e+000	35	16	5.379007e+000	0	0	0	0	0	0	16.1663	1	1	54.1152	17.3939
DATA	2225	28	11	0	0	ASCRP3005294	ASCRP3005294	7010.61	422.069	5.407276e+000	1.158467e+000	24	15	5.012742e+000	0	0	0	0	0	0	5.27782	1	1	53.8203	15.1
DATA	2226	28	12	0	0	ASCRP3003414	ASCRP3003414	7036.14	422.211	7.905380e+001	7.971720e+000	94	14	5.019617e+000	0	0	0	0	0	0	77.028	1	1	47.2035	13.9
DATA	2227	28	13	0	0	ASCRP3012549	ASCRP3012549	7061.24	421.912	8.478073e+000	1.332237e+000	28	15	3.747964e+000	0	0	0	0	0	0	8.24991	1	1	46.1809	14.7941
DATA	2228	28	14	0	0	ASCRP3009780	ASCRP3009780	7086.85	421.924	5.555416e+001	5.649877e+000	72.5	14	4.215997e+000	0	0	0	0	0	0	53.9983	1	1	46.1809	14.2564
DATA	2229	28	15	0	0	ASCRP3010354	ASCRP3010354	7112.28	422.095	4.338291e+002	4.339513e+001	423	15	3.395230e+000	0	0	0	0	0	0	421.307	1	1	48.8603	15.7
DATA	2230	28	16	0	0	ASCRP3009888	ASCRP3009888	7137.38	422.212	2.872073e+001	3.051302e+000	47	16	3.773796e+000	0	0	0	0	0	0	27.8745	1	1	45.835	15.8077
DATA	2231	28	17	0	0	ASCRP3000134	ASCRP3000134	7163.13	421.714	3.532136e+001	3.679435e+000	54	14	3.234664e+000	0	0	0	0	0	0	34.2707	1	1	46.8651	13.9655
DATA	2232	28	18	0	0	ASCRP3003911	ASCRP3003911	7188.12	422.012	1.453422e+003	1.453459e+002	1422.5	14	3.239541e+000	0	0	0	0	0	0	1409.89	1	1	49.5074	14.1935
DATA	2233	28	19	0	0	ASCRP3006879	ASCRP3006879	7213.87	421.731	2.195601e+001	2.425526e+000	40	16	4.670230e+000	0	0	0	0	0	0	21.3003	1	1	45.835	16.3529
DATA	2234	28	20	0	0	ASCRP3012909	ASCRP3012909	7239.21	421.806	6.304519e+002	6.305361e+001	608	16	4.917163e+000	0	0	0	0	0	0	611.754	1	1	47.5395	15.3871
DATA	2235	28	21	1028	1	(+)E1A_r60_a22	E1A_r60_a22	7264.26	421.621	1.797123e+001	2.071430e+000	37	16	4.138438e+000	0	0	0	0	0	0	17.4456	1	1	46.1809	14.72
DATA	2236	28	22	0	0	Negative031	Negative031	7289.68	421.565	6.026258e+000	1.192956e+000	24	13	2.850439e+000	0	0	0	0	0	0	5.85326	1	1	46.1809	13.9375
DATA	2237	28	23	0	0	ASCRP3001503	ASCRP3001503	7315.28	422.054	5.391850e+001	5.489146e+000	72	16	5.164362e+000	0	0	0	0	0	0	52.4028	1	1	48.8603	15.3214
DATA	2238	28	24	0	0	ASCRP3010508	ASCRP3010508	7340.63	421.873	7.760930e+001	7.828724e+000	94	15	5.474077e+000	0	0	0	0	0	0	75.4919	1	1	47.5395	15.4138
DATA	2239	28	25	0	0	ASCRP3001313	ASCRP3001313	7366.36	422.072	2.983632e+001	3.155472e+000	47	16	4.900599e+000	0	0	0	0	0	0	29.049	1	1	46.5243	16.3571
DATA	2240	28	26	0	0	ASCRP3000434	ASCRP3000434	7391.64	421.825	1.307725e+003	1.307765e+002	1261	16	4.231887e+000	0	0	0	0	0	0	1274.59	1	1	49.5074	17.1379
DATA	2241	28	27	0	0	ASCRP3012591	ASCRP3012591	7416.9	422.06	2.398524e+001	2.608312e+000	43	16	3.297441e+000	0	0	0	0	0	0	23.4031	1	1	46.8651	16.1613
DATA	2242	28	28	0	0	ASCRP3005102	ASCRP3005102	7442.21	421.907	2.600600e+003	2.600620e+002	2544.5	14.5	4.775536e+000	0	0	0	0	0	0	2540.63	1	1	48.2044	15.2333
DATA	2243	28	29	0	0	ASCRP3006888	ASCRP3006888	7467.71	421.778	3.675135e+003	3.675150e+002	3603.5	16	4.914077e+000	0	0	0	0	0	0	3595.1	1	1	45.1352	16.0741
DATA	2244	28	30	0	0	ASCRP3000426	ASCRP3000426	7492.98	421.548	1.640838e+001	1.932483e+000	36	14	3.244928e+000	0	0	0	0	0	0	16.0732	1	1	43.7019	14.6207
DATA	2245	28	31	0	0	ASCRP3004147	ASCRP3004147	7518.5	421.941	2.653660e+001	2.842757e+000	44	15	3.929377e+000	0	0	0	0	0	0	26.0294	1	1	47.2035	15.76
DATA	2246	28	32	0	0	ASCRP3000784	ASCRP3000784	7544	421.771	1.354506e+002	1.358326e+001	153.5	15	4.743328e+000	0	0	0	0	0	0	133.057	1	1	44.7812	15.8286
DATA	2247	28	33	0	0	ASCRP3008955	ASCRP3008955	7569.5	421.557	7.379612e+001	7.449285e+000	88	16	5.074095e+000	0	0	0	0	0	0	72.6016	1	1	46.5243	16.8519
DATA	2248	28	34	0	0	ASCRP3006371	ASCRP3006371	7594.91	421.935	1.031420e+000	1.015001e+000	19	14.5	3.815425e+000	0	0	0	0	0	0	-0.0388462	0	0	54.4085	14.8333
DATA	2249	28	35	0	0	ASCRP3007637	ASCRP3007637	7620.16	421.7	4.465699e+001	4.579251e+000	64	15	5.132859e+000	0	0	0	0	0	0	44.0645	1	1	46.8651	14.7097
DATA	2250	28	36	0	0	ASCRP3004775	ASCRP3004775	7645.53	421.531	2.103803e+001	2.334504e+000	39.5	16	4.005231e+000	0	0	0	0	0	0	20.7908	1	1	45.1352	15.4483
DATA	2251	28	37	0	0	ASCRP3005758	ASCRP3005758	7671.5	421.556	3.762213e+002	3.763569e+001	383	14.5	5.460411e+000	0	0	0	0	0	0	372.373	1	1	47.8731	15.3333
DATA	2252	28	38	0	0	ASCRP3007567	ASCRP3007567	7696.52	421.851	1.612091e+001	1.901762e+000	34	15	4.908272e+000	0	0	0	0	0	0	15.9788	1	1	46.5243	14.6552
DATA	2253	28	39	0	0	ASCRP3012071	ASCRP3012071	7721.96	421.642	7.450707e+001	7.518498e+000	93	15	4.377975e+000	0	0	0	0	0	0	73.9628	1	1	45.835	15.3333
DATA	2254	28	40	0	0	ASCRP3003739	ASCRP3003739	7746.97	421.75	1.973094e+001	2.214720e+000	38	15	5.032540e+000	0	0	0	0	0	0	19.6147	1	1	45.4864	15.6053
DATA	2255	28	41	0	0	ASCRP3007949	ASCRP3007949	7772.46	421.405	1.133700e+002	1.138141e+001	132.5	16	4.306663e+000	0	0	0	0	0	0	112.871	1	1	49.1849	16.1212
DATA	2256	28	42	0	0	ASCRP3012469	ASCRP3012469	7797.79	421.598	1.155019e+001	1.529762e+000	30	16	4.585373e+000	0	0	0	0	0	0	11.5151	1	1	51.4001	15.2222
DATA	2257	28	43	0	0	ASCRP3006606	ASCRP3006606	7823.54	421.611	2.473625e+002	2.475652e+001	260	14	3.771164e+000	0	0	0	0	0	0	246.952	1	1	48.2044	14.3103
DATA	2258	28	44	0	0	ASCRP3007055	ASCRP3007055	7849.06	421.985	1.375372e+001	1.700714e+000	33	15	5.244044e+000	0	0	0	0	0	0	13.7484	1	1	46.8651	15.5
DATA	2259	28	45	0	0	ASCRP3012700	ASCRP3012700	7874.12	421.333	2.375851e+001	2.577348e+000	43	15	4.479118e+000	0	0	0	0	0	0	23.7817	1	1	46.5243	15
DATA	2260	28	46	0	0	ASCRP3008812	ASCRP3008812	7899.67	421.6	2.132168e+002	2.134502e+001	239.5	15	4.708027e+000	0	0	0	0	0	0	213.68	1	1	47.8731	14.8
DATA	2261	28	47	0	0	ASCRP3002337	ASCRP3002337	7925	421.545	1.201627e+002	1.205753e+001	141	15	5.073326e+000	0	0	0	0	0	0	120.566	1	1	55.8519	15.6364
DATA	2262	28	48	0	0	ASCRP3000031	ASCRP3000031	7950.27	421.493	2.806541e+002	2.808306e+001	297	17	4.254789e+000	0	0	0	0	0	0	281.913	1	1	48.8603	15.6452
DATA	2263	28	49	0	0	ASCRP3003106	ASCRP3003106	7975.94	421.465	2.167848e+002	2.170127e+001	233	16.5	5.065053e+000	0	0	0	0	0	0	217.992	1	1	48.2044	16.1071
DATA	2264	28	50	0	0	ASCRP3000845	ASCRP3000845	8001.51	421.427	2.137240e+002	2.139548e+001	235	15	2.847001e+000	0	0	0	0	0	0	215.133	1	1	49.1849	15.4815
DATA	2265	28	51	0	0	A_23_P70328	NM_018132	8026.75	421.71	2.023502e+001	2.253828e+000	39.5	16	4.713973e+000	0	0	0	1	0	0	20.3867	1	1	46.8651	16.3077
DATA	2266	28	52	0	0	ASCRP3001758	ASCRP3001758	8052.06	421.584	7.282478e+001	7.349687e+000	94	15	3.649745e+000	0	0	0	0	0	0	73.4365	1	1	49.1849	14.7778
DATA	2267	28	53	0	0	Negative020	Negative020	8077.5	421.5	1.006872e+000	9.909703e-001	19	15	5.006045e+000	0	0	0	0	0	0	0.160201	0	0	57.5363	14.8125
DATA	2268	28	54	0	0	ASCRP3012756	ASCRP3012756	8102.8	421.581	7.402152e+001	7.468077e+000	95	14	4.260904e+000	0	0	0	0	0	0	74.7611	1	1	49.1849	14.697
DATA	2269	28	55	0	0	ASCRP3010743	ASCRP3010743	8128.38	421.5	2.797004e+002	2.798753e+001	290	14	3.782750e+000	0	0	0	0	0	0	282.697	1	1	49.8279	15.0333
DATA	2270	28	56	0	0	ASCRP3013141	ASCRP3013141	8153.94	421.232	6.572860e+001	6.646809e+000	84	14	4.261133e+000	0	0	0	0	0	0	66.4778	1	1	46.5243	14.6875
DATA	2271	28	57	0	0	ASCRP3004550	ASCRP3004550	8179.19	421.113	4.334332e+002	4.335458e+001	464	16	4.582576e+000	0	0	0	0	0	0	438.632	1	1	44.7812	16.5
DATA	2272	28	58	0	0	ASCRP3001572	ASCRP3001572	8204.31	421.521	1.473177e+001	1.773641e+000	33	15	4.411523e+000	0	0	0	0	0	0	14.9152	1	1	47.8731	14.6667
DATA	2273	28	59	0	0	ASCRP3011392	ASCRP3011392	8229.62	421.447	1.834495e+002	1.837149e+001	205	14	3.803356e+000	0	0	0	0	0	0	185.821	1	1	49.8279	14.4138
DATA	2274	28	60	0	0	ASCRP3008103	ASCRP3008103	8255.08	421.522	7.092772e+001	7.161094e+000	89	16	4.460847e+000	0	0	0	0	0	0	71.8734	1	1	46.1809	15.5714
DATA	2275	28	61	0	0	ASCRP3005974	ASCRP3005974	8280.84	421.191	8.811824e+001	8.866866e+000	110	16	2.823100e+000	0	0	0	0	0	0	89.3296	1	1	46.1809	15.3548
DATA	2276	28	62	0	0	ASCRP3008477	ASCRP3008477	8306	421.455	1.528303e+001	1.818859e+000	34	14	4.480131e+000	0	0	0	0	0	0	15.4973	1	1	55.8519	14.1563
DATA	2277	28	63	0	0	A_23_P49878	NM_019013	8331.67	421.247	2.761049e+002	2.762809e+001	300	14	4.474945e+000	0	0	0	0	0	0	280.06	1	1	48.2044	14.8929
DATA	2278	28	64	0	0	ASCRP3012101	ASCRP3012101	8356.75	421.373	2.626781e+002	2.628629e+001	285	15	4.441980e+000	0	0	0	0	0	0	266.496	1	1	49.1849	15.7419
DATA	2279	28	65	0	0	ASCRP3008603	ASCRP3008603	8382.32	421.468	8.426483e+001	8.483915e+000	106	15	4.894201e+000	0	0	0	0	0	0	85.5052	1	1	50.4627	16.1034
DATA	2280	28	66	0	0	ASCRP3003885	ASCRP3003885	8407.74	421.222	1.676328e+002	1.679221e+001	188	18	5.154031e+000	0	0	0	0	0	0	170.134	1	1	47.5395	16.2759
DATA	2281	28	67	0	0	ASCRP3002541	ASCRP3002541	8433.24	421.25	1.614818e+001	1.891610e+000	35	16	3.704278e+000	0	0	0	0	0	0	16.3913	1	1	49.1849	15.3103
DATA	2282	28	68	0	0	ASCRP3012796	ASCRP3012796	8458.4	421.139	1.472864e+002	1.476154e+001	172	15	4.641097e+000	0	0	0	0	0	0	149.524	1	1	48.5334	15.1613
DATA	2283	28	69	0	0	A_23_P53126	NM_005574	8483.58	421.427	4.080873e+000	1.066150e+000	24	16	5.210205e+000	0	0	0	1	0	0	4.1432	1	0	57.5363	16.2903
DATA	2284	28	70	0	0	ASCRP3008625	ASCRP3008625	8509.42	421.427	4.383838e+001	4.493102e+000	64	17	5.299035e+000	0	0	0	0	0	0	44.5128	1	1	57.5363	16.8148
DATA	2285	28	71	0	0	ASCRP3006821	ASCRP3006821	8534.63	421.36	1.200891e+002	1.204921e+001	144	15	4.199078e+000	0	0	0	0	0	0	121.951	1	1	48.8603	14.9677
DATA	2286	28	72	0	0	ASCRP3004940	ASCRP3004940	8559.67	421.554	7.651403e+001	7.714497e+000	92	17	3.491926e+000	0	0	0	0	0	0	77.7081	1	1	51.7088	16.5
DATA	2287	28	73	0	0	ASCRP3001666	ASCRP3001666	8585.57	421.395	1.528713e+003	1.528745e+002	1495	14.5	4.459363e+000	0	0	0	0	0	0	1552.82	1	1	49.5074	15.4118
DATA	2288	28	74	0	0	ASCRP3000635	ASCRP3000635	8610.95	421.176	5.381544e+002	5.382444e+001	564.5	15	3.679465e+000	0	0	0	0	0	0	546.743	1	1	47.8731	15.6667
DATA	2289	28	75	0	0	ASCRP3008114	ASCRP3008114	8636.35	421	8.072308e+001	8.132070e+000	100	16	3.639873e+000	0	0	0	0	0	0	82.0293	1	1	48.5334	15.7143
DATA	2291	28	77	0	0	ASCRP3003982	ASCRP3003982	8686.91	421.065	1.144902e+001	1.509354e+000	29	16	4.028530e+000	0	0	0	0	0	0	11.6406	1	1	54.4085	16.7941
DATA	2292	28	78	0	0	ASCRP3000200	ASCRP3000200	8712.27	421.413	6.616554e+000	1.185101e+000	25	17	4.211276e+000	0	0	0	0	0	0	6.72963	1	1	47.8731	16.8788
DATA	2293	28	79	0	0	ASCRP3006446	ASCRP3006446	8738.27	421.305	2.380401e+001	2.575282e+000	42	16	3.640276e+000	0	0	0	0	0	0	24.2222	1	1	43.3362	15.5806
DATA	2294	28	80	0	0	ASCRP3007916	ASCRP3007916	8763.2	421.089	5.697728e+002	5.698574e+001	588.5	16	4.446365e+000	0	0	0	0	0	0	580.096	1	1	49.1849	16.3125
DATA	2295	28	81	0	0	ASCRP3006154	ASCRP3006154	8789.03	420.984	1.761443e+001	2.016469e+000	36	15.5	3.633971e+000	0	0	0	0	0	0	17.9453	1	1	44.4243	15.6333
DATA	2296	28	82	0	0	Negative034	Negative034	8813.91	421.065	7.020074e+000	1.206181e+000	25	15	4.491566e+000	0	0	0	0	0	0	7.15716	1	1	54.4085	15.634
DATA	2297	29	1	130	1	(+)eQC-39	EQC	6744.33	429.5	2.263986e+000	1.011324e+000	20	16	4.691388e+000	0	0	0	0	0	0	2.29693	1	0	65	15.6152
DATA	2298	29	2	0	0	Negative035	Negative035	6768.12	430.745	6.996722e+000	1.213462e+000	24.5	14	4.447461e+000	0	0	0	0	0	0	7.05715	1	1	40.2912	14.3095
DATA	2299	29	3	0	0	ASCRP3008990	ASCRP3008990	6795.06	429.618	5.711169e+001	5.797527e+000	75.5	15	4.403851e+000	0	0	0	0	0	0	57.2875	1	1	46.1809	15.3902
DATA	2300	29	4	0	0	ASCRP3008841	ASCRP3008841	6820.01	430.057	2.457284e+001	2.653680e+000	44	16	3.722882e+000	0	0	0	0	0	0	24.5266	1	1	46.8651	15.8788
DATA	2301	29	5	0	0	ASCRP3012809	ASCRP3012809	6845.63	429.653	6.163987e+001	6.245596e+000	80	15	5.239028e+000	0	0	0	0	0	0	61.2512	1	1	48.2044	15.6471
DATA	2302	29	6	0	0	ASCRP3003775	ASCRP3003775	6871.22	429.716	8.876050e+001	8.933382e+000	105.5	15.5	5.173702e+000	0	0	0	0	0	0	87.8408	1	1	48.8603	16.2143
DATA	2303	29	7	0	0	A_23_P128613	NM_024089	6896.5	429.5	8.454057e+000	1.320253e+000	26.5	12	2.872951e+000	0	0	0	0	0	0	8.33668	1	1	57.5363	12.4231
DATA	2304	29	8	0	0	ASCRP3010509	ASCRP3010509	6921.86	429.63	5.981390e+001	6.067296e+000	75.5	14	4.181489e+000	0	0	0	0	0	0	58.7921	1	1	50.4627	13.8788
DATA	2305	29	9	1028	1	(+)E1A_r60_3	E1A_r60_3	6947.24	429.573	4.965478e+002	4.966526e+001	496	12	2.573549e+000	0	0	0	0	0	0	486.684	1	1	52.6241	12.8621
DATA	2306	29	10	0	0	A_23_P87879	NM_001781	6972.58	429.427	1.140025e+000	1.029110e+000	20.5	14	5.289658e+000	0	0	0	0	0	0	1.11464	1	0	65	16.2703
DATA	2307	29	11	0	0	ASCRP3012582	ASCRP3012582	6998.11	429.5	2.023801e+002	2.026395e+001	216	15	4.441374e+000	0	0	0	0	0	0	197.444	1	1	56.9804	16.375
DATA	2308	29	12	0	0	ASCRP3009022	ASCRP3009022	7023.55	429.534	3.635388e+001	3.777635e+000	55.5	16	4.500882e+000	0	0	0	0	0	0	35.4023	1	1	49.1849	15.4643
DATA	2309	29	13	0	0	ASCRP3004415	ASCRP3004415	7048.95	429.368	1.236977e+002	1.241245e+001	140	15	4.058054e+000	0	0	0	0	0	0	120.281	1	1	49.1849	14.697
DATA	2310	29	14	0	0	ASCRP3009995	ASCRP3009995	7074.31	429.139	2.415699e+001	2.625974e+000	42	15	3.938540e+000	0	0	0	0	0	0	23.4618	1	1	47.8731	15.1875
DATA	2311	29	15	1028	1	(+)E1A_r60_a97	E1A_r60_a97	7099.58	429.427	2.457717e+000	1.059566e+000	21	14	3.122898e+000	0	0	0	0	0	0	2.38459	1	0	57.5363	14.3684
DATA	2312	29	16	0	0	ASCRP3011915	ASCRP3011915	7125.23	429.299	2.843332e+002	2.845202e+001	289.5	16	3.797847e+000	0	0	0	0	0	0	275.682	1	1	48.8603	15.931
DATA	2313	29	17	0	0	ASCRP3006958	ASCRP3006958	7150.74	429.197	9.139116e+000	1.378385e+000	28	14	3.083362e+000	0	0	0	0	0	0	8.85704	1	1	44.4243	13.7407
DATA	2314	29	18	0	0	ASCRP3000143	ASCRP3000143	7175.91	429.065	3.345736e+001	3.501305e+000	52	13	4.696859e+000	0	0	0	0	0	0	32.4174	1	1	54.4085	13.5625
DATA	2315	29	19	0	0	ASCRP3006458	ASCRP3006458	7201.44	428.941	3.311838e+001	3.468934e+000	51.5	15	4.337059e+000	0	0	0	0	0	0	32.0883	1	1	46.5243	15.3143
DATA	2316	29	20	0	0	ASCRP3010312	ASCRP3010312	7226.48	429.164	1.066918e+001	1.484358e+000	30	15	5.150843e+000	0	0	0	0	0	0	10.3384	1	1	42.9674	15.2581
DATA	2317	29	21	0	0	ASCRP3010188	ASCRP3010188	7252.01	428.882	2.616328e+002	2.618361e+001	274	13.5	4.536590e+000	0	0	0	0	0	0	253.616	1	1	47.5395	14.5
DATA	2318	29	22	0	0	ASCRP3009760	ASCRP3009760	7277.47	428.986	1.462504e+001	1.789452e+000	33	14.5	3.686419e+000	0	0	0	0	0	0	14.1836	1	1	48.5334	14.6944
DATA	2319	29	23	0	0	ASCRP3013522	ASCRP3013522	7302.86	429.211	3.727349e+001	3.867180e+000	56	16	4.251890e+000	0	0	0	0	0	0	36.1699	1	1	47.2035	15.5833
DATA	2320	29	24	0	0	ASCRP3000442	ASCRP3000442	7328.25	429.159	2.310771e+001	2.529816e+000	42.5	14	5.095524e+000	0	0	0	0	0	0	22.441	1	1	46.1809	15.0333
DATA	2321	29	25	0	0	ASCRP3011897	ASCRP3011897	7353.86	429.197	9.058690e+001	9.116922e+000	106	15	4.946162e+000	0	0	0	0	0	0	88.0516	1	1	46.8651	15.7419
DATA	2322	29	26	0	0	ASCRP3003347	ASCRP3003347	7379	429	6.487886e+000	1.215393e+000	25	16	4.494441e+000	0	0	0	0	0	0	6.31276	1	1	54.9904	16.8333
DATA	2323	29	27	0	0	ASCRP3000092	ASCRP3000092	7404.63	429.127	7.208695e+001	7.281431e+000	87	15	3.066304e+000	0	0	0	0	0	0	70.2174	1	1	47.5395	16.2188
DATA	2324	29	28	1028	1	(+)E1A_r60_3	E1A_r60_3	7429.8	429.216	4.920086e+002	4.921154e+001	500	16	4.888914e+000	0	0	0	0	0	0	479.805	1	1	47.8731	16.5172
DATA	2325	29	29	0	0	ASCRP3008635	ASCRP3008635	7455.28	429.156	2.807759e+001	2.988705e+000	45	17	5.435529e+000	0	0	0	0	0	0	27.416	1	1	45.4864	17.2857
DATA	2326	29	30	0	0	ASCRP3010481	ASCRP3010481	7480.72	429.095	1.294937e+002	1.298970e+001	148	14.5	3.983332e+000	0	0	0	0	0	0	126.612	1	1	48.8603	14.9375
DATA	2327	29	31	0	0	ASCRP3012555	ASCRP3012555	7506.38	429	6.047480e+001	6.133117e+000	77.5	15.5	4.107779e+000	0	0	0	0	0	0	59.2121	1	1	48.5334	15.9231
DATA	2328	29	32	0	0	ASCRP3002417	ASCRP3002417	7531.5	429	7.493527e+000	1.265584e+000	26	15	4.156483e+000	0	0	0	0	0	0	7.34739	1	1	54.1152	15.7407
DATA	2329	29	33	0	0	ASCRP3011730	ASCRP3011730	7556.77	429	3.544498e+001	3.687903e+000	54	16	5.008058e+000	0	0	0	0	0	0	34.8042	1	1	46.1809	15.875
DATA	2330	29	34	0	0	ASCRP3001303	ASCRP3001303	7582.32	429	3.062705e+001	3.227109e+000	48	16	5.935071e+000	0	0	0	0	0	0	30.1183	1	1	49.1849	16.9259
DATA	2332	29	36	0	0	Negative031	Negative031	7633	429	5.162037e+000	1.137692e+000	24	16	4.347805e+000	0	0	0	0	0	0	5.09156	1	1	54.9904	16.8182
DATA	2333	29	37	0	0	ASCRP3010213	ASCRP3010213	7658.73	429	3.297376e+001	3.449264e+000	50.5	16	4.871245e+000	0	0	0	0	0	0	32.5734	1	1	49.1849	16.9355
DATA	2334	29	38	0	0	ASCRP3013057	ASCRP3013057	7684.13	429.087	1.110108e+001	1.501338e+000	32	14.5	4.683533e+000	0	0	0	0	0	0	10.9827	1	1	46.8651	14.75
DATA	2336	29	40	0	0	ASCRP3006001	ASCRP3006001	7734.5	429	7.096034e+000	1.232552e+000	25	15	4.065967e+000	0	0	0	0	0	0	7.04116	1	1	54.1152	14.7941
DATA	2337	29	41	0	0	ASCRP3008696	ASCRP3008696	7759.91	428.935	4.856618e+001	4.959780e+000	68.5	16	3.948377e+000	0	0	0	0	0	0	48.2612	1	1	54.4085	15.8056
DATA	2339	29	43	0	0	ASCRP3008575	ASCRP3008575	7810.63	428.898	2.922329e+001	3.089823e+000	46	16	4.041288e+000	0	0	0	0	0	0	29.1215	1	1	43.3362	15.5357
DATA	2340	29	44	0	0	ASCRP3001773	ASCRP3001773	7836.31	429.014	6.034913e+001	6.117554e+000	80	16	6.016596e+000	0	0	0	0	0	0	60.2199	1	1	47.2035	15.7407
DATA	2341	29	45	0	0	ASCRP3008671	ASCRP3008671	7861.57	428.843	8.696421e+001	8.753821e+000	107	15.5	4.906599e+000	0	0	0	0	0	0	86.893	1	1	47.5395	16.8333
DATA	2342	29	46	0	0	ASCRP3002918	ASCRP3002918	7887.08	429.099	6.605235e+001	6.680443e+000	82	15	5.180220e+000	0	0	0	0	0	0	66.0791	1	1	46.8651	15.4375
DATA	2343	29	47	0	0	ASCRP3010824	ASCRP3010824	7912.5	429	4.996043e+001	5.094821e+000	67.5	17	5.259989e+000	0	0	0	0	0	0	50.0418	1	1	48.5334	16.1034
DATA	2344	29	48	0	0	Negative047	Negative047	7938.25	428.782	8.762693e+000	1.327481e+000	26	16.5	4.842935e+000	0	0	0	0	0	0	8.78752	1	1	41.4593	15.1667
DATA	2345	29	49	0	0	ASCRP3006966	ASCRP3006966	7963.44	428.931	3.876807e+001	4.002734e+000	58	15.5	4.646714e+000	0	0	0	0	0	0	38.9194	1	1	48.5334	15.1667
DATA	2346	29	50	0	0	ASCRP3002666	ASCRP3002666	7988.79	428.735	4.018403e+001	4.139769e+000	59.5	16	3.228569e+000	0	0	0	0	0	0	40.3839	1	1	46.1809	15.9032
DATA	2347	29	51	0	0	ASCRP3010193	ASCRP3010193	8014.17	428.525	1.303937e+001	1.639628e+000	32	15	3.503763e+000	0	0	0	0	0	0	13.1175	1	1	42.9674	15.2593
DATA	2348	29	52	0	0	ASCRP3010434	ASCRP3010434	8039.44	428.9	1.851684e+001	2.101229e+000	38	15.5	4.847561e+000	0	0	0	0	0	0	18.6438	1	1	47.8731	15.1333
DATA	2349	29	53	0	0	ASCRP3001057	ASCRP3001057	8065	429.226	1.908318e+003	1.908344e+002	1972	15	4.848461e+000	0	0	0	0	0	0	1922.97	1	1	45.4864	15.4848
DATA	2350	29	54	0	0	ASCRP3010326	ASCRP3010326	8090.33	428.986	2.849972e+001	3.017537e+000	47	14.5	4.986170e+000	0	0	0	0	0	0	28.7424	1	1	48.8603	15.0938
DATA	2351	29	55	0	0	CUST_14_PI418767722	NM_004309	8115.79	428.74	3.081475e+002	3.083067e+001	327	13	3.950744e+000	0	0	0	0	0	0	311.012	1	1	48.5334	14.5862
DATA	2352	29	56	0	0	Negative059	Negative059	8141.25	428.437	8.646997e+001	8.703494e+000	108	14	4.091315e+000	0	0	0	0	0	0	87.3366	1	1	47.5395	14.4412
DATA	2353	29	57	0	0	ASCRP3009938	ASCRP3009938	8166.42	428.573	1.716137e+001	1.980964e+000	35	16.5	4.709001e+000	0	0	0	0	0	0	17.3436	1	1	57.5363	16.6471
DATA	2354	29	58	0	0	Negative040	Negative040	8192.31	427.595	3.766734e+000	1.058110e+000	23	16	4.211229e+000	0	0	0	0	0	0	3.80942	1	0	36.5637	16.0286
DATA	2355	29	59	0	0	Negative055	Negative055	8217.11	428.5	1.004425e+000	9.893829e-001	20	14	4.193302e+000	0	0	0	0	0	0	0.437895	0	0	56.9804	14.8529
DATA	2356	29	60	1028	1	(+)E1A_r60_a104	E1A_r60_a104	8242.75	428.083	4.779076e+000	1.097454e+000	23	16	4.679150e+000	0	0	0	0	0	0	4.83745	1	0	39.0882	15.6389
DATA	2357	29	61	0	0	ASCRP3008951	ASCRP3008951	8267.82	428.591	1.056226e+001	1.446027e+000	30	16	2.900654e+000	0	0	0	0	0	0	10.6947	1	1	45.835	16
DATA	2358	29	62	0	0	ASCRP3001902	ASCRP3001902	8293.56	428.625	1.943465e+001	2.179851e+000	36	14.5	4.404183e+000	0	0	0	0	0	0	19.6853	1	1	48.2044	14.2857
DATA	2359	29	63	0	0	ASCRP3006168	ASCRP3006168	8318.9	428.841	9.136285e+001	9.189443e+000	112	13	4.088741e+000	0	0	0	0	0	0	92.5668	1	1	46.8651	13.303
DATA	2360	29	64	0	0	Negative055	Negative055	8344.11	428.5	1.002651e+000	9.884207e-001	19	14	4.755810e+000	0	0	0	0	0	0	0.592559	0	0	65	15.6071
DATA	2361	29	65	0	0	ASCRP3007333	ASCRP3007333	8369.63	428.556	9.051992e+001	9.105585e+000	111	14.5	3.647663e+000	0	0	0	0	0	0	91.7616	1	1	48.2044	14.7188
DATA	2362	29	66	0	0	ASCRP3006962	ASCRP3006962	8395.06	428.696	1.429191e+002	1.432590e+001	166	15	4.817354e+000	0	0	0	0	0	0	144.906	1	1	46.1809	15.2759
DATA	2363	29	67	0	0	ASCRP3001780	ASCRP3001780	8420.5	428.5	7.451687e+001	7.516649e+000	92.5	16	3.916042e+000	0	0	0	0	0	0	75.5679	1	1	49.1849	16.1538
DATA	2364	29	68	0	0	ASCRP3007218	ASCRP3007218	8445.58	428.427	7.796371e+001	7.858465e+000	98	14	4.738481e+000	0	0	0	0	0	0	79.0763	1	1	57.5363	15.1034
DATA	2365	29	69	0	0	ASCRP3002840	ASCRP3002840	8471.36	429.119	1.040936e+002	1.045594e+001	123	13	4.573474e+000	0	0	0	0	0	0	105.586	1	1	42.9674	14
DATA	2366	29	70	0	0	ASCRP3001922	ASCRP3001922	8496.69	428.595	5.409702e+001	5.498765e+000	75	16	5.954328e+000	0	0	0	0	0	0	54.8835	1	1	48.5334	16.1667
DATA	2367	29	71	0	0	ASCRP3006576	ASCRP3006576	8521.88	428.721	1.144563e+002	1.148799e+001	136	15	4.942280e+000	0	0	0	0	0	0	116.135	1	1	45.835	16.3636
DATA	2368	29	72	0	0	ASCRP3000125	ASCRP3000125	8547.38	428.705	1.205605e+002	1.209625e+001	134	16	3.946566e+000	0	0	0	0	0	0	122.347	1	1	50.4627	16.1538
DATA	2369	29	73	0	0	ASCRP3005897	ASCRP3005897	8572.85	428.338	4.023193e+001	4.142066e+000	59	14.5	5.094971e+000	0	0	0	0	0	0	40.8361	1	1	46.1809	15.6111
DATA	2370	29	74	0	0	ASCRP3011384	ASCRP3011384	8598.27	428.529	3.112209e+002	3.113768e+001	333	15	4.555764e+000	0	0	0	0	0	0	315.949	1	1	47.2035	15.2963
DATA	2371	29	75	0	0	ASCRP3005906	ASCRP3005906	8623.42	428.427	1.086862e+001	1.466670e+000	29	15	5.080631e+000	0	0	0	0	0	0	11.0363	1	1	57.5363	15.7931
DATA	2372	29	76	0	0	ASCRP3006984	ASCRP3006984	8649.05	428.405	3.213965e+001	3.361383e+000	52	15	3.559026e+000	0	0	0	0	0	0	32.6442	1	1	48.8603	15
DATA	2373	29	77	0	0	ASCRP3009358	ASCRP3009358	8674.63	428.443	3.581698e+002	3.583051e+001	389	15	4.199444e+000	0	0	0	0	0	0	363.908	1	1	47.5395	14.5926
DATA	2374	29	78	0	0	ASCRP3009798	ASCRP3009798	8700.03	428.227	1.553365e+002	1.556478e+001	181	15	4.168909e+000	0	0	0	0	0	0	157.888	1	1	45.835	15.8421
DATA	2375	29	79	0	0	ASCRP3007865	ASCRP3007865	8725.32	428.239	5.116783e+001	5.210426e+000	70	14.5	3.084169e+000	0	0	0	0	0	0	52.0318	1	1	47.5395	14.8125
DATA	2376	29	80	0	0	ASCRP3010212	ASCRP3010212	8750.79	428.6	1.543838e+002	1.546963e+001	178	16	3.562303e+000	0	0	0	0	0	0	157.072	1	1	49.1849	16.76
DATA	2377	29	81	0	0	ASCRP3010285	ASCRP3010285	8776.25	428.39	3.256113e+002	3.257594e+001	347.5	16	4.100282e+000	0	0	0	0	0	0	331.498	1	1	49.8279	16.5135
DATA	2378	29	82	0	0	ASCRP3009704	ASCRP3009704	8801.42	428.427	4.628369e+000	1.085172e+000	24	15	4.561503e+000	0	0	0	0	0	0	4.71552	1	0	57.5363	14.9535
DATA	2379	30	1	0	0	ASCRP3005913	ASCRP3005913	6756.5	437	1.244017e+004	1.244017e+003	12841	14.5	4.012081e+000	0	0	0	0	0	0	12563.7	1	1	54.1152	14.425
DATA	2380	30	2	0	0	ASCRP3011683	ASCRP3011683	6781.97	437.062	2.881782e+001	3.048983e+000	47	14.5	4.865539e+000	0	0	0	0	0	0	28.9393	1	1	46.8651	15.4
DATA	2381	30	3	0	0	ASCRP3005048	ASCRP3005048	6807.5	436.821	5.431841e+002	5.432763e+001	567.5	16	4.015018e+000	0	0	0	0	0	0	542.681	1	1	49.1849	16.25
DATA	2382	30	4	0	0	ASCRP3009727	ASCRP3009727	6833.01	436.9	3.989315e+001	4.114121e+000	59	15	4.468323e+000	0	0	0	0	0	0	39.6685	1	1	46.8651	15.1818
DATA	2383	30	5	0	0	Negative043	Negative043	6858.5	437	1.026301e+000	1.009964e+000	17	16	5.451533e+000	0	0	0	0	0	0	-1.38766	0	0	54.1152	16.8276
DATA	2384	30	6	0	0	ASCRP3007762	ASCRP3007762	6883.72	436.882	8.534721e+002	8.535323e+001	839.5	14	3.976152e+000	0	0	0	0	0	0	841.885	1	1	48.8603	14.625
DATA	2385	30	7	0	0	ASCRP3013062	ASCRP3013062	6909.22	436.703	1.635364e+001	1.925901e+000	32	13	3.890061e+000	0	0	0	0	0	0	16.0773	1	1	45.1352	12.8485
DATA	2386	30	8	0	0	ASCRP3002258	ASCRP3002258	6934.46	436.559	5.863311e+001	5.951407e+000	73	14	3.813704e+000	0	0	0	0	0	0	57.4715	1	1	42.9674	14.4828
DATA	2387	30	9	0	0	ASCRP3012006	ASCRP3012006	6959.9	436.761	2.782601e+001	2.964675e+000	45	13	2.861327e+000	0	0	0	0	0	0	27.2016	1	1	45.835	13.4828
DATA	2388	30	10	0	0	ASCRP3010027	ASCRP3010027	6985.5	437	1.215753e+004	1.215753e+003	11677	15	4.419096e+000	0	0	0	0	0	0	11856.8	1	1	54.1152	15.8182
DATA	2389	30	11	0	0	ASCRP3011124	ASCRP3011124	7010.93	436.964	1.067046e+001	1.481241e+000	29	14	3.951436e+000	0	0	0	0	0	0	10.3862	1	1	42.2201	15.4231
DATA	2390	30	12	0	0	ASCRP3011692	ASCRP3011692	7036.22	436.824	7.099187e+001	7.173378e+000	84	16	4.480303e+000	0	0	0	0	0	0	68.9892	1	1	46.1809	15.1613
DATA	2391	30	13	0	0	ASCRP3003118	ASCRP3003118	7061.77	436.955	1.022090e+001	1.451379e+000	29	14	3.955940e+000	0	0	0	0	0	0	9.91884	1	1	45.835	14.129
DATA	2392	30	14	0	0	ASCRP3012968	ASCRP3012968	7086.93	436.77	9.038690e+001	9.097360e+000	105.5	14	2.725541e+000	0	0	0	0	0	0	87.6251	1	1	47.5395	14.5714
DATA	2393	30	15	0	0	ASCRP3008210	ASCRP3008210	7112.98	436	2.187419e+001	2.418746e+000	39	15	3.895913e+000	0	0	0	0	0	0	21.1909	1	1	42.9674	15.0769
DATA	2394	30	16	0	0	ASCRP3009412	ASCRP3009412	7137.79	436.53	2.746786e+001	2.934576e+000	45	15.5	3.559833e+000	0	0	0	0	0	0	26.5927	1	1	45.835	15.5
DATA	2395	30	17	0	0	ASCRP3003599	ASCRP3003599	7163.3	436.776	1.948938e+002	1.951675e+001	207	13	3.884790e+000	0	0	0	0	0	0	188.611	1	1	45.835	13.2703
DATA	2396	30	18	0	0	ASCRP3009352	ASCRP3009352	7188.53	436.75	4.904657e+002	4.905746e+001	453	16	4.125057e+000	0	0	0	0	0	0	474.595	1	1	47.5395	15.4667
DATA	2397	30	19	0	0	ASCRP3008302	ASCRP3008302	7213.94	436.506	2.245932e+002	2.248308e+001	238	15	5.005711e+000	0	0	0	0	0	0	217.349	1	1	49.5074	15.1667
DATA	2398	30	20	0	0	ASCRP3000823	ASCRP3000823	7239.14	436.338	1.569001e+002	1.572399e+001	171	13	4.682535e+000	0	0	0	0	0	0	151.88	1	1	47.5395	14.3636
DATA	2399	30	21	0	0	ASCRP3009319	ASCRP3009319	7264.44	435.986	2.337213e+001	2.555144e+000	41.5	16	3.262074e+000	0	0	0	0	0	0	22.6349	1	1	48.2044	15.0625
DATA	2400	30	22	0	0	ASCRP3007799	ASCRP3007799	7290	435.833	3.763014e+001	3.901948e+000	57	16	4.307113e+000	0	0	0	0	0	0	36.4649	1	1	46.8651	15.2683
DATA	2401	30	23	0	0	ASCRP3008476	ASCRP3008476	7315.46	436.386	2.103949e+002	2.106476e+001	221.5	16	3.289831e+000	0	0	0	0	0	0	204.008	1	1	47.5395	14.9333
DATA	2402	30	24	0	0	ASCRP3002049	ASCRP3002049	7340.81	436.338	5.870881e+001	5.960625e+000	75	14	2.906394e+000	0	0	0	0	0	0	56.9745	1	1	46.5243	13.3667
DATA	2403	30	25	0	0	ASCRP3008823	ASCRP3008823	7366.21	436.788	3.122928e+001	3.288253e+000	49	16	4.682795e+000	0	0	0	0	0	0	30.3335	1	1	46.1809	16
DATA	2404	30	26	0	0	ASCRP3007754	ASCRP3007754	7391.45	436.521	4.539278e+001	4.654317e+000	65	15	4.061032e+000	0	0	0	0	0	0	44.1389	1	1	49.1849	16.5882
DATA	2405	30	27	0	0	Negative018	Negative018	7417.33	436.5	1.043820e+000	1.027203e+000	19	14	3.518308e+000	0	0	0	1	0	0	-0.19809	0	0	65	15.3871
DATA	2406	30	28	0	0	ASCRP3012802	ASCRP3012802	7442.45	436.605	9.304310e+001	9.360706e+000	105	16	5.391458e+000	0	0	0	0	0	0	90.6876	1	1	49.8279	16.6333
DATA	2407	30	29	0	0	ASCRP3011482	ASCRP3011482	7467.82	436.333	1.053600e+002	1.058570e+001	120.5	16	5.450110e+000	0	0	0	0	0	0	102.83	1	1	47.5395	16.3704
DATA	2408	30	30	0	0	ASCRP3004245	ASCRP3004245	7493.44	436.479	3.428608e+001	3.578036e+000	51	15.5	3.650978e+000	0	0	0	0	0	0	33.5078	1	1	48.2044	15.3438
DATA	2409	30	31	0	0	ASCRP3007953	ASCRP3007953	7518.73	436.521	1.229704e+001	1.598828e+000	30	17	4.148494e+000	0	0	0	0	0	0	12.0347	1	1	47.2035	16.72
DATA	2410	30	32	0	0	ASCRP3004293	ASCRP3004293	7544.19	436.5	1.725469e+001	2.004570e+000	35	16.5	4.599085e+000	0	0	0	0	0	0	16.911	1	1	47.8731	16.3611
DATA	2411	30	33	0	0	ASCRP3000471	ASCRP3000471	7569.25	435.827	7.153931e+000	1.244833e+000	26	16.5	5.795798e+000	0	0	0	0	0	0	7.02236	1	1	40.6843	16.5357
DATA	2412	30	34	0	0	ASCRP3013225	ASCRP3013225	7594.95	436.405	7.855494e+001	7.921090e+000	95	16	3.666764e+000	0	0	0	0	0	0	77.2202	1	1	48.8603	15.6129
DATA	2413	30	35	0	0	ASCRP3002172	ASCRP3002172	7620.37	436.37	5.053857e+002	5.054877e+001	517	15	5.109235e+000	0	0	0	0	0	0	497.552	1	1	48.2044	15.6765
DATA	2414	30	36	0	0	ASCRP3011830	ASCRP3011830	7645.63	436.127	8.714637e+001	8.773452e+000	105	16	5.023172e+000	0	0	0	0	0	0	85.928	1	1	47.5395	17.0323
DATA	2415	30	37	0	0	ASCRP3006107	ASCRP3006107	7670.83	436.212	1.782436e+002	1.785310e+001	192.5	18	4.993936e+000	0	0	0	0	0	0	176.013	1	1	45.835	17.2424
DATA	2417	30	39	0	0	ASCRP3008067	ASCRP3008067	7721.69	436.108	1.158794e+002	1.163184e+001	134	16	5.027345e+000	0	0	0	0	0	0	114.775	1	1	45.835	16.875
DATA	2418	30	40	1028	1	(+)E1A_r60_a107	E1A_r60_a107	7747.31	435.954	1.750574e+001	2.020098e+000	35	15.5	4.081701e+000	0	0	0	0	0	0	17.3649	1	1	45.4864	14.7188
DATA	2419	30	41	0	0	ASCRP3008404	ASCRP3008404	7772.58	436.427	6.707838e+003	6.707845e+002	6662	16	4.499104e+000	0	0	0	0	0	0	6662.94	1	1	57.5363	16.375
DATA	2420	30	42	0	0	ASCRP3006587	ASCRP3006587	7798.11	436.5	2.473441e+001	2.669942e+000	44	16	4.466349e+000	0	0	0	0	0	0	24.6034	1	1	65	15.6552
DATA	2421	30	43	0	0	ASCRP3008074	ASCRP3008074	7823.55	436.192	3.184578e+002	3.186160e+001	349	15	3.707933e+000	0	0	0	0	0	0	317.221	1	1	48.2044	15.0345
DATA	2422	30	44	1028	1	(+)E1A_r60_n11	E1A_r60_n11	7848.77	436.016	1.730025e+001	1.999523e+000	36	15	3.566746e+000	0	0	0	0	0	0	17.2562	1	1	45.4864	15.3103
DATA	2423	30	45	0	0	ASCRP3006512	ASCRP3006512	7873.96	436.103	1.424287e+001	1.741025e+000	34	13.5	4.276247e+000	0	0	0	0	0	0	14.2246	1	1	46.8651	14.8125
DATA	2424	30	46	0	0	ASCRP3010549	ASCRP3010549	7899.51	435.766	3.810489e+000	1.070132e+000	21	17	5.591602e+000	0	0	0	0	0	0	3.81052	1	0	39.0882	16.8621
DATA	2425	30	47	0	0	ASCRP3010340	ASCRP3010340	7924.57	436.185	2.400136e+001	2.599696e+000	44	17	4.618392e+000	0	0	0	0	0	0	24.0282	1	1	41.8414	15.2727
DATA	2426	30	48	0	0	ASCRP3008108	ASCRP3008108	7950.48	436.147	1.133310e+002	1.137694e+001	130	16	5.091105e+000	0	0	0	0	0	0	113.589	1	1	49.8279	15.125
DATA	2427	30	49	0	0	ASCRP3002464	ASCRP3002464	7976.05	436.15	5.310375e+001	5.403091e+000	71.5	15	4.182657e+000	0	0	0	0	0	0	53.2823	1	1	49.8279	14.8065
DATA	2428	30	50	0	0	ASCRP3003437	ASCRP3003437	8001.42	436.427	1.995862e+001	2.230436e+000	38	16	2.755201e+000	0	0	0	0	0	0	20.0452	1	1	57.5363	15.3448
DATA	2429	30	51	0	0	ASCRP3012086	ASCRP3012086	8026.43	436.288	2.827679e+001	2.997539e+000	47	15.5	4.742205e+000	0	0	0	0	0	0	28.4268	1	1	48.5334	15.8333
DATA	2430	30	52	0	0	A_23_P25019	NM_000946	8052.23	436.129	8.587012e+001	8.644328e+000	106	15	4.693424e+000	0	0	0	0	0	0	86.4064	1	1	44.7812	15.3125
DATA	2431	30	53	0	0	ASCRP3004967	ASCRP3004967	8077.51	435.8	8.607282e+001	8.664364e+000	104	15	3.272938e+000	0	0	0	0	0	0	86.6865	1	1	45.4864	15.0455
DATA	2432	30	54	0	0	ASCRP3004499	ASCRP3004499	8102.77	436.116	7.338496e+001	7.405267e+000	89.5	13	3.424296e+000	0	0	0	0	0	0	73.9619	1	1	46.5243	13.625
DATA	2433	30	55	0	0	ASCRP3012764	ASCRP3012764	8128.22	436.082	4.153558e+001	4.270255e+000	61	15	4.118931e+000	0	0	0	0	0	0	41.8924	1	1	47.8731	15.0323
DATA	2434	30	56	0	0	ASCRP3009063	ASCRP3009063	8153.78	436.106	9.570810e+002	9.571323e+001	984	15	5.008102e+000	0	0	0	0	0	0	965.937	1	1	50.1463	15.5946
DATA	2435	30	57	0	0	ASCRP3008790	ASCRP3008790	8178.91	436.087	1.327639e+002	1.331327e+001	151	15	4.325619e+000	0	0	0	0	0	0	134.072	1	1	46.8651	15.8049
DATA	2436	30	58	0	0	ASCRP3011017	ASCRP3011017	8204.5	436	8.384674e+001	8.442881e+000	105	15	3.677871e+000	0	0	0	0	0	0	84.7203	1	1	54.1152	15.4412
DATA	2437	30	59	0	0	ASCRP3009847	ASCRP3009847	8229.79	435.873	3.369523e+002	3.370975e+001	355.5	15	4.635994e+000	0	0	0	0	0	0	340.634	1	1	46.8651	15.5143
DATA	2438	30	60	0	0	ASCRP3004939	ASCRP3004939	8255.28	435.939	3.071357e+002	3.072949e+001	333	16	4.028420e+000	0	0	0	0	0	0	310.625	1	1	49.5074	15.8824
DATA	2439	30	61	0	0	ASCRP3008907	ASCRP3008907	8280.65	435.88	1.774723e+002	1.777473e+001	199	15	2.570676e+000	0	0	0	0	0	0	179.56	1	1	48.8603	15.5862
DATA	2440	30	62	66	-1	(-)3xSLv1	NegativeControl	8306	436	1.004032e+000	9.880487e-001	18	15	5.367178e+000	0	0	0	0	0	0	-2.07917	0	0	65	14.7353
DATA	2441	30	63	0	1	RC10	RC10	8331.5	436	1.003725e+000	9.877470e-001	18	14	4.925029e+000	0	0	0	0	0	0	-1.87513	0	0	54.1152	14.4516
DATA	2442	30	64	0	0	ASCRP3009295	ASCRP3009295	8356.5	436	6.968035e+000	1.208579e+000	26	15	4.477543e+000	0	0	0	0	0	0	7.05634	1	1	54.1152	15.375
DATA	2443	30	65	0	0	ASCRP3010960	ASCRP3010960	8382.44	435.971	7.605066e+001	7.668877e+000	96	14	3.536230e+000	0	0	0	0	0	0	77.0333	1	1	47.5395	15.1724
DATA	2444	30	66	0	1	RC3	RC3	8407.5	436	1.003010e+000	9.870430e-001	15.5	17.5	3.847824e+000	0	0	0	0	0	0	-3.29855	0	0	65	17.2333
DATA	2445	30	67	0	0	ASCRP3006325	ASCRP3006325	8433	436	3.704804e+002	3.706118e+001	364	15	4.124002e+000	0	0	0	0	0	0	375.415	1	1	54.9904	14.6897
DATA	2446	30	68	0	0	ASCRP3004139	ASCRP3004139	8458.35	435.914	3.556258e+002	3.557627e+001	380.5	16	4.408798e+000	0	0	0	0	0	0	360.429	1	1	49.5074	15
DATA	2447	30	69	0	0	ASCRP3004104	ASCRP3004104	8483.69	435.986	8.975240e+001	9.029294e+000	110	14	4.998814e+000	0	0	0	0	0	0	90.9792	1	1	47.2035	14.5217
DATA	2448	30	70	0	0	CUST_9_PI418767722	NM_003746	8509.25	436	1.967570e+003	1.967595e+002	2007	17	5.038476e+000	0	0	0	0	0	0	1994.8	1	1	49.1849	16.8571
DATA	2449	30	71	0	0	ASCRP3010744	ASCRP3010744	8534.91	436.104	3.985893e+001	4.106082e+000	61	15	4.217985e+000	0	0	0	0	0	0	40.4171	1	1	46.8651	15.4839
DATA	2450	30	72	0	0	ASCRP3005611	ASCRP3005611	8560.06	436.116	5.101704e+001	5.196113e+000	73	16	5.581020e+000	0	0	0	0	0	0	51.7411	1	1	46.8651	16.8276
DATA	2451	30	73	0	0	Negative024	Negative024	8585.5	436	1.001735e+000	9.857879e-001	18	14	4.962765e+000	0	0	0	0	0	0	-0.817097	0	0	65	15.375
DATA	2452	30	74	0	0	ASCRP3004435	ASCRP3004435	8610.76	436	8.769037e+002	8.769591e+001	903	15	4.883980e+000	0	0	0	0	0	0	889.76	1	1	46.8651	15.875
DATA	2453	30	75	0	0	CUST_5_PI418767722	NM_000841	8635.97	435.791	1.991552e+001	2.221940e+000	39	15	4.411523e+000	0	0	0	0	0	0	20.2135	1	1	46.1809	14.6667
DATA	2454	30	76	0	0	ASCRP3011791	ASCRP3011791	8661.5	436	1.627800e+001	1.902591e+000	34.5	14	2.875092e+000	0	0	0	0	0	0	16.5268	1	1	54.1152	13.1154
DATA	2455	30	77	0	0	ASCRP3006117	ASCRP3006117	8686.66	435.983	1.276815e+001	1.612333e+000	32	15	4.663825e+000	0	0	0	0	0	0	12.9683	1	1	43.3362	15.8857
DATA	2456	30	78	0	0	ASCRP3008294	ASCRP3008294	8712.62	435.647	6.308056e+001	6.384354e+000	82	15	4.569124e+000	0	0	0	0	0	0	64.1013	1	1	46.5243	16.4242
DATA	2457	30	79	0	0	ASCRP3007509	ASCRP3007509	8737.91	435.569	3.219037e+001	3.365940e+000	49.5	16	3.269464e+000	0	0	0	0	0	0	32.7291	1	1	44.7812	16.5758
DATA	2458	30	80	0	0	Negative060	Negative060	8763.39	435.931	9.988299e-001	9.877660e-001	19	16.5	4.176427e+000	0	0	0	0	0	0	0.993243	0	0	53.8203	16.9063
DATA	2459	30	81	0	0	ASCRP3011226	ASCRP3011226	8788.85	435.776	8.590718e+001	8.646683e+000	105	15.5	3.003860e+000	0	0	0	0	0	0	87.4648	1	1	46.1809	15.6471
DATA	2460	30	82	0	0	ASCRP3006525	ASCRP3006525	8814.13	435.882	4.278302e+001	4.389411e+000	62.5	15	4.465197e+000	0	0	0	0	0	0	43.5959	1	1	46.8651	15.5224
DATA	2461	31	1	0	0	ASCRP3009288	ASCRP3009288	6744.39	444.069	7.340145e+001	7.406451e+000	92	15	4.711975e+000	0	0	0	0	0	0	74.23	1	1	53.8203	15.3388
DATA	2462	31	2	0	0	ASCRP3002743	ASCRP3002743	6769.5	444	1.790750e+002	1.793510e+001	201	14.5	4.304221e+000	0	0	0	0	0	0	180.053	1	1	54.1152	15.5263
DATA	2463	31	3	0	0	Negative048	Negative048	6795.13	444.19	1.894698e+001	2.142399e+000	38	16	4.797504e+000	0	0	0	0	0	0	18.947	1	1	45.4864	16.1176
DATA	2464	31	4	0	0	ASCRP3008787	ASCRP3008787	6820.28	444.145	3.027083e+001	3.189501e+000	48	13.5	4.789356e+000	0	0	0	0	0	0	30.1253	1	1	48.8603	14.6
DATA	2465	31	5	0	0	A_23_P10385	NM_016448	6845.76	444.226	2.474681e+001	2.672595e+000	44	16	5.294202e+000	0	0	0	0	0	0	24.5184	1	1	45.1352	16.1714
DATA	2466	31	6	0	0	ASCRP3003683	ASCRP3003683	6871.39	444.069	3.765699e+001	3.899663e+000	56	18	6.334908e+000	0	0	0	0	0	0	37.1609	1	1	53.8203	18.1481
DATA	2467	31	7	1028	1	(+)E1A_r60_a135	E1A_r60_a135	6896.5	444	2.451520e+000	1.046050e+000	21	14	4.115013e+000	0	0	0	0	0	0	2.41074	1	0	54.1152	14
DATA	2468	31	8	0	0	ASCRP3008182	ASCRP3008182	6922.35	444.306	2.056698e+001	2.295853e+000	40	14	4.298818e+000	0	0	0	0	0	0	20.1586	1	1	47.5395	13.8125
DATA	2469	31	9	0	0	ASCRP3002007	ASCRP3002007	6947.3	443.9	4.873352e+001	4.979565e+000	67	12.5	4.270608e+000	0	0	0	0	0	0	47.6383	1	1	47.2035	13.6429
DATA	2470	31	10	0	0	ASCRP3007105	ASCRP3007105	6972.5	444	6.268909e+000	1.201923e+000	25	14	2.720683e+000	0	0	0	0	0	0	6.11309	1	1	65	13.9286
DATA	2471	31	11	0	0	ASCRP3005291	ASCRP3005291	6997.91	444.104	9.559138e+001	9.614220e+000	112	15	5.392737e+000	0	0	0	0	0	0	93.0178	1	1	46.8651	15.2333
DATA	2472	31	12	0	0	ASCRP3002137	ASCRP3002137	7023.35	444.12	7.866999e+001	7.934075e+000	91	15	4.791464e+000	0	0	0	0	0	0	76.4152	1	1	48.8603	15.3793
DATA	2473	31	13	0	0	ASCRP3007522	ASCRP3007522	7048.94	443.975	1.488320e+002	1.491887e+001	164	15	4.342916e+000	0	0	0	0	0	0	144.354	1	1	49.8279	14.9667
DATA	2474	31	14	0	0	ASCRP3007691	ASCRP3007691	7074.22	444.096	1.554013e+002	1.557438e+001	170	15	3.144450e+000	0	0	0	0	0	0	150.544	1	1	47.8731	15.4643
DATA	2475	31	15	0	0	ASCRP3003253	ASCRP3003253	7099.5	444	1.948920e+001	2.205856e+000	39	15	3.732903e+000	0	0	0	0	0	0	18.8629	1	1	54.1152	15.1053
DATA	2476	31	16	0	0	Negative060	Negative060	7125.09	443.935	1.050623e+000	1.033898e+000	17	14	3.119143e+000	0	0	0	0	0	0	-1.9064	0	0	65	14.2941
DATA	2477	31	17	0	0	ASCRP3001447	ASCRP3001447	7150.44	444.027	7.140261e+001	7.214794e+000	88	15	4.215097e+000	0	0	0	0	0	0	69.0301	1	1	48.5334	14.7273
DATA	2478	31	18	0	0	Negative007	Negative007	7175.91	443.935	1.051321e+000	1.034584e+000	19	11	3.650306e+000	0	0	0	0	0	0	-0.521037	0	0	65	12.4839
DATA	2479	31	19	0	0	ASCRP3008432	ASCRP3008432	7201	443.797	6.119458e+001	6.206298e+000	77	15	4.667517e+000	0	0	0	0	0	0	59.149	1	1	46.8651	15
DATA	2480	31	20	0	0	ASCRP3004986	ASCRP3004986	7226.67	443.75	2.587440e+001	2.786544e+000	42	15	4.487875e+000	0	0	0	0	0	0	25.0139	1	1	47.5395	14.75
DATA	2481	31	21	0	0	ASCRP3008172	ASCRP3008172	7251.93	443.8	5.570527e+002	5.571487e+001	558	15	4.672106e+000	0	0	0	0	0	0	538.707	1	1	46.8651	14.6286
DATA	2482	31	22	0	0	ASCRP3009628	ASCRP3009628	7277.07	443.786	9.230504e+001	9.288186e+000	109	16	3.751023e+000	0	0	0	0	0	0	89.3097	1	1	46.8651	15.3333
DATA	2483	31	23	0	0	ASCRP3006986	ASCRP3006986	7302.84	443.897	6.559082e+001	6.639908e+000	82	16	4.206146e+000	0	0	0	0	0	0	63.5031	1	1	46.5243	15.725
DATA	2484	31	24	0	0	ASCRP3007859	ASCRP3007859	7328.22	443.986	2.499384e+001	2.704092e+000	44	14	3.094967e+000	0	0	0	0	0	0	24.2169	1	1	47.5395	14.6897
DATA	2485	31	25	0	0	ASCRP3008153	ASCRP3008153	7353.69	443.977	3.980877e+002	3.982213e+001	395	15	3.473791e+000	0	0	0	0	0	0	386.064	1	1	50.7771	14.8571
DATA	2486	31	26	0	0	ASCRP3002476	ASCRP3002476	7378.97	444.134	1.885070e+002	1.887882e+001	201	16	4.350601e+000	0	0	0	0	0	0	182.993	1	1	46.8651	16.6857
DATA	2487	31	27	0	0	ASCRP3010391	ASCRP3010391	7404.5	443.648	6.275394e+000	1.205181e+000	25	15	3.429482e+000	0	0	0	0	0	0	6.09907	1	1	57.5363	15.6571
DATA	2488	31	28	0	0	ASCRP3003913	ASCRP3003913	7429.64	443.923	2.331607e+001	2.548064e+000	42	15	4.822439e+000	0	0	0	0	0	0	22.6868	1	1	49.8279	16.5484
DATA	2489	31	29	0	0	ASCRP3012926	ASCRP3012926	7455.35	443.778	1.677106e+002	1.680244e+001	179	15	5.905476e+000	0	0	0	0	0	0	163.397	1	1	47.5395	16.5185
DATA	2490	31	30	0	0	ASCRP3009267	ASCRP3009267	7480.51	443.633	1.041495e+002	1.046527e+001	121	16.5	3.639660e+000	0	0	0	0	0	0	101.607	1	1	49.8279	16.1667
DATA	2491	31	31	0	0	Negative030	Negative030	7506	443.545	2.224197e+000	1.047473e+000	20.5	18	4.099297e+000	0	0	0	0	0	0	2.17294	1	0	55.8519	16.7143
DATA	2492	31	32	0	0	Negative021	Negative021	7531.42	443.573	5.674314e+000	1.169071e+000	26	16	4.874561e+000	0	0	0	0	0	0	5.55146	1	1	65	16.0571
DATA	2493	31	33	0	0	ASCRP3000988	ASCRP3000988	7556.99	443.541	2.478397e+002	2.480497e+001	264	16	5.169724e+000	0	0	0	0	0	0	242.832	1	1	48.5334	15.5429
DATA	2494	31	34	0	0	ASCRP3003992	ASCRP3003992	7582.42	443.573	4.611246e+000	1.118577e+000	24	16	5.217207e+000	0	0	0	0	0	0	4.52479	1	0	57.5363	16.5882
DATA	2495	31	35	0	0	ASCRP3010634	ASCRP3010634	7607.81	443.739	5.131059e+001	5.230992e+000	70.5	16	4.406008e+000	0	0	0	0	0	0	50.4232	1	1	46.5243	16.2903
DATA	2496	31	36	0	0	ASCRP3012044	ASCRP3012044	7632.83	443.942	2.663741e+001	2.850965e+000	45.5	16	4.417706e+000	0	0	0	0	0	0	26.215	1	1	46.8651	17.129
DATA	2497	31	37	0	0	Negative034	Negative034	7658.5	443.5	6.008824e+000	1.179090e+000	24	16	4.530423e+000	0	0	0	0	0	0	5.92299	1	1	57.5363	16.4839
DATA	2498	31	38	0	0	ASCRP3008604	ASCRP3008604	7683.72	443.8	1.535047e+002	1.538386e+001	177	14.5	3.932247e+000	0	0	0	0	0	0	151.532	1	1	49.1849	15.8529
DATA	2499	31	39	0	0	ASCRP3005762	ASCRP3005762	7709.33	443.5	3.208384e+001	3.364037e+000	51	15	4.738689e+000	0	0	0	0	0	0	31.7209	1	1	65	15.6
DATA	2500	31	40	0	0	ASCRP3001648	ASCRP3001648	7734.5	443.5	1.776602e+002	1.779471e+001	194.5	16	5.691911e+000	0	0	0	0	0	0	175.908	1	1	57.5363	16.2581
DATA	2501	31	41	0	0	ASCRP3013239	ASCRP3013239	7760	443.545	2.324153e+001	2.533524e+000	44	16	4.088741e+000	0	0	0	0	0	0	23.0458	1	1	55.8519	15.303
DATA	2502	31	42	0	0	ASCRP3003257	ASCRP3003257	7785.57	443.523	2.758807e+003	2.758825e+002	2767.5	16	4.854670e+000	0	0	0	0	0	0	2739.51	1	1	45.4864	16.1333
DATA	2503	31	43	0	0	ASCRP3000192	ASCRP3000192	7810.69	443.52	4.261734e+001	4.378781e+000	60	17.5	4.497354e+000	0	0	0	0	0	0	42.3776	1	1	49.1849	16.6786
DATA	2504	31	44	0	0	ASCRP3004312	ASCRP3004312	7836.26	443.757	7.621587e+001	7.687474e+000	93	16	3.421351e+000	0	0	0	0	0	0	75.8879	1	1	46.8651	15.6875
DATA	2505	31	45	0	0	ASCRP3005132	ASCRP3005132	7861.88	443.744	1.094486e+001	1.484553e+000	29	14	3.155578e+000	0	0	0	0	0	0	10.9122	1	1	49.8279	14.4286
DATA	2506	31	46	0	0	ASCRP3000578	ASCRP3000578	7887.22	443.286	4.614903e+001	4.722358e+000	64	14	4.709155e+000	0	0	0	0	0	0	46.0723	1	1	49.8279	15.3636
DATA	2507	31	47	0	0	ASCRP3009495	ASCRP3009495	7912.44	443.532	1.822289e+002	1.825034e+001	202	15	4.670694e+000	0	0	0	0	0	0	182.139	1	1	49.8279	15.1538
DATA	2508	31	48	0	0	ASCRP3000466	ASCRP3000466	7937.73	443.582	4.558101e+001	4.666367e+000	64	14.5	4.560643e+000	0	0	0	0	0	0	45.6109	1	1	50.7771	15.4412
DATA	2509	31	49	0	0	A_23_P252740	NM_024094	7963.61	443.818	8.643507e+000	1.320458e+000	26	14	4.914946e+000	0	0	0	0	0	0	8.65864	1	1	45.835	14.1852
DATA	2510	31	50	0	0	ASCRP3005316	ASCRP3005316	7988.55	443.53	1.487398e+003	1.487431e+002	1479.5	15	2.940711e+000	0	0	0	0	0	0	1491.6	1	1	51.4001	15.1724
DATA	2511	31	51	0	0	ASCRP3006405	ASCRP3006405	8014.13	443.5	1.407626e+002	1.411147e+001	162	16	4.320559e+000	0	0	0	0	0	0	141.302	1	1	49.8279	15.4571
DATA	2512	31	52	0	0	ASCRP3009329	ASCRP3009329	8039.5	443.705	4.326333e+001	4.439341e+000	63	14	4.863376e+000	0	0	0	0	0	0	43.4683	1	1	50.4627	15.037
DATA	2513	31	53	0	0	ASCRP3007228	ASCRP3007228	8064.78	443.75	7.252401e+001	7.320260e+000	91	15.5	4.760397e+000	0	0	0	0	0	0	72.9305	1	1	45.1352	15.0714
DATA	2514	31	54	0	0	Negative024	Negative024	8090.33	443.5	1.009651e+000	9.935787e-001	18	15	2.897587e+000	0	0	0	0	0	0	-0.696255	0	0	57.5363	14.3704
DATA	2515	31	55	0	0	ASCRP3004833	ASCRP3004833	8115.58	443.427	4.984850e+001	5.082758e+000	69	14	4.076244e+000	0	0	0	0	0	0	50.2088	1	1	57.5363	14.5172
DATA	2516	31	56	0	0	ASCRP3003594	ASCRP3003594	8141.29	443.384	1.203902e+002	1.207983e+001	139	14	4.901442e+000	0	0	0	0	0	0	121.346	1	1	48.5334	15.1
DATA	2517	31	57	0	0	ASCRP3010300	ASCRP3010300	8166.42	443.427	2.631774e+001	2.812350e+000	44	15	4.536827e+000	0	0	0	0	0	0	26.5433	1	1	57.5363	15.129
DATA	2518	31	58	0	0	ASCRP3007472	ASCRP3007472	8191.58	443.427	1.329853e+004	1.329853e+003	13313	15	4.189473e+000	0	0	0	0	0	0	13420.3	1	1	57.5363	15.9048
DATA	2519	31	59	0	0	ASCRP3013542	ASCRP3013542	8217.21	443.194	9.453246e+001	9.504983e+000	113	16	5.208348e+000	0	0	0	0	0	0	95.4515	1	1	47.5395	16.2424
DATA	2520	31	60	0	0	ASCRP3011462	ASCRP3011462	8242.5	443.5	8.178262e+001	8.237958e+000	101	15	4.475995e+000	0	0	0	0	0	0	82.6137	1	1	50.4627	15.5135
DATA	2521	31	61	0	0	ASCRP3012201	ASCRP3012201	8268.22	443.11	1.253185e+002	1.257085e+001	148	15	2.455668e+000	0	0	0	0	0	0	126.653	1	1	47.8731	15.303
DATA	2522	31	62	0	0	ASCRP3006477	ASCRP3006477	8293.57	443.157	5.156005e+001	5.250018e+000	70	16	4.804042e+000	0	0	0	0	0	0	52.1287	1	1	47.5395	16.3103
DATA	2523	31	63	0	0	ASCRP3000126	ASCRP3000126	8319.06	443.319	4.076374e+002	4.077573e+001	427	13.5	4.824787e+000	0	0	0	0	0	0	412.266	1	1	46.1809	13.9167
DATA	2524	31	64	0	0	ASCRP3009530	ASCRP3009530	8344.31	443.408	1.743130e+001	2.003897e+000	36.5	16	4.975646e+000	0	0	0	0	0	0	17.6344	1	1	47.5395	15.7813
DATA	2525	31	65	0	0	ASCRP3004663	ASCRP3004663	8369.95	443.093	1.596341e+002	1.599396e+001	180	14	4.486581e+000	0	0	0	0	0	0	161.544	1	1	46.8651	15.4
DATA	2526	31	66	0	0	ASCRP3012423	ASCRP3012423	8395.21	443.153	9.473890e+001	9.525263e+000	116	14	4.976823e+000	0	0	0	0	0	0	95.8949	1	1	47.5395	15.1892
DATA	2527	31	67	0	0	ASCRP3005478	ASCRP3005478	8420.71	443.113	4.102691e+002	4.103880e+001	436	15	4.144853e+000	0	0	0	0	0	0	415.369	1	1	49.1849	16.4138
DATA	2528	31	68	0	0	ASCRP3005344	ASCRP3005344	8445.94	443.188	3.102629e+001	3.255997e+000	49	16.5	4.985031e+000	0	0	0	0	0	0	31.4181	1	1	45.835	15.9643
DATA	2529	31	69	0	0	ASCRP3008701	ASCRP3008701	8471.45	443.099	2.895683e+001	3.059377e+000	49	13	5.185186e+000	0	0	0	0	0	0	29.3286	1	1	47.8731	13.3846
DATA	2530	31	70	0	0	AS_circRNA_control208	AS_circRNA_control208	8496.75	443.2	4.620441e+002	4.621495e+001	483.5	17	5.378160e+000	0	0	0	0	0	0	468.062	1	1	50.1463	16.0357
DATA	2531	31	71	0	0	ASCRP3003971	ASCRP3003971	8521.61	443.069	4.541414e+001	4.647418e+000	65	14.5	4.249763e+000	0	0	0	0	0	0	46.0151	1	1	53.8203	15.4375
DATA	2532	31	72	0	0	ASCRP3011986	ASCRP3011986	8547.72	443.093	1.484442e+001	1.782471e+000	34	16	6.053607e+000	0	0	0	0	0	0	15.0441	1	1	48.8603	16.6154
DATA	2533	31	73	0	0	ASCRP3008351	ASCRP3008351	8572.5	443	4.280333e+000	1.075358e+000	23	16.5	5.633998e+000	0	0	0	0	0	0	4.33891	1	0	54.1152	16.5
DATA	2534	31	74	0	0	ASCRP3004867	ASCRP3004867	8598.38	443.028	4.923790e+001	5.021592e+000	70	15.5	5.586604e+000	0	0	0	0	0	0	49.9248	1	1	48.2044	15.9167
DATA	2535	31	75	0	0	ASCRP3002236	ASCRP3002236	8623.69	443	3.203058e+001	3.351369e+000	52.5	15	5.317551e+000	0	0	0	0	0	0	32.4871	1	1	46.1809	15.2593
DATA	2536	31	76	1028	1	(+)E1A_r60_a104	E1A_r60_a104	8648.5	443	3.985685e+000	1.063155e+000	23	13	3.515863e+000	0	0	0	0	0	0	4.04384	1	0	54.1152	13.1935
DATA	2537	31	77	0	0	Negative010	Negative010	8674.59	443.092	1.885065e+002	1.887638e+001	215	13.5	4.492645e+000	0	0	0	0	0	0	191.335	1	1	49.1849	13.9643
DATA	2538	31	78	0	0	ASCRP3000966	ASCRP3000966	8700.03	443.076	1.523895e+001	1.814386e+000	35	15	4.016928e+000	0	0	0	0	0	0	15.4749	1	1	46.8651	15.4167
DATA	2539	31	79	0	0	ASCRP3008053	ASCRP3008053	8724.92	443.245	7.376839e+001	7.442209e+000	95.5	16	3.889818e+000	0	0	0	0	0	0	74.95	1	1	40.6843	16.4545
DATA	2540	31	80	0	0	ASCRP3009720	ASCRP3009720	8750.88	443.095	1.320581e+002	1.324239e+001	153	16	4.248217e+000	0	0	0	0	0	0	134.262	1	1	47.5395	16.2121
DATA	2541	31	81	0	0	ASCRP3010195	ASCRP3010195	8775.96	442.962	8.884416e+000	1.324897e+000	27.5	15	3.421256e+000	0	0	0	0	0	0	9.03931	1	1	41.0736	15.1471
DATA	2542	31	82	0	0	ASCRP3010032	ASCRP3010032	8801.87	442.757	1.656677e+001	1.925854e+000	34	15	3.891457e+000	0	0	0	0	0	0	16.8703	1	1	46.5243	14.2444
DATA	2543	32	1	0	0	ASCRP3010051	ASCRP3010051	6756.54	451.824	3.996316e+002	3.997550e+001	399.5	16	4.248616e+000	0	0	0	0	0	0	402.339	1	1	48.8603	16.3636
DATA	2544	32	2	0	0	ASCRP3013037	ASCRP3013037	6782.04	451.882	2.697848e+001	2.876822e+000	45.5	16	5.241069e+000	0	0	0	0	0	0	27.0093	1	1	46.8651	17.4706
DATA	2545	32	3	0	0	ASCRP3009130	ASCRP3009130	6807.5	451.5	4.496724e+002	4.497845e+001	452	16	4.513581e+000	0	0	0	0	0	0	447.932	1	1	49.1849	16.2
DATA	2546	32	4	0	0	ASCRP3009518	ASCRP3009518	6833.11	451.5	1.420243e+001	1.741923e+000	30.5	15.5	4.723044e+000	0	0	0	0	0	0	14.0818	1	1	56.9804	16.0833
DATA	2547	32	5	0	0	ASCRP3007441	ASCRP3007441	6858.5	451.5	4.768739e+001	4.875099e+000	65	16	5.284499e+000	0	0	0	0	0	0	47.0857	1	1	57.5363	17.1852
DATA	2548	32	6	0	0	CUST_14_PI418767722	NM_004309	6883.74	451.58	3.241904e+002	3.243497e+001	337	17	3.755884e+000	0	0	0	0	0	0	318.906	1	1	46.8651	15.76
DATA	2549	32	7	0	0	ASCRP3001123	ASCRP3001123	6909.42	451.573	4.225667e+000	1.104072e+000	23	14	4.756773e+000	0	0	0	0	0	0	4.14279	1	0	57.5363	14.7576
DATA	2550	32	8	0	0	ASCRP3008660	ASCRP3008660	6934.57	451.392	5.299766e+002	5.300753e+001	527	15.5	5.257815e+000	0	0	0	0	0	0	518.08	1	1	49.1849	15.2692
DATA	2551	32	9	0	0	CUST_11_PI418767722	NM_001003	6959.87	451.573	9.209924e+001	9.266856e+000	107	14	4.159198e+000	0	0	0	1	0	0	89.797	1	1	49.1849	13.9677
DATA	2552	32	10	66	-1	(-)3xSLv1	NegativeControl	6985.5	451.5	1.044581e+000	1.027952e+000	19	15	4.070197e+000	0	0	0	0	0	0	-0.138362	0	0	57.5363	14.931
DATA	2553	32	11	0	0	A_23_P253524	NM_001813	7010.71	451.435	6.924081e+001	7.000256e+000	86.5	17	4.149513e+000	0	0	0	0	0	0	67.2307	1	1	46.8651	16.4615
DATA	2554	32	12	0	0	ASCRP3008770	ASCRP3008770	7036.25	451.456	1.665635e+002	1.668827e+001	183	13	2.798663e+000	0	0	0	0	0	0	161.466	1	1	46.8651	13.7586
DATA	2555	32	13	0	0	ASCRP3006420	ASCRP3006420	7061.57	451.395	2.860746e+002	2.862610e+001	298	15.5	3.308969e+000	0	0	0	0	0	0	276.959	1	1	49.5074	15.5833
DATA	2556	32	14	0	0	ASCRP3007542	ASCRP3007542	7087.07	451.569	6.729322e+001	6.808301e+000	85	15	2.961446e+000	0	0	0	0	0	0	65.0792	1	1	48.2044	15.4375
DATA	2557	32	15	0	0	ASCRP3001042	ASCRP3001042	7112.56	451.742	3.023184e+001	3.195399e+000	49	15.5	4.423423e+000	0	0	0	0	0	0	29.2135	1	1	46.1809	15.35
DATA	2558	32	16	0	0	ASCRP3012565	ASCRP3012565	7137.69	451.607	2.078828e+002	2.081404e+001	216	16	3.793817e+000	0	0	0	0	0	0	200.777	1	1	52.0157	15.9706
DATA	2559	32	17	0	0	ASCRP3010373	ASCRP3010373	7163.06	451.403	7.923952e+001	7.991349e+000	94	13	2.872067e+000	0	0	0	0	0	0	76.5091	1	1	46.1809	13.0345
DATA	2560	32	18	0	0	ASCRP3011223	ASCRP3011223	7188.56	451.532	4.339508e+001	4.461417e+000	62	14	4.295031e+000	0	0	0	0	0	0	41.8945	1	1	49.8279	14.2963
DATA	2561	32	19	0	0	ASCRP3000704	ASCRP3000704	7212.89	451.132	4.030423e+001	4.161361e+000	57	16	4.591865e+000	0	0	0	0	0	0	38.916	1	1	40.6843	16.0909
DATA	2562	32	20	0	0	ASCRP3011636	ASCRP3011636	7239.42	451.427	4.886287e+000	1.144934e+000	24	15	4.556785e+000	0	0	0	0	0	0	4.71909	1	0	57.5363	14.25
DATA	2563	32	21	0	0	ASCRP3013173	ASCRP3013173	7264.69	450.818	3.319532e+002	3.321145e+001	333	17.5	3.046309e+000	0	0	0	0	0	0	320.761	1	1	48.8603	17
DATA	2564	32	22	0	0	ASCRP3000715	ASCRP3000715	7290.33	451.5	4.865287e+000	1.143088e+000	24	16	3.952655e+000	0	0	0	0	0	0	4.70358	1	0	57.5363	15.4615
DATA	2565	32	23	0	0	ASCRP3005054	ASCRP3005054	7315.58	451.427	2.149415e+001	2.385028e+000	39	15	3.073967e+000	0	0	0	0	0	0	20.795	1	1	57.5363	15.3333
DATA	2566	32	24	0	1	ETG10_195139	ETG10_195139	7340.75	451.25	2.449344e+002	2.451520e+001	249	14.5	2.639495e+000	0	0	0	0	0	0	237.173	1	1	49.5074	14.6786
DATA	2567	32	25	0	0	ASCRP3004579	ASCRP3004579	7366.26	451.391	9.089988e+001	9.148354e+000	107	16	4.515163e+000	0	0	0	0	0	0	88.1032	1	1	46.8651	16.6207
DATA	2568	32	26	0	0	ASCRP3013365	ASCRP3013365	7391.63	451.36	1.404388e+002	1.408165e+001	153.5	14	3.516954e+000	0	0	0	0	0	0	136.264	1	1	48.8603	14.9
DATA	2569	32	27	0	0	ASCRP3003826	ASCRP3003826	7417.03	451.289	1.233003e+002	1.237293e+001	139	16	3.628703e+000	0	0	0	0	0	0	119.774	1	1	49.1849	16.1034
DATA	2570	32	28	0	0	ASCRP3011292	ASCRP3011292	7442.49	451.367	2.288414e+002	2.290723e+001	243	15	4.879500e+000	0	0	0	0	0	0	222.571	1	1	49.8279	15.5714
DATA	2571	32	29	0	0	ASCRP3001952	ASCRP3001952	7467.69	451.338	6.733161e+001	6.811010e+000	84	17	5.144859e+000	0	0	0	0	0	0	65.5716	1	1	48.5334	15.8929
DATA	2572	32	30	0	0	ASCRP3010301	ASCRP3010301	7493.33	451.212	2.928816e+001	3.103133e+000	48	17	3.717553e+000	0	0	0	0	0	0	28.5623	1	1	45.4864	15.9655
DATA	2573	32	31	0	0	ASCRP3006874	ASCRP3006874	7518.61	451.069	2.420344e+004	2.420344e+003	23104	18.5	4.627996e+000	0	0	0	0	0	0	23637.2	1	1	53.8203	17.4688
DATA	2574	32	32	0	0	ASCRP3005512	ASCRP3005512	7544	451.211	8.801307e+001	8.860502e+000	102.5	16.5	4.550510e+000	0	0	0	0	0	0	86.077	1	1	46.8651	16.0833
DATA	2575	32	33	0	0	ASCRP3006361	ASCRP3006361	7569.62	451.074	3.138256e+001	3.300150e+000	48	17	5.018788e+000	0	0	0	0	0	0	30.7386	1	1	46.1809	16.6
DATA	2576	32	34	0	0	ASCRP3007599	ASCRP3007599	7594.84	451.1	4.931894e+001	5.036152e+000	67	16	3.185636e+000	0	0	0	0	0	0	48.3787	1	1	46.8651	16.3
DATA	2577	32	35	0	0	ASCRP3004090	ASCRP3004090	7620.5	451	6.721423e+000	1.219764e+000	25	17	4.584725e+000	0	0	0	0	0	0	6.60345	1	1	54.1152	17.3448
DATA	2578	32	36	0	0	ASCRP3003921	ASCRP3003921	7645.63	451.127	4.272792e+002	4.274001e+001	441	15	3.771426e+000	0	0	0	0	0	0	420.403	1	1	47.5395	16.0968
DATA	2579	32	37	0	0	ASCRP3001705	ASCRP3001705	7671.09	451.104	1.646701e+002	1.649825e+001	180	14	4.951275e+000	0	0	0	0	0	0	162.267	1	1	46.8651	16.5313
DATA	2580	32	38	0	0	ASCRP3010876	ASCRP3010876	7696.63	451.07	3.792486e+001	3.925515e+000	57	17	3.910284e+000	0	0	0	0	0	0	37.4282	1	1	47.5395	16.9032
DATA	2581	32	39	0	0	CUST_13_PI418767722	NM_005022	7721.91	451.065	6.442342e+004	6.442342e+003	65180	17.5	5.312833e+000	0	0	0	0	1	0	63674.2	1	1	54.4085	18.3214
DATA	2582	32	40	0	1	RC8	RC8	7747.5	451	1.026604e+000	1.010261e+000	17	16	4.802053e+000	0	0	0	0	0	0	-1.46149	0	0	54.1152	15.9706
DATA	2583	32	41	0	0	ASCRP3005205	ASCRP3005205	7772.93	450.792	1.623235e+002	1.626366e+001	177	17	5.078238e+000	0	0	0	0	0	0	160.912	1	1	46.8651	16.7333
DATA	2584	32	42	0	0	ASCRP3003726	ASCRP3003726	7798.09	451.065	4.975211e+001	5.076178e+000	67.5	15.5	4.792383e+000	0	0	0	0	0	0	49.3865	1	1	54.4085	15.8214
DATA	2585	32	43	0	0	ASCRP3010043	ASCRP3010043	7823.2	450.6	5.210244e+000	1.132892e+000	24	15.5	2.999808e+000	0	0	0	0	0	0	5.17932	1	1	42.9674	16.0333
DATA	2586	32	44	0	0	ASCRP3009956	ASCRP3009956	7848.78	451	1.110799e+002	1.115333e+001	127	14	3.321333e+000	0	0	0	0	0	0	110.563	1	1	46.1809	14.5313
DATA	2587	32	45	0	0	ASCRP3002251	ASCRP3002251	7874.37	451.014	6.324118e+001	6.403219e+000	80	13.5	3.350073e+000	0	0	0	0	0	0	63.0287	1	1	47.2035	14.5333
DATA	2588	32	46	0	0	ASCRP3013393	ASCRP3013393	7899.58	451.069	7.459241e+001	7.526259e+000	93.5	16	4.158422e+000	0	0	0	0	0	0	74.4329	1	1	48.2044	15.6774
DATA	2589	32	47	0	0	A_23_P82738	NM_012415	7924.97	450.609	3.420122e+001	3.563567e+000	52.5	14	4.127211e+000	0	0	0	0	0	0	34.1709	1	1	45.1352	14.7647
DATA	2590	32	48	0	0	ASCRP3000612	ASCRP3000612	7950.61	451	1.869009e+001	2.119618e+000	36	15.5	5.215463e+000	0	0	0	0	0	0	18.694	1	1	44.7812	15.3571
DATA	2591	32	49	0	0	ASCRP3009424	ASCRP3009424	7975.86	450.986	1.045235e+002	1.049995e+001	123	14	4.195940e+000	0	0	0	0	0	0	104.658	1	1	46.8651	13.9655
DATA	2592	32	50	0	0	ASCRP3001069	ASCRP3001069	8001.42	450.646	2.894302e+001	3.061416e+000	49	15	3.713083e+000	0	0	0	0	0	0	29.0115	1	1	45.1352	14.9706
DATA	2593	32	51	0	0	ASCRP3012168	ASCRP3012168	8026.8	451	5.171263e+001	5.266442e+000	72	16	4.160748e+000	0	0	0	0	0	0	51.8828	1	1	49.1849	16.6129
DATA	2594	32	52	0	0	ASCRP3010495	ASCRP3010495	8052.1	451.014	1.316965e+002	1.320724e+001	148	15	4.378350e+000	0	0	0	0	0	0	132.249	1	1	46.8651	14.7931
DATA	2595	32	53	0	0	ASCRP3009555	ASCRP3009555	8077.36	450.921	1.681005e+001	1.953391e+000	34	16	5.248272e+000	0	0	0	0	0	0	16.8951	1	1	44.7812	15.9375
DATA	2596	32	54	0	0	ASCRP3001762	ASCRP3001762	8102.94	450.969	5.379191e+001	5.470291e+000	74	15	2.899325e+000	0	0	0	0	0	0	54.1069	1	1	45.835	14.4643
DATA	2597	32	55	0	0	ASCRP3011328	ASCRP3011328	8128.46	450.761	4.587493e+001	4.693823e+000	65	15	4.724308e+000	0	0	0	0	0	0	46.1788	1	1	46.5243	15.3704
DATA	2598	32	56	0	0	ASCRP3012136	ASCRP3012136	8153.32	450.938	1.917463e+001	2.159233e+000	38	15	3.501134e+000	0	0	0	0	0	0	19.314	1	1	45.4864	15.0357
DATA	2599	32	57	0	0	ASCRP3004522	ASCRP3004522	8179.21	450.838	2.391576e+002	2.393633e+001	259.5	15	4.460033e+000	0	0	0	0	0	0	241.051	1	1	46.1809	15.3243
DATA	2600	32	58	0	0	ASCRP3009368	ASCRP3009368	8204.5	451	1.689571e+001	1.959064e+000	34	16	4.782980e+000	0	0	0	0	0	0	17.0387	1	1	54.1152	16.5758
DATA	2601	32	59	0	0	ASCRP3013585	ASCRP3013585	8229.79	450.806	8.896016e+001	8.951052e+000	108	15	4.190312e+000	0	0	0	0	0	0	89.7614	1	1	47.5395	14.6061
DATA	2602	32	60	0	1	ETG10_234183	ETG10_234183	8255.33	451.045	1.328688e+001	1.657339e+000	32	15	3.977602e+000	0	0	0	0	0	0	13.4124	1	1	45.835	15.8919
DATA	2603	32	61	0	0	ASCRP3009681	ASCRP3009681	8280.86	450.808	4.919508e+002	4.920505e+001	507	15	3.477455e+000	0	0	0	0	0	0	496.824	1	1	47.5395	15.7059
DATA	2604	32	62	0	0	ASCRP3002586	ASCRP3002586	8306.3	450.565	2.723664e+001	2.897935e+000	47	15	4.793314e+000	0	0	0	0	0	0	27.5176	1	1	46.1809	14.7
DATA	2605	32	63	0	0	ASCRP3005040	ASCRP3005040	8331.64	451.075	3.013826e+001	3.172110e+000	48	16	5.069039e+000	0	0	0	0	0	0	30.4577	1	1	45.835	15.8148
DATA	2606	32	64	0	0	ASCRP3004257	ASCRP3004257	8357.03	450.644	1.627268e+001	1.904321e+000	34	16	4.629786e+000	0	0	0	0	0	0	16.451	1	1	49.1849	15.2222
DATA	2607	32	65	0	0	ASCRP3002325	ASCRP3002325	8382.48	450.616	2.023021e+001	2.251777e+000	40	16	4.359116e+000	0	0	0	0	0	0	20.4577	1	1	48.5334	16.7576
DATA	2608	32	66	0	0	ASCRP3005997	ASCRP3005997	8407.91	450.629	4.068233e+001	4.186635e+000	59	15.5	5.534259e+000	0	0	0	0	0	0	41.1502	1	1	47.2035	16.7813
DATA	2609	32	67	0	0	ASCRP3004416	ASCRP3004416	8433.35	450.841	2.929257e+001	3.091523e+000	48	15	3.535534e+000	0	0	0	0	0	0	29.6358	1	1	44.7812	15.2
DATA	2610	32	68	0	0	A_23_P139509	NM_016570	8458.07	450.714	1.993892e+001	2.225336e+000	37	17	4.879080e+000	0	0	0	0	0	0	20.1773	1	1	42.2201	16.3448
DATA	2611	32	69	0	0	ASCRP3004951	ASCRP3004951	8483.58	450.573	2.433895e+000	1.017494e+000	21.5	16	6.262721e+000	0	0	0	0	0	0	2.46357	1	0	57.5363	16.3103
DATA	2612	32	70	0	0	ASCRP3005398	ASCRP3005398	8509.33	450.629	6.321325e+001	6.398029e+000	86	17	4.358134e+000	0	0	0	0	0	0	63.9981	1	1	47.8731	16.08
DATA	2613	32	71	0	0	ASCRP3007192	ASCRP3007192	8534.39	450.5	1.089662e+001	1.470549e+000	31	15	3.942633e+000	0	0	0	0	0	0	11.0346	1	1	44.4243	15.0625
DATA	2614	32	72	0	0	ASCRP3001353	ASCRP3001353	8560	450.545	1.377949e+001	1.695113e+000	31	17	5.717085e+000	0	0	0	0	0	0	13.9574	1	1	55.8519	16.9333
DATA	2615	32	73	0	0	ASCRP3012024	ASCRP3012024	8585.7	450.548	1.415479e+001	1.725600e+000	34	16.5	5.276384e+000	0	0	0	0	0	0	14.3416	1	1	48.5334	16.7667
DATA	2616	32	74	0	0	ASCRP3011475	ASCRP3011475	8610.58	450.573	1.620559e+001	1.897297e+000	35	16	3.757470e+000	0	0	0	0	0	0	16.4245	1	1	57.5363	15.8696
DATA	2617	32	75	0	0	ASCRP3000240	ASCRP3000240	8636.44	450.468	1.033797e+002	1.038491e+001	124	15	3.755884e+000	0	0	0	0	0	0	104.815	1	1	50.4627	13.76
DATA	2618	32	76	0	0	ASCRP3009294	ASCRP3009294	8661.5	450.5	1.001857e+000	9.900822e-001	20	14	4.416095e+000	0	0	0	0	0	0	0.921192	0	0	57.5363	14.5758
DATA	2619	32	77	0	0	Negative010	Negative010	8686.92	450.421	1.838006e+002	1.840646e+001	207	14	3.636237e+000	0	0	0	0	0	0	186.517	1	1	49.1849	14.5
DATA	2620	32	78	0	0	ASCRP3005757	ASCRP3005757	8712.53	450.247	6.277228e+002	6.278000e+001	637	15	4.260530e+000	0	0	0	0	0	0	637.361	1	1	48.8603	15.6786
DATA	2621	32	79	0	0	ASCRP3009750	ASCRP3009750	8737.69	450.403	2.165621e+002	2.167856e+001	234	16	4.092546e+000	0	0	0	0	0	0	220.024	1	1	49.8279	16.1842
DATA	2622	32	80	0	0	ASCRP3010905	ASCRP3010905	8763.23	450.406	7.224702e+001	7.291342e+000	91	15	4.684207e+000	0	0	0	0	0	0	73.4561	1	1	46.8651	15.6429
DATA	2623	32	81	0	0	ASCRP3000486	ASCRP3000486	8788.75	450.577	8.458346e+001	8.515241e+000	108	15	3.456692e+000	0	0	0	0	0	0	86.0713	1	1	47.5395	15
DATA	2624	32	82	0	0	ASCRP3012472	ASCRP3012472	8814.26	450.449	8.560993e+001	8.617102e+000	104	16	4.437409e+000	0	0	0	0	0	0	87.2007	1	1	50.1463	15.742
DATA	2625	33	1	0	0	Negative038	Negative038	6744.39	458.931	5.558341e+000	1.137007e+000	24	15	4.594383e+000	0	0	0	0	0	0	5.60382	1	1	53.8203	15.6485
DATA	2626	33	2	0	0	A_23_P67042	NM_017947	6769.64	458.91	1.126890e+002	1.131297e+001	131.5	16	5.224280e+000	0	0	0	0	0	0	112.961	1	1	45.835	17.3103
DATA	2627	33	3	0	0	CUST_3_PI418767722	NM_002539	6795	458.545	5.862127e+000	1.161576e+000	25	14.5	3.913077e+000	0	0	0	0	0	0	5.84574	1	1	65	15.1429
DATA	2628	33	4	0	0	ASCRP3003685	ASCRP3003685	6820.51	458.418	1.224694e+002	1.228832e+001	137	15	4.707559e+000	0	0	0	0	0	0	121.541	1	1	50.4627	15.8056
DATA	2629	33	5	0	0	ASCRP3012339	ASCRP3012339	6845.94	458.768	2.505278e+002	2.507322e+001	263	16	5.238092e+000	0	0	0	0	0	0	247.531	1	1	46.5243	15.3235
DATA	2630	33	6	0	0	ASCRP3007507	ASCRP3007507	6871.42	458.573	5.627095e+001	5.718092e+000	69	18.5	6.346858e+000	0	0	0	0	1	0	55.3817	1	1	57.5363	18.75
DATA	2632	33	8	0	0	Negative033	Negative033	6922	458.545	1.054227e+001	1.468833e+000	29	15.5	5.043571e+000	0	0	0	0	0	0	10.3075	1	1	55.8519	14.6765
DATA	2633	33	9	0	0	ASCRP3009395	ASCRP3009395	6947.34	458.493	1.553188e+001	1.861235e+000	34	15	4.516450e+000	0	0	0	0	0	0	15.1446	1	1	46.5243	14.6857
DATA	2634	33	10	0	0	ASCRP3000928	ASCRP3000928	6972.58	458.573	4.368604e+000	1.117002e+000	23	15	4.323728e+000	0	0	0	0	0	0	4.24949	1	0	57.5363	15.1935
DATA	2635	33	11	0	0	ASCRP3013316	ASCRP3013316	6998.35	458.577	1.405397e+001	1.742528e+000	33	15	5.095257e+000	0	0	0	0	0	0	13.6423	1	1	50.1463	14.0357
DATA	2636	33	12	0	1	RC6	RC6	7023.5	458.5	1.048633e+000	1.031939e+000	19	15	4.200122e+000	0	0	0	0	0	0	-0.68893	0	0	65	15.8889
DATA	2637	33	13	0	0	ASCRP3012546	ASCRP3012546	7048.89	458.5	3.920917e+001	4.054819e+000	57	15	3.108780e+000	0	0	0	0	0	0	37.9409	1	1	56.9804	14.7419
DATA	2638	33	14	0	0	ASCRP3001419	ASCRP3001419	7074.32	458.654	1.359638e+002	1.363569e+001	152.5	15.5	3.521582e+000	0	0	0	0	0	0	131.41	1	1	50.7771	15.8077
DATA	2639	33	15	0	0	ASCRP3005827	ASCRP3005827	7099.58	458.573	1.822766e+001	2.096391e+000	36	16	2.515469e+000	0	0	0	0	0	0	17.6018	1	1	57.5363	15.5517
DATA	2640	33	16	0	0	ASCRP3010231	ASCRP3010231	7125.22	458.797	4.384139e+001	4.504944e+000	60	16	4.152856e+000	0	0	0	0	0	0	42.3071	1	1	48.5334	16.6061
DATA	2641	33	17	0	0	ASCRP3003563	ASCRP3003563	7150.27	458.59	1.101120e+001	1.512324e+000	30	14	3.037205e+000	0	0	0	0	0	0	10.6218	1	1	50.1463	14.2308
DATA	2642	33	18	0	0	ASCRP3002377	ASCRP3002377	7176.18	458.554	7.801534e+001	7.870135e+000	96	12	4.558815e+000	0	0	0	0	0	0	75.2419	1	1	48.8603	13.871
DATA	2643	33	19	0	0	ASCRP3005602	ASCRP3005602	7201.32	458.273	4.704080e+002	4.705223e+001	470	15	3.886568e+000	0	0	0	0	0	0	453.706	1	1	49.8279	15.5185
DATA	2644	33	20	0	0	ASCRP3005783	ASCRP3005783	7226.73	458.371	5.122196e+001	5.226039e+000	69	15.5	4.540634e+000	0	0	0	0	0	0	49.4121	1	1	47.5395	15.6316
DATA	2645	33	21	0	0	ASCRP3009045	ASCRP3009045	7252.12	458.487	3.185783e+001	3.350084e+000	50	16	5.195134e+000	0	0	0	0	0	0	30.7428	1	1	49.8279	15.7857
DATA	2646	33	22	0	0	ASCRP3004892	ASCRP3004892	7277.34	458.206	2.626587e+001	2.823405e+000	44	17	3.772910e+000	0	0	0	0	0	0	25.3607	1	1	46.5243	15.7879
DATA	2647	33	23	0	0	ASCRP3001528	ASCRP3001528	7302.89	458.5	5.639969e+001	5.734157e+000	69.5	16	2.598076e+000	0	0	0	0	0	0	54.4903	1	1	56.9804	16.2
DATA	2648	33	24	0	0	ASCRP3001192	ASCRP3001192	7328.2	458.4	7.842311e+002	7.842993e+001	775	15	3.125085e+000	0	0	0	0	0	0	758.294	1	1	50.4627	15.3846
DATA	2649	33	25	0	0	ASCRP3001376	ASCRP3001376	7353.81	458.321	5.874014e+002	5.874923e+001	589	16	2.928395e+000	0	0	0	0	0	0	568.506	1	1	50.7771	17.037
DATA	2650	33	26	0	0	ASCRP3007211	ASCRP3007211	7379.11	458.5	1.099650e+001	1.508206e+000	29.5	15	4.563368e+000	0	0	0	0	0	0	10.6534	1	1	56.9804	15.1892
DATA	2651	33	27	0	0	ASCRP3000889	ASCRP3000889	7404.5	458.5	1.151871e+002	1.156476e+001	131	13	3.666221e+000	0	0	0	0	0	0	111.718	1	1	50.4627	14.7941
DATA	2652	33	28	0	0	ASCRP3005394	ASCRP3005394	7429.93	458.434	1.881265e+002	1.884081e+001	200	17	4.568566e+000	0	0	0	0	0	0	182.682	1	1	49.1849	17.5556
DATA	2653	33	29	0	0	ASCRP3010969	ASCRP3010969	7455.42	458.427	5.966925e+000	1.189045e+000	25	15	4.530175e+000	0	0	0	0	0	0	5.80165	1	1	57.5363	15.3214
DATA	2654	33	30	0	0	ASCRP3012580	ASCRP3012580	7480.58	458.427	7.406522e+000	1.266314e+000	25	16	4.014138e+000	0	0	0	0	0	0	7.21093	1	1	57.5363	15.5517
DATA	2655	33	31	0	0	ASCRP3013028	ASCRP3013028	7506	458.455	4.721210e+001	4.831344e+000	63.5	17	4.375818e+000	0	0	0	0	0	0	46.0291	1	1	55.8519	16.8276
DATA	2656	33	32	0	0	ASCRP3004632	ASCRP3004632	7531.5	458.5	1.226968e+003	1.227011e+002	1198	17.5	4.647233e+000	0	0	0	0	0	0	1197.94	1	1	52.9257	17.625
DATA	2657	33	33	0	0	ASCRP3009647	ASCRP3009647	7556.63	458.029	1.697791e+001	1.982014e+000	37	13	3.537244e+000	0	0	0	0	0	0	16.6013	1	1	46.1809	14.4375
DATA	2658	33	34	0	0	ASCRP3004853	ASCRP3004853	7582.37	458.36	6.518460e+001	6.597964e+000	82	17	3.924009e+000	0	0	0	0	0	0	63.8323	1	1	48.8603	17.2581
DATA	2659	33	35	130	1	(+)eQC-39	EQC	7607.58	458.427	2.735193e+000	1.055714e+000	21	18.5	5.041095e+000	0	0	0	0	0	0	2.68244	1	0	57.5363	17.9667
DATA	2660	33	36	0	0	ASCRP3009185	ASCRP3009185	7633.11	458.352	2.740666e+002	2.742557e+001	283	16	4.203564e+000	0	0	0	0	0	0	269.193	1	1	47.8731	16.7931
DATA	2661	33	37	0	0	ASCRP3007169	ASCRP3007169	7658.42	458.427	6.733610e+000	1.219360e+000	26	15	4.927971e+000	0	0	0	0	0	0	6.62382	1	1	57.5363	16.1481
DATA	2662	33	38	0	0	ASCRP3012496	ASCRP3012496	7683.67	458.388	2.460404e+001	2.661559e+000	43	14	2.565801e+000	0	0	0	0	0	0	24.2394	1	1	45.835	14.6
DATA	2663	33	39	0	0	ASCRP3003452	ASCRP3003452	7709.39	458.069	5.321254e+001	5.416904e+000	72	17	5.597545e+000	0	0	0	0	0	0	52.5059	1	1	65	16.2414
DATA	2665	33	41	0	0	ASCRP3012295	ASCRP3012295	7760.12	457.957	2.609156e+001	2.797990e+000	45	15	4.603009e+000	0	0	0	0	0	0	25.8211	1	1	46.8651	15.9189
DATA	2666	33	42	0	0	ASCRP3001535	ASCRP3001535	7785.41	458.092	1.788535e+003	1.788564e+002	1732	15	5.341759e+000	0	0	0	0	0	0	1772.49	1	1	49.1849	16.3571
DATA	2667	33	43	0	0	ASCRP3005444	ASCRP3005444	7810.78	458.123	6.302195e+001	6.382243e+000	79	15.5	4.032055e+000	0	0	0	0	0	0	62.5433	1	1	47.8731	15.4667
DATA	2668	33	44	0	0	ASCRP3011401	ASCRP3011401	7836.22	458.154	5.119554e+001	5.217514e+000	69.5	15	4.248938e+000	0	0	0	0	0	0	50.8755	1	1	45.835	15.3529
DATA	2669	33	45	0	0	ASCRP3011708	ASCRP3011708	7861.41	458.092	1.728016e+002	1.730935e+001	190	15	3.467727e+000	0	0	0	0	0	0	171.947	1	1	49.1849	14.8929
DATA	2670	33	46	0	0	CUST_5_PI418767722	NM_000841	7887.17	458.377	2.141532e+001	2.365080e+000	39	14	4.137779e+000	0	0	0	0	0	0	21.336	1	1	46.5243	15.0606
DATA	2671	33	47	0	0	ASCRP3010204	ASCRP3010204	7912.71	457.912	2.608973e+001	2.794923e+000	44	12.5	3.491395e+000	0	0	0	0	0	0	26.0266	1	1	45.835	13.8529
DATA	2672	33	48	0	0	ASCRP3001807	ASCRP3001807	7937.92	457.901	6.833130e+001	6.906099e+000	90	16	4.184671e+000	0	0	0	0	0	0	68.245	1	1	46.8651	15.7436
[truncated: 1,950,054 more chars]
