# Supplementary material for: Potential and functional prediction of six circular RNAs as diagnostic markers for colorectal cancer
Source: PeerJ. 2022 May 19;10:e13420. doi: 10.7717/peerj.13420 (PMC9124462; doi:10.7717/peerj.13420)
Supplement: Supplemental Information 6 [file peerj-10-13420-s006.zip › GEO data submit/GA_Agilent_one_color_matrix.xls]

## Sheet: Metadata Template
# Use this template for a Agilent one-color experiment submission.
# Normalized data are provided in a Matrix table. Click on additional worksheet tabs below for examples.
# Incomplete submissions will be returned. Click the Metadata Example tab below to view a completed worksheet.
# Field names (in blue on this page) should not be edited. Hover over cells containing field names to view field content guidelines or,
# CLICK HERE for Field Content Guidelines Web page.
# If you are submitting data associated with Copy Number Variation detection, consider submitting your Copy Number Variation calls to dbVar (http://www.ncbi.nlm.nih.gov/dbvar). This will allow users to easily see your results (with links to the raw data) and to view your results in the context of other CNV and structural variation studies. dbVar submission instructions are at http://www.ncbi.nlm.…
SERIES
# This section describes the overall experiment.
title	Potential and functional prediction of six Circular RNAs as diagnostic markers for colorectal cancer
summary	In order to search for circRNA differentially expressed in colorectal cancer tissues and adjacent normal tissues, the cancer tissues and adjacent normal tissues of 3 patients with colorectal cancer(TNM:ⅡB) were selected for circRNA microarray detection. Differentially expressed circRNAs were screened.Then qRT-PCR was used to verify.
summary
overall design	Three patients with CRC were selected for circRNA Microarray analysis, and Arraystar Human circRNA Array V2 was used for analysis. Sample markers and chip hybridization were Based on Agilent One-color Microarray-based Gene Expression Analysis experimental scheme (Agilent Technology).
contributor	Liu liyuan
contributor	Liu liyuan
SAMPLES
# The Sample names in the first column are arbitrary but they must match the column headers of the Matrix table (see next worksheet).
# CLICK HERE to find the accession number (GPLxxxx) of the Agilent platform deposited in GEO.
Sample name	title	raw data file	source name	organism	characteristics: tissue	characteristics: age	molecule	label	description	platform or Agilent design ID
CA_B541155	Colorectal cancer tissue_B541155	CA_B541155	Colorectal cancer tissue	Homo sapiens	intestine	58	circular RNA	Cy3	Total RNA from each sample was treated with Rnase R to enrich circular RNA	GPL25758
CA_B629380	Colorectal cancer tissue_B629380	CA_B629380	Colorectal cancer tissue	Homo sapiens	intestine	66	circular RNA	Cy3	Total RNA from each sample was treated with Rnase R to enrich circular RNA	GPL25758
CA_B633270	Colorectal cancer tissue_B633270	CA_B633270	Colorectal cancer tissue	Homo sapiens	intestine	55	circular RNA	Cy3	Total RNA from each sample was treated with Rnase R to enrich circular RNA	GPL25758
NC_B541155	Adjacent normal tissue_B541155	NC_B541155	Adjacent normal tissue	Homo sapiens	intestine	58	circular RNA	Cy3	Total RNA from each sample was treated with Rnase R to enrich circular RNA	GPL25758
NC_B629380	Adjacent normal tissue_B629380	NC_B629380	Adjacent normal tissue	Homo sapiens	intestine	66	circular RNA	Cy3	Total RNA from each sample was treated with Rnase R to enrich circular RNA	GPL25758
NC_B633270	Adjacent normal tissue_B633270	NC_B633270	Adjacent normal tissue	Homo sapiens	intestine	55	circular RNA	Cy3	Total RNA from each sample was treated with Rnase R to enrich circular RNA	GPL25758
PROTOCOLS
# Protocols which are applicable to specific Samples or specific channels can be included in additional columns of the SAMPLES section instead.
growth protocol
treatment protocol	The purity and concentration of total RNA samples were determined with NanoDrop ND-1000.
extract protocol	The sample preparation and microarray hybridization were performed based on the Arraystar’s standard protocols. Briefly, total RNAs were digested with Rnase R (Epicentre, Inc.) to remove linear RNAs and enrich circular RNAs.
label protocol	The enriched circular RNAs were amplified and transcribed into fluorescent cRNA utilizing a random priming method (Arraystar Super RNA Labeling Kit; Arraystar).
hyb protocol	The labeled cRNAs were hybridized onto the Arraystar Human circRNA Array V2 (8x15K, Arraystar),and incubated for 17 hours at 65℃ in an Agilent Hybridization.
scan protocol	After having washed the slides, the arrays were scanned by the Agilent Scanner G2505C.
data processing	Agilent Feature Extraction software (version 11.0.1.1) was used to analyze acquired array images. Quantile normalization and subsequent data processing were performed using the R software limma package. Differentially expressed circRNAs with statistical significance between two groups were identified through Volcano Plot filtering. Differentially expressed circRNAs between two samples were identi…
value definition	Normalized signal intensity

## Sheet: Matrix Template
# Example of a matrix table for a Agilent one-color submission. Only column headers are shown.
# The identifiers in the ID_REF column must match the identifiers in the ID column of the referenced platform (GPLxxxx).
# Include the Agilent Probe Names (e.g., A_23_P158231) in the ID_REF column.
# If the Agilent Probe Names are not unique, we strongly recommend that you also provide the Agilent Feature Numbers in an additional column.
# These numerical identifiers are usually included in the raw data files' RefNumber or FeatureNum columns. This will allow us to generate Sample
# data tables and make your study available for our GEO2R analysis tool.
# The Matrix table should include normalized signal intensities.
# Values that should be disregarded may either be left blank or labeled as "null".
# Column names must match Sample names in metadata worksheet.
ID_REF	Feature Numbers	SAMPLE 1	SAMPLE 2	SAMPLE 3	SAMPLE 4	SAMPLE 5	SAMPLE 6	SAMPLE 7	SAMPLE 8	SAMPLE 9	SAMPLE X

## Sheet: Metadata Example
SERIES
title	Development of gene expression signatures for practical radiation biodosimetry
summary	To further development of our gene expression approach to biodosimetry, we have employed whole genome microarray expression profiling as a discovery platform to identify genes with the potential to distinguish radiation dose across an exposure range relevant for medical decision-making in a radiological emergency. Human peripheral blood from healthy donors was irradiated ex vivo, and a 74-gene co…
overall design	Radiation induced gene expression in human blood was measured at 6 and 24 hours after exposure to doses of 0, 0.5, 2, 5 and 8 Gy g-rays. Five independent experiments were performed at each time (6 or 24 hours) using different donors for each experiment.
contributor	Jane,Doe
contributor	John,A,Smith
SAMPLES
# The corresponding example matrix table is included in the next worksheet.
Sample name	title	raw data file	source name	organism	characteristics: tissue	characteristics: gender	characteristics: age	molecule	label	description	platform or Agilent design ID
GF200_001	ExVivoBlood_6hr_0Gy_rep1	GF200_001.txt	Peripheral Blood, 6hr, 0Gy, replicate 1	Homo sapiens	whole blood	male	39y	total RNA	Cy3	Gene expression after 6hr in 0Gy-irradiated human blood	Agilent-012391
GF200_002	ExVivoBlood_6hr_0.5Gy_rep1	GF200_002.txt	Peripheral Blood, 6hr, 0.5Gy, replicate 1	Homo sapiens	whole blood	male	39y	total RNA	Cy3	Gene expression after 6hr in 0.5Gy-irradiated human blood	Agilent-012391
GF200_003	ExVivoBlood_6hr_2Gy_rep1	GF200_003.txt	Peripheral Blood, 6hr, 2Gy, replicate 1	Homo sapiens	whole blood	male	39y	total RNA	Cy3	Gene expression after 6hr in 2Gy-irradiated human blood	Agilent-012391
GF200_004	ExVivoBlood_6hr_5Gy_rep1	GF200_004.txt	Peripheral Blood, 6hr, 5Gy, replicate 1	Homo sapiens	whole blood	male	39y	total RNA	Cy3	Gene expression after 6hr in 5Gy-irradiated human blood	Agilent-012391
GF200_005	ExVivoBlood_6hr_8Gy_rep1	GF200_005.txt	Peripheral Blood, 6hr, 8Gy, replicate 1	Homo sapiens	whole blood	male	39y	total RNA	Cy3	Gene expression after 6hr in 8Gy-irradiated human blood	Agilent-012391
GF200_006	ExVivoBlood_12hr_0Gy_rep1	GF200_006.txt	Peripheral Blood, 12hr, 0Gy, replicate 1	Homo sapiens	whole blood	female	20y	total RNA	Cy3	Gene expression after 12hr in 8Gy-irradiated human blood	Agilent-012391
GF200_007	ExVivoBlood_12hr_0.5Gy_rep1	GF200_007.txt	Peripheral Blood, 12hr, 0.5Gy, replicate 1	Homo sapiens	whole blood	female	20y	total RNA	Cy3	Gene expression after 12hr in 8Gy-irradiated human blood	Agilent-012391
GF200_008	ExVivoBlood_12hr_2Gy_rep1	GF200_008.txt	Peripheral Blood, 12hr, 2Gy, replicate 1	Homo sapiens	whole blood	female	20y	total RNA	Cy3	Gene expression after 12hr in 8Gy-irradiated human blood	Agilent-012391
GF200_009	ExVivoBlood_12hr_5Gy_rep1	GF200_009.txt	Peripheral Blood, 12hr, 5Gy, replicate 1	Homo sapiens	whole blood	female	20y	total RNA	Cy3	Gene expression after 12hr in 8Gy-irradiated human blood	Agilent-012391
GF200_010	ExVivoBlood_12hr_8Gy_rep1	GF200_010.txt	Peripheral Blood, 12hr, 8Gy, replicate 1	Homo sapiens	whole blood	female	20y	total RNA	Cy3	Gene expression after 12hr in 8Gy-irradiated human blood	Agilent-012391
PROTOCOLS
growth protocol
treatment protocol	Freshly drawn peripheral blood from healthy volunteers was irradiated, then diluted 1:1 with RPMI 1640 medium supplemented with 10% heat-inactivated fetal bovine serum. The cultures were incubated for 6 or 24 hours at 37 ºC in a humidified incubator with 5% CO2.
extract protocol	RNA was prepared using the Versagene Blood RNA Purification kit (Gentra Systems, Minneapolis MN) following the manufacturer's recommendations. The protocol includes differential lysis of red and white blood cells, and an on-column DNase digestion. Globin message was further reduced using GLOBINclear (Ambion Inc., Austin, TX) to specifically remove both a- and b- globin. RNA was quantified using a…
label protocol	Cyanine-3 (Cy3) labeled cRNA was prepared from 0.5 ug RNA using the One-Color Low RNA Input Linear Amplification PLUS kit (Agilent) according to the manufacturer's instructions, followed by RNAeasy column purification (QIAGEN, Valencia, CA). Dye incorporation and cRNA yield were checked with the NanoDrop ND-1000 Spectrophotometer.
hyb protocol	1.5 ug of Cy3-labelled cRNA (specific activity >10.0 pmol Cy3/ug cRNA) was fragmented at 60°C for 30 minutes in a reaction volume of 250 ml containing 1x Agilent fragmentation buffer and 2x Agilent blocking agent following the manufacturers instructions. On completion of the fragmentation reaction, 250 ml of 2x Agilent hybridization buffer was added to the fragmentation mixture and hybridized to …
scan protocol	Slides were scanned immediately after washing on the Agilent DNA Microarray Scanner (G2505B) using one color scan setting for 1x44k array slides (Scan Area 61x21.6 mm, Scan resolution 10um, Dye channel is set to Green and Green PMT is set to 100%).
data processing	The scanned images were analyzed with Feature Extraction Software 9.1 (Agilent) using default parameters (protocol GE1-v1_91 and Grid: 012391_D_20060331) to obtain background subtracted and spatially detrended Processed Signal intensities. Features flagged in Feature Extraction as Feature Non-uniform outliers were excluded.
value definition	Normalized signal intensity

## Sheet: Matrix Example
# Truncated example of a matrix table. The ID_REF column includes Agilent Probe Names matching the ID column of the GPL6848 platform.
# Column names match the Sample names in the metadata worksheet.
# "Feature Numbers" column included if Probe Names are not unique.
ID REF	Feature Numbers	GF200_001	GF200_002	GF200_003	GF200_004	GF200_005	GF200_006	GF200_007	GF200_008	GF200_009	GF200_010
A_32_P223017	3	2.564	2.936	1.611	1.895	1.693	1.598	1.42	1.406	1.648	2.12
A_24_P935782	4	0.951	0.682	0.25	0.795	0.388	0.467	0.146	0.377	0.172	0.411
A_24_P343695	5	0.176	0.142	0.024	0.169	0.132	0.17	0.04	0.148	0.043	0.144
A_32_P109901	6	1.359	1.271	0.475	1.799	1.111	1.931	0.662	1.962	0.908	0.919
A_32_P158786	8	13.028	17.314	16.81	9.78	13.919	11.375	18.059	17.41	12.921	11.815
A_23_P15864	9	0.445	0.331	0.144	0.443	0.399	0.279	0.202	0.417	0.184	0.263
A_32_P171530	10	1.705	1.204	1.354	1.55	0.908	1.262	0.642	2.124	1.43	0.797
A_24_P925413	12	1.089	1.269	0.624	3.147	2.214	2.97	2.136	1.783	1.916	0.469
A_24_P305993	13	0.314	0.108	0.025	0.339	0.122	0.355	0.048	0.27	0.059	0.068
A_24_P166931	15	5.633	1.787	1.23	1.207	6.912	1.339	4.087	5.483	2.201	0.804
A_23_P29067	16	0.358	0.075	0.059	0.166	0.287	0.196	0.082	0.241	0.061	0.122
A_32_P58999	17	0.367	0.117	0.058	0.414	0.21	0.211	0.077	0.258	0.044	0.261
A_23_P218608	18	0.294	0.143	0.061	0.245	0.275	0.299	0.051	0.176	0.047	0.127
A_32_P188127	19	0.329	0.159	0.036	0.287	0.168	0.15	0.053	0.229	0.03	0.119
A_23_P148798	20	0.434	0.156	0.092	0.157	0.137	0.203	0.042	0.171	0.064	0.118
A_24_P920188	22	0.892	0.485	0.156	0.836	0.468	0.516	0.206	0.915	0.238	0.355
A_24_P220058	23	0.345	0.139	0.059	0.426	0.536	0.184	0.067	0.373	0.11	0.201
A_24_P365523	24	1.444	1.044	0.583	1.487	1.437	0.823	0.891	1.161	0.964	0.988
A_23_P153320	25	1.409	2.316	1.128	0.851	0.96	0.947	1.207	1.288	0.861	0.748
A_24_P287826	26	0.182	0.301	0.078	0.205	0.281	0.113	0.037	0.177	0.053	0.074
A_23_P87678	27	2.73	1.035	0.562	3.603	1.753	1.751	0.593	1.151	0.694	0.78
A_23_P120504	29	8.585	14.84	6.292	7.56	8.31	13.421	8.744	10.692	10.479	12.375
A_32_P159668	30	0.534	39.018	0.275	3.106	0.395	0.561	0.251	0.65	0.263	0.451
A_24_P318939	31	0.292	0.744	0.059	0.324	0.26	0.209	0.118	0.325	0.074	0.135
A_32_P122907	32	0.452	0.922	0.472	0.718	0.532	0.288	0.121	0.44	0.102	0.182
A_23_P327643	33	1.889	0.747	0.364	1.841	1.773	4.075	1.256	0.917	0.759	0.359
A_23_P211110	34	0.964	0.61	0.171	0.73	0.512	0.772	0.375	0.534	0.247	0.266
A_24_P279870	36	0.777	0.234	0.218	0.428	0.506	0.297	0.144	0.435	0.202	0.126
A_24_P252223	37	0.397	0.468	0.369	0.553	0.622	0.345	0.33	0.502	0.311	0.36
A_23_P202484	38	0.303	0.198	0.301	0.234	0.207	0.288	0.141	0.207	0.135	0.12
A_23_P422851	39	0.28	0.105	0.077	0.241	0.109	0.152	0.043	0.227	0.1	0.072
A_23_P251342	40	0.269	0.078	0.026	0.113	0.095	0.156	0.026	0.231	0.04	0.059
A_23_P216068	41	1.064	0.635	0.347	0.48	0.659	0.874	0.109	0.82	0.303	0.405
A_23_P334892	43	0.68	0.144	0.17	0.265	0.215	0.568	0.12	0.233	0.193	0.116
A_24_P373096	44	0.197	0.162	0.044	0.153	0.237	0.195	0.058	0.187	0.069	0.099
