# Supplementary material for: Potential and functional prediction of six circular RNAs as diagnostic markers for colorectal cancer
Source: PeerJ. 2022 May 19;10:e13420. doi: 10.7717/peerj.13420 (PMC9124462; doi:10.7717/peerj.13420)
Supplement: Supplemental Information 6 [file peerj-10-13420-s006.zip › GEO data submit/Matrix.xls]

## Sheet: Matrix
ID_REF	CA_B541155	CA_B633270	CA_B629380	NC_B541155	NC_B633270	NC_B629380
ASCRP3000001	4.92378	5.01584	5.21671	4.85897	4.88362	5.10587
ASCRP3000002	9.81381	10.0089	10.1325	9.63212	9.31425	9.94492
ASCRP3000003	7.70865	7.62677	7.59478	7.13634	7.40744	7.16511
ASCRP3000004	6.83103	6.41537	6.25776	6.64655	6.77395	6.8363
ASCRP3000005	6.11416	6.28577	6.65492	6.54592	6.8305	6.69028
ASCRP3000006	6.50547	6.67153	7.13549	6.05571	6.62234	6.69028
ASCRP3000007	8.4946	8.24802	8.56771	7.66607	8.3547	8.68409
ASCRP3000008	5.12322	5.3136	5.3136	5.41289	5.31964	5.0343
ASCRP3000009	5.65401	5.70099	5.83128	5.69868	6.35423	6.1002
ASCRP3000010	7.83618	6.97081	7.82509	7.23381	7.66696	7.59758
ASCRP3000011	6.34317	6.00326	5.44084	6.36229	6.52974	6.07546
ASCRP3000012	6.68678	6.22439	6.62234	6.45976	7.19577	6.62234
ASCRP3000013	6.06472	6.55873	6.39123	7.46709	7.63314	7.68196
ASCRP3000014	6.79576	6.44879	6.43912	6.87625	7.15249	6.60886
ASCRP3000015	9.961	10.1847	9.9236	9.43658	8.86489	9.2095
ASCRP3000016	6.86443	6.80008	6.99646	7.42363	7.6705	7.49068
ASCRP3000017	5.77091	5.48714	5.89933	5.48714	5.84599	5.79493
ASCRP3000018	8.81144	8.71116	8.59689	8.39258	8.34771	10.1622
ASCRP3000019	5.27996	5.52157	5.41007	5.90536	5.60545	5.44636
ASCRP3000020	5.32265	5.00465	5.21671	4.9667	5.20698	4.95512
ASCRP3000021	7.20558	7.45789	8.63352	8.24802	8.24347	7.94556
ASCRP3000022	5.77091	5.62994	6.0701	5.69868	5.46281	5.44636
ASCRP3000023	8.05449	8.58284	8.36459	7.55474	7.09561	7.27592
ASCRP3000024	6.24197	6.94568	6.46385	6.63933	6.81724	6.77834
ASCRP3000025	10.5426	10.3926	10.7965	10.792	11.0211	10.7058
ASCRP3000026	6.79576	6.74342	6.91113	7.42013	6.80008	7.07257
ASCRP3000027	5.49516	5.17072	6.17699	6.07546	6.1072	6.62234
ASCRP3000028	6.1002	5.89732	6.43912	5.6564	5.67769	6.45291
ASCRP3000029	6.85096	6.98891	6.62234	7.4085	7.47792	7.11612
ASCRP3000030	6.70993	7.09561	7.05459	7.09297	6.70763	7.00491
ASCRP3000031	9.09413	9.22485	8.95534	9.36982	9.32993	9.38662
ASCRP3000032	5.97583	6.30414	6.25776	6.66087	6.73159	6.88899
ASCRP3000033	8.80608	8.2393	7.60809	8.16752	8.42355	7.58855
ASCRP3000034	6.1002	5.61775	6.14336	5.63962	5.89125	6.02835
ASCRP3000035	5.77091	5.97583	6.27494	5.57677	5.55008	6.02835
ASCRP3000036	6.54011	6.45291	6.34317	6.69028	7.25128	6.76403
ASCRP3000037	6.57142	6.74342	6.55745	6.20006	6.89354	5.91735
ASCRP3000038	7.86792	8.46139	7.5719	9.87309	10.1483	9.84264
ASCRP3000039	6.44879	6.37972	6.27494	6.4412	6.88899	6.31626
ASCRP3000040	9.50833	9.34923	9.81208	10.6418	10.3858	9.85678
ASCRP3000041	7.11655	6.83525	6.49484	6.626	6.92109	6.58024
ASCRP3000042	8.71417	8.53373	6.63207	6.76403	7.23141	6.45291
ASCRP3000043	4.71076	4.88768	4.93168	4.98959	4.89578	4.91981
ASCRP3000044	7.13463	6.34465	6.9612	8.09198	8.4361	7.71037
ASCRP3000045	7.46505	6.4252	6.69493	6.3998	6.67741	6.07546
ASCRP3000046	4.48349	4.60611	4.97437	4.76924	4.88362	4.68763
ASCRP3000047	7.6292	7.30548	8.09726	8.58065	9.07375	8.45712
ASCRP3000048	9.16768	9.33785	9.58633	9.9415	10.8634	10.5206
ASCRP3000049	5.66235	5.29841	5.80572	4.76924	4.72901	4.77364
ASCRP3000050	4.76924	4.79977	4.74254	5.0489	5.00465	4.87545
ASCRP3000051	7.49068	6.8839	7.52959	6.69028	7.03272	7.83723
ASCRP3000052	5.19061	4.73353	5.24868	5.29841	5.6564	5.1807
ASCRP3000053	6.89405	7.20517	7.27592	7.42748	7.06181	7.47387
ASCRP3000054	6.02466	6.31777	6.22439	6.70993	7.17012	6.60886
ASCRP3000055	6.81671	6.90913	7.15418	6.68444	6.35937	6.31626
ASCRP3000056	7.81444	8.12981	7.74916	8.3899	7.80856	8.00667
ASCRP3000057	6.4069	6.28577	6.34317	5.99103	5.82069	6.25776
ASCRP3000058	4.92378	5.60298	5.3136	6.32229	5.99292	5.74537
ASCRP3000059	8.11254	8.24802	7.57947	6.93883	6.86546	6.96313
ASCRP3000060	5.97583	6.00326	7.48867	7.09297	6.00607	6.69028
ASCRP3000061	9.90479	10.3451	10.1111	10.7279	9.80531	10.4069
ASCRP3000062	9.12955	8.69239	10.0912	8.05086	9.17685	9.55207
ASCRP3000063	7.00772	6.92109	6.43912	7.00958	7.43201	6.97273
ASCRP3000064	15.3976	15.4611	16.1094	16.0244	15.9632	16.0651
ASCRP3000065	7.40744	7.68955	7.57947	7.44794	7.13035	7.58855
ASCRP3000066	6.95733	6.79251	6.8426	6.80008	7.32473	6.88899
ASCRP3000067	5.70791	5.56285	5.91934	5.82069	5.96336	5.79493
ASCRP3000068	7.80238	6.68093	7.59478	6.51798	6.74286	7.21855
ASCRP3000069	13.224	13.5223	13.8402	13.5493	12.8788	12.9224
ASCRP3000070	6.80868	7.00772	6.88899	6.74174	6.60762	6.99364
ASCRP3000071	7.28096	6.74061	7.40389	7.29327	7.62098	7.50993
ASCRP3000072	5.37283	5.46554	5.50313	5.6564	7.04461	5.91735
ASCRP3000073	7.37883	7.62677	7.65119	7.25207	6.84991	7.32586
ASCRP3000074	10.1717	9.69163	10.8176	10.9068	11.3086	10.493
ASCRP3000075	6.80008	6.41396	6.91113	6.34317	6.37249	5.89227
ASCRP3000076	7.51783	7.09076	7.36504	7.07614	7.45583	7.40389
ASCRP3000077	7.78803	8.13538	7.81924	8.32465	8.0034	8.00199
ASCRP3000078	7.02444	7.19741	7.30472	7.46164	6.8305	7.48129
ASCRP3000079	7.16091	7.26697	7.4438	7.12605	6.98417	7.13463
ASCRP3000080	6.1002	6.49351	6.63207	6.86752	7.03272	6.45291
ASCRP3000081	7.03272	7.55154	7.42643	7.70865	7.27553	7.83723
ASCRP3000082	8.31939	8.37621	8.29548	11.8444	7.75	8.32502
ASCRP3000083	7.7578	7.90149	7.49934	8.31901	8.68248	7.96782
ASCRP3000084	8.04723	8.55818	8.4578	8.25276	7.5719	8.28009
ASCRP3000085	5.01212	5.01584	5.76208	5.44912	5.31058	5.79493
ASCRP3000086	8.05449	8.40594	8.16249	8.28511	7.91849	8.39812
ASCRP3000087	5.08831	5.21671	5.50313	5.41289	5.46281	5.91735
ASCRP3000088	6.31626	6.53817	6.20822	6.22117	5.91137	5.96239
ASCRP3000089	5.01212	5.01584	5.24868	4.9667	4.88362	4.95512
ASCRP3000090	5.10587	5.21671	5.18401	5.24234	5.38727	5.24868
ASCRP3000091	7.37883	7.49601	7.73851	6.85096	7.17679	6.93981
ASCRP3000092	7.37086	6.70878	7.17012	7.14741	7.2902	6.8363
ASCRP3000093	6.17532	6.07724	5.972	5.27687	5.38727	5.44636
ASCRP3000094	7.94556	7.34299	7.72635	6.9001	7.52241	7.97357
ASCRP3000095	5.86261	5.17072	4.93168	5.34352	5.3361	5.63478
ASCRP3000096	6.46385	5.93711	5.91934	5.57677	5.27531	5.44636
ASCRP3000097	8.45164	8.70772	8.36459	9.65981	9.24619	9.04752
ASCRP3000098	6.08435	5.93318	5.44084	5.532	5.82069	5.44636
ASCRP3000099	7.07257	7.33706	7.12519	6.94957	7.07257	6.98227
ASCRP3000100	4.92378	4.88768	4.49933	4.88768	4.92773	4.77364
ASCRP3000101	8.04587	6.94568	7.15418	7.56367	8.1225	7.50993
ASCRP3000102	7.00772	7.11915	6.14336	6.16865	6.61745	6.69028
ASCRP3000103	7.87868	8.23172	7.91251	8.02016	7.77217	7.49068
ASCRP3000104	6.68093	6.54076	6.60886	6.11242	6.61745	6.33723
ASCRP3000105	7.13463	7.04461	6.66562	7.50034	8.07603	7.16511
ASCRP3000106	15.3391	15.1862	15.1684	15.2104	15.1862	15.2104
ASCRP3000107	6.88187	7.0341	6.74398	6.77065	7.01796	6.60886
ASCRP3000108	8.11515	7.40176	7.42643	7.6843	7.68664	6.54849
ASCRP3000109	8.87427	9.23307	9.54017	8.83467	8.0132	8.4619
ASCRP3000110	6.07724	6.52648	6.30718	11.3823	6.78271	6.9001
ASCRP3000111	8.07202	6.27494	7.68313	6.06472	5.93416	5.74537
ASCRP3000112	6.60516	6.01911	6.49484	7.15586	6.51995	7.21855
ASCRP3000113	8.40025	8.3379	9.10749	7.96926	8.50688	7.94556
ASCRP3000114	5.53978	5.93711	5.55008	7.36504	7.35259	6.58024
ASCRP3000115	6.49883	6.8426	6.9001	6.4069	6.16865	6.31626
ASCRP3000116	7.0161	6.66206	7.12519	7.89089	7.46505	7.02536
ASCRP3000117	15.0923	14.8232	14.5026	14.8916	14.6844	14.4539
ASCRP3000118	6.65373	6.69028	6.66562	6.86752	6.66206	6.88899
ASCRP3000119	5.08831	4.76924	5.06695	5.12667	5.3361	5.10587
ASCRP3000120	6.59275	6.63933	6.34317	5.82069	6.0808	6.20496
ASCRP3000121	7.40389	7.0663	6.72023	8.41265	8.85415	8.22148
ASCRP3000122	11.933	11.917	11.7021	11.8632	11.5364	11.8173
ASCRP3000123	7.94556	8.07358	8.35544	10.1553	10.3053	8.7449
ASCRP3000124	7.03639	7.52959	7.26853	6.85096	6.594	6.77834
ASCRP3000125	7.72237	7.71438	7.80695	8.02525	7.69797	8.59471
ASCRP3000126	9.22526	9.5037	9.52556	9.32	9.06165	9.46629
ASCRP3000127	5.44912	5.33759	5.94493	5.41289	5.55008	5.44636
ASCRP3000128	5.91934	6.41396	6.34317	6.0042	5.94103	6.18362
ASCRP3000129	6.97081	7.25836	7.11568	7.47184	7.01331	7.45823
ASCRP3000130	7.99258	6.95637	6.94177	8.01041	8.09748	7.17263
ASCRP3000131	6.13654	6.11416	6.17699	6.01911	5.94103	6.02835
ASCRP3000132	7.57947	7.9606	8.13196	7.94897	7.31155	7.97357
ASCRP3000133	8.71087	9.0802	8.76715	8.54617	8.49093	8.49843
ASCRP3000134	6.28269	6.30718	6.46385	6.36229	6.27494	6.31626
ASCRP3000135	10.3784	10.2432	10.4226	10.1659	9.4954	10.103
ASCRP3000136	7.22017	6.92653	7.01796	6.48414	6.96409	6.54849
ASCRP3000137	5.42972	5.19718	5.10587	5.82069	5.58054	5.24868
ASCRP3000138	6.05932	5.75319	6.17699	5.90536	5.70561	5.79493
ASCRP3000139	13.2359	13.2765	13.6925	13.0712	12.3937	11.917
ASCRP3000140	9.32404	10.1124	8.69007	10.6867	12.1102	10.8352
ASCRP3000141	5.70791	5.34943	5.91934	5.393	5.52157	5.5137
ASCRP3000142	8.06732	8.25591	8.23172	9.31142	9.95628	9.31104
ASCRP3000143	6.54849	6.69724	6.43912	6.4412	6.24038	6.60886
ASCRP3000144	5.86261	6.22439	5.55008	6.54592	6.62965	5.8688
ASCRP3000145	7.90149	7.96277	7.40389	8.02848	8.0234	7.38639
ASCRP3000146	5.32265	5.24552	5.78625	5.48714	5.25184	5.10587
ASCRP3000147	6.19351	6.92307	5.89933	6.24038	7.0672	6.69028
ASCRP3000148	5.77091	5.6564	5.44084	6.9001	6.77395	6.43496
ASCRP3000149	7.3191	8.45917	8.07112	9.20798	10.3475	9.20095
ASCRP3000150	7.99729	8.52707	9.1164	8.74882	8.99818	9.02104
ASCRP3000151	6.99364	6.87164	6.76624	7.22258	7.46164	7.29786
ASCRP3000152	6.74566	6.67624	6.40902	7.09297	6.91013	6.8363
ASCRP3000153	7.50398	7.52437	6.93294	8.27311	8.74868	7.83723
ASCRP3000154	5.70791	6.15353	5.89933	5.75319	5.78842	5.5137
ASCRP3000155	5.88517	6.23878	6.40902	7.2015	7.25364	7.36686
ASCRP3000156	7.65358	7.52241	7.4438	6.34317	6.74734	6.48682
ASCRP3000157	5.01212	4.71991	4.93168	4.86723	4.88362	4.5151
ASCRP3000158	7.53608	7.20517	7.12519	8.05086	8.25276	8.15661
ASCRP3000159	5.44084	5.41148	5.76208	5.36993	5.35532	5.69868
ASCRP3000160	4.76924	4.82968	4.88362	4.95124	5.00465	4.91981
ASCRP3000161	6.13055	6.22117	6.51864	6.9908	7.26697	7.23061
ASCRP3000162	6.24197	6.8384	6.34317	6.78599	6.48548	6.27804
ASCRP3000163	8.29126	7.28559	6.55745	7.81123	8.25611	7.59758
ASCRP3000164	7.97381	8.03651	8.02016	7.84248	7.2902	7.29786
ASCRP3000165	5.19061	4.93168	4.93168	5.50313	5.20698	5.3136
ASCRP3000166	6.56889	6.60145	6.51864	6.44879	6.52974	6.71909
ASCRP3000167	7.02905	7.39713	7.13549	8.90017	6.8305	6.99364
ASCRP3000168	6.76955	6.75515	6.37683	6.55425	6.06113	6.54849
ASCRP3000169	5.42972	5.44912	6.27494	5.84808	5.60545	6.31626
ASCRP3000170	6.42869	6.48749	6.0701	6.24038	5.90135	6.43496
ASCRP3000171	5.80572	5.89732	6.14336	5.79493	5.84599	6.33723
ASCRP3000172	6.25776	6.5815	6.30718	6.69724	6.98986	6.37394
ASCRP3000173	8.23691	8.60771	8.29222	7.73202	7.4438	7.73315
ASCRP3000174	5.34056	5.58054	5.24868	6.0042	6.03753	5.1807
ASCRP3000175	9.44238	9.54822	8.8015	8.65232	8.20181	8.69007
ASCRP3000176	6.49217	6.69028	7.28559	6.38117	6.41396	6.24038
ASCRP3000177	4.88768	4.81694	4.83811	4.82968	4.77364	4.87545
ASCRP3000178	6.28269	5.86468	6.24197	6.22117	6.61745	6.12108
ASCRP3000179	6.85096	6.14336	6.24197	6.20006	6.27494	7.08413
ASCRP3000180	5.44912	5.61775	6.46385	6.18857	5.92331	6.12108
ASCRP3000181	9.09852	9.8412	8.8596	11.2455	11.2954	10.2487
ASCRP3000182	6.0701	5.94103	6.30718	6.01911	6.28114	5.69868
ASCRP3000183	10.522	10.0937	9.23067	8.24327	8.36203	8.58237
ASCRP3000184	6.65969	6.51601	6.51864	5.68472	5.75096	5.69868
ASCRP3000185	7.34299	7.04734	6.94177	6.65253	6.64534	6.53039
ASCRP3000186	5.16403	5.08477	5.63478	5.25184	5.31058	5.3136
ASCRP3000187	6.14421	6.23878	6.1072	6.08612	6.02835	5.69868
ASCRP3000188	5.9566	5.60792	5.63478	5.08831	5.58054	5.79493
ASCRP3000189	9.7281	9.61444	9.46237	8.24802	8.9455	8.13965
ASCRP3000190	10.2997	9.97886	9.85438	9.05601	9.35015	9.08176
ASCRP3000191	10.9562	11.1398	11.187	11.1355	10.9193	11.1471
ASCRP3000192	6.95249	6.66206	6.53039	6.38117	6.31777	6.8363
ASCRP3000193	7.49068	7.46607	7.49468	8.25276	8.5693	7.94556
ASCRP3000194	6.44465	6.6199	7.04643	7.03364	7.28173	6.76403
ASCRP3000195	5.61161	5.83128	5.85225	5.3136	5.27531	6.12108
ASCRP3000196	7.18176	6.97081	7.26853	6.67624	7.2015	6.48682
ASCRP3000197	5.16403	5.29841	6.22439	5.84808	5.43251	6.12108
ASCRP3000198	6.48682	6.8384	7.93798	8.61125	8.55018	8.22148
ASCRP3000199	15.4672	15.3976	15.93	15.8256	15.8564	15.8564
ASCRP3000200	4.53555	5.01584	4.93168	4.86723	4.88362	4.77364
ASCRP3000201	7.71781	8.04882	8.05675	8.00667	7.89089	7.98738
ASCRP3000202	7.99964	7.82932	8.35544	7.50034	8.14476	7.59758
ASCRP3000203	8.24684	7.37485	7.69101	7.68955	8.04541	7.04916
ASCRP3000204	7.12001	7.09076	7.45206	7.67168	7.90701	7.59758
ASCRP3000205	8.58033	8.84986	8.66629	9.55046	9.96617	9.00076
ASCRP3000206	5.46554	5.46554	5.4669	5.43251	5.37283	4.77364
ASCRP3000207	8.34789	7.80936	8.40025	8.41794	8.43315	8.15661
ASCRP3000208	6.08788	6.23878	6.8268	5.82069	5.72846	5.63478
ASCRP3000209	5.44084	5.48714	5.89933	5.3136	5.41571	5.84599
ASCRP3000210	9.92694	10.2094	11.2238	9.85438	9.51327	10.2028
ASCRP3000211	5.12322	5.16403	5.3136	5.29841	5.10587	5.1807
ASCRP3000212	6.35497	6.33277	6.17699	5.96239	5.95272	5.93907
ASCRP3000213	7.14783	7.38532	7.46573	8.47969	8.55818	8.22148
ASCRP3000214	10.0893	10.1717	9.34416	8.93841	8.72629	8.7176
ASCRP3000215	6.4069	7.32885	7.29557	7.74497	8.00457	8.00199
ASCRP3000216	6.04847	5.73976	6.12625	5.78188	6.15353	5.93907
ASCRP3000217	13.1427	12.4929	11.7953	10.851	12.1608	13.3863
ASCRP3000218	6.4224	6.67624	6.27494	6.83103	6.46112	6.64655
ASCRP3000219	5.70791	5.36993	5.3136	5.10587	5.25184	5.10587
ASCRP3000220	6.17532	6.27494	6.28885	6.60886	6.80761	6.45291
ASCRP3000221	8.01645	8.20222	8.99559	8.37983	8.98661	9.18151
ASCRP3000222	7.74777	7.91251	8.87594	7.48398	7.79373	7.01331
ASCRP3000223	6.46385	6.23878	5.71021	5.88109	5.93416	6.16531
ASCRP3000224	8.42844	8.84986	8.77279	8.90444	8.42897	8.93706
ASCRP3000225	6.2656	6.30718	6.20822	6.24038	6.33277	6.24038
ASCRP3000226	6.66443	5.98155	6.04847	5.46554	5.58054	5.54494
ASCRP3000227	4.86723	4.73353	5.10587	4.82968	4.82968	4.95512
ASCRP3000228	7.50398	7.73315	7.53673	7.25207	7.60068	6.93981
ASCRP3000229	7.36795	7.51783	7.50729	7.0161	7.42083	6.79034
ASCRP3000230	7.36795	7.59042	7.84744	7.76556	8.17856	8.0944
ASCRP3000231	8.51939	8.73252	8.44475	8.01413	7.39177	8.06978
ASCRP3000232	8.54085	8.10011	8.44216	8.4413	8.64002	8.28703
ASCRP3000233	6.3476	6.26403	6.37683	6.24038	5.96336	6.70418
ASCRP3000234	8.53048	8.10689	8.17336	8.54472	9.02934	8.23172
ASCRP3000235	5.50843	5.23598	5.44084	5.41289	5.49516	5.27996
ASCRP3000236	7.16594	8.20038	7.71495	7.84248	7.27553	7.91849
ASCRP3000237	7.74972	7.57758	6.79251	7.27165	7.85836	7.43132
ASCRP3000238	6.93097	6.56572	7.03502	6.68444	6.88289	6.35644
ASCRP3000239	7.52274	7.8409	7.75947	7.76942	8.05222	7.93135
ASCRP3000240	7.08236	7.45789	7.70346	7.32173	6.9756	7.76556
ASCRP3000241	5.37283	5.48714	6.34317	6.29039	5.79926	6.20496
ASCRP3000242	6.03936	6.21471	5.71021	5.60545	6.0808	5.8688
ASCRP3000243	5.90135	5.88517	6.20822	5.90536	5.86674	5.89227
ASCRP3000244	5.66235	6.17532	5.71021	5.99103	6.24514	5.41007
ASCRP3000245	6.68093	6.626	7.02536	6.66087	6.85615	6.51601
ASCRP3000246	5.58556	5.3136	5.44084	5.19718	5.11977	5.21671
ASCRP3000247	8.64212	8.77485	9.29448	9.22887	9.44238	9.76456
ASCRP3000248	6.02466	5.93318	5.85225	5.75319	5.72846	5.82069
ASCRP3000249	5.44084	5.49516	5.34352	6.15691	5.97487	5.66353
ASCRP3000250	8.14157	8.52201	8.41758	8.05403	7.98453	8.71403
ASCRP3000251	9.27791	9.22626	8.85051	9.34304	10.0431	10.1366
ASCRP3000252	5.63478	5.52157	5.37862	5.3136	5.20698	5.41007
ASCRP3000253	6.51995	6.08612	6.94177	6.8426	7.39177	6.88899
ASCRP3000254	6.27183	6.23878	6.30718	6.8426	6.76071	6.33723
ASCRP3000255	8.64002	8.00667	7.70865	7.43757	7.81123	7.73315
ASCRP3000256	6.22439	6.33872	6.08612	6.17865	5.82069	5.84599
ASCRP3000257	6.05932	6.33277	6.40902	7.36504	7.31985	6.60886
ASCRP3000258	5.81856	5.72846	5.80572	5.99103	5.68939	6.02835
ASCRP3000259	9.71514	10.1883	10.0263	10.5846	9.88159	10.5439
ASCRP3000260	6.80868	6.52648	6.51864	6.93883	6.68444	6.74061
ASCRP3000261	5.75096	6.7479	5.78625	7.28173	8.8054	7.9606
ASCRP3000262	6.83103	6.92109	7.40389	6.96409	7.18755	7.43965
ASCRP3000263	5.53978	5.33759	5.60792	5.82069	6.11416	5.69868
ASCRP3000264	5.34056	5.10587	5.10587	5.03063	5.27531	5.3136
ASCRP3000265	8.98234	9.13244	8.29548	7.49468	7.70548	7.83723
ASCRP3000266	5.62629	5.52157	5.55008	5.14717	5.37283	5.21671
ASCRP3000267	8.29834	8.84529	8.62943	8.13453	8.04131	8.91494
ASCRP3000268	4.92378	4.92378	4.93168	4.81694	4.88362	4.87545
ASCRP3000269	6.65969	7.05188	6.59524	6.9001	6.60762	6.80008
ASCRP3000270	8.27738	8.33119	8.55114	7.4085	7.647	7.93135
ASCRP3000271	9.25232	9.52491	9.5136	8.86167	8.05222	8.77896
ASCRP3000272	10.7557	11.105	10.9523	12.0663	11.3238	11.807
ASCRP3000273	9.16642	9.71928	9.96039	9.61306	9.23127	9.83595
ASCRP3000274	10.629	10.8657	10.7542	10.7007	10.4618	11.0503
ASCRP3000275	5.61161	5.60792	5.37862	5.60545	6.11416	6.16531
ASCRP3000276	5.66235	5.73976	5.24868	5.79493	5.79926	5.71936
ASCRP3000277	6.02466	5.93711	5.88007	6.34317	6.83525	6.18362
ASCRP3000278	6.00887	6.61623	5.972	6.41396	6.30414	6.20496
ASCRP3000279	7.83618	8.44561	8.49627	8.48188	8.70195	9.69555
ASCRP3000280	6.4224	6.02373	6.37683	6.01911	6.17699	5.96239
ASCRP3000281	9.34286	9.89295	10.0842	9.84702	9.41032	10.0431
ASCRP3000282	7.237	7.36795	7.63253	7.82932	8.05449	7.40389
ASCRP3000283	7.07614	6.95637	7.2015	6.74174	6.98417	6.27804
ASCRP3000284	5.9566	5.90737	5.99103	5.54494	5.90135	6.07546
ASCRP3000285	5.78842	5.60298	5.94493	5.94883	6.06113	5.96239
ASCRP3000286	5.44084	5.55008	5.50313	5.5137	5.68939	5.54494
ASCRP3000287	5.56539	5.80357	5.94493	5.71021	5.46281	5.44636
ASCRP3000288	7.30928	7.3311	7.28559	7.06316	6.76071	7.15333
ASCRP3000289	5.393	5.50578	5.76208	6.58024	7.11742	6.16531
ASCRP3000290	6.28269	6.6199	6.60886	6.44879	6.11416	6.62234
ASCRP3000291	6.5815	6.22117	6.68093	7.25207	7.66696	6.96313
ASCRP3000292	7.33221	6.64894	7.13549	7.21289	7.60068	7.03502
ASCRP3000293	6.28269	5.74873	6.1072	5.91934	6.15859	5.63478
ASCRP3000294	5.49516	5.66353	5.66116	5.80572	5.77311	5.71936
ASCRP3000295	9.07263	8.43332	8.33771	8.64423	9.63	8.39812
ASCRP3000296	6.87318	6.20496	6.60886	5.6564	5.63236	6.07546
ASCRP3000297	7.17429	7.33333	7.24455	6.91213	6.64534	7.19495
ASCRP3000298	8.01041	7.82932	7.34447	7.39463	7.58855	7.13463
ASCRP3000299	6.24989	6.6199	6.20822	6.36229	6.33277	6.27804
ASCRP3000300	5.97583	8.02016	5.66116	6.91811	6.74734	6.41959
ASCRP3000301	11.7134	11.0599	12.8465	11.7876	12.7571	11.2394
ASCRP3000302	8.1969	8.68949	8.36896	9.13298	8.50837	8.87555
ASCRP3000303	6.88187	7.28943	7.17012	7.63707	7.42083	8.23172
ASCRP3000304	5.93907	6.17865	6.02835	6.70303	6.3476	6.96313
ASCRP3000305	5.53978	5.74873	5.78625	5.532	5.20698	5.57803
ASCRP3000306	7.12001	7.3032	6.99646	7.37304	6.85615	7.20558
ASCRP3000307	7.07257	6.41537	7.52241	7.47589	7.44794	7.83011
ASCRP3000308	6.2017	6.4252	6.02835	6.2609	5.79926	5.93907
ASCRP3000309	6.86443	6.95637	6.12625	5.36993	5.49516	5.96239
ASCRP3000310	7.11655	7.64099	7.88327	8.12509	8.77801	9.19522
ASCRP3000311	5.63478	5.96046	5.71021	5.96239	6.11416	5.76871
ASCRP3000312	6.24197	7.00022	6.27494	6.48414	7.21289	6.74061
ASCRP3000313	7.40744	7.80264	7.73315	7.55474	7.39927	7.20558
ASCRP3000314	9.15223	7.99234	8.86192	9.18203	9.47214	8.0486
ASCRP3000315	5.49516	5.18401	4.88362	5.46554	5.49516	5.21671
ASCRP3000316	7.32586	7.25836	7.01796	7.38172	7.07257	7.27592
ASCRP3000317	8.61938	8.88868	8.63352	8.24327	7.52502	8.15048
ASCRP3000318	6.54849	7.02997	6.72023	6.22117	6.3998	6.91213
ASCRP3000319	5.71936	5.58054	5.71021	6.92307	6.76071	6.27804
ASCRP3000320	8.89096	9.46866	9.38626	9.83437	9.27404	9.78861
ASCRP3000321	4.88768	5.04162	5.01955	4.85897	4.77364	4.68763
ASCRP3000322	7.48867	7.6637	8.19157	7.53608	8.02548	7.68955
ASCRP3000323	9.64899	9.68508	9.69032	10.0724	10.5819	9.37978
ASCRP3000324	5.48446	5.38727	5.66116	5.71021	6.11416	5.63478
ASCRP3000325	7.26853	7.54705	7.41943	8.01041	8.02016	7.664
ASCRP3000326	5.26753	5.33759	5.24868	5.41289	5.13353	5.3136
ASCRP3000327	8.22329	8.25984	8.88703	10.4226	10.9763	10.1738
ASCRP3000328	8.06283	8.48892	8.32614	7.80049	7.54576	7.33631
ASCRP3000329	7.31382	7.5719	7.53673	7.33631	7.01796	7.70144
ASCRP3000330	6.99364	6.7479	6.60886	7.28559	7.68955	6.69028
ASCRP3000331	10.5186	9.89725	10.6886	10.4805	10.8176	10.0901
ASCRP3000332	5.80572	6.00326	6.01167	5.82069	5.83128	6.12108
ASCRP3000333	5.81856	5.86468	5.94493	6.59026	6.4224	6.16531
ASCRP3000334	11.5459	11.0704	10.5811	8.93841	10.0215	10.9125
ASCRP3000335	5.80572	5.55008	5.60792	5.56285	5.52157	5.79493
ASCRP3000336	7.3191	7.36795	7.83117	7.92295	8.03766	7.54319
ASCRP3000337	8.76577	9.37499	8.29548	9.70278	10.6729	9.78494
ASCRP3000338	7.59261	7.73823	7.67845	6.85096	7.17679	6.86443
ASCRP3000339	5.81856	4.86104	4.74254	5.89328	6.17699	5.1807
ASCRP3000340	6.31626	6.8384	6.37683	6.43079	6.27494	6.51601
ASCRP3000341	6.37683	6.68503	6.50943	6.2609	6.3998	7.04916
ASCRP3000342	6.74566	6.34465	6.27494	6.9001	7.11568	6.47132
ASCRP3000343	8.63246	8.12981	8.34179	8.58535	8.70743	8.35874
ASCRP3000344	5.25184	5.93711	6.14336	6.60021	6.80761	6.38979
ASCRP3000345	4.71076	4.76924	4.74254	4.93168	4.88362	4.60611
ASCRP3000346	9.27404	9.5984	9.38213	9.97289	10.7087	10.0248
ASCRP3000347	5.393	5.71936	5.94493	7.06316	7.28559	6.594
ASCRP3000348	11.8768	11.7876	11.3327	10.7303	11.0898	12.8067
ASCRP3000349	5.12322	4.86104	4.93168	5.08831	5.0343	4.87545
ASCRP3000350	7.74553	8.04882	8.02986	7.96926	7.61486	8.13965
ASCRP3000351	6.36813	6.50679	6.50943	6.91213	7.57884	7.36686
ASCRP3000352	6.16865	6.6199	6.14336	5.84808	6.3476	5.98724
ASCRP3000353	5.99103	5.70791	5.972	5.63236	5.63236	5.57803
ASCRP3000354	6.85615	5.8376	7.08856	6.20006	6.3476	6.35644
ASCRP3000355	6.37683	6.46385	6.85408	6.93883	6.92109	7.27592
ASCRP3000356	4.71076	4.79977	4.74254	4.9667	4.77364	4.87545
ASCRP3000357	5.48446	5.46554	5.66116	5.25184	5.3361	5.41007
ASCRP3000358	16.1975	16.0519	15.7377	15.8691	15.7289	15.3672
ASCRP3000359	6.19351	6.53039	6.24197	6.60021	6.46112	6.38979
ASCRP3000360	5.17738	5.46554	5.10587	5.90536	6.27494	5.44636
ASCRP3000361	6.66799	6.37972	6.1072	5.19718	5.84599	5.66353
ASCRP3000362	11.7898	12.006	11.9478	11.4306	11.482	11.4506
ASCRP3000363	9.11878	8.9416	9.55543	10.2447	10.6215	9.97826
ASCRP3000364	6.1002	6.02373	5.80572	6.03936	6.52974	6.31626
ASCRP3000365	6.05932	5.99292	5.99103	6.4069	6.73159	6.35644
ASCRP3000366	6.21551	5.79493	5.55008	6.57142	5.85225	5.57803
ASCRP3000367	11.5218	11.9685	12.2883	12.0486	12.2365	10.9603
ASCRP3000368	7.18466	8.88703	8.23172	9.58984	7.30472	7.30548
ASCRP3000369	6.37683	6.19679	6.4252	6.24038	6.37249	5.89227
ASCRP3000370	5.61161	6.02835	5.76208	5.84808	6.03753	5.63478
ASCRP3000371	6.24197	6.31777	6.59524	6.24989	6.45291	6.76403
ASCRP3000372	8.40629	8.62456	8.93301	8.70166	8.45712	9.28256
ASCRP3000373	7.30472	7.49934	7.2015	7.33631	6.87574	7.36686
ASCRP3000374	9.97826	10.0893	10.1207	9.73093	9.3276	10.0151
ASCRP3000375	5.42972	5.18401	5.24868	5.0489	5.27531	4.95512
ASCRP3000376	7.37883	7.70635	6.98275	8.18992	7.69275	7.67168
ASCRP3000377	8.01413	7.32286	6.85408	7.13377	7.0797	6.47132
ASCRP3000378	8.39812	7.88455	8.7428	6.9001	7.86637	6.93981
ASCRP3000379	5.41007	5.36993	5.10587	5.66827	5.80572	5.34352
ASCRP3000380	6.13654	5.72846	6.34317	6.51798	6.47335	6.02835
ASCRP3000381	8.06978	6.14846	7.28559	6.07546	5.68939	5.89227
ASCRP3000382	7.77821	7.80695	7.68313	7.0161	7.14741	7.41521
ASCRP3000383	7.14486	7.6047	7.59478	7.82932	7.39177	7.83723
ASCRP3000384	14.7051	15.268	15.8317	15.4053	15.8119	16.5193
ASCRP3000385	4.53555	4.73353	4.64024	4.93168	4.97437	4.77364
ASCRP3000386	5.78842	5.72846	6.14336	5.96239	5.91137	5.74537
ASCRP3000387	8.81144	5.38727	7.3191	5.27687	5.37283	5.79493
ASCRP3000388	6.45976	6.52648	6.51864	6.86752	6.55489	6.9001
ASCRP3000389	8.07648	7.6473	7.85447	8.15027	8.21016	7.50993
ASCRP3000390	6.88187	7.1096	6.76624	6.57142	6.41396	6.71909
ASCRP3000391	7.30244	7.59758	6.14336	6.9908	8.08889	6.93981
ASCRP3000392	8.92425	9.27481	9.1682	8.19977	8.25611	8.67161
ASCRP3000393	5.50843	5.46554	5.01955	5.14717	5.46281	5.1807
ASCRP3000394	5.68706	5.91934	5.44084	5.57677	5.80572	5.79493
ASCRP3000395	5.12322	5.29841	4.97437	5.46554	5.3361	5.21671
ASCRP3000396	7.28559	6.84783	6.9612	8.80769	8.83071	7.48129
ASCRP3000397	6.00887	5.90135	6.1072	6.48414	6.46521	6.54849
ASCRP3000398	9.14853	9.05149	9.63968	8.87017	9.48318	9.08796
ASCRP3000399	5.99103	6.02835	5.44084	5.76871	6.52974	5.57803
ASCRP3000400	5.58556	5.79493	5.55008	6.20006	6.3998	5.98724
ASCRP3000401	6.14421	5.8376	6.27494	5.0489	5.31964	5.66353
ASCRP3000402	5.25184	5.00465	5.01955	4.85897	5.0489	4.87545
ASCRP3000403	7.87868	8.34383	8.13196	8.19198	7.71438	8.17627
ASCRP3000404	5.42972	5.54494	5.73976	6.08612	6.46112	5.24868
ASCRP3000405	5.58556	5.55008	5.68939	5.08831	5.0343	5.06695
ASCRP3000406	7.38891	7.02997	7.6634	7.04005	7.01796	8.50985
ASCRP3000407	6.76955	7.3311	6.99646	6.83103	6.3998	6.81297
ASCRP3000408	6.82362	5.93711	6.01167	5.60545	5.70561	5.57803
ASCRP3000409	6.06472	5.80357	5.78625	6.59026	6.74734	5.98724
ASCRP3000410	4.82119	5.44912	5.37862	5.12667	5.13353	5.10587
ASCRP3000411	7.28559	7.6452	7.25364	9.47112	9.03874	8.72572
ASCRP3000412	5.37283	5.46554	5.18401	5.41289	5.37283	5.44636
ASCRP3000413	7.99258	7.13035	8.25355	7.89443	8.07603	6.91213
ASCRP3000414	5.73976	5.00465	5.14717	4.93168	5.24234	4.87545
ASCRP3000415	7.85005	6.99364	6.85408	7.67903	7.90174	6.87574
ASCRP3000416	6.02466	6.04118	6.17699	6.17865	6.06113	5.91735
ASCRP3000417	6.10894	6.17532	6.27494	6.44879	6.1072	6.27804
ASCRP3000418	7.54576	7.70519	7.80695	7.68955	7.43549	7.96782
ASCRP3000419	10.4507	9.6227	9.76297	10.2406	10.6683	9.45091
ASCRP3000420	4.73804	4.87545	5.21671	4.81694	4.92773	5.0343
ASCRP3000421	6.41396	6.85096	7.34447	7.9888	8.22168	8.46667
ASCRP3000422	11.6705	11.5767	11.5673	11.7265	12.0989	11.81
ASCRP3000423	10.696	10.6338	10.6319	10.819	10.8428	10.9629
ASCRP3000424	7.6637	7.45481	7.96782	8.25276	8.12379	8.85532
ASCRP3000425	5.37283	5.46554	5.55008	5.44912	5.49516	5.38007
ASCRP3000426	5.79926	5.64683	5.80572	6.48414	6.27494	5.89227
ASCRP3000427	6.29039	6.46997	6.48145	5.94883	5.72846	5.84599
ASCRP3000428	5.67769	5.97583	6.1072	6.38117	6.76955	6.02835
ASCRP3000429	7.57758	6.84783	6.77943	6.36229	7.10481	7.32586
ASCRP3000430	7.1	7.21855	6.76624	7.19741	7.61486	7.04916
ASCRP3000431	6.83525	6.11416	7.21694	6.44879	6.79251	6.91213
ASCRP3000432	5.86261	5.74873	5.66116	5.72846	5.75096	5.57803
ASCRP3000433	13.2869	13.3571	13.1276	12.9992	12.6201	12.4808
ASCRP3000434	12.299	9.68989	11.2331	8.02016	8.01738	7.07257
ASCRP3000435	7.04461	6.94568	6.93294	7.45618	7.45823	7.11612
ASCRP3000436	7.05188	7.24019	7.00772	6.51798	6.60762	6.86443
ASCRP3000437	7.00772	6.96313	6.91113	6.91213	6.84991	6.9001
ASCRP3000438	11.8006	12.0555	12.7571	12.4775	12.5469	13.1993
ASCRP3000439	13.6562	13.7738	13.4183	13.3329	13.3506	13.8814
ASCRP3000440	9.87872	9.86647	9.50246	8.72926	8.67485	8.93706
ASCRP3000441	9.72909	8.93829	10.4529	9.83041	10.1536	9.89725
ASCRP3000442	5.91934	5.99103	6.08612	5.76871	6.0808	5.38007
ASCRP3000443	9.65348	9.22083	9.02254	8.79529	8.32895	8.99252
ASCRP3000444	8.39276	8.42984	8.46292	9.59125	9.9415	9.06457
ASCRP3000445	6.99928	7.02259	7.41943	7.58824	7.59261	7.58855
ASCRP3000446	5.80572	6.06472	6.27494	6.57142	6.15353	6.49883
ASCRP3000447	7.60192	7.39034	7.50729	8.2255	8.29548	7.644
ASCRP3000448	5.65401	5.72846	5.50313	5.19718	5.10587	5.69868
ASCRP3000449	6.91811	7.19002	7.02536	6.53039	6.71223	6.76403
ASCRP3000450	5.75096	5.86468	5.89933	5.3136	5.44912	6.35644
ASCRP3000451	7.98263	8.04382	8.12509	8.29815	8.16522	8.32502
ASCRP3000452	6.38405	6.31777	6.34317	6.24989	6.28885	6.47132
ASCRP3000453	6.52387	6.15353	6.57142	6.54592	7.09165	6.51601
ASCRP3000454	8.52918	8.87632	8.95195	9.48024	8.92636	9.29601
ASCRP3000455	6.98986	6.70878	6.17699	7.60192	7.83618	7.21855
ASCRP3000456	5.85225	6.19022	6.14336	6.44879	5.63236	6.02835
ASCRP3000457	5.3136	4.95512	4.93168	5.19718	5.24234	5.06695
ASCRP3000458	5.22638	5.43251	5.34352	5.84808	5.52157	5.57803
ASCRP3000459	10.0869	9.41146	8.85051	7.39963	8.77801	8.20548
ASCRP3000460	7.16594	6.63933	7.35185	6.01911	6.18857	6.31626
ASCRP3000461	7.11655	7.28943	7.16133	7.39034	6.93294	7.19495
ASCRP3000462	5.86261	5.57299	5.44084	6.20006	6.18857	6.71909
ASCRP3000463	7.14486	7.35259	7.53673	7.5982	7.80856	7.79671
ASCRP3000464	7.00772	7.69479	7.19413	7.08059	7.3489	7.42363
ASCRP3000465	5.19061	5.41148	5.01955	5.46554	5.31058	5.24868
ASCRP3000466	6.79576	7.22097	6.70763	8.02525	9.21599	7.9606
ASCRP3000467	5.44912	5.37573	5.55008	5.41289	6.4224	6.76403
ASCRP3000468	5.90135	5.79493	5.89933	5.10587	5.6564	5.3136
ASCRP3000469	7.85551	7.85525	7.57947	7.48061	7.18755	7.77656
ASCRP3000470	9.11314	9.15803	9.1164	9.19296	8.80002	9.06457
ASCRP3000471	4.96285	4.92378	5.06695	5.01212	4.92773	4.87545
ASCRP3000472	5.3136	5.43251	5.3136	5.3136	5.24234	5.14377
ASCRP3000473	8.0132	8.45917	8.07112	7.67727	7.42083	7.77656
ASCRP3000474	11.1832	11.7021	12.3069	12.2685	13.224	12.0911
ASCRP3000475	7.42713	7.23141	7.99258	7.28173	6.76071	7.88404
ASCRP3000476	12.9755	13.3105	13.4827	12.7571	14.3814	12.9802
ASCRP3000477	7.57947	7.60192	7.83618	9.54017	9.70278	8.36422
ASCRP3000478	8.02063	8.44648	8.6003	8.69385	8.4361	8.98234
ASCRP3000479	7.40389	8.01785	7.85447	9.93138	10.2432	8.53341
ASCRP3000480	6.82362	7.25325	7.26228	6.65253	6.79251	6.8363
ASCRP3000481	9.80235	9.6198	9.50246	9.48755	9.29954	9.10771
ASCRP3000482	7.09209	6.39552	6.30718	6.38979	6.2554	6.12108
ASCRP3000483	5.34056	6.90312	5.41007	5.19718	5.00465	5.21671
ASCRP3000484	7.50398	7.83302	7.77162	7.24098	6.81724	7.32586
ASCRP3000485	8.18084	8.49843	8.24386	7.42363	7.32473	7.74329
ASCRP3000486	7.14486	7.42013	7.49468	7.96301	7.04734	7.52894
ASCRP3000487	7.9397	8.16081	8.60262	9.34647	9.53887	8.54729
ASCRP3000488	6.49217	7.00772	7.13549	7.5719	7.39177	7.38639
ASCRP3000489	7.79346	7.08591	8.2012	7.63707	7.75613	6.96313
ASCRP3000490	6.4069	6.7849	6.69493	6.8363	6.38405	6.80008
ASCRP3000491	8.32876	8.42197	8.27815	8.38739	8.26766	8.84529
ASCRP3000492	8.14157	7.63858	8.2239	7.39963	7.79563	7.17263
ASCRP3000493	7.65119	6.92109	7.26228	6.626	7.25128	6.37394
ASCRP3000494	7.67139	8.03857	7.65716	8.21886	7.75	8.08137
ASCRP3000495	9.36272	9.00615	9.50022	9.74711	10.0306	9.23407
ASCRP3000496	5.91934	5.59056	5.41007	6.74174	6.80761	5.98724
ASCRP3000497	8.42966	8.98566	8.23172	10.0442	10.0129	9.00918
ASCRP3000498	6.03936	5.85225	5.60792	6.11242	6.0808	5.79493
ASCRP3000499	5.77091	5.84599	5.50313	5.34352	5.60545	5.3136
ASCRP3000500	7.03272	7.13677	7.14656	7.76556	7.67903	7.53608
ASCRP3000501	6.93883	6.83103	6.53039	7.0564	7.36066	6.64655
ASCRP3000502	5.04162	5.33759	5.34352	5.393	5.37283	5.5137
ASCRP3000503	6.89405	6.55873	6.27494	6.67624	6.9756	6.62234
ASCRP3000504	5.93907	6.19022	6.24197	6.38117	6.47335	6.54849
ASCRP3000505	5.84599	5.55008	5.37862	5.96239	6.13312	5.5137
ASCRP3000506	5.02694	5.00465	4.93168	5.54494	5.58054	5.5137
ASCRP3000507	7.58793	8.22168	7.90651	7.50034	6.65492	6.58024
ASCRP3000508	5.12322	5.29841	5.18401	5.393	5.72846	5.3136
ASCRP3000509	7.48867	8.03078	7.37811	9.17227	10.0099	8.5207
ASCRP3000510	7.5719	7.16175	6.91113	7.96301	8.37404	7.15333
ASCRP3000511	9.37707	8.97232	8.89791	7.70375	8.27	9.50022
ASCRP3000512	5.56539	5.62994	5.68939	5.99103	6.15859	5.69868
ASCRP3000513	9.98688	7.8409	10.4443	9.11531	9.53887	11.6668
ASCRP3000514	7.18961	6.54977	6.69493	7.14741	7.7255	7.29786
ASCRP3000515	11.4132	11.8006	12.3468	12.0711	11.9895	11.4272
ASCRP3000516	6.45291	6.64894	8.2385	7.36504	7.45	7.02536
ASCRP3000517	10.5306	10.1536	9.9083	9.25626	9.00848	9.28256
ASCRP3000518	7.43965	7.96782	8.2385	7.18796	7.46777	7.49068
ASCRP3000519	5.69868	5.41148	6.40902	5.44912	5.6564	7.15333
ASCRP3000520	6.62234	6.6199	6.63207	7.75223	7.61486	6.91213
ASCRP3000521	8.6238	8.97304	8.71059	8.96788	8.58096	8.95086
ASCRP3000522	7.16594	7.49468	7.77162	7.4085	7.25797	7.65119
ASCRP3000523	9.24501	9.17726	8.29548	8.09198	8.33362	7.85239
ASCRP3000524	8.06035	7.40779	8.07112	7.33631	7.77217	6.98227
ASCRP3000525	8.73562	8.58284	8.78388	8.53988	9.14747	8.5207
ASCRP3000526	6.49217	6.24989	6.40902	8.1225	8.82343	8.93301
ASCRP3000527	6.69724	6.66562	6.34317	6.57142	6.71223	6.31626
ASCRP3000528	7.98121	7.68313	8.09726	7.59261	7.87817	7.6222
ASCRP3000529	7.01145	6.70303	7.58824	6.83103	6.51338	6.98227
ASCRP3000530	6.81297	6.73159	6.9612	6.70993	6.73159	6.9001
ASCRP3000531	7.39749	7.53608	6.76624	7.92295	7.86637	7.74329
ASCRP3000532	5.78842	5.94883	6.02835	6.0042	6.01911	5.84599
ASCRP3000533	5.50843	5.29841	4.83811	5.41289	5.67769	5.34352
ASCRP3000534	6.57647	6.93491	6.74398	6.96409	7.12519	6.93981
ASCRP3000535	5.44084	5.38727	5.44084	5.17072	5.27531	4.82968
ASCRP3000536	8.06283	7.66014	7.95286	8.18291	8.90319	8.53859
ASCRP3000537	15.7794	15.7698	15.0923	14.5026	15.0969	14.5803
ASCRP3000538	8.28125	8.83979	8.29548	8.27311	8.20833	8.42495
ASCRP3000539	7.57064	7.80695	7.70346	7.63132	7.55218	7.9606
ASCRP3000540	7.63193	7.36285	7.39606	6.38117	6.96938	6.80008
ASCRP3000541	7.70577	7.27476	7.27592	6.20822	6.96409	6.64655
ASCRP3000542	6.41396	6.72251	7.34447	6.60886	6.84155	6.79034
ASCRP3000543	6.95249	7.13377	7.02536	7.09297	6.9486	7.19495
ASCRP3000544	10.7655	10.8103	11.1219	11.291	11.013	10.7118
ASCRP3000545	6.08788	6.30718	6.57142	6.3535	6.20006	6.29957
ASCRP3000546	5.37283	5.18401	5.63478	5.08831	4.92773	5.06695
ASCRP3000547	6.19351	6.4252	6.48145	6.27183	5.82069	6.20496
ASCRP3000548	9.06883	7.81337	10.0412	7.95722	8.03766	8.85986
ASCRP3000549	4.86723	5.04162	5.3136	4.98959	4.88362	5.10587
ASCRP3000550	10.4738	10.4001	11.3753	11.3304	12.498	11.5956
ASCRP3000551	6.02466	6.28577	6.0701	6.48414	6.2609	6.05391
ASCRP3000552	8.34179	8.38307	8.20935	8.80029	9.07375	8.0486
ASCRP3000553	6.74061	6.14336	6.63207	5.99103	6.38117	6.02835
ASCRP3000554	12.0341	12.0486	11.4785	11.5076	11.3253	11.5364
ASCRP3000555	5.84599	6.34465	5.71021	6.46521	6.13312	6.47132
ASCRP3000556	7.6124	7.30548	7.60809	6.9001	7.52502	7.45823
ASCRP3000557	5.62629	5.80357	5.85225	5.93711	5.58054	5.98724
ASCRP3000558	7.63858	7.87868	7.81924	8.92586	7.95383	7.82562
ASCRP3000559	6.99928	6.64894	7.76556	6.70993	6.84155	7.08413
ASCRP3000560	5.61161	5.95466	6.14336	6.06472	6.04847	6.14336
ASCRP3000561	5.37283	5.46554	5.66116	5.3136	5.27531	5.10587
ASCRP3000562	6.61623	6.68503	7.4438	7.27553	7.31155	7.57884
ASCRP3000563	7.84352	7.37485	6.98986	7.48398	7.23461	6.81297
ASCRP3000564	5.71936	5.87291	6.0701	5.96239	6.03753	6.12108
ASCRP3000565	7.36431	6.59026	7.08856	7.00022	7.24019	6.16531
ASCRP3000566	11.1663	10.7818	11.8383	8.7544	9.45622	10.4656
ASCRP3000567	6.42869	6.85719	7.73851	8.2255	7.54125	8.4619
ASCRP3000568	4.71076	4.97054	5.21671	5.36993	5.41571	5.3136
ASCRP3000569	5.81856	5.93711	5.83128	6.03936	6.55489	6.07546
ASCRP3000570	5.08831	5.06695	5.06695	6.37249	6.44465	5.89227
ASCRP3000571	4.86723	4.87545	5.10587	4.93168	4.82968	5.0343
ASCRP3000572	7.39749	8.05675	7.85447	8.69385	6.84155	7.41521
ASCRP3000573	5.91934	5.70791	5.85225	6.36229	6.31777	5.84599
ASCRP3000574	6.31626	5.98155	6.35937	5.83339	5.78842	6.53039
ASCRP3000575	10.7756	11.1851	11.2711	10.6986	9.87706	10.2456
ASCRP3000576	6.16865	6.32379	6.01167	5.82069	5.68939	5.8688
ASCRP3000577	8.42425	8.68248	8.57656	7.76224	7.23141	7.65119
ASCRP3000578	6.45976	6.47335	6.72023	6.17865	5.68939	6.27804
ASCRP3000579	10.4438	10.4128	10.3866	9.56926	9.93138	9.53256
ASCRP3000580	5.12322	5.12667	5.01955	5.56285	5.52157	4.87545
ASCRP3000581	4.92378	4.76924	4.54068	4.71991	4.77364	4.95512
ASCRP3000582	9.95556	9.15191	9.31227	8.93682	9.42962	9.02104
ASCRP3000583	7.79238	7.76556	7.50729	6.64655	6.94275	6.87574
ASCRP3000584	9.17581	9.63424	9.54934	9.66744	9.1989	10.1057
ASCRP3000585	7.48867	7.25836	7.3846	7.91849	7.76556	7.27592
ASCRP3000586	5.61161	5.7665	5.85225	5.71021	5.53719	5.74537
ASCRP3000587	7.72919	7.6047	7.09649	8.0034	8.0034	7.86792
ASCRP3000588	6.89809	6.24989	7.19413	6.30414	6.60762	6.77834
ASCRP3000589	6.73836	6.35423	5.89933	6.3998	6.28114	6.20496
ASCRP3000590	6.82362	6.64894	6.37683	6.49883	6.61745	7.54319
ASCRP3000591	6.42869	6.39552	6.34317	6.41396	6.6984	5.79493
ASCRP3000592	6.93097	7.34003	7.07614	7.57758	7.05188	7.36686
ASCRP3000593	9.20431	9.47577	9.62209	9.14747	8.6725	9.2753
ASCRP3000594	9.05601	8.55818	8.88703	8.85233	9.63545	8.42949
ASCRP3000595	6.98986	7.44621	7.11568	7.12605	7.25797	7.34743
ASCRP3000596	6.4224	6.16027	6.24197	6.57142	6.93294	6.66087
ASCRP3000597	6.45976	6.00326	6.54592	6.80008	6.91013	6.74061
ASCRP3000598	5.27996	5.44912	5.44084	5.33461	5.6564	5.98724
ASCRP3000599	7.85707	7.68313	7.84744	7.89847	7.89393	7.81471
ASCRP3000600	5.50843	5.74873	5.60792	5.79493	5.83128	5.63478
ASCRP3000601	4.56115	4.98959	4.93168	5.6564	5.3361	4.77364
ASCRP3000602	9.96232	8.9389	9.57605	8.54842	9.3749	8.81171
ASCRP3000603	5.75096	5.3136	5.89933	5.6564	5.86674	6.07546
ASCRP3000604	6.3998	6.24989	6.48145	5.89328	5.99292	6.27804
ASCRP3000605	14.3989	14.5581	15.0133	15.0969	14.9468	15.2014
ASCRP3000606	5.52157	6.12108	5.85225	6.51798	6.95637	6.91213
ASCRP3000607	10.4507	10.7203	10.8783	10.8409	11.0032	10.9436
ASCRP3000608	7.915	8.38739	8.0034	7.84718	7.43757	8.22148
ASCRP3000609	6.08435	6.07724	5.76208	6.2308	6.89909	6.71909
ASCRP3000610	5.38151	5.60298	5.10587	5.37862	5.6564	5.44636
ASCRP3000611	5.91934	6.0701	6.66562	5.79493	6.48548	6.35644
ASCRP3000612	6.62234	5.70099	5.73976	5.3136	5.53719	5.63478
ASCRP3000613	8.80069	7.40389	7.61945	8.15323	8.53146	7.95358
ASCRP3000614	12.567	12.7789	13.0118	12.711	12.775	12.8667
ASCRP3000615	7.46505	6.87164	7.26853	7.31608	7.60068	7.51783
ASCRP3000616	9.59016	9.76421	9.29448	8.59689	8.426	9.01535
ASCRP3000617	6.0701	6.08612	6.49484	6.36229	6.12625	6.38979
ASCRP3000618	5.86261	5.91934	5.3136	5.08831	5.13353	5.1807
ASCRP3000619	8.33026	7.54061	7.55474	7.8219	8.52462	7.94556
ASCRP3000620	5.08831	5.36993	5.44084	5.69868	5.6564	5.84599
ASCRP3000621	10.4864	8.64423	10.117	10.014	10.7183	9.63015
ASCRP3000622	5.27996	5.44912	5.60792	5.66827	5.63236	5.60545
ASCRP3000623	7.1372	7.47657	7.00772	7.84038	7.51257	7.52241
ASCRP3000624	6.49217	5.38727	5.44084	5.82069	5.61775	5.1807
ASCRP3000625	5.61161	5.72846	5.44084	6.17865	6.2609	6.38979
ASCRP3000626	6.69724	6.81297	6.86443	6.91811	7.15249	7.01331
ASCRP3000627	9.80792	10.3041	10.197	10.4975	10.0364	10.0937
ASCRP3000628	6.02466	6.12108	6.92307	6.79251	7.12519	7.17263
ASCRP3000629	8.37041	8.54069	8.54826	9.35723	9.78453	8.56803
ASCRP3000630	7.28559	7.2374	7.33482	7.24098	6.85615	7.31608
ASCRP3000631	4.86723	4.87545	4.64024	5.0489	4.82968	4.60611
ASCRP3000632	4.86723	4.82968	5.24868	5.57677	5.27531	5.38007
ASCRP3000633	6.82362	7.05459	6.86443	7.04005	6.80008	7.00491
ASCRP3000634	5.79926	6.05932	6.1072	6.08612	6.11416	5.63478
ASCRP3000635	9.83858	10.0306	9.95459	9.3929	8.89791	9.62483
ASCRP3000636	5.97583	5.85225	5.10587	5.5137	5.84599	5.5137
ASCRP3000637	6.60516	7.37086	6.87676	7.44794	7.98761	7.42363
ASCRP3000638	5.46554	5.44912	5.4669	5.57677	6.28885	5.89227
ASCRP3000639	7.86689	8.19198	7.89746	7.51783	7.03272	7.49068
ASCRP3000640	11.3781	11.9201	11.1471	12.2753	11.6284	12.9546
ASCRP3000641	6.3011	6.10196	5.71021	6.34317	6.81724	6.24038
ASCRP3000642	11.2536	11.6127	12.2521	11.5619	10.9562	11.0191
ASCRP3000643	13.5972	13.2647	12.5131	12.8527	12.625	11.6648
ASCRP3000644	7.35259	7.56811	7.2015	7.36504	6.78271	6.80008
ASCRP3000645	6.73159	7.29327	6.14336	6.51798	6.71223	6.1002
ASCRP3000646	8.17856	7.83302	8.15618	8.79854	9.45725	8.55371
ASCRP3000647	9.05759	9.29906	9.05375	8.55114	8.03055	8.59689
ASCRP3000648	6.68678	7.21289	6.76624	7.39963	6.88289	7.01331
ASCRP3000649	8.83782	8.62456	9.15592	9.50585	9.73939	9.14109
ASCRP3000650	5.70791	5.46554	5.71021	5.19718	5.55008	5.38007
ASCRP3000651	8.29126	8.40594	8.18497	7.26306	7.24019	7.02536
ASCRP3000652	6.61623	6.86237	6.94177	7.28173	7.39177	6.74061
ASCRP3000653	4.98959	5.14377	5.27996	5.06695	5.24234	5.10587
ASCRP3000654	8.4123	7.66932	6.69493	7.16594	7.68255	7.21855
ASCRP3000655	9.28217	9.33115	9.39691	9.15297	10.1231	9.48344
ASCRP3000656	5.93907	6.02835	6.08612	6.17865	5.79926	6.12108
ASCRP3000657	9.45674	9.46169	9.32385	8.82117	8.07603	8.15048
ASCRP3000658	6.16027	5.64683	6.14336	5.79493	5.55008	5.93907
ASCRP3000659	9.13341	8.82767	8.45078	9.76089	10.0504	9.43797
ASCRP3000660	6.44465	7.14656	6.76624	8.09814	8.23272	7.90149
ASCRP3000661	7.68255	7.66014	7.94214	7.96301	7.55825	8.36787
ASCRP3000662	5.50843	5.62994	5.76208	5.78188	5.52157	5.69868
ASCRP3000663	4.92378	4.91185	5.3136	4.88768	4.88362	5.06695
ASCRP3000664	5.90135	5.47908	7.15418	6.93883	6.24514	6.48682
ASCRP3000665	9.95701	9.89131	10.0229	9.04445	9.29448	9.23925
ASCRP3000666	6.41396	6.42939	6.51864	5.68472	5.89125	5.84599
ASCRP3000667	5.48446	5.66353	5.63478	5.91934	6.38117	6.27804
ASCRP3000668	6.54849	6.53817	6.60886	6.34317	6.80761	6.81297
ASCRP3000669	6.33723	6.54076	6.68093	6.9001	6.86546	6.91213
ASCRP3000670	6.08435	6.4069	6.34317	6.36229	5.97487	6.27804
ASCRP3000671	7.67903	8.19321	7.69101	8.66777	7.99494	8.50985
ASCRP3000672	6.08788	5.60792	5.21671	6.2308	6.14336	5.69868
ASCRP3000673	5.81856	6.03569	6.1072	6.08612	6.46521	6.20496
ASCRP3000674	7.58793	6.77998	8.1771	6.8151	6.90312	6.47132
ASCRP3000675	5.52157	5.72846	5.37862	5.96239	6.06113	5.74537
ASCRP3000676	8.34494	8.79529	7.88327	7.59261	7.43965	6.98227
ASCRP3000677	6.54011	7.05459	6.92307	6.99458	7.02767	7.21855
ASCRP3000678	6.24197	5.94103	6.14336	5.96239	6.1002	6.81297
ASCRP3000679	5.70791	5.46554	5.71021	5.44912	5.67769	5.24868
ASCRP3000680	9.07531	8.50754	8.8813	9.04809	9.36235	8.89058
ASCRP3000681	5.25184	5.38727	5.3136	5.68472	5.49516	5.44636
ASCRP3000682	6.05932	6.55873	6.39123	6.4238	6.20577	5.98724
ASCRP3000683	4.96285	4.81694	5.44084	4.56115	4.62083	4.82968
ASCRP3000684	13.4393	13.4183	13.5223	12.737	12.5701	12.5616
ASCRP3000685	6.11416	6.48749	6.1072	6.49883	6.22278	6.27804
ASCRP3000686	6.93097	6.93883	6.9001	7.6452	7.54833	6.96313
ASCRP3000687	4.65937	4.63057	5.01955	5.24234	5.17738	5.0009
ASCRP3000688	5.38151	5.60298	5.3136	5.73976	5.77311	5.44636
ASCRP3000689	7.0564	6.99364	7.99258	6.03936	6.45291	6.25776
ASCRP3000690	6.27183	6.57521	6.69493	6.48414	6.56255	6.71909
ASCRP3000691	5.56539	5.70791	6.98986	7.32773	6.45291	6.48682
ASCRP3000692	5.19061	5.17072	4.93168	6.15691	5.96336	5.1807
ASCRP3000693	7.47251	7.32286	7.72635	7.76556	7.52241	7.45823
ASCRP3000694	9.51672	8.18104	9.21214	8.23411	8.7126	7.74329
ASCRP3000695	6.84574	6.71566	6.46385	7.20558	7.40956	6.93981
ASCRP3000696	8.94184	8.96416	8.25709	8.78892	9.77729	8.80339
ASCRP3000697	7.59882	8.2067	9.23307	9.06547	8.85233	10.7118
ASCRP3000698	6.93883	7.20802	6.98275	7.25207	6.74286	7.30548
ASCRP3000699	5.42972	5.54494	5.66116	5.69868	5.56285	5.60545
ASCRP3000700	6.54011	6.54977	6.95249	7.22258	7.22741	7.34743
ASCRP3000701	6.17532	6.3476	6.24197	6.58024	6.86546	6.35644
ASCRP3000702	5.73073	6.08612	6.20822	6.08612	6.27494	6.35644
ASCRP3000703	7.73315	7.67727	8.19157	8.47969	8.61432	8.5049
ASCRP3000704	6.72023	6.77998	6.49484	10.2474	6.1072	6.93981
ASCRP3000705	13.134	13.575	13.3506	13.2647	13.4827	14.1833
ASCRP3000706	6.15353	6.49883	6.27494	5.82069	5.64443	6.02835
ASCRP3000707	7.43062	7.16594	6.30718	7.58824	8.09748	6.99364
ASCRP3000708	7.45823	8.40025	8.17336	9.08154	9.70941	9.29361
ASCRP3000709	6.02466	5.8376	5.58054	5.96239	5.93416	5.91735
ASCRP3000710	7.4334	7.39463	7.21694	6.9908	7.2015	7.87741
ASCRP3000711	5.70791	5.49516	5.55008	5.76871	6.18857	5.69868
ASCRP3000712	8.53276	8.66155	8.9728	8.90645	8.84202	9.5218
ASCRP3000713	6.59275	6.35423	6.66562	6.68444	6.96938	6.60886
ASCRP3000714	8.06283	8.1744	8.02986	7.93184	7.69797	8.08137
ASCRP3000715	4.59625	4.77584	4.93168	5.75319	5.6564	5.63478
ASCRP3000716	5.50843	5.60792	5.24868	5.43251	5.47908	5.63478
ASCRP3000717	7.4334	7.86431	7.74385	7.38532	7.01796	7.52241
ASCRP3000718	4.71076	4.92378	4.93168	4.71991	4.77364	4.64503
ASCRP3000719	6.61623	6.47335	6.92307	6.7596	6.594	6.79034
ASCRP3000720	6.87318	6.7849	6.57142	6.53039	6.46112	6.8363
ASCRP3000721	5.06695	5.18401	5.18401	4.95124	5.0343	4.95512
ASCRP3000722	9.60289	8.85986	10.5722	9.90942	10.3619	10.0579
ASCRP3000723	6.35497	6.37972	5.80572	6.83103	6.99458	6.51601
ASCRP3000724	7.47994	7.43549	7.53673	7.2015	7.15586	7.86147
ASCRP3000725	9.03233	9.34027	9.43797	10.1124	11.1092	9.81308
ASCRP3000726	6.58526	6.31777	6.37683	6.92307	6.91013	6.54849
ASCRP3000727	6.21551	6.31324	6.91113	5.82069	6.11416	5.98724
ASCRP3000728	7.7255	7.83302	7.81924	6.87625	6.41396	6.80008
ASCRP3000729	9.20278	8.76604	9.24699	10.522	11.3496	10.2516
ASCRP3000730	6.56	6.52126	5.89933	8.34216	8.03766	7.39535
ASCRP3000731	6.80008	6.594	7.18507	6.93196	6.62965	7.99447
ASCRP3000732	7.59074	7.66577	7.69101	7.27165	7.12088	7.664
ASCRP3000733	5.42972	5.21671	5.10587	5.06695	4.95899	5.0343
ASCRP3000734	6.33723	5.91934	6.20822	6.01911	6.18857	6.00607
ASCRP3000735	6.82362	6.94177	6.68093	6.20006	6.89909	6.33723
ASCRP3000736	7.45823	7.73823	7.20883	7.67727	7.67786	7.37811
ASCRP3000737	5.79926	5.80357	6.14336	5.24234	5.31058	5.5137
ASCRP3000738	5.78842	6.10196	5.55008	6.41396	7.00772	5.69868
ASCRP3000739	8.85545	9.2595	9.25704	9.51475	8.99394	9.58984
ASCRP3000740	7.41203	6.94177	7.48061	9.1428	9.17685	8.0234
ASCRP3000741	10.2303	10.493	10.7067	10.7036	10.1352	10.8699
ASCRP3000742	7.70173	6.97081	6.66562	8.93436	9.24223	8.32502
ASCRP3000743	6.45976	6.02835	6.0701	5.88109	5.80572	6.07546
ASCRP3000744	7.04734	7.79563	7.27592	8.07625	8.88245	8.17627
ASCRP3000745	6.05932	6.27494	5.94493	6.70303	6.96409	6.53039
ASCRP3000746	8.26766	7.63011	7.37811	6.94957	7.09165	6.93981
ASCRP3000747	5.90937	5.88517	5.85225	5.5137	5.63236	5.5137
ASCRP3000748	7.13463	7.31533	6.49484	8.13067	8.86734	7.78367
ASCRP3000749	6.90563	6.92653	7.2015	7.19413	6.94275	7.85239
ASCRP3000750	5.69868	5.54494	5.44084	5.3136	5.20698	5.1807
ASCRP3000751	9.45905	8.92858	7.80695	7.58386	7.79887	7.41521
ASCRP3000752	5.58556	5.44912	5.37862	5.12667	5.27531	5.21671
ASCRP3000753	5.93907	6.16027	6.17699	7.10612	5.70561	5.84599
ASCRP3000754	5.17738	5.63478	5.55008	5.6564	5.55008	5.63478
ASCRP3000755	6.87318	7.12605	6.83525	7.86689	7.75	6.95346
ASCRP3000756	5.42972	5.10587	4.93168	4.9667	4.88362	4.87545
ASCRP3000757	8.18497	8.44423	8.0146	6.47606	6.78271	7.13463
ASCRP3000758	9.24501	9.42228	8.90507	9.26449	10.5967	8.93706
ASCRP3000759	7.74357	7.32286	8.25355	6.57142	6.93883	8.44768
ASCRP3000760	9.23377	9.38914	9.62453	9.78412	9.4954	10.4361
ASCRP3000761	7.47589	6.05932	7.11568	5.80572	6.03753	6.31626
ASCRP3000762	5.63478	5.86468	5.76208	5.63236	5.49516	5.76871
ASCRP3000763	8.98043	9.0072	8.51117	8.16752	8.0034	8.5049
ASCRP3000764	5.44912	5.29841	4.88362	4.61594	4.88362	4.73353
ASCRP3000765	5.56539	5.73976	5.71021	6.01911	6.16865	5.93907
ASCRP3000766	5.393	5.33759	5.14717	5.0489	5.17738	5.10587
ASCRP3000767	5.53978	5.6564	5.37862	6.18857	6.1072	6.35644
ASCRP3000768	6.92109	7.09824	7.30472	6.91213	6.77395	6.81297
ASCRP3000769	5.53978	5.84599	5.91934	5.532	5.46281	5.5137
ASCRP3000770	10.2072	9.99756	9.46985	8.5184	8.76853	8.49327
ASCRP3000771	7.96782	7.48934	7.27592	5.54494	6.2554	6.25776
ASCRP3000772	8.08359	8.14136	8.6835	8.66452	9.05262	8.50985
ASCRP3000773	5.02694	4.68763	5.06695	4.81694	4.97437	4.77364
ASCRP3000774	5.75096	5.78407	5.89933	5.44912	5.55008	5.69868
ASCRP3000775	5.58556	5.64683	5.94493	5.34352	5.52157	5.48714
ASCRP3000776	4.73804	4.56369	4.79111	4.71991	4.76039	4.87545
ASCRP3000777	5.56539	5.68939	5.50313	6.2609	5.83128	6.24038
ASCRP3000778	6.37683	6.70878	6.91113	6.92307	7.07614	7.26463
ASCRP3000779	7.32586	7.02259	7.21694	6.88289	7.25797	7.04916
ASCRP3000780	5.80572	6.82362	6.17699	6.03936	6.16865	5.71936
ASCRP3000781	6.89405	7.16845	6.87676	6.43079	6.48145	6.48682
ASCRP3000782	5.73073	6.01353	5.73976	6.2609	5.94103	5.98724
ASCRP3000783	6.63328	6.90913	6.83525	6.86752	6.65492	6.66087
ASCRP3000784	8.82064	8.70527	8.02479	6.95733	7.43549	6.97273
ASCRP3000785	5.67769	5.56285	5.71021	5.59056	5.4044	5.63478
ASCRP3000786	8.41618	7.31533	8.22731	8.59378	9.11748	7.56208
ASCRP3000787	7.69855	7.59758	7.61945	7.46164	7.58511	7.38639
ASCRP3000788	4.59625	4.64983	5.01955	4.81694	4.82968	5.0009
ASCRP3000789	5.56539	5.58054	6.1072	5.60545	5.63236	6.58024
ASCRP3000790	7.99258	7.10524	7.15418	7.82932	8.30254	7.26463
ASCRP3000791	8.43315	8.73774	8.5916	7.92295	7.30472	8.68409
ASCRP3000792	5.87291	5.66353	6.14336	5.94883	5.82069	6.05391
ASCRP3000793	7.23461	7.13677	7.56716	7.05188	7.1096	6.93981
ASCRP3000794	6.31626	6.0967	5.80572	6.6668	7.34595	6.58024
ASCRP3000795	5.58556	5.83128	5.41007	6.54592	6.93294	5.96239
ASCRP3000796	6.11416	6.27183	6.17699	5.71021	5.79926	5.98724
ASCRP3000797	9.94663	9.95846	9.65094	9.49148	8.9692	8.81171
ASCRP3000798	5.68706	5.66353	5.76208	6.14336	5.86674	5.93907
ASCRP3000799	5.44912	5.56285	5.18401	5.93711	5.99292	5.74537
ASCRP3000800	8.72316	8.21077	9.47239	7.44794	8.55818	9.00076
ASCRP3000801	10.4768	10.629	10.616	9.7933	9.05748	9.63862
ASCRP3000802	5.393	5.5137	5.60792	5.57677	5.50843	5.54494
ASCRP3000803	5.08831	5.01584	5.01955	4.85897	5.00465	4.95512
ASCRP3000804	6.80008	6.90312	6.40902	6.8363	6.61745	6.31626
ASCRP3000805	7.75502	8.38109	8.09198	7.5982	7.42083	7.90676
ASCRP3000806	10.0912	10.2045	10.0364	9.95846	9.65676	10.4738
ASCRP3000807	6.17532	5.95466	5.83128	5.57677	5.97487	5.69868
ASCRP3000808	8.90218	9.02635	8.63352	8.55114	8.42092	8.23969
ASCRP3000809	8.21886	8.36203	8.4578	7.75558	7.45583	7.88404
ASCRP3000810	9.22365	8.65828	10.1207	10.3549	10.3875	10.0792
ASCRP3000811	7.22741	6.51207	7.63253	6.46521	6.88899	7.63798
ASCRP3000812	6.66799	6.76071	6.9612	7.24098	7.2902	7.19495
ASCRP3000813	6.70993	6.59026	6.76624	6.85615	6.57142	6.63449
ASCRP3000814	5.19061	5.01584	5.01955	5.3136	5.27531	4.95512
ASCRP3000815	5.38151	5.3136	5.94493	5.43251	5.53719	6.24038
ASCRP3000816	6.93883	6.16865	5.972	7.53964	7.46164	6.45291
ASCRP3000817	6.93097	7.39034	7.28559	7.18011	6.8305	7.30548
ASCRP3000818	6.56	6.68093	6.27494	7.15333	7.05188	6.81297
ASCRP3000819	12.2606	12.3681	12.0663	11.6284	11.798	11.6388
ASCRP3000820	10.2747	9.39629	9.75951	9.96533	10.3186	9.28256
ASCRP3000821	10.1754	9.33478	9.76925	9.97826	10.2922	9.31104
ASCRP3000822	10.5722	9.54049	9.80006	10.0395	10.3899	9.35961
ASCRP3000823	8.13239	8.4936	8.19157	8.24327	7.84823	8.46667
ASCRP3000824	7.77217	6.80008	7.00772	8.0644	7.97405	6.99364
ASCRP3000825	5.08831	5.6564	5.66116	6.43079	6.91013	5.93907
ASCRP3000826	6.39123	6.24989	6.53039	6.95733	7.15249	6.31626
ASCRP3000827	5.73073	5.99103	5.76208	6.74174	6.4266	6.20496
ASCRP3000828	8.54488	9.0905	8.62334	8.25276	7.92221	8.29395
ASCRP3000829	5.70791	5.40156	5.3136	5.19718	5.43251	5.3136
ASCRP3000830	9.36564	9.60829	9.76401	9.34249	9.18905	9.61306
ASCRP3000831	5.55008	5.86468	5.99103	5.78188	6.08612	5.71936
ASCRP3000832	13.1463	12.775	13.2359	13.0913	12.1477	11.9936
ASCRP3000833	5.91934	5.96046	5.80572	6.72365	6.82362	7.32586
ASCRP3000834	6.79034	7.0797	7.53673	7.02259	7.65597	6.8363
ASCRP3000835	8.16123	6.3476	7.45206	6.69028	7.24376	7.97357
ASCRP3000836	8.34216	6.35423	7.63253	6.9001	7.46777	8.11385
ASCRP3000837	7.96253	7.42363	6.99646	7.39463	7.48934	6.67506
ASCRP3000838	5.68706	5.82069	5.55008	5.91934	6.48548	5.84599
ASCRP3000839	7.18466	6.98417	7.09649	6.47606	6.91013	6.86443
ASCRP3000840	7.07257	7.25049	7.01796	7.74497	8.15618	7.43965
ASCRP3000841	5.58556	5.68472	5.71021	5.93711	5.96336	5.5137
ASCRP3000842	6.63933	7.07257	6.80439	6.80868	6.5815	7.07257
ASCRP3000843	9.19768	9.3778	9.26312	9.18203	8.85415	9.11032
ASCRP3000844	5.61161	5.54494	5.63478	5.34352	5.35532	5.74537
ASCRP3000845	8.4926	8.77732	8.66007	8.82396	8.33362	8.92919
ASCRP3000846	6.10894	6.10196	6.69493	7.28173	7.11568	6.93981
ASCRP3000847	6.96216	6.38979	6.57142	6.3998	6.48548	6.43496
ASCRP3000848	8.81984	9.18306	8.79123	9.80006	9.22505	9.43797
ASCRP3000849	4.65937	4.60611	4.79111	5.60545	5.31964	5.5137
ASCRP3000850	5.85225	5.91934	5.60792	5.88109	6.03753	5.76871
ASCRP3000851	6.93491	5.82069	6.27494	6.53039	7.12519	6.00607
ASCRP3000852	6.81297	7.04734	7.01796	6.20006	6.22278	6.56636
ASCRP3000853	7.85239	7.90601	7.99776	8.15027	7.56621	8.33697
ASCRP3000854	6.24197	5.93711	5.71021	6.93883	6.74734	5.98724
ASCRP3000855	5.3136	5.21671	4.59625	5.0489	5.07767	4.87545
ASCRP3000856	10.916	11.3645	11.5218	11.4272	11.0429	11.4132
ASCRP3000857	7.89494	7.89089	7.74916	7.50729	7.71438	7.40389
ASCRP3000858	5.48446	5.26753	4.83811	5.21671	5.50843	5.1807
ASCRP3000859	8.4123	8.18642	8.38271	7.50034	7.67786	8.44423
ASCRP3000860	10.4711	10.3703	10.1291	9.62148	9.21133	8.93301
ASCRP3000861	5.48446	5.95466	5.68939	6.8151	7.24019	6.38979
ASCRP3000862	6.27649	6.57142	6.30718	6.48414	6.35937	6.20496
ASCRP3000863	7.6167	7.68722	7.28559	8.25689	8.50837	7.53608
ASCRP3000864	4.59625	4.76039	5.01955	5.17072	5.27531	4.95512
ASCRP3000865	6.12108	5.91137	5.91934	6.57142	7.11742	6.41959
ASCRP3000866	7.70173	7.87562	7.77437	7.04643	7.17679	7.26463
ASCRP3000867	8.6553	9.00334	8.91257	9.33422	9.46688	9.66981
ASCRP3000868	5.86261	6.10894	5.99103	6.51798	6.2554	6.51601
ASCRP3000869	6.89809	7.15333	8.02986	6.86752	7.45823	7.6047
ASCRP3000870	12.1564	12.3069	12.2606	12.6139	12.2249	12.2441
ASCRP3000871	5.87291	5.57299	5.44084	5.76871	5.89125	5.63478
ASCRP3000872	7.78531	6.87164	7.63253	6.3998	6.78271	6.48682
ASCRP3000873	8.03284	8.04587	8.63881	7.99447	8.23112	8.26317
ASCRP3000874	5.01212	4.71991	4.74254	4.66885	4.72901	4.95512
ASCRP3000875	6.05932	5.90737	5.55008	6.28114	6.35937	5.69868
ASCRP3000876	6.08435	6.01353	5.76208	5.82069	5.61775	6.14336
ASCRP3000877	8.92041	8.23671	8.2616	9.69163	10.1364	9.12751
ASCRP3000878	10.9819	10.8335	10.0647	9.99644	10.1878	10.0504
ASCRP3000879	5.21023	5.12667	5.18401	5.08831	5.13353	5.0009
ASCRP3000880	7.55218	7.48934	7.98477	7.34151	7.22218	7.32586
ASCRP3000881	5.87291	5.38727	5.3136	5.25184	5.43251	5.98724
ASCRP3000882	8.66452	7.80936	8.46292	8.76535	8.60184	7.75724
ASCRP3000883	6.0701	5.82069	5.58054	6.06472	6.48145	6.1002
ASCRP3000884	5.26753	5.44912	5.41007	5.72846	5.91137	5.27996
ASCRP3000885	8.47497	8.66452	9.01408	12.2486	9.02069	9.12417
ASCRP3000886	8.56756	9.18596	8.92759	8.71717	9.06457	8.39133
ASCRP3000887	7.2879	7.71724	7.35185	7.67021	7.88582	7.56208
ASCRP3000888	11.5886	11.7324	11.6388	12.4304	11.6469	11.933
ASCRP3000889	7.75502	7.85239	7.80695	7.63707	7.28173	7.77217
ASCRP3000890	5.93907	6.03569	5.85225	5.60545	5.67769	5.63478
ASCRP3000891	9.19286	9.28882	9.19645	9.76311	9.22887	9.71835
ASCRP3000892	6.8384	6.72592	6.01167	6.53039	6.54076	6.16531
ASCRP3000893	6.64655	6.94568	6.94177	7.27165	6.3998	7.33631
ASCRP3000894	6.3998	6.81777	6.20822	7.17263	7.50398	6.63449
ASCRP3000895	7.59882	7.89696	7.30472	9.26195	9.68208	8.28703
ASCRP3000896	6.60886	6.23878	5.99103	6.61745	6.76071	6.12108
ASCRP3000897	5.02694	5.03063	5.01955	5.17072	4.92773	4.77364
ASCRP3000898	6.36813	6.29957	6.24197	5.37862	5.77311	5.8688
ASCRP3000899	9.1909	9.44281	8.80742	8.92858	8.92882	9.15771
ASCRP3000900	9.05601	9.28641	9.09984	9.32	8.86863	9.36235
ASCRP3000901	7.20558	7.20517	7.36504	7.25207	7.44794	6.92406
ASCRP3000902	6.9756	6.70878	6.35937	7.17263	7.72806	6.74061
ASCRP3000903	5.55008	6.03569	6.34317	6.20006	6.01911	5.93907
ASCRP3000904	5.81856	6.0967	5.89933	6.15691	5.91137	6.20496
ASCRP3000905	7.6167	7.36285	7.18507	6.55425	7.21855	7.27592
ASCRP3000906	6.57142	5.60792	6.04847	5.46554	5.53719	5.38007
ASCRP3000907	8.27738	8.29299	8.94794	10.6886	10.197	10.2534
ASCRP3000908	8.87274	9.02543	9.20472	8.65456	8.46871	8.91706
ASCRP3000909	6.3998	6.37972	6.43912	6.03936	5.86674	6.45291
ASCRP3000910	7.07257	7.3311	7.33482	7.28173	6.91412	7.50993
ASCRP3000911	6.00887	6.71909	6.0701	8.87274	8.29701	7.82562
ASCRP3000912	9.17861	8.55275	8.69646	9.84081	10.053	9.21133
ASCRP3000913	6.61623	6.67153	6.8151	6.77943	6.24514	6.77834
ASCRP3000914	6.98037	7.40779	7.28559	7.27553	7.01796	7.44931
ASCRP3000915	9.15476	9.73192	9.69265	9.84081	9.5037	9.91802
ASCRP3000916	5.90135	6.36083	5.80572	6.36229	6.3476	6.48682
ASCRP3000917	5.57551	5.50578	5.10587	5.57677	5.86674	5.27996
ASCRP3000918	4.82119	4.60611	4.59625	4.93168	4.92773	5.14377
ASCRP3000919	7.29786	7.80103	7.40389	6.87625	6.24514	6.8363
ASCRP3000920	6.69724	6.48749	6.70763	6.4069	6.66562	6.24038
ASCRP3000921	6.36813	6.34465	6.32379	6.55425	6.44465	6.16531
ASCRP3000922	8.13795	8.2618	8.2616	8.27815	7.74609	8.34955
ASCRP3000923	5.37283	4.81694	5.24868	4.81694	4.88362	4.77364
ASCRP3000924	6.35497	6.83103	6.94177	7.09297	6.71223	7.12562
ASCRP3000925	7.904	7.35846	7.93332	7.74497	7.93184	7.57884
ASCRP3000926	9.6584	9.93261	10.202	9.18771	8.36203	8.52592
ASCRP3000927	8.934	8.10514	8.6553	9.48453	10.5186	9.83969
ASCRP3000928	5.14037	5.19718	4.93168	4.82968	5.10587	4.68763
ASCRP3000929	6.96216	7.34299	7.55474	7.29863	7.915	7.41521
ASCRP3000930	6.51601	6.82362	6.14336	7.88353	8.20589	7.70144
ASCRP3000931	5.99103	5.36993	5.94493	5.73976	6.06113	5.93907
ASCRP3000932	6.18196	6.05932	6.40902	6.24038	6.49084	6.38979
ASCRP3000933	5.76429	5.67534	6.14336	6.51798	6.62965	5.93907
ASCRP3000934	6.24989	5.79493	6.0701	6.08612	6.4266	6.8363
ASCRP3000935	6.5815	6.5815	6.1072	7.65537	7.83249	6.96313
ASCRP3000936	7.43757	7.61578	7.85447	8.36185	9.40501	7.65687
ASCRP3000937	7.19741	7.26697	7.15418	8.49227	9.03646	7.7181
ASCRP3000938	7.83302	7.35553	7.78885	7.75223	7.93823	7.53608
ASCRP3000939	6.37683	6.54592	7.03502	6.72365	6.51995	7.13463
ASCRP3000940	6.52387	6.3998	6.0701	7.10612	7.43965	6.24038
ASCRP3000941	9.30078	9.5236	9.17269	8.6206	8.23531	8.69007
ASCRP3000942	8.34494	7.87689	7.81924	8.07135	8.16522	7.21855
ASCRP3000943	6.18196	6.35423	6.14336	5.88109	5.77311	6.12108
ASCRP3000944	8.0404	8.48775	8.2385	8.39258	8.70195	8.64137
ASCRP3000945	6.69724	6.49883	6.39123	5.79493	6.39337	5.74537
ASCRP3000946	6.33053	6.0701	6.8268	6.20006	6.28885	6.41959
ASCRP3000947	4.88768	5.03063	5.01955	5.27687	5.41571	4.87545
ASCRP3000948	6.00887	6.36083	6.24197	7.19413	7.13035	7.29786
ASCRP3000949	7.24653	6.77998	6.24197	6.50943	6.70763	6.12108
ASCRP3000950	6.35497	6.71566	6.40902	6.30414	6.1002	6.38979
ASCRP3000951	7.27631	7.86173	7.50729	7.76556	7.31155	7.52894
ASCRP3000952	5.63478	5.44912	5.76208	5.73976	6.15353	5.38007
ASCRP3000953	6.38405	6.50679	6.58213	6.97941	6.92109	7.07257
ASCRP3000954	4.49933	4.63057	4.83811	4.53555	4.41433	4.5151
ASCRP3000955	5.78188	5.50578	5.85225	5.48714	5.52157	5.69868
ASCRP3000956	5.68706	6.01353	5.89933	6.03936	5.82069	6.07546
ASCRP3000957	8.21199	8.58033	8.32051	8.46854	8.03766	8.28009
ASCRP3000958	6.47268	6.29039	6.98275	6.24038	6.35423	6.85096
ASCRP3000959	6.41396	6.50679	6.34317	6.57142	6.1002	6.22278
ASCRP3000960	5.62629	5.36993	5.60792	5.37862	5.55008	5.3136
ASCRP3000961	7.73315	7.56239	7.88327	7.50993	7.82084	8.21199
ASCRP3000962	6.20577	6.14336	6.19351	6.3535	6.01911	6.18362
ASCRP3000963	5.93318	6.23878	6.0701	5.80572	5.59056	5.96239
ASCRP3000964	5.77091	5.85225	6.1072	6.03936	5.95272	5.69868
ASCRP3000965	7.53673	7.56811	7.68313	9.90379	10.5679	9.70897
ASCRP3000966	5.62629	5.58054	5.71021	5.88109	6.15353	5.63478
ASCRP3000967	7.39141	6.64894	6.86443	6.92307	7.31155	6.594
ASCRP3000968	10.0268	8.89778	9.32385	9.3485	9.8416	8.85116
ASCRP3000969	7.77629	7.70635	7.14656	7.66607	8.16835	7.55218
ASCRP3000970	7.6637	7.9343	7.61945	7.11568	6.92109	7.664
ASCRP3000971	7.47724	7.93798	8.00667	8.31562	8.33101	7.41521
ASCRP3000972	6.54011	6.36667	5.52157	6.4412	6.594	5.79493
ASCRP3000973	8.07959	8.56311	8.12228	7.24098	6.60762	7.19495
ASCRP3000974	4.8444	5.38727	5.27996	5.96239	5.89125	5.38007
ASCRP3000975	5.42972	5.38727	5.80572	5.41289	5.75096	6.1002
ASCRP3000976	8.16123	6.8384	6.83525	7.73202	8.19177	6.54849
ASCRP3000977	6.02466	6.22117	6.17699	6.57142	5.98535	6.35644
ASCRP3000978	9.00334	6.82362	8.30501	6.67624	6.62965	6.12108
ASCRP3000979	7.40744	7.20517	7.89746	8.50424	8.70743	8.52592
ASCRP3000980	5.90937	5.40156	5.37862	6.20006	6.33277	5.89227
ASCRP3000981	8.99276	8.77732	8.54504	9.64344	9.91404	9.05285
ASCRP3000982	5.21023	5.56285	5.34352	5.54494	5.86674	5.82069
ASCRP3000983	5.42972	5.19718	5.27996	5.27687	5.16067	5.5137
ASCRP3000984	5.50843	5.56285	5.44084	6.02835	5.84599	5.69868
ASCRP3000985	5.80572	6.27183	6.0701	7.71209	7.89696	7.69479
ASCRP3000986	6.54011	6.62965	6.74398	6.1002	6.20577	6.35644
ASCRP3000987	5.86261	5.88517	5.89933	5.73976	5.88109	6.02835
ASCRP3000988	8.41442	8.54359	8.80742	8.46854	8.63155	8.39133
ASCRP3000989	6.79034	6.71223	6.48145	5.41289	5.46281	5.76871
ASCRP3000990	7.58198	7.61853	8.4906	7.90651	7.21289	8.58988
ASCRP3000991	6.02466	5.33759	5.3136	5.79493	6.1072	5.10587
ASCRP3000992	9.18823	9.83398	9.68274	9.58711	9.38967	10.3549
ASCRP3000993	6.68093	6.24197	6.97177	8.26062	8.38739	7.03502
ASCRP3000994	6.54849	6.98891	6.72023	7.22258	6.96168	6.76403
ASCRP3000995	4.68295	4.71076	4.64024	5.12667	5.07767	4.73353
ASCRP3000996	7.10437	6.75515	6.35937	7.81123	8.70541	8.03514
ASCRP3000997	6.32379	6.35423	7.17679	7.24574	7.15586	7.35809
ASCRP3000998	5.04162	5.38727	5.10587	5.27687	5.10587	5.38007
ASCRP3000999	5.16403	5.09184	5.4669	5.12667	5.13353	5.1807
ASCRP3001000	6.13055	5.78407	5.94493	6.03936	5.99292	5.44636
ASCRP3001001	7.93332	7.44311	7.92295	8.53373	8.97853	8.60123
ASCRP3001002	4.82119	4.88768	4.83811	4.95124	4.88362	5.10587
ASCRP3001003	6.03936	6.11416	5.99103	6.44879	6.08612	6.54849
ASCRP3001004	6.15353	5.91934	5.94493	6.06472	6.60762	6.20496
ASCRP3001005	8.33119	8.26844	8.17336	8.07625	8.28164	7.35809
ASCRP3001006	6.11416	6.33872	6.30718	6.9908	6.86546	6.71909
ASCRP3001007	8.54842	8.83572	7.43653	7.54512	7.3846	8.77485
ASCRP3001008	6.49217	6.76955	6.69493	6.91213	6.72479	6.66087
ASCRP3001009	5.26753	5.38727	5.44084	5.50313	5.24234	5.1807
ASCRP3001010	5.27996	4.82968	5.01955	4.74254	5.10587	5.1807
ASCRP3001011	7.63435	7.31004	8.07915	7.04643	7.74609	7.02536
ASCRP3001012	8.26766	8.41794	8.56375	9.42228	9.97408	9.24461
ASCRP3001013	4.82119	4.66885	4.64024	4.98959	4.92773	4.77364
ASCRP3001014	7.18176	6.74342	7.08856	6.73159	6.84991	7.02536
ASCRP3001015	6.22439	5.88517	5.85225	6.61745	6.27494	6.12108
ASCRP3001016	5.42972	5.18401	4.88362	6.12108	5.84599	5.3136
ASCRP3001017	7.39749	7.41027	7.71495	7.35553	7.2015	7.86792
ASCRP3001018	8.67529	8.92264	8.6553	8.90017	8.35691	9.0603
ASCRP3001019	7.71094	7.89797	7.59478	7.22258	6.99458	7.47387
ASCRP3001020	6.69724	7.17803	7.69101	7.99823	8.18084	8.33697
ASCRP3001021	6.4069	6.62965	6.60886	5.84808	6.02835	6.00607
ASCRP3001022	5.66235	5.80357	5.89933	5.43251	5.46281	5.5137
ASCRP3001023	4.92378	5.16403	5.60792	6.0042	6.35937	5.84599
ASCRP3001024	5.67769	5.59056	5.55008	6.43079	6.67741	5.79493
ASCRP3001025	9.29887	9.17258	9.02957	10.0469	10.1606	9.74038
ASCRP3001026	8.27738	7.56811	8.19711	7.93184	8.28164	8.03514
ASCRP3001027	12.134	13.3329	8.87351	11.8742	10.7495	11.0834
ASCRP3001028	6.13055	6.81297	6.19351	6.2609	6.74734	6.58024
ASCRP3001029	4.62571	4.73353	4.88362	5.63962	5.31058	4.77364
ASCRP3001030	5.86261	6.0967	5.60792	6.05571	6.55489	5.84599
ASCRP3001031	5.94883	6.15353	5.63478	6.11242	6.52974	6.25776
ASCRP3001032	6.41396	6.99364	6.20822	6.66087	6.6984	6.48682
ASCRP3001033	6.49217	6.49351	6.92307	6.626	7.1372	6.63449
ASCRP3001034	5.76429	5.86468	5.10587	6.66087	6.79251	6.02835
ASCRP3001035	5.17738	5.50578	5.18401	5.01212	5.0489	4.91981
ASCRP3001036	6.97081	7.42013	7.33482	7.03364	6.68969	6.66087
ASCRP3001037	6.32379	6.37249	6.0701	6.63933	6.46521	6.22278
ASCRP3001038	15.8691	15.4053	14.8819	14.9164	14.5283	14.0015
ASCRP3001039	7.82084	7.4715	7.62585	7.72408	8.14157	7.39535
ASCRP3001040	6.55489	6.16865	5.94493	6.55425	6.86546	6.70418
ASCRP3001041	11.8702	11.7417	11.5956	11.1851	10.9156	10.9985
ASCRP3001042	6.12108	6.92307	6.25776	6.76403	6.38405	6.54849
ASCRP3001043	5.77091	6.2308	5.60792	6.4412	6.72023	6.16531
ASCRP3001044	7.7255	6.99364	7.35185	7.73202	8.04541	7.32586
ASCRP3001045	5.30146	5.67534	5.10587	6.3998	6.51338	6.12108
ASCRP3001046	8.64468	9.11434	8.94794	9.04023	9.05962	9.20095
ASCRP3001047	6.48145	7.00772	6.66562	8.57561	8.35011	7.79671
ASCRP3001048	5.63478	5.82069	5.78625	5.82069	5.58054	5.66353
ASCRP3001049	6.48145	6.31777	6.25776	6.38117	6.51338	6.33723
ASCRP3001050	5.27996	5.60792	5.50313	5.76871	5.31964	5.5137
ASCRP3001051	8.85415	8.61248	8.79123	8.87798	9.03244	8.25256
ASCRP3001052	5.34056	5.08477	4.88362	5.3136	5.27531	5.0009
ASCRP3001053	5.75096	5.63478	5.89933	6.01911	6.3998	5.74537
ASCRP3001054	5.02694	6.13483	5.58054	5.90536	5.72846	5.41007
ASCRP3001055	5.393	5.16403	4.93168	4.88768	5.13353	4.87545
ASCRP3001056	16.4439	16.5421	17.01	16.8452	17.01	17.0664
ASCRP3001057	12.1456	11.4752	11.9611	11.9817	11.6303	10.5439
ASCRP3001058	6.65373	6.27494	6.34317	6.70993	6.49084	6.35644
ASCRP3001059	10.251	11.12	9.61842	12.8067	13.0041	11.4317
ASCRP3001060	13.0913	13.107	13.0858	12.8324	12.9171	13.3506
ASCRP3001061	6.16865	5.97583	5.73976	5.0489	5.37283	5.1807
ASCRP3001062	12.74	12.9711	12.6336	13.0615	12.8601	13.1463
ASCRP3001063	8.96848	9.32385	9.04422	8.4413	7.48263	7.77217
ASCRP3001064	6.30718	6.60886	6.64414	7.80049	8.49593	6.60886
ASCRP3001065	12.3681	12.294	12.2441	12.5701	11.8993	11.9507
ASCRP3001066	7.50993	7.46607	7.86328	6.08612	6.48548	6.20496
ASCRP3001067	6.72023	7.21855	6.54592	7.37304	7.50398	7.11612
ASCRP3001068	6.77943	7.02997	6.9612	6.85096	7.24653	7.31608
ASCRP3001069	6.65373	6.48749	6.27494	6.24038	6.30414	6.29957
ASCRP3001070	4.96285	4.97054	5.10587	5.0489	5.0343	5.0343
ASCRP3001071	5.61161	5.56285	5.80572	5.21671	5.0489	5.93907
ASCRP3001072	5.50843	5.5346	5.55008	5.99103	5.46281	5.66353
ASCRP3001073	5.44912	5.75319	5.50313	5.75319	5.68939	5.91735
ASCRP3001074	7.26697	7.31004	7.48867	7.36504	7.4438	7.47387
ASCRP3001075	10.1111	9.82446	9.63091	9.84702	9.44678	9.99644
ASCRP3001076	8.27175	8.32314	8.82529	8.27	7.88429	7.75724
ASCRP3001077	8.19977	7.85239	7.644	6.78599	6.74061	7.02536
ASCRP3001078	7.01145	6.9001	6.92307	6.88289	6.81724	7.28559
ASCRP3001079	6.1002	6.55489	6.0701	6.6668	7.03731	6.51601
ASCRP3001080	6.21551	6.4069	6.32379	6.28114	6.11416	6.41959
ASCRP3001081	7.81444	7.60963	7.12519	8.97758	8.96054	8.19547
ASCRP3001082	8.60092	7.75947	7.80695	7.55474	8.10558	7.03502
ASCRP3001083	6.39123	6.44465	6.4252	5.94883	5.93416	6.27804
ASCRP3001084	6.84155	6.96313	6.72023	8.3999	8.23272	7.68196
ASCRP3001085	5.90135	5.91934	5.80572	5.3136	5.82069	5.66353
ASCRP3001086	5.60298	5.8376	5.76208	6.31476	6.28885	5.57803
ASCRP3001087	6.39123	6.03569	6.22439	6.14336	6.31777	5.76871
ASCRP3001088	6.65373	6.63933	6.30718	6.80008	6.71223	6.45291
ASCRP3001089	4.48349	4.63057	4.83811	4.85897	4.77364	4.60611
ASCRP3001090	4.96285	5.12667	5.18401	5.06695	5.11977	4.95512
ASCRP3001091	5.91934	5.60298	5.99103	5.41289	5.85225	5.91735
ASCRP3001092	6.10894	6.36667	6.28885	6.06472	5.89125	6.27804
ASCRP3001093	6.03936	5.85225	5.71021	6.53039	6.47335	6.35644
ASCRP3001094	5.34056	5.14377	5.3136	5.44912	5.31058	5.10587
ASCRP3001095	7.47724	8.0234	7.73315	8.19198	7.71724	7.82057
ASCRP3001096	7.69855	7.35259	7.69101	7.6222	7.94458	7.56208
ASCRP3001097	5.14037	5.16403	4.97437	4.82968	4.92773	5.0009
ASCRP3001098	6.24197	6.33277	6.20822	6.53947	6.47335	6.38979
ASCRP3001099	8.27	8.30501	8.04359	8.12681	9.54049	8.40948
ASCRP3001100	8.50424	7.80936	7.45754	7.79265	8.24347	8.00199
ASCRP3001101	7.66014	7.72692	7.86792	8.21886	7.89393	8.34955
ASCRP3001102	7.76556	7.95818	7.8409	7.00022	6.6984	7.06181
ASCRP3001103	9.40731	8.349	8.58065	9.2461	9.38626	8.23172
ASCRP3001104	7.48263	7.8674	8.19157	7.94897	7.99234	8.4802
ASCRP3001105	5.67769	5.6564	5.37862	5.68472	5.68939	5.82069
ASCRP3001106	6.14421	5.71936	5.66116	5.80572	5.47908	5.54494
ASCRP3001107	8.61356	7.89393	7.30472	7.38172	8.32371	7.72579
ASCRP3001108	4.94345	5.19718	4.88362	5.12667	5.16067	5.10587
ASCRP3001109	6.20577	6.27494	6.66562	6.54592	5.82069	6.45291
ASCRP3001110	7.21289	7.11568	6.60886	7.11568	7.5152	6.35644
ASCRP3001111	5.3136	5.27996	5.10587	5.12667	5.17738	5.0343
ASCRP3001112	6.34317	6.54076	6.30718	6.15691	5.84599	6.35644
ASCRP3001113	5.82281	5.78407	5.83128	6.38979	6.41396	6.31626
ASCRP3001114	6.46385	6.60886	6.62234	6.8363	6.2609	6.60886
ASCRP3001115	7.98501	7.65537	7.644	8.18291	8.59968	8.15048
ASCRP3001116	9.82426	9.24946	9.63696	10.1035	10.0008	9.48344
ASCRP3001117	5.48446	5.68939	5.21671	5.83339	5.82069	5.98724
ASCRP3001118	4.53555	4.82968	4.46234	4.81694	4.95899	4.60611
ASCRP3001119	7.36795	7.73202	7.18507	8.71116	9.32	7.75
ASCRP3001120	5.91934	5.99103	6.0701	6.6668	6.60762	5.98724
ASCRP3001121	6.99364	6.70303	6.54592	6.91213	7.36066	6.53039
ASCRP3001122	11.6668	12.2249	14.4118	13.107	12.7276	13.6925
ASCRP3001123	4.62571	5.24552	5.01955	6.17865	6.0701	5.24868
ASCRP3001124	7.07257	7.69159	7.28559	8.12681	8.39812	8.06035
ASCRP3001125	5.80572	6.23878	6.20822	6.34317	6.56255	6.12108
ASCRP3001126	7.0161	7.11915	9.08796	7.31608	7.49201	8.56057
ASCRP3001127	10.6844	11.1663	11.2576	13.2298	12.3069	12.4178
ASCRP3001128	9.0368	9.4345	9.1164	10.1364	9.62453	9.63212
ASCRP3001129	7.32248	8.01436	7.6634	7.0161	6.67741	7.02536
ASCRP3001130	10.0021	8.88868	8.86554	9.3167	9.30173	8.89967
ASCRP3001131	9.61306	8.44303	8.37567	8.74882	8.75982	8.32502
ASCRP3001132	9.42491	8.2661	8.24386	8.63534	8.63004	8.28009
ASCRP3001133	6.57647	6.76734	6.68093	6.06472	6.71223	6.66087
ASCRP3001134	6.42869	5.90737	5.58054	6.11242	6.52974	6.20496
ASCRP3001135	8.40629	8.35232	8.69646	8.7093	8.4844	8.76535
ASCRP3001136	5.16403	5.03063	5.10587	5.01212	4.92773	4.95512
ASCRP3001137	5.25184	5.10587	4.74254	4.93168	5.24234	4.87545
ASCRP3001138	10.615	10.9031	11.208	10.5378	9.66789	10.0151
ASCRP3001139	5.82281	6.41537	6.55745	6.20006	6.67741	7.18259
ASCRP3001140	8.15639	7.16845	7.3191	8.32465	8.20181	7.44931
ASCRP3001141	8.50424	8.35029	7.39034	7.56811	7.87203	7.50993
ASCRP3001142	6.33723	6.49883	6.4252	5.6564	5.71021	5.1807
ASCRP3001143	7.07614	6.94177	7.17012	7.59261	7.71724	6.86443
ASCRP3001144	4.96285	5.3136	5.18401	5.99103	5.56285	5.63478
ASCRP3001145	5.37283	5.78407	5.34352	6.14336	5.79926	5.89227
ASCRP3001146	6.55489	6.10196	6.80439	5.71021	6.13312	6.31626
ASCRP3001147	6.42869	6.08612	5.71021	6.01911	6.1002	5.79493
ASCRP3001148	5.50843	5.82069	5.58054	5.79493	5.93416	5.71936
ASCRP3001149	4.86723	4.76924	4.83811	5.21671	4.82968	5.0343
ASCRP3001150	5.12322	5.03063	4.88362	4.93168	4.77364	4.95512
ASCRP3001151	5.83866	6.60145	6.27494	6.3535	6.81297	6.35644
ASCRP3001152	6.98417	6.9001	7.08856	7.00958	6.87574	6.93981
ASCRP3001153	4.92378	4.56369	4.74254	4.68763	4.68061	4.77364
ASCRP3001154	7.21289	7.13035	6.99646	6.92307	6.51338	7.15333
ASCRP3001155	5.48446	4.98959	4.42489	5.68472	5.89125	5.0009
ASCRP3001156	5.16403	5.18401	5.34352	5.19718	5.10587	5.3136
ASCRP3001157	5.96432	5.94883	5.3136	6.1002	6.35937	5.54494
ASCRP3001158	10.1071	9.45263	9.70466	10.3769	10.3531	9.30173
ASCRP3001159	6.75515	6.44879	6.40902	6.65253	6.8305	6.33723
ASCRP3001160	8.94648	9.246	8.62334	9.887	10.4529	9.32807
ASCRP3001161	5.34056	5.41148	5.55008	5.84808	5.43251	5.89227
ASCRP3001162	11.7876	12.0779	12.0752	12.299	12.4376	12.7258
ASCRP3001163	7.97118	7.48934	8.08845	7.94897	7.62616	8.9107
ASCRP3001164	6.57142	5.89732	6.65492	6.70993	6.33277	7.26463
ASCRP3001165	6.14421	6.6199	5.94493	6.94957	7.09561	6.96313
ASCRP3001166	4.65937	4.5151	4.30754	4.49933	4.56115	4.60611
ASCRP3001167	5.61161	5.82069	5.89933	7.22821	6.80761	6.74061
ASCRP3001168	8.02016	7.63253	7.69101	8.34216	8.28164	7.90149
ASCRP3001169	6.16027	6.77395	6.51864	5.60545	6.47335	5.69868
ASCRP3001170	8.56184	8.32614	7.644	8.36459	7.98761	8.39133
ASCRP3001171	9.0275	9.27753	9.12115	8.84346	8.51479	8.87555
ASCRP3001172	7.14783	8.19157	8.27815	9.0983	9.5345	7.61179
ASCRP3001173	5.97583	6.22117	5.55008	7.22821	8.08889	7.41521
ASCRP3001174	5.19061	5.50578	5.3136	5.83339	6.0808	5.48714
ASCRP3001175	9.17477	9.48453	9.79877	9.50146	8.88245	8.93706
ASCRP3001176	4.92378	4.82968	4.93168	5.17072	5.24234	5.10587
ASCRP3001177	5.25184	5.21671	5.37862	5.41289	5.17738	5.3136
ASCRP3001178	9.00451	8.85077	8.5916	10.5162	10.8895	9.82406
ASCRP3001179	7.10437	7.52959	7.17012	7.68955	7.29595	7.59758
ASCRP3001180	7.57758	7.22097	7.23461	8.66777	8.81651	8.00667
ASCRP3001181	6.33053	6.24197	6.39123	6.14336	6.52974	6.41959
ASCRP3001182	7.48263	7.68313	7.72635	8.49427	8.94794	8.77045
ASCRP3001183	7.29557	7.25325	6.99646	8.96102	8.31146	8.34955
ASCRP3001184	6.10894	6.21471	6.46385	5.80572	6.01911	5.14377
ASCRP3001185	4.59625	4.53048	4.54068	4.76924	4.68061	4.87545
ASCRP3001186	6.25776	6.4069	6.35937	5.6564	5.84599	5.93907
ASCRP3001187	5.70791	5.85225	6.0701	6.55425	6.63933	5.98724
ASCRP3001188	6.7849	6.98417	6.8151	6.06472	5.67769	5.91735
ASCRP3001189	7.52633	6.34465	6.62234	7.43757	7.85551	6.87574
ASCRP3001190	15.1684	15.3725	15.2944	15.2314	15.3725	15.6555
ASCRP3001191	6.92109	5.70099	6.27494	6.24989	6.51338	6.24038
ASCRP3001192	11.0429	10.8841	10.4545	10.4787	10.3816	11.0381
ASCRP3001193	8.81491	8.059	8.04814	8.86244	9.34267	8.18291
ASCRP3001194	8.13024	7.97118	8.03468	8.26766	8.54568	7.63798
ASCRP3001195	5.61161	5.24552	5.60792	5.24234	5.35532	5.38007
ASCRP3001196	4.98959	5.11804	5.55008	5.82069	5.63236	5.5137
ASCRP3001197	6.03936	5.6564	5.68939	5.84808	6.11416	5.93907
ASCRP3001198	5.37283	5.52157	5.10587	6.24989	6.1002	5.96239
ASCRP3001199	5.12322	5.00465	5.66116	5.84808	5.70561	5.89227
ASCRP3001200	7.21289	7.50398	7.49468	8.19977	7.86328	7.9606
ASCRP3001201	4.65937	4.88768	4.83811	4.76924	4.92773	4.77364
ASCRP3001202	6.41396	6.54977	5.66116	7.00958	8.7176	6.92406
ASCRP3001203	9.0842	8.40203	8.7449	8.59378	8.72515	8.59471
ASCRP3001204	5.3136	5.88517	5.60792	6.27183	5.82069	5.79493
ASCRP3001205	6.27183	6.44465	6.37683	6.03936	5.93416	6.12108
ASCRP3001206	7.13463	7.46164	7.46573	7.22821	6.55489	7.26463
ASCRP3001207	5.393	5.11804	5.34352	5.69868	5.70561	5.21671
ASCRP3001208	15.0731	15.4807	15.5475	15.041	15.1684	14.8643
ASCRP3001209	5.393	5.5137	5.14717	5.88109	5.6564	5.44636
ASCRP3001210	8.15787	8.60184	8.76079	9.02773	7.96253	8.59471
ASCRP3001211	5.393	5.41148	5.58054	5.46554	5.29229	5.38007
ASCRP3001212	9.90278	10.2285	10.158	10.7223	10.0937	10.5354
ASCRP3001213	7.24019	7.35553	7.74916	7.07078	6.84155	7.04916
ASCRP3001214	6.2656	6.52126	5.89933	6.63933	6.84155	6.38979
ASCRP3001215	5.97583	5.48714	5.78625	5.73976	5.96336	5.71936
ASCRP3001216	8.83992	8.31882	9.18141	8.4361	8.48104	8.32502
ASCRP3001217	7.79238	7.6222	7.35185	7.02259	7.05188	7.00491
ASCRP3001218	8.7206	8.81998	8.2239	8.69385	8.71001	8.06978
ASCRP3001219	5.42972	5.40156	5.24868	5.90536	5.58054	5.44636
ASCRP3001220	7.69159	7.70289	7.61424	7.19741	7.02259	7.38639
ASCRP3001221	5.56539	5.7665	5.52157	5.63236	5.52157	5.89227
ASCRP3001222	6.27649	6.17532	6.64414	5.60545	5.86674	5.63478
ASCRP3001223	5.91934	5.82069	5.44084	6.20822	6.31173	6.43496
ASCRP3001224	6.86443	6.69724	6.1072	8.53081	8.49993	7.86147
ASCRP3001225	7.58793	7.9397	7.87715	7.70865	7.26697	7.96782
ASCRP3001226	5.16403	5.10587	4.93168	5.08831	5.09184	5.10587
ASCRP3001227	6.1002	5.94883	5.71021	5.96239	6.30414	5.84599
ASCRP3001228	6.16027	5.77091	5.94493	5.27687	5.75096	5.79493
ASCRP3001229	5.90135	5.99103	6.30718	5.60545	5.59056	5.89227
ASCRP3001230	6.99928	7.35846	8.14921	7.98168	7.61486	7.91849
ASCRP3001231	5.78842	5.59056	5.52157	6.71738	6.43427	6.07546
ASCRP3001232	8.45695	8.89967	9.30516	10.1483	10.4146	9.45091
ASCRP3001233	7.08944	7.15586	6.76624	7.2015	6.89909	6.8363
ASCRP3001234	9.30706	9.41367	8.35011	10.2692	10.8409	9.19522
ASCRP3001235	5.49516	5.12667	4.93168	5.78188	5.3361	5.41007
ASCRP3001236	6.3998	6.63449	6.65492	6.7596	6.81297	6.63449
ASCRP3001237	6.13055	6.36083	6.35937	5.79493	6.06113	6.82362
ASCRP3001238	5.34056	5.5137	5.10587	6.48414	6.11416	5.89227
ASCRP3001239	6.49217	6.85096	5.50313	5.6564	5.70561	5.84599
ASCRP3001240	7.26306	7.40779	7.5719	8.01041	7.50398	7.68196
ASCRP3001241	7.36795	7.02997	7.15418	6.80868	6.86546	6.9001
ASCRP3001242	6.41396	6.55489	6.65492	7.88836	7.81711	7.32586
ASCRP3001243	7.67903	7.88988	8.25355	8.0034	8.1145	8.31995
ASCRP3001244	5.22638	5.24552	5.10587	5.08831	5.4044	5.1807
ASCRP3001245	5.25184	5.12667	5.14717	5.60545	5.52157	5.54494
ASCRP3001246	6.57142	6.18362	6.24197	6.48414	6.65492	6.31626
ASCRP3001247	7.53608	7.92146	7.94214	7.99234	7.3378	7.09561
ASCRP3001248	5.73976	5.63478	5.44084	5.59056	5.72846	5.48714
ASCRP3001249	6.72365	6.79034	6.24197	8.0034	7.82588	6.87574
ASCRP3001250	5.22638	5.27996	5.3136	5.56285	5.27531	5.06695
ASCRP3001251	7.02074	6.62965	7.46573	6.68444	6.72479	6.31626
ASCRP3001252	9.72113	9.72526	9.54017	9.47696	9.82446	8.97304
ASCRP3001253	9.68887	8.71431	8.09726	10.5106	10.7339	8.99016
ASCRP3001254	7.30244	7.41872	7.93332	7.31004	7.1096	8.0234
ASCRP3001255	6.96505	7.18425	6.55745	8.13816	8.42984	7.63798
ASCRP3001256	6.72023	7.05188	7.25364	6.44879	6.2308	6.594
ASCRP3001257	5.78842	5.91934	6.34317	6.85615	6.74061	6.41959
ASCRP3001258	8.58488	8.97948	7.59478	8.8319	9.52556	8.53341
ASCRP3001259	8.30387	8.38613	8.85051	8.62228	8.40948	8.54214
ASCRP3001260	10.5624	10.36	9.0695	8.25689	8.45507	8.33697
ASCRP3001261	5.19061	5.11804	5.27996	5.12667	5.07767	4.5151
ASCRP3001262	13.6687	13.4968	12.9755	12.7531	12.7789	13.2519
ASCRP3001263	6.98037	7.3206	7.21694	6.83103	6.88899	6.80008
ASCRP3001264	7.47994	8.39633	7.63798	9.40305	10.4459	9.58523
ASCRP3001265	5.44084	5.80357	5.52157	5.41289	5.44912	5.24868
ASCRP3001266	6.99364	7.25836	7.37811	7.17263	6.84991	7.38639
ASCRP3001267	7.35626	7.14146	7.79995	7.76556	7.96253	7.25285
ASCRP3001268	5.50843	5.82069	5.60792	5.46554	5.29229	5.38007
ASCRP3001269	6.59275	5.77091	5.76208	7.09297	7.33333	6.71909
ASCRP3001270	7.79563	7.61271	7.92295	7.63707	8.17627	7.33631
ASCRP3001271	6.81297	6.75515	7.00772	8.71717	9.17685	7.63798
ASCRP3001272	11.6493	11.3034	11.0083	11.0183	11.2189	11.2331
ASCRP3001273	9.35815	9.4954	8.93301	9.97534	11.095	9.33115
ASCRP3001274	7.48867	7.95286	7.83117	7.50034	7.45378	7.96782
ASCRP3001275	11.5498	11.4369	11.5191	11.0874	11.1398	11.2001
ASCRP3001276	7.23141	6.85615	7.21694	7.60192	7.7255	7.55218
ASCRP3001277	5.19061	5.24552	4.88362	5.3136	5.49516	4.87545
ASCRP3001278	6.72023	6.48145	7.18507	7.0564	7.0564	8.60555
ASCRP3001279	6.49883	5.96913	5.66116	6.15691	6.1072	5.3136
ASCRP3001280	4.76924	4.79977	4.59625	5.14717	5.01584	5.27996
ASCRP3001281	5.73073	6.16865	5.71021	5.71021	6.5815	5.96239
ASCRP3001282	7.60563	8.01041	7.75446	8.04723	8.09748	7.83723
ASCRP3001283	11.0183	10.682	10.8802	11.4104	12.2293	10.864
ASCRP3001284	5.75096	6.18362	5.85225	6.20006	5.80572	6.14336
ASCRP3001285	7.56811	7.55442	7.37086	7.09297	7.31155	7.49068
ASCRP3001286	7.18176	6.7849	6.37683	6.48414	6.68969	6.1002
ASCRP3001287	6.13654	6.15353	6.24197	6.38117	7.01331	6.20496
ASCRP3001288	8.01041	8.04882	7.89089	7.77821	7.95383	7.644
ASCRP3001289	7.07614	7.19002	6.63207	7.26775	7.60624	6.45291
ASCRP3001290	7.61853	6.77998	6.35937	8.35672	8.50688	7.664
ASCRP3001291	11.6284	11.8287	11.9069	11.4244	10.7663	11.0758
ASCRP3001292	7.39749	7.42363	7.23461	7.69479	8.21886	7.07257
ASCRP3001293	5.78188	6.00326	5.89933	5.66827	5.43251	5.74537
ASCRP3001294	7.77217	7.93798	8.03903	8.53373	9.1005	8.23969
ASCRP3001295	5.66235	5.77091	5.76208	5.44912	5.46281	5.57803
ASCRP3001296	6.65373	6.95637	7.23461	6.77065	7.47522	6.85096
ASCRP3001297	5.90135	6.20822	5.85225	6.44879	6.06113	6.16531
ASCRP3001298	8.47818	8.83979	8.81558	8.16752	7.70548	8.06575
ASCRP3001299	6.07724	6.17532	6.27494	5.72846	6.08612	6.00607
ASCRP3001300	7.7578	8.10427	7.97309	7.46164	7.15586	7.47387
ASCRP3001301	5.04162	5.18401	5.18401	5.41289	5.3361	5.57803
ASCRP3001302	7.37557	7.46164	7.66873	8.94465	9.11488	8.6367
ASCRP3001303	6.15353	5.86468	6.20822	6.05571	6.2554	6.80008
ASCRP3001304	6.34317	6.36667	6.02835	6.88289	6.92653	6.45291
ASCRP3001305	4.59625	4.60611	4.93168	4.59625	4.77364	4.87545
ASCRP3001306	6.56	6.8151	6.40902	6.8426	7.25797	6.93981
ASCRP3001307	4.92378	4.73353	5.27996	4.9667	4.95899	4.68763
ASCRP3001308	6.69724	6.85096	6.59524	6.15691	6.38405	6.12108
ASCRP3001309	7.26853	7.69159	7.83117	7.69479	7.76887	7.45823
ASCRP3001310	5.42972	5.41148	5.34352	5.3136	5.41571	5.10587
ASCRP3001311	7.44587	7.30472	6.60886	7.42748	7.99234	7.45823
ASCRP3001312	5.75096	5.44912	5.3136	5.44912	5.58054	5.24868
ASCRP3001313	5.61161	5.46554	6.17699	7.16594	6.92109	6.02835
ASCRP3001314	6.72023	7.22821	6.94177	7.5982	7.6437	7.42363
ASCRP3001315	8.53972	8.25984	8.27602	7.34669	7.43965	7.53608
ASCRP3001316	6.74846	6.80439	6.73272	6.61745	7.45	6.8363
ASCRP3001317	7.29786	6.10894	6.46385	5.68472	5.89125	5.1807
ASCRP3001318	6.23878	5.93711	6.27494	6.17865	6.20006	6.02835
ASCRP3001319	5.75096	5.86055	5.99103	5.78188	5.70561	5.82069
ASCRP3001320	5.393	5.38727	5.10587	4.98959	5.13353	4.87545
ASCRP3001321	6.01911	6.18362	6.39123	6.82362	6.63933	6.54849
ASCRP3001322	7.32885	6.51207	6.98275	7.83302	8.37114	6.88899
ASCRP3001323	7.02444	7.37485	6.79251	6.27183	5.97487	5.84599
ASCRP3001324	7.68955	8.13837	8.21926	9.15117	9.6701	8.65515
ASCRP3001325	5.393	5.26753	5.10587	5.01212	5.0489	4.82968
ASCRP3001326	5.91934	5.64683	5.91934	5.41289	5.67769	5.38007
ASCRP3001327	5.75096	5.5137	5.63478	5.93711	5.56285	5.57803
ASCRP3001328	8.42425	8.70527	8.36459	7.55474	7.40744	7.07257
ASCRP3001329	5.87291	6.93196	6.8151	5.88109	6.03753	5.57803
ASCRP3001330	8.13024	7.42363	7.37811	7.46709	7.55218	6.86443
ASCRP3001331	5.57551	6.42939	6.20822	7.6222	7.48532	7.17263
ASCRP3001332	6.4069	6.34465	6.25776	5.63962	5.52157	5.69868
ASCRP3001333	7.94556	8.2241	8.28703	8.35984	8.17419	8.46667
ASCRP3001334	7.24019	7.15923	7.25364	7.04005	7.43201	7.26463
ASCRP3001335	8.43315	8.7544	8.33362	8.37748	8.21886	8.26317
ASCRP3001336	8.03651	8.39812	8.19157	7.99234	8.13795	7.83011
ASCRP3001337	7.17012	7.44931	7.12519	6.61745	6.87574	6.88899
ASCRP3001338	7.26853	7.65657	7.68313	9.23217	8.536	8.58237
ASCRP3001339	10.7597	11.0211	10.6587	10.0724	9.35484	9.18864
ASCRP3001340	7.91849	8.16123	7.89746	8.07447	8.70109	8.73562
ASCRP3001341	5.91934	5.99103	5.78625	5.66827	5.37283	5.84599
ASCRP3001342	5.34056	5.24552	5.10587	4.9667	5.27531	5.10587
ASCRP3001343	7.27165	7.48297	6.92307	8.01413	7.28173	7.83723
ASCRP3001344	7.67139	8.04177	8.19711	8.01413	7.96782	8.08137
ASCRP3001345	8.6037	8.76438	8.59689	9.71227	9.15571	9.16297
ASCRP3001346	8.58033	8.88372	8.73365	7.98524	7.49468	8.00199
ASCRP3001347	9.87142	10.0685	10.7597	11.2711	11.0462	12.1191
ASCRP3001348	7.39463	6.95152	6.69493	6.97081	7.52959	7.15333
ASCRP3001349	5.60298	5.58054	5.76208	5.17072	5.22316	5.38007
ASCRP3001350	7.64159	8.40594	8.03903	9.24867	9.25596	8.73562
ASCRP3001351	7.915	8.35397	7.95286	7.22258	6.76071	7.04916
ASCRP3001352	6.37683	6.45291	5.71021	6.43079	6.48548	6.12108
ASCRP3001353	5.46554	5.60792	5.37862	5.34352	5.55008	5.38007
ASCRP3001354	5.61161	6.02835	5.71021	6.27183	7.02259	6.20496
ASCRP3001355	6.76071	5.94103	5.99103	6.53947	6.41396	5.89227
ASCRP3001356	6.19351	6.36083	6.66562	6.3998	6.47335	6.63449
ASCRP3001357	4.94345	5.10587	5.18401	5.24234	5.35532	4.91981
ASCRP3001358	5.08831	5.38727	5.21671	5.54494	5.67769	5.34352
ASCRP3001359	5.04162	5.21671	5.24868	5.27687	5.3361	5.34352
ASCRP3001360	8.11254	7.86173	7.74916	6.9001	7.30472	7.02536
ASCRP3001361	7.94897	7.22097	7.63253	8.16249	8.0234	7.26463
ASCRP3001362	5.58556	5.58054	5.37862	6.1002	6.03753	5.79493
ASCRP3001363	8.74013	9.27345	9.0905	8.29184	7.67903	8.08845
ASCRP3001364	7.23461	6.76734	7.11568	8.64423	8.9137	8.18291
ASCRP3001365	10.2882	10.5186	10.9569	10.0268	9.00848	9.70897
ASCRP3001366	5.06695	5.12667	5.01955	5.5137	5.46281	5.44636
ASCRP3001367	6.76071	6.36667	6.32379	5.37862	5.79926	5.84599
ASCRP3001368	5.63478	5.93711	5.4669	6.01911	5.92331	5.74537
ASCRP3001369	6.69028	7.54705	7.18507	7.37304	7.03731	6.93981
ASCRP3001370	6.96505	7.41027	7.01796	7.24574	6.64534	7.25285
ASCRP3001371	5.17738	4.95512	5.06695	5.3136	5.20698	5.1807
ASCRP3001372	7.46777	7.39463	7.11568	7.96926	7.87203	6.99364
ASCRP3001373	6.72023	6.06472	6.0701	6.43079	6.53817	5.89227
ASCRP3001374	8.35397	8.53956	8.96078	9.33989	9.33395	8.96078
ASCRP3001375	6.9001	7.15923	7.09649	6.626	6.69493	6.51601
ASCRP3001376	9.15339	9.50915	10.0318	11.3133	10.5236	10.5418
ASCRP3001377	14.3814	14.392	14.3989	14.4118	14.5214	14.6045
ASCRP3001378	11.0083	11.3731	8.88703	8.55114	8.74686	8.89967
ASCRP3001379	8.11515	7.99917	8.11146	8.55387	9.37743	8.58237
ASCRP3001380	8.29356	8.28492	7.85447	8.73802	8.57719	7.74329
ASCRP3001381	9.81221	8.87888	9.27229	10.2556	10.6265	10.2219
ASCRP3001382	5.75096	5.36993	5.66116	5.80572	5.60545	5.44636
ASCRP3001383	5.37283	5.66353	5.10587	6.01911	5.71021	5.3136
ASCRP3001384	7.25207	7.23461	7.39034	7.56367	8.01506	7.7181
ASCRP3001385	8.4946	8.32802	8.08845	8.20283	8.44164	8.31995
ASCRP3001386	5.94883	6.22117	6.20822	6.20006	5.77311	6.49883
ASCRP3001387	5.48446	5.52157	5.60792	5.83339	6.01911	5.93907
ASCRP3001388	4.8444	5.23598	5.34352	5.03063	4.95899	5.24868
ASCRP3001389	5.17738	4.91185	5.10587	5.34352	5.58054	5.0009
ASCRP3001390	5.17738	4.84649	5.41007	5.43251	5.55008	5.71936
ASCRP3001391	7.79563	8.38954	8.30501	7.61117	7.31608	7.98738
ASCRP3001392	8.33026	8.32802	8.91257	8.55387	8.87209	8.13965
ASCRP3001393	5.90135	5.48714	5.80572	5.17072	5.29229	5.79493
ASCRP3001394	13.6925	14.1124	13.6342	13.0858	13.2359	12.4621
ASCRP3001395	9.20747	8.68248	8.93719	9.53531	9.44678	8.97674
ASCRP3001396	7.05188	7.03639	7.82509	6.8151	6.92653	7.84561
ASCRP3001397	11.0758	11.095	11.2576	10.7087	10.0647	10.5269
ASCRP3001398	5.88517	6.54977	6.14336	6.86752	7.97142	7.19495
ASCRP3001399	6.34317	6.47335	6.27494	6.07546	5.77311	5.96239
ASCRP3001400	7.03639	6.77395	6.79251	6.7596	6.81724	6.93981
ASCRP3001401	6.44465	6.57142	6.28885	7.02813	6.28885	6.74061
ASCRP3001402	7.46777	6.81297	6.35937	6.8426	7.09165	6.74061
ASCRP3001403	5.70791	5.90737	6.02835	6.17865	6.45291	6.16531
ASCRP3001404	6.74566	6.98891	6.8151	7.2015	7.73089	6.96313
ASCRP3001405	8.36167	8.82688	8.36459	8.47969	7.83618	8.4361
ASCRP3001406	6.30718	6.74061	6.79251	6.86237	6.4266	6.80008
ASCRP3001407	5.70791	5.72846	5.55008	5.63236	5.41571	5.84599
ASCRP3001408	6.9756	7.01052	6.74398	6.6668	6.84155	7.46709
ASCRP3001409	5.56539	5.60792	5.52157	5.41289	5.31058	5.76871
ASCRP3001410	7.7255	6.90913	7.85447	7.54512	8.17856	6.93981
ASCRP3001411	5.48446	5.36993	5.3136	5.63236	5.53719	5.38007
ASCRP3001412	6.1002	5.8376	6.24197	5.68472	5.96336	5.98724
ASCRP3001413	5.19061	5.29841	4.93168	6.626	6.41396	6.02835
ASCRP3001414	5.70791	6.10196	5.76208	6.08612	5.55008	6.25776
ASCRP3001415	8.51939	8.88779	8.47952	8.41265	9.33152	8.59471
ASCRP3001416	4.86723	5.00465	5.10587	5.57677	5.11977	5.3136
ASCRP3001417	6.12108	5.93318	6.1072	5.79493	5.75096	5.76871
ASCRP3001418	6.29039	6.14336	5.85225	6.05571	6.0701	5.89227
ASCRP3001419	7.91849	8.08713	8.01111	8.23411	7.647	7.81471
ASCRP3001420	7.13463	7.29786	6.73272	7.00958	6.74061	6.81297
ASCRP3001421	13.0615	13.1276	12.5807	12.192	11.8792	11.9201
ASCRP3001422	6.62843	7.14656	6.97177	7.54512	7.07123	7.34743
ASCRP3001423	5.35532	5.52157	5.01955	6.1002	6.12625	5.38007
ASCRP3001424	7.11655	7.36066	7.24455	7.02813	6.76955	6.93981
ASCRP3001425	5.10587	5.17072	4.64024	5.0489	5.13353	5.06695
ASCRP3001426	6.41396	6.20822	6.57142	6.2609	6.62234	6.35644
ASCRP3001427	10.7542	10.6474	10.4738	9.5375	10.8213	9.42254
ASCRP3001428	4.94345	5.17072	4.74254	4.91981	4.97437	4.95512
ASCRP3001429	7.81444	7.5719	7.49468	7.50034	7.60624	8.33697
ASCRP3001430	5.3136	5.52157	5.60792	6.2609	6.3476	6.31626
ASCRP3001431	4.76924	5.01584	4.83811	5.17072	5.22316	5.10587
ASCRP3001432	6.99928	7.21855	6.86443	6.70993	6.44465	6.66087
ASCRP3001433	8.6037	7.80264	7.61945	6.38979	6.31777	6.69028
ASCRP3001434	5.53978	5.60792	5.66116	6.49883	6.33277	6.02835
ASCRP3001435	7.90926	7.6464	7.56716	8.31165	8.86192	7.74329
ASCRP3001436	9.76283	9.29792	8.99865	8.08359	8.76189	7.86792
ASCRP3001437	6.56889	6.76071	6.79251	7.53608	7.63011	6.97273
ASCRP3001438	7.01145	6.95637	6.43912	7.03364	7.14741	7.26463
ASCRP3001439	6.74061	6.73159	6.83525	6.53947	6.62965	6.66087
ASCRP3001440	5.97583	6.19022	5.94493	5.84808	5.70561	5.93907
ASCRP3001441	4.65937	4.66885	5.06695	4.88768	4.77364	5.0009
ASCRP3001442	6.85096	7.0663	6.98275	6.57142	6.54849	7.15333
ASCRP3001443	7.97118	7.91849	7.80695	7.58386	7.03731	7.55218
ASCRP3001444	6.85096	6.94177	7.11568	7.54512	7.07123	7.28559
ASCRP3001445	4.62571	5.08477	5.01955	5.37862	5.71021	4.87545
ASCRP3001446	5.04162	5.01584	5.24868	5.75319	5.79926	5.38007
ASCRP3001447	7.10786	6.80868	7.18507	7.19741	6.84991	7.87741
ASCRP3001448	6.1002	5.94103	6.04847	5.41289	6.13312	5.84599
ASCRP3001449	9.64524	10.0016	9.46425	9.26878	8.6725	9.07129
ASCRP3001450	7.69479	7.54319	7.01796	8.5082	8.8449	8.22611
ASCRP3001451	6.25776	6.00326	6.59524	7.27553	7.2902	7.50266
ASCRP3001452	9.5984	9.72042	12.498	9.99202	10.0263	11.1832
ASCRP3001453	10.5601	10.1738	10.1825	9.45056	9.30078	10.2933
ASCRP3001454	10.3619	10.7557	10.6977	11.0381	10.5709	11.2032
ASCRP3001455	6.28269	5.88517	5.99103	5.88109	5.75096	5.63478
ASCRP3001456	8.60092	8.02779	7.34447	6.626	7.03272	6.8363
ASCRP3001457	5.12322	5.26753	5.44084	5.71021	5.63236	5.60545
ASCRP3001458	5.90135	5.99103	6.04847	5.97774	5.97487	6.12108
ASCRP3001459	8.56184	8.62334	8.7057	8.80029	8.15787	8.15661
ASCRP3001460	8.37549	8.59673	8.42355	8.59378	8.4116	8.45712
ASCRP3001461	8.1281	7.85966	7.89089	6.73159	7.31985	7.21855
ASCRP3001462	4.86723	5.04162	5.14717	5.08831	4.95899	5.0343
ASCRP3001463	6.49217	6.44879	6.49484	7.16091	7.47116	6.35644
ASCRP3001464	5.58556	5.24552	5.01955	5.3136	5.31964	5.0009
ASCRP3001465	4.56115	4.68763	4.79111	4.88768	4.85897	5.0343
ASCRP3001466	6.90563	7.48297	6.69493	7.11568	7.2902	6.8363
ASCRP3001467	6.27649	6.34465	7.04643	6.44879	6.56255	7.27592
ASCRP3001468	8.69094	8.71317	8.1771	8.58065	9.58108	8.42949
ASCRP3001469	5.79926	5.80357	5.60792	6.2609	6.24038	6.07546
ASCRP3001470	7.60563	7.89897	7.83117	8.0034	8.6376	8.13965
ASCRP3001471	9.38824	9.67614	9.53645	8.67955	8.08889	8.59471
ASCRP3001472	10.3256	10.5463	10.4848	16.6882	11.4475	11.4663
ASCRP3001473	7.21289	7.72465	8.18497	7.79265	8.10011	7.9606
ASCRP3001474	5.14037	5.01584	4.74254	5.18401	5.49516	4.91981
ASCRP3001475	6.82362	6.0967	6.46385	6.54592	6.72023	6.41959
ASCRP3001476	8.59378	8.59875	8.51939	8.20833	7.63314	8.39812
ASCRP3001477	6.27183	5.8376	6.0701	5.532	5.98535	5.74537
ASCRP3001478	6.88187	6.90913	7.07614	7.19413	7.51783	7.02536
ASCRP3001479	5.70791	5.64683	5.80572	5.3136	5.41571	5.93907
ASCRP3001480	5.16403	5.25499	5.50313	4.91981	5.09184	5.0009
ASCRP3001481	6.9001	7.12605	6.43912	6.6668	6.41396	6.71909
ASCRP3001482	6.69724	6.04118	5.83128	6.48414	6.87574	5.93907
ASCRP3001483	6.64655	5.86468	6.55745	6.86752	7.31985	5.84599
ASCRP3001484	5.04162	4.81694	5.37862	5.08831	5.09184	5.3136
ASCRP3001485	5.17738	5.16403	4.88362	5.12667	5.16067	5.0009
ASCRP3001486	6.70993	6.64894	6.83525	7.53608	7.55825	6.91213
ASCRP3001487	6.81671	6.69724	6.45291	6.626	6.45291	6.4069
ASCRP3001488	6.14421	6.10196	6.17699	5.78188	5.82069	6.31626
ASCRP3001489	6.48145	6.54592	6.22439	6.96409	5.95272	6.18362
ASCRP3001490	6.34317	5.99103	6.25776	6.94957	6.79251	6.24038
ASCRP3001491	5.63478	5.3136	5.37862	5.60545	5.60545	5.44636
ASCRP3001492	7.1	6.19679	6.51864	6.80008	6.65492	6.31626
ASCRP3001493	6.97081	7.13035	7.52241	7.42013	7.00772	7.71037
ASCRP3001494	5.93907	6.08612	5.60792	6.36229	6.1072	6.02835
ASCRP3001495	9.21275	9.7298	9.90479	8.94721	8.52462	8.28703
ASCRP3001496	8.14476	7.92987	8.22731	8.48524	8.73985	8.28703
ASCRP3001497	7.55218	7.99917	8.12228	7.68255	7.18755	7.57001
ASCRP3001498	8.13795	8.08713	7.78176	6.99458	7.1	8.97136
ASCRP3001499	5.56539	5.24552	5.37862	5.17072	5.38727	5.41007
ASCRP3001500	12.4484	12.465	12.775	11.6127	13.1427	11.5886
ASCRP3001501	6.67271	6.19679	6.69493	6.9001	7.0672	6.60886
ASCRP3001502	4.65937	4.68763	4.64024	4.76924	4.62083	4.82968
ASCRP3001503	6.89405	7.36795	6.85408	6.626	6.79251	6.07546
ASCRP3001504	6.79034	6.80008	6.79251	6.85615	6.68969	6.82362
ASCRP3001505	6.01911	6.33277	5.99103	5.97774	6.20006	6.00607
ASCRP3001506	8.38721	7.75335	7.75947	7.70865	7.84823	7.04916
ASCRP3001507	7.14783	5.8376	8.2012	5.61775	5.63236	7.97357
ASCRP3001508	9.27063	9.7429	9.76138	9.05895	9.43693	9.62803
ASCRP3001509	7.86483	7.62006	7.77162	7.88353	7.93184	9.16611
ASCRP3001510	5.90135	5.14377	5.80572	5.5137	5.82069	5.1807
ASCRP3001511	6.25776	6.19022	5.89933	6.13141	6.32379	5.89227
ASCRP3001512	6.33723	6.78816	6.50943	6.38979	6.13312	5.93907
ASCRP3001513	4.76924	4.77584	4.54068	5.19718	5.24234	5.0009
ASCRP3001514	5.66235	5.90737	5.68939	6.07546	5.55008	6.18362
ASCRP3001515	5.37283	5.55008	5.24868	5.41289	5.24234	5.1807
ASCRP3001516	6.38405	6.72592	6.80439	7.43757	7.1096	7.07257
ASCRP3001517	6.62234	6.86237	6.80439	7.82932	7.49934	7.09561
ASCRP3001518	8.2014	7.26385	7.40389	7.39463	7.73315	7.04916
ASCRP3001519	6.16865	6.52126	6.65492	6.85615	7.00772	6.85096
ASCRP3001520	6.38405	6.45291	6.75515	6.3535	5.94103	6.38979
ASCRP3001521	6.31626	6.56572	6.77943	6.38117	6.2609	6.74061
ASCRP3001522	7.04734	7.19413	7.43653	7.25207	7.61486	7.65687
ASCRP3001523	8.40203	8.84425	9.76925	10.4822	10.7212	9.93317
ASCRP3001524	14.2557	13.8402	13.7043	14.035	13.9848	13.3571
ASCRP3001525	11.0359	11.5619	10.3888	10.2196	10.3345	10.2249
ASCRP3001526	15.6886	15.757	15.2817	15.5475	15.8185	15.7869
ASCRP3001527	7.82084	8.05426	8.13624	7.71953	7.77464	8.0234
ASCRP3001528	7.18961	8.83322	6.80439	6.57142	6.47335	6.62234
ASCRP3001529	5.34056	5.10587	5.78625	6.18857	6.54849	5.63478
ASCRP3001530	6.48145	5.60298	6.50943	5.29841	5.44912	5.60545
ASCRP3001531	5.94883	5.96046	6.25776	6.01911	6.13312	6.25776
ASCRP3001532	5.52157	5.50578	5.60792	5.21671	5.10587	5.48714
ASCRP3001533	6.45976	6.80868	6.22439	6.97941	6.60083	6.53039
ASCRP3001534	6.59773	7.15923	6.95249	7.36139	7.47116	7.49068
ASCRP3001535	12.2441	12.2521	11.7324	12.9662	12.3565	12.4257
ASCRP3001536	7.7255	7.8367	7.72635	6.96409	7.0797	6.96313
ASCRP3001537	9.9083	10.3374	9.6701	9.11531	8.51479	9.07932
ASCRP3001538	9.88782	9.26283	9.24263	8.52625	8.64423	8.66777
ASCRP3001539	16.8384	16.587	16.5671	16.5292	16.504	15.498
ASCRP3001540	8.61356	8.94599	8.58645	9.72113	10.2303	9.02888
ASCRP3001541	7.85707	7.76556	7.93332	7.85369	7.54576	7.85239
ASCRP3001542	5.71936	6.51601	5.21671	7.22258	8.03055	6.35644
ASCRP3001543	8.52527	7.42818	6.66562	7.91251	8.37567	7.6047
ASCRP3001544	9.88991	9.75548	9.33189	8.58065	8.27622	8.8712
ASCRP3001545	10.8428	10.0473	8.78061	7.93184	9.04627	10.1215
ASCRP3001546	8.76715	8.06844	7.85447	7.04643	7.86328	8.82077
ASCRP3001547	5.99857	5.88517	6.27494	6.88289	7.18755	6.45291
ASCRP3001548	5.75096	6.05932	5.55008	5.43251	5.49516	5.69868
ASCRP3001549	5.01212	5.43251	4.93168	7.21289	7.22218	6.76403
ASCRP3001550	8.09176	7.70865	7.63798	7.86689	7.31155	8.28703
ASCRP3001551	6.73836	6.46385	6.9001	6.63207	7.15249	6.71909
ASCRP3001552	5.08831	5.36993	5.24868	5.24234	5.31058	5.3136
ASCRP3001553	9.49406	9.50304	9.18771	8.35397	8.27233	8.53016
ASCRP3001554	6.54011	6.64414	6.66562	6.86752	6.50215	6.31626
ASCRP3001555	8.40434	7.78531	8.34475	8.36459	8.46871	7.664
ASCRP3001556	4.76924	4.98959	4.74254	5.24234	4.88362	5.38007
ASCRP3001557	7.97118	8.39812	7.39034	9.23067	9.25044	8.03514
ASCRP3001558	6.05932	7.25325	6.02835	6.4238	7.21855	6.45291
ASCRP3001559	5.35532	5.82069	5.55008	5.393	5.35532	5.34352
ASCRP3001560	6.00887	6.21471	6.17699	6.28114	6.33277	5.82069
ASCRP3001561	5.26753	5.48714	5.68939	6.15691	5.99292	5.74537
ASCRP3001562	5.9566	5.84599	5.66116	6.55425	6.89909	6.05391
ASCRP3001563	7.97477	8.34586	8.4906	8.23411	7.96782	7.85239
ASCRP3001564	5.69868	6.16865	6.02835	5.86261	6.03753	5.76871
ASCRP3001565	6.42869	6.99364	6.49484	9.59016	10.7036	9.00076
ASCRP3001566	6.05932	6.70878	6.27494	6.93883	7.18755	6.27804
ASCRP3001567	6.22439	6.14336	5.85225	6.22117	6.22278	6.07546
ASCRP3001568	6.70993	6.57142	6.65492	6.93883	6.66562	6.66087
ASCRP3001569	6.42869	5.93711	5.80572	6.57142	6.48548	6.22278
ASCRP3001570	5.3136	5.44084	5.44084	5.43251	5.17738	5.21671
ASCRP3001571	5.02694	5.26753	4.54068	5.46554	5.61775	5.0343
ASCRP3001572	5.82281	5.47908	5.60792	5.57677	5.37283	5.24868
ASCRP3001573	6.82362	6.72592	7.05459	7.11568	7.09165	6.69028
ASCRP3001574	5.3136	5.58054	5.71021	5.48714	5.63236	5.38007
ASCRP3001575	6.61623	6.45291	6.79251	6.65253	6.75515	5.98724
ASCRP3001576	5.56539	6.13141	6.04847	6.57142	6.18857	5.96239
ASCRP3001577	5.393	5.48714	5.37862	5.14717	5.27531	5.5137
ASCRP3001578	8.50225	7.98144	7.59478	7.85135	8.26766	7.45823
ASCRP3001579	8.61601	7.93135	8.95195	7.87868	8.47463	8.02825
ASCRP3001580	6.54849	6.46385	6.49484	6.74174	6.50215	6.27804
ASCRP3001581	5.70791	5.97583	5.85225	6.34317	6.44465	6.24038
ASCRP3001582	7.95043	7.47657	7.99258	8.50424	8.4361	8.37114
ASCRP3001583	5.99103	6.00326	5.66116	5.44912	5.4044	5.5137
ASCRP3001584	13.627	13.3251	12.9864	13.1427	13.0712	13.2765
ASCRP3001585	5.42972	5.98155	5.85225	6.16865	6.1002	5.89227
ASCRP3001586	7.95286	7.0797	6.86443	5.60545	5.82069	5.79493
ASCRP3001587	5.77091	5.25499	5.50313	5.34352	5.63236	5.3136
ASCRP3001588	6.92109	7.36504	7.61945	7.89847	8.47818	8.29395
ASCRP3001589	5.63478	5.93711	5.89933	6.0042	5.84599	6.12108
ASCRP3001590	11.0108	10.5769	9.91254	9.95628	9.49006	10.3172
ASCRP3001591	6.13654	6.72251	6.24197	6.83103	7.07257	6.66087
ASCRP3001592	8.24684	7.02536	7.70346	6.36229	6.86546	6.38979
ASCRP3001593	5.46554	5.80357	5.66116	5.90536	5.71021	5.74537
ASCRP3001594	4.59625	4.53048	4.54068	4.49933	4.56115	4.68763
ASCRP3001595	5.9566	6.86237	5.78625	7.74048	8.0486	7.29786
ASCRP3001596	5.24234	5.52157	5.14717	5.90536	5.85225	5.44636
ASCRP3001597	5.12322	5.24552	4.88362	6.03936	5.72846	5.69868
ASCRP3001598	6.2017	5.96913	5.4669	5.76871	6.0808	5.21671
ASCRP3001599	7.18176	7.57758	7.36504	7.24098	7.0797	7.16511
ASCRP3001600	5.81856	6.13141	5.76208	6.17865	6.41396	6.1002
ASCRP3001601	4.68295	4.71076	4.68763	5.01212	4.94345	5.0343
ASCRP3001602	10.3451	9.40501	9.84212	8.60771	9.33395	8.85116
ASCRP3001603	7.26306	6.85719	6.20822	6.59026	6.66562	6.07546
ASCRP3001604	8.16123	7.50993	7.67345	8.30501	8.55355	7.93135
ASCRP3001605	9.54709	8.94794	9.39691	10.5846	10.8145	10.0369
ASCRP3001606	6.84155	7.0564	7.24455	6.58024	6.16865	6.38979
ASCRP3001607	5.55008	5.38727	5.55008	5.01212	5.16067	5.3136
ASCRP3001608	5.34056	5.41148	5.60792	6.44879	6.49084	5.82069
ASCRP3001609	8.58488	9.44953	8.89564	8.64753	8.25611	8.10514
ASCRP3001610	6.56	6.57521	6.50943	6.57142	6.4266	6.33723
ASCRP3001611	5.10587	5.42413	5.3136	5.37862	5.31058	5.3136
ASCRP3001612	5.80572	5.36993	5.76208	5.24234	5.53719	5.63478
ASCRP3001613	7.29786	7.2374	7.23461	7.04643	6.81297	7.44931
ASCRP3001614	6.73836	5.99103	6.14336	6.85615	6.8305	6.38979
ASCRP3001615	7.34595	7.82031	7.8409	7.93184	7.89089	7.65119
ASCRP3001616	6.70303	6.8839	6.46385	7.09297	7.39927	6.93981
ASCRP3001617	6.74061	7.28173	7.39606	8.08359	8.46344	7.93135
ASCRP3001618	6.31626	6.62965	6.74398	7.14741	6.74734	7.16511
ASCRP3001619	6.88187	7.27708	7.09649	6.92307	6.64534	6.98227
ASCRP3001620	5.86261	5.87291	5.44084	6.3535	6.53817	5.84599
ASCRP3001621	6.39123	6.26403	5.99103	6.41396	6.2554	6.12108
ASCRP3001622	6.21551	6.00326	6.24197	6.03936	6.06113	6.51601
ASCRP3001623	9.54089	7.88683	8.71403	9.03348	9.91715	9.2594
ASCRP3001624	14.7135	15.1019	15.0492	14.3248	14.5803	14.0369
ASCRP3001625	4.96285	5.18401	5.10587	5.03063	5.10587	5.10587
ASCRP3001626	5.73976	5.6564	6.46385	7.19413	7.3296	6.98227
ASCRP3001627	7.17012	6.7479	6.92307	6.8363	6.74061	6.49883
ASCRP3001628	8.58723	7.65119	7.85447	8.07135	8.29701	7.29786
ASCRP3001629	6.54849	6.02373	6.54592	5.76871	6.0808	7.13463
ASCRP3001630	8.13024	7.82932	8.1771	8.11146	8.71431	8.28703
ASCRP3001631	8.00199	7.28404	8.11146	8.93043	7.84143	9.15771
ASCRP3001632	4.82119	5.12667	4.83811	5.12667	5.13353	5.1807
ASCRP3001633	8.83992	9.08342	8.95086	8.05697	7.98761	8.38109
ASCRP3001634	5.93907	5.99103	5.60792	5.93711	6.06113	5.93907
ASCRP3001635	4.76924	4.92378	4.68763	5.90536	5.41571	5.84599
ASCRP3001636	6.66443	7.13377	7.09649	7.29863	7.09165	7.55218
ASCRP3001637	10.6519	10.7303	9.21214	7.75836	8.36422	8.16312
ASCRP3001638	5.78188	6.01911	5.4669	5.96239	5.58054	5.63478
ASCRP3001639	7.12519	7.02259	6.30718	6.60886	6.594	6.33723
ASCRP3001640	5.44084	5.33759	4.93168	5.80572	5.67769	5.44636
ASCRP3001641	8.6037	8.9107	8.81558	8.76106	9.0762	8.78361
ASCRP3001642	6.51273	6.54076	6.34317	6.8426	6.74734	6.74061
ASCRP3001643	9.55774	9.70768	9.61842	9.56577	9.33989	9.48344
ASCRP3001644	13.2298	12.9546	12.006	11.6194	12.0486	12.1326
ASCRP3001645	4.65937	4.63057	4.88362	4.56115	4.56115	4.77364
ASCRP3001646	9.60582	9.85944	9.49248	10.5391	10.1319	10.3205
ASCRP3001647	7.49468	7.58668	7.55474	7.97787	8.30006	7.49068
ASCRP3001648	7.98501	8.23671	8.36896	9.84081	9.29448	10.1185
ASCRP3001649	5.26753	5.01584	4.74254	5.19718	5.20698	5.1807
ASCRP3001650	6.12108	6.91661	5.85225	7.4085	7.9659	7.18259
ASCRP3001651	8.79082	8.11558	7.2015	7.15333	8.08889	6.70418
ASCRP3001652	6.69724	6.38979	6.72023	6.66087	7.00772	6.64655
ASCRP3001653	6.91213	7.13677	6.8151	7.00958	7.08502	7.02536
ASCRP3001654	4.96285	4.95512	5.01955	4.91981	5.11977	4.56115
ASCRP3001655	6.02466	6.57521	5.99103	6.31476	6.14336	6.07546
ASCRP3001656	14.5214	14.2932	14.0976	14.7051	14.4825	14.2557
ASCRP3001657	5.19061	5.04162	4.79111	5.08831	5.10587	5.10587
ASCRP3001658	7.07257	6.79034	6.80439	7.49468	6.93883	6.91213
ASCRP3001659	6.67271	6.54592	6.20822	6.24038	6.41396	6.16531
ASCRP3001660	5.44912	5.80357	5.41007	5.71021	5.49516	5.41007
ASCRP3001661	5.52157	5.57299	5.73976	5.68472	5.70561	5.69868
ASCRP3001662	5.76429	5.61775	5.55008	5.90536	5.58054	5.3136
ASCRP3001663	7.5129	7.31533	7.15418	7.08679	7.68664	7.26463
ASCRP3001664	6.65373	6.17532	6.17699	6.86237	7.06181	6.45291
ASCRP3001665	6.82362	7.0663	6.59524	7.02259	6.75515	7.01331
ASCRP3001666	12.2521	11.9507	11.5252	11.5576	11.4752	11.4214
ASCRP3001667	8.09176	7.8219	7.11568	6.48414	7.04734	6.86443
ASCRP3001668	6.68678	7.21289	7.06496	7.19413	6.76403	7.36686
ASCRP3001669	6.03569	6.04118	5.76208	5.96239	5.79926	5.84599
ASCRP3001670	5.97583	5.63478	5.58054	5.93711	5.63236	5.69868
ASCRP3001671	5.25184	5.41148	5.01955	5.96239	6.01911	5.57803
ASCRP3001672	6.60516	6.96601	6.76624	7.3311	6.8305	7.12562
ASCRP3001673	5.66235	5.78407	5.66116	5.88109	5.56285	5.96239
ASCRP3001674	6.05932	6.20496	6.24197	5.93711	5.58054	6.16531
ASCRP3001675	4.8444	4.77584	5.10587	4.98959	5.13353	5.21671
ASCRP3001676	5.27996	5.36993	5.24868	5.01212	5.00465	5.44636
ASCRP3001677	5.48446	5.52157	5.76208	5.34352	5.52157	5.24868
ASCRP3001678	10.4146	10.7432	10.5751	10.0395	9.8043	10.0835
ASCRP3001679	6.3998	6.60516	6.35937	7.81498	6.52974	6.91213
ASCRP3001680	7.52274	7.90149	7.79455	7.58824	7.35553	7.91849
ASCRP3001681	8.77732	8.60864	7.66873	7.66133	8.34512	7.59758
ASCRP3001682	7.02074	6.39552	6.69493	7.39963	7.45583	6.81297
ASCRP3001683	4.82119	5.10587	5.3136	5.19718	5.13353	5.10587
ASCRP3001684	7.45618	6.19022	6.70763	6.90713	7.00022	6.12108
ASCRP3001685	6.39123	5.93711	6.4252	5.99103	6.02835	7.12562
ASCRP3001686	5.41007	5.29841	5.44084	5.532	5.67769	5.44636
ASCRP3001687	7.19741	7.58449	7.34447	6.96409	7.05188	6.88899
ASCRP3001688	5.50843	5.62994	5.34352	5.90536	5.58054	5.91735
ASCRP3001689	6.27183	6.48749	6.64414	6.32229	6.52974	6.60886
ASCRP3001690	6.44465	6.24989	6.17699	6.70993	6.73159	6.00607
ASCRP3001691	4.76924	4.79977	4.93168	5.393	5.3361	5.10587
ASCRP3001692	6.3011	6.59026	6.4252	6.8151	6.62965	6.66087
ASCRP3001693	7.50729	7.26697	7.24455	6.93196	7.73315	7.92444
ASCRP3001694	5.61161	5.79493	5.01955	5.5137	5.60545	5.38007
ASCRP3001695	7.68343	8.08314	7.72635	8.56771	8.25434	8.29395
ASCRP3001696	5.66235	5.61775	5.68939	5.44912	5.3361	5.82069
ASCRP3001697	5.57551	5.18401	5.24868	5.10587	5.09184	5.44636
ASCRP3001698	6.98986	7.31533	7.07614	7.00958	6.81724	6.71909
ASCRP3001699	5.55008	5.63478	6.72023	6.41396	5.90135	6.05391
ASCRP3001700	5.60298	5.49516	6.30718	6.02835	5.68939	5.93907
ASCRP3001701	6.16027	6.59026	6.51864	6.51798	6.28885	6.38979
ASCRP3001702	5.21023	5.33759	5.50313	5.56285	5.64443	5.63478
ASCRP3001703	6.49883	6.27494	6.66562	6.80008	7.16594	6.67506
ASCRP3001704	5.68706	5.54494	5.3136	7.41521	7.68955	6.8363
ASCRP3001705	8.31184	7.85525	8.2616	8.47969	8.66066	8.15048
ASCRP3001706	6.27649	6.37972	6.62234	6.53947	6.2308	6.81297
ASCRP3001707	8.07915	6.70303	7.59478	7.21289	7.40956	8.08845
ASCRP3001708	6.76071	6.75515	7.87715	6.91213	6.89354	7.6222
ASCRP3001709	5.393	5.44912	5.3136	5.59056	5.85225	5.38007
ASCRP3001710	7.83302	8.28241	8.28202	7.59261	7.24376	7.20558
ASCRP3001711	5.16403	5.12667	5.06695	5.532	5.49516	5.1807
ASCRP3001712	7.60192	7.7804	7.60809	8.0034	7.9606	7.51783
ASCRP3001713	7.18466	7.17803	7.15418	6.53947	6.37249	6.56636
ASCRP3001714	5.04162	5.31058	5.24868	5.57677	5.50843	5.48714
ASCRP3001715	7.40389	7.29786	7.50729	7.14146	7.01331	7.87741
ASCRP3001716	5.17738	5.12667	4.93168	5.78188	5.20698	5.14377
ASCRP3001717	5.25184	5.41148	5.60792	6.01911	5.64443	5.98724
ASCRP3001718	7.12519	6.94568	7.60809	7.39034	7.54576	7.89494
ASCRP3001719	12.775	13.4233	14.0388	14.0456	14.2133	15.1265
ASCRP3001720	6.33053	6.80008	6.34317	7.06316	7.23461	6.66087
ASCRP3001721	5.71936	5.74873	6.12625	5.57677	5.72846	5.84599
ASCRP3001722	5.19061	5.44912	5.3136	4.81694	4.82968	4.68763
ASCRP3001723	5.30146	5.52157	5.68939	5.12667	5.20698	5.3136
ASCRP3001724	7.17429	7.08325	7.6634	7.32173	7.63314	7.49068
ASCRP3001725	5.16403	5.41148	5.34352	5.36993	5.19061	5.34352
ASCRP3001726	10.1465	9.56577	9.65907	9.9816	10.0773	9.23067
ASCRP3001727	5.25184	5.14377	5.80572	5.90536	5.6564	6.16531
ASCRP3001728	6.2656	6.02373	6.14336	6.17865	5.77311	5.66353
ASCRP3001729	7.09209	7.20517	7.55474	7.45618	7.82084	7.54319
ASCRP3001730	8.05268	7.4715	7.23461	7.81498	7.66251	7.18259
ASCRP3001731	6.76071	6.8384	7.69101	7.53608	7.75	7.65119
ASCRP3001732	7.87126	7.98429	8.98186	8.83769	9.3276	8.54729
ASCRP3001733	5.70791	5.70791	6.1072	7.28559	6.44465	6.41959
ASCRP3001734	6.86752	6.67624	6.74398	7.61117	7.73089	6.93981
ASCRP3001735	6.95249	6.37972	6.46385	6.4069	6.18857	6.4069
ASCRP3001736	8.45695	8.03857	8.81117	8.99724	9.17747	8.50985
ASCRP3001737	6.85615	6.10196	5.85225	7.11568	7.02259	6.35644
ASCRP3001738	6.43774	6.78816	6.49484	6.93883	6.49084	6.31626
ASCRP3001739	9.21082	7.91251	8.35544	7.38172	7.53673	6.93981
ASCRP3001740	6.5815	6.76955	7.03502	7.1096	6.72479	6.80008
ASCRP3001741	6.22439	6.62965	7.9279	6.30414	6.85615	7.6222
ASCRP3001742	6.82362	6.46997	6.92307	8.0644	8.30501	7.28559
ASCRP3001743	4.79111	4.88768	4.83811	5.34352	5.07767	5.10587
ASCRP3001744	5.88517	5.68939	5.60792	5.5137	5.63236	5.57803
ASCRP3001745	5.73073	5.8376	5.76208	5.48714	5.24234	5.24868
ASCRP3001746	10.7371	10.0151	10.2499	11.5956	12.6445	10.6996
ASCRP3001747	6.91811	6.0967	6.77943	5.93711	6.08612	6.31626
ASCRP3001748	6.35497	6.51601	5.68939	6.24038	6.29957	5.98724
ASCRP3001749	10.4682	10.315	8.94184	7.51783	7.98761	8.06978
ASCRP3001750	5.17738	5.10587	5.10587	4.93168	5.10587	5.10587
ASCRP3001751	7.39141	6.89354	6.59524	5.89328	6.06113	5.98724
ASCRP3001752	6.76955	6.99364	7.25364	6.80868	7.14146	7.35809
ASCRP3001753	5.81856	5.6564	6.35937	6.3535	5.6659	5.48714
ASCRP3001754	9.62727	10.2253	9.78317	11.0758	10.6057	10.8409
ASCRP3001755	9.23067	7.70519	8.49627	8.35397	8.66066	7.99447
ASCRP3001756	6.50547	6.55489	6.14336	5.76871	5.6659	6.20496
ASCRP3001757	4.92378	4.79977	4.83811	5.41289	5.13353	5.24868
ASCRP3001758	6.97081	7.18837	7.28559	7.54512	7.99964	7.94556
ASCRP3001759	7.47251	7.74497	7.57947	7.00022	7.14146	6.80008
ASCRP3001760	8.44423	8.92041	8.44475	8.76106	8.28896	8.80016
ASCRP3001761	5.32265	5.33759	5.3136	5.37862	5.00465	5.3136
ASCRP3001762	6.44465	6.594	6.92307	7.0161	7.55218	6.69028
ASCRP3001763	7.85707	7.20517	7.53673	7.22821	7.9045	7.34743
ASCRP3001764	5.76429	5.97583	5.89933	6.50943	6.04847	6.02835
ASCRP3001765	4.76924	5.01584	4.59625	5.12667	4.88362	4.77364
ASCRP3001766	5.32265	5.70791	5.55008	5.93711	5.99292	5.69868
ASCRP3001767	7.29327	7.66932	7.63798	6.7596	6.54849	6.70418
ASCRP3001768	6.2656	5.82069	6.22439	5.54494	5.91137	5.69868
ASCRP3001769	8.34789	7.87689	8.72629	8.55722	9.45828	8.5569
ASCRP3001770	5.42972	5.42413	5.55008	5.27687	5.49516	5.38007
ASCRP3001771	15.5589	15.7184	15.5827	15.5921	15.6555	15.8445
ASCRP3001772	4.86723	5.10587	4.83811	5.25184	5.13353	5.0343
ASCRP3001773	6.46385	7.00772	7.01796	7.05188	8.17169	7.46709
ASCRP3001774	6.31626	6.36667	5.99103	6.38117	6.57142	6.02835
ASCRP3001775	7.10786	7.56239	7.15418	6.63933	6.84155	6.16531
ASCRP3001776	7.38316	6.65492	6.59524	6.50943	7.3296	6.63449
ASCRP3001777	8.60184	8.11037	8.98898	9.00685	9.70423	8.95086
ASCRP3001778	8.0486	8.69588	8.88703	8.95134	9.36664	8.5207
ASCRP3001779	6.3011	6.10196	6.02835	6.28114	6.5815	6.02835
ASCRP3001780	8.28395	8.57025	7.24455	8.50424	9.02589	8.26317
ASCRP3001781	8.26062	7.49934	8.02479	6.86752	7.81924	7.33631
ASCRP3001782	6.59773	6.29957	6.04847	7.12605	7.1096	6.53039
ASCRP3001783	5.86261	6.33277	6.14336	6.98417	6.66206	6.54849
ASCRP3001784	9.78644	9.21599	9.11097	7.81498	9.41737	9.26116
ASCRP3001785	7.38316	7.46164	6.48145	8.40948	8.67102	7.52241
ASCRP3001786	4.49933	4.76924	5.24868	5.08831	4.97437	4.68763
ASCRP3001787	10.8519	10.5722	10.9068	10.1659	9.65266	9.68843
ASCRP3001788	5.53978	5.44912	5.21671	5.96239	6.24514	5.84599
ASCRP3001789	9.77729	9.44575	9.58155	9.93261	9.90278	9.11748
ASCRP3001790	8.32876	8.64603	8.58645	9.22485	8.68248	9.09413
ASCRP3001791	6.19351	6.27183	6.69493	6.626	6.64534	6.75515
ASCRP3001792	8.40806	8.00667	8.02016	8.60848	8.58535	7.67168
ASCRP3001793	5.66235	5.38727	5.89933	5.10587	5.17738	5.10587
ASCRP3001794	11.2272	10.801	10.163	9.30126	9.28217	10.1639
ASCRP3001795	6.21551	6.35423	6.28885	6.14336	5.95272	6.14336
ASCRP3001796	6.63328	7.09076	6.85408	7.17263	6.5815	6.9001
ASCRP3001797	9.3261	9.50833	9.57242	8.88117	8.9087	8.93706
ASCRP3001798	7.58449	6.43357	6.72023	6.17865	6.4266	5.84599
ASCRP3001799	6.3998	6.10894	6.14336	6.46521	7.02767	6.20496
ASCRP3001800	5.56539	6.37972	6.91113	7.5719	8.39812	8.16312
ASCRP3001801	8.30957	9.18761	8.79854	8.93043	8.83348	9.40518
ASCRP3001802	8.44648	8.28241	8.6835	7.92295	7.82402	8.25256
ASCRP3001803	4.86723	4.77584	5.01955	4.71991	5.10587	5.0009
ASCRP3001804	5.98724	6.05932	6.28885	5.6564	6.01911	5.96239
ASCRP3001805	7.13463	7.31533	7.23461	6.85615	6.94275	7.02536
ASCRP3001806	7.5129	7.21855	7.55474	6.44879	6.98417	7.72579
ASCRP3001807	7.35626	7.19413	7.2015	6.4412	6.74061	6.37394
ASCRP3001808	6.45291	6.63933	6.87676	6.95733	6.92109	6.85096
ASCRP3001809	12.1155	11.8546	11.8173	11.8341	11.6388	11.5518
ASCRP3001810	13.1384	12.9428	12.6601	12.5905	12.0855	12.006
ASCRP3001811	7.43757	7.58668	7.43653	7.10612	7.15249	7.38639
ASCRP3001812	6.9001	7.21289	7.30472	6.72365	6.72479	6.80008
ASCRP3001813	5.41007	5.56285	5.89933	5.86261	5.60545	5.74537
ASCRP3001814	5.71936	5.68939	6.12625	6.86237	7.01796	6.20496
ASCRP3001815	7.39141	8.19321	7.41239	8.42984	7.07257	7.53608
ASCRP3001816	10.26	9.93924	9.09984	8.1145	8.68248	8.75579
ASCRP3001817	6.51995	6.54076	6.79251	6.34317	6.1002	6.62234
ASCRP3001818	7.24376	7.42013	7.13549	6.97081	6.38405	6.69028
ASCRP3001819	8.76715	8.84608	8.2385	8.88779	8.61432	8.53632
ASCRP3001820	8.934	8.91992	8.72344	10.3709	10.6077	9.82737
ASCRP3001821	6.51601	6.41396	6.63207	6.73159	6.80008	6.77834
ASCRP3001822	7.35259	7.32885	7.53673	7.65	7.7201	7.34743
ASCRP3001823	5.44912	4.95512	5.24868	5.41289	5.83128	5.3136
ASCRP3001824	5.9566	5.91934	6.08612	5.18401	5.29229	5.79493
ASCRP3001825	6.47268	7.81498	6.37683	7.00958	6.68969	6.87574
ASCRP3001826	6.1002	6.37972	6.02835	6.29039	6.20577	5.98724
ASCRP3001827	7.42153	8.23092	7.82509	7.75223	8.30254	8.13367
ASCRP3001828	5.81856	5.84599	6.1072	5.96239	6.13312	5.79493
ASCRP3001829	8.1225	8.22168	8.12228	7.21775	6.54076	6.73102
ASCRP3001830	8.77896	8.93326	8.84202	8.83769	8.536	8.50158
ASCRP3001831	10.5236	9.50585	10.3706	10.7597	10.8995	10.2316
ASCRP3001832	8.49693	8.09616	8.35011	8.01413	8.31411	7.6047
ASCRP3001833	9.36564	9.46985	9.60343	9.20798	9.55046	8.92041
ASCRP3001834	5.80572	5.5137	5.76208	6.27183	6.96938	6.18362
ASCRP3001835	6.50547	6.45291	6.34317	6.63933	6.65134	6.51601
ASCRP3001836	7.90926	8.0922	6.79251	8.71403	9.60474	8.08845
ASCRP3001837	6.32379	5.90135	6.39123	6.6668	7.01796	7.23061
ASCRP3001838	5.78842	5.61775	5.55008	6.60886	6.15859	5.71936
ASCRP3001839	7.07257	7.44621	7.3846	7.15333	6.73159	7.07257
ASCRP3001840	7.02444	7.08325	7.07614	7.19413	6.91412	7.53608
ASCRP3001841	6.77285	7.07257	6.54592	6.91811	6.45291	7.01331
ASCRP3001842	7.63435	8.21886	7.17012	9.5127	9.8951	9.62803
ASCRP3001843	5.82281	5.72846	5.41007	6.14336	6.76071	5.71936
ASCRP3001844	7.2015	7.56494	7.52959	6.9908	6.24038	7.20558
ASCRP3001845	5.12322	5.17072	4.74254	6.28114	5.43251	5.3136
ASCRP3001846	9.75485	9.87872	9.67717	9.26195	8.68584	9.2753
ASCRP3001847	5.19061	5.25499	5.55008	5.93711	5.46281	5.69868
ASCRP3001848	7.53284	7.19002	8.19157	7.52796	7.82906	7.45823
ASCRP3001849	6.14421	5.56285	5.71021	6.2308	5.92331	5.79493
ASCRP3001850	6.88899	6.90913	6.99646	7.27165	6.91013	6.87574
ASCRP3001851	5.02694	5.10587	5.44084	5.37862	5.09184	5.5137
ASCRP3001852	8.11753	8.52625	8.52495	8.13816	7.36941	7.89494
ASCRP3001853	7.04005	6.63933	7.41943	7.45618	7.42083	7.37811
ASCRP3001854	7.79346	8.05742	8.38271	8.33734	8.28703	8.69298
ASCRP3001855	6.13055	6.4252	6.25776	6.97081	6.85615	6.63449
ASCRP3001856	6.99928	7.12519	7.36504	7.45618	7.03731	7.35809
ASCRP3001857	6.06472	6.30414	6.02835	6.85615	6.47335	6.4069
ASCRP3001858	5.48446	5.60792	6.20822	6.97081	6.46112	7.04916
ASCRP3001859	6.35497	6.77395	6.9001	7.09297	6.94275	7.04916
ASCRP3001860	5.19061	5.11804	5.78625	6.08612	5.52157	5.74537
ASCRP3001861	6.17532	5.86055	6.49484	6.71738	6.79251	6.31626
ASCRP3001862	5.38151	5.44084	5.3136	5.84808	5.43251	5.41007
ASCRP3001863	8.80876	9.21082	9.43987	9.37499	8.79529	9.55654
ASCRP3001864	7.34595	6.92653	7.33482	6.85096	6.81724	7.47387
ASCRP3001865	5.08831	5.57299	5.44084	5.76871	6.15859	5.3136
ASCRP3001866	6.3011	6.76071	6.40902	6.91811	6.36521	6.93981
ASCRP3001867	7.30928	8.12724	8.85545	8.52331	8.94721	8.0486
ASCRP3001868	5.60298	5.43251	5.55008	5.6564	5.4044	5.5137
ASCRP3001869	6.69724	6.49883	6.37683	6.4069	6.63933	6.22278
ASCRP3001870	7.95286	7.92444	7.96253	7.26306	7.17012	7.80802
ASCRP3001871	5.93318	6.12108	6.17699	6.70993	6.24038	6.79034
ASCRP3001872	7.80587	8.28703	8.88703	7.99823	8.26766	8.27544
ASCRP3001873	6.45976	6.62965	6.79251	6.68444	6.22278	6.63449
ASCRP3001874	5.65401	5.31058	5.41007	5.21671	5.31058	5.14377
ASCRP3001875	6.72023	6.2308	6.8151	6.97941	6.95637	7.09561
ASCRP3001876	6.35497	5.47908	5.94493	5.44912	6.13312	5.1807
ASCRP3001877	12.5548	12.2201	11.6582	10.5451	11.4328	13.0785
ASCRP3001878	8.10492	8.18642	8.38271	7.85135	7.38891	7.72579
ASCRP3001879	7.13463	7.42363	7.37811	6.79251	6.78271	6.67506
ASCRP3001880	5.87291	6.04118	6.27494	6.34317	6.15353	6.8363
ASCRP3001881	8.31146	7.51783	7.92295	7.27165	7.76556	7.38639
ASCRP3001882	6.8839	6.97655	7.24455	7.06316	6.92653	7.04916
ASCRP3001883	6.82362	6.97655	6.97177	8.21603	8.22611	7.26463
ASCRP3001884	7.84718	7.81498	8.23172	8.17086	8.28703	9.28256
ASCRP3001885	8.25768	7.8674	7.93332	7.76556	7.84457	8.33101
ASCRP3001886	6.16027	6.19022	5.99103	6.79251	6.47335	6.53039
ASCRP3001887	6.38405	6.16027	6.74398	7.15586	6.92653	6.58024
ASCRP3001888	5.24234	5.16403	5.60792	5.66827	5.83128	5.69868
ASCRP3001889	7.53608	7.59913	7.93798	8.05403	8.24802	8.00667
ASCRP3001890	6.27649	6.02835	6.46385	7.07078	7.06181	6.93981
ASCRP3001891	8.86991	8.94184	9.09984	9.07107	9.30307	8.78361
ASCRP3001892	7.43965	7.19987	7.52241	7.34669	7.7098	7.52894
ASCRP3001893	10.2575	10.4822	10.4796	10.6523	10.0399	10.3918
ASCRP3001894	6.36083	6.41396	6.49484	6.69028	6.35423	6.47132
ASCRP3001895	5.75096	5.91934	6.0701	6.48414	6.33277	6.41959
ASCRP3001896	7.76556	8.01436	8.5916	9.81221	9.87501	9.57479
ASCRP3001897	7.49901	7.92295	8.41758	8.9132	9.29448	8.64137
ASCRP3001898	5.9566	6.48749	6.20822	6.49883	6.29957	6.4069
ASCRP3001899	5.94883	6.21471	5.71021	6.13141	5.86674	5.96239
ASCRP3001900	5.91934	5.82069	5.71021	6.8151	6.79251	6.74061
ASCRP3001901	4.98959	5.10587	4.93168	5.54494	5.31058	5.21671
ASCRP3001902	5.66235	5.50578	5.78625	5.34352	5.89125	5.74537
ASCRP3001903	6.63328	6.80868	6.34317	7.2374	7.77217	6.60886
ASCRP3001904	8.76037	9.00334	8.29222	8.26434	8.23272	7.664
ASCRP3001905	8.01041	8.45695	7.88327	6.98417	7.31608	7.86792
ASCRP3001906	5.69868	5.67534	5.68939	7.15586	7.16091	6.48682
ASCRP3001907	5.393	5.46554	7.15418	5.79493	5.52157	6.02835
ASCRP3001908	5.3136	5.31058	4.97437	5.25184	5.6659	5.10587
ASCRP3001909	5.88517	5.85225	5.52157	6.15691	6.28114	6.31626
ASCRP3001910	5.12322	5.29841	4.93168	5.93711	5.41571	5.54494
ASCRP3001911	10.3866	10.3516	9.96039	9.87872	9.53296	10.0609
ASCRP3001912	7.77217	8.11233	8.36459	9.09556	9.50022	8.74826
ASCRP3001913	5.94883	6.00326	5.85225	6.38117	6.37249	6.20496
ASCRP3001914	9.42167	9.26995	9.40243	9.51475	9.70639	8.96788
ASCRP3001915	6.27183	5.74873	6.34317	6.45976	6.80761	6.37394
ASCRP3001916	14.0698	13.8165	13.9261	13.9891	13.5349	13.3074
ASCRP3001917	6.28269	6.32379	6.34317	6.38117	6.4069	6.07546
ASCRP3001918	6.25776	6.28577	6.17699	6.22117	6.4069	6.45291
ASCRP3001919	6.18196	6.52126	6.85408	6.77065	6.9756	7.28559
ASCRP3001920	6.54463	6.33277	5.99103	6.20006	5.96336	6.14336
ASCRP3001921	5.85225	6.13141	5.99103	5.21671	5.3361	5.0343
ASCRP3001922	7.05188	6.37972	6.92307	7.5719	7.85836	7.24019
ASCRP3001923	5.27996	5.37573	4.88362	5.96239	6.06113	6.14336
ASCRP3001924	6.59275	7.11308	6.64414	8.83874	9.55591	7.93135
ASCRP3001925	5.87291	5.55008	5.972	5.57677	5.56285	6.33723
ASCRP3001926	4.73804	4.82968	4.83811	5.08831	4.95899	5.10587
ASCRP3001927	7.59634	7.42818	6.87676	8.76963	8.77142	8.16312
ASCRP3001928	6.96216	7.23461	7.29557	6.92307	6.59026	6.98227
ASCRP3001929	5.91934	5.97583	5.88007	5.79493	5.37283	5.98724
ASCRP3001930	6.67271	6.29039	6.25776	6.51798	6.49084	5.82069
ASCRP3001931	8.14985	8.15597	8.01111	8.05403	7.46505	7.97357
ASCRP3001932	9.18823	8.80809	8.93719	8.90645	8.91656	8.42949
ASCRP3001933	7.04461	9.29601	7.65119	8.07135	8.18642	7.56208
ASCRP3001934	5.80572	6.15353	7.225	7.42748	6.98037	8.11861
ASCRP3001935	5.44912	5.56285	5.66116	5.41289	5.31964	5.57803
ASCRP3001936	5.58556	5.85225	5.4669	5.73976	5.6564	5.5137
ASCRP3001937	13.3329	13.6715	12.7646	12.1191	12.2441	11.5162
ASCRP3001938	7.14486	6.64894	6.53039	6.17865	7.07257	6.18362
ASCRP3001939	8.08225	8.31032	8.13196	8.11969	7.79563	8.11861
ASCRP3001940	5.50843	5.70099	5.50313	5.50313	5.70561	5.84599
ASCRP3001941	9.94663	9.68741	9.64524	10.7511	11.0486	10.3947
ASCRP3001942	5.41007	5.23598	5.73976	5.27687	5.20698	5.74537
ASCRP3001943	12.3527	12.7531	11.2001	10.9523	10.6791	10.3374
ASCRP3001944	7.3191	7.44311	7.46573	6.97941	6.80008	7.34743
ASCRP3001945	6.51601	6.34465	5.91934	6.1002	6.59026	6.31626
ASCRP3001946	7.42363	7.8674	7.63253	7.14741	7.60501	7.45823
ASCRP3001947	8.13795	8.26454	7.18507	6.2609	5.98535	6.43496
ASCRP3001948	7.0161	6.22439	6.65492	6.80868	7.04734	5.93907
ASCRP3001949	8.52331	8.1744	8.14921	8.67338	8.85895	8.42949
ASCRP3001950	11.462	10.5679	10.495	12.2137	12.6549	10.9193
ASCRP3001951	9.44816	8.45832	9.1682	8.76106	9.39985	9.02888
ASCRP3001952	6.85615	5.89732	7.07614	6.03936	6.3998	5.44636
ASCRP3001953	6.97081	7.2374	7.24455	7.28173	7.78531	7.02536
ASCRP3001954	9.53337	9.53337	8.33362	7.48398	7.86328	8.64137
ASCRP3001955	4.86723	4.98959	5.21671	5.17072	5.0489	5.10587
ASCRP3001956	5.63478	5.56285	5.55008	5.27687	5.19061	5.10587
ASCRP3001957	10.2933	10.442	10.3784	10.3651	12.1191	9.90905
ASCRP3001958	4.82119	4.81694	4.83811	4.95124	5.07767	4.95512
ASCRP3001959	6.24197	6.30718	6.24197	7.0564	7.00022	6.56636
ASCRP3001960	5.97583	5.84599	6.57142	6.50943	6.72023	6.24038
ASCRP3001961	5.10587	5.3136	5.44084	5.19718	5.22316	5.38007
ASCRP3001962	6.53039	6.49883	6.4252	5.80572	6.3998	6.12108
ASCRP3001963	8.63458	8.65739	8.61325	8.0034	7.75947	8.24723
ASCRP3001964	6.35497	6.69028	7.00772	6.28114	6.24038	7.49068
ASCRP3001965	6.84155	7.29786	7.67845	7.91849	8.33362	7.49068
ASCRP3001966	7.06675	7.80695	8.25039	9.03348	9.8347	8.93301
ASCRP3001967	9.07976	9.03508	9.48344	9.53256	9.52817	8.92462
ASCRP3001968	6.17532	5.77091	5.972	5.63236	5.91137	6.07546
ASCRP3001969	7.71781	7.29327	7.52241	7.53608	7.95091	7.32586
ASCRP3001970	5.97583	5.43251	6.02835	5.69868	5.63236	6.35644
ASCRP3001971	12.0911	11.7834	10.9879	10.2528	10.4186	10.2285
ASCRP3001972	6.16865	6.28577	5.85225	6.33277	6.0701	6.37394
ASCRP3001973	5.82281	6.01911	5.66116	5.90536	6.37249	5.84599
ASCRP3001974	5.27996	5.23598	5.01955	5.90536	6.54849	5.60545
ASCRP3001975	6.23878	6.72592	6.27494	6.8426	6.32379	7.01331
ASCRP3001976	7.02444	6.90913	7.02536	7.75836	8.57719	8.35874
ASCRP3001977	6.22439	6.01911	5.71021	6.01911	6.38405	5.57803
ASCRP3001978	7.34595	7.46607	7.30472	7.29327	7.65597	7.43965
ASCRP3001979	7.24019	7.25049	7.2015	7.58824	7.647	7.33631
ASCRP3001980	6.16027	5.32565	5.71021	5.68472	5.55008	5.38007
ASCRP3001981	7.45823	7.68955	7.73315	8.29548	7.98025	7.75724
ASCRP3001982	9.74403	10.0554	9.28429	8.24327	8.81251	8.76535
ASCRP3001983	6.60516	6.72592	6.97177	6.41396	6.74734	7.14146
ASCRP3001984	7.10786	7.40779	6.43912	7.915	7.73991	7.09561
ASCRP3001985	5.25184	5.56285	4.74254	5.48714	5.58054	5.24868
ASCRP3001986	5.56539	5.36993	5.66116	5.50313	5.71021	5.24868
ASCRP3001987	5.77091	5.38727	6.12625	5.71021	5.79926	5.1807
ASCRP3001988	8.37621	8.34771	8.66629	9.97289	10.2628	9.51163
ASCRP3001989	9.31104	9.7232	9.05375	8.66066	8.42897	9.38662
ASCRP3001990	5.68706	5.67534	6.14336	5.41289	5.49516	5.5137
ASCRP3001991	5.3136	5.00465	5.10587	5.01212	5.09184	5.0343
ASCRP3001992	5.3136	5.54494	5.41007	4.93168	5.4044	4.87545
ASCRP3001993	7.42153	7.67815	7.43653	7.62585	7.915	7.59758
ASCRP3001994	6.23878	6.30718	6.17699	6.2609	6.20577	5.98724
ASCRP3001995	4.68295	4.73353	4.74254	4.61594	4.68061	4.68763
ASCRP3001996	5.04162	5.08477	4.97437	4.95124	5.11977	4.68763
ASCRP3001997	5.06695	4.95512	5.3136	5.24234	5.17738	5.06695
ASCRP3001998	6.51601	6.10196	5.83128	6.56	6.41396	5.41007
ASCRP3001999	6.33053	6.36083	6.30718	6.29039	6.64534	5.98724
[truncated: 11,618 more rows]
