# Supplementary material for: Potential and functional prediction of six circular RNAs as diagnostic markers for colorectal cancer
Source: PeerJ. 2022 May 19;10:e13420. doi: 10.7717/peerj.13420 (PMC9124462; doi:10.7717/peerj.13420)
Supplement: Supplemental Information 6 [file peerj-10-13420-s006.zip › GEO data submit/NC_B541155.txt]

TYPE	text	text	text	integer	text	float	float	text	integer	text	text	integer	integer	integer	integer	float	float	float	float	float	float	text	text	text	text	text	text	text	text	text	text	text	integer	integer	integer	text	integer	boolean
FEPARAMS	Protocol_Name	Protocol_date	Scan_ScannerName	Scan_NumChannels	Scan_Date	Scan_MicronsPerPixelX	Scan_MicronsPerPixelY	Scan_OriginalGUID	Scan_NumScanPass	Grid_Name	Grid_Date	Grid_NumSubGridRows	Grid_NumSubGridCols	Grid_NumRows	Grid_NumCols	Grid_RowSpacing	Grid_ColSpacing	Grid_OffsetX	Grid_OffsetY	Grid_NomSpotWidth	Grid_NomSpotHeight	Grid_GenomicBuild	FeatureExtractor_Barcode	FeatureExtractor_Sample	FeatureExtractor_ScanFileName	FeatureExtractor_ArrayName	FeatureExtractor_ScanFileGUID	FeatureExtractor_DesignFileName	FeatureExtractor_ExtractionTime	FeatureExtractor_UserName	FeatureExtractor_ComputerName	FeatureExtractor_Version	FeatureExtractor_IsXDRExtraction	FeatureExtractor_ColorMode	FeatureExtractor_QCReportType	DyeNorm_NormFilename	DyeNorm_NormNumProbes	Grid_IsGridFile
DATA	GE1_1100_Jul11 (Read Only)	1-Jul-2011 22:30	Agilent Technologies Scanner G2505C US10450393	1	07-31-2019 16:20:14	5	5	0537b66e-fe46-49a5-b20d-c349b8c5c330	1	074301_D_F_20150519	19-May-2015 00:00	1	1	192	82	73.3235	63.5	0	36.6617	65	65	hg19:GRCh37:Feb2009	1_4		F:\2019.07.31 Human,Rat circ 1-color 8x15k(xuguangxian,Dr.Lorenza Lazzari,jiyuqiang)\\US10450393_S01.tif	US10450393_S01	076b586c-7b72-44ac-b486-b82686c9fff7	074301_D_F_20150519.xml	31-Jul-2019 16:42:33	admin	HP4400-CDFC11DC	11.0.1.1	0	0	0		0	0
*
TYPE	float	float	float	integer	integer	float	float	float	integer	float	float	float	integer	float	float	integer	integer	integer	integer	integer	float	float	float	integer	float	float	float	float	float	integer	integer	float	float	float	float	float	integer	float	float	float	float	integer	float	float	float	float	float	integer	float	float	float	float	float	float	float	integer	float	integer	float	float	float	float	integer	float	float	float	float	text	float	float	float	float	float	float	float	float	float	float	float	float	float	float	float	float	float	float	float	float	float	integer	integer	integer	integer	float	integer	text	integer	text	float	float	float	integer	boolean	float	float	boolean	float	boolean	float	boolean	float	boolean	float	boolean	float	boolean	float	boolean	float	boolean	float	boolean	float	boolean	float	boolean
STATS	gDarkOffsetAverage	gDarkOffsetMedian	gDarkOffsetStdDev	gDarkOffsetNumPts	gSaturationValue	gAvgSig2BkgeQC	gAvgSig2BkgNegCtrl	gRatioSig2BkgeQC_NegCtrl	gNumSatFeat	gLocalBGInlierNetAve	gLocalBGInlierAve	gLocalBGInlierSDev	gLocalBGInlierNum	gGlobalBGInlierAve	gGlobalBGInlierSDev	gGlobalBGInlierNum	gNumFeatureNonUnifOL	gNumPopnOL	gNumNonUnifBGOL	gNumPopnBGOL	gOffsetUsed	gGlobalFeatInlierAve	gGlobalFeatInlierSDev	gGlobalFeatInlierNum	AnyColorPrcntFeatNonUnifOL	AnyColorPrcntBGNonUnifOL	AnyColorPrcntFeatPopnOL	AnyColorPrcntBGPopnOL	TotalPrcntFeatOL	gNumNegBGSubFeat	gNonCtrlNumNegFeatBGSubSig	gSpatialDetrendRMSFit	gSpatialDetrendRMSFilteredMinusFit	gSpatialDetrendSurfaceArea	gSpatialDetrendVolume	gSpatialDetrendAveFit	gNonCtrlNumSatFeat	gNonCtrl99PrcntNetSig	gNonCtrl50PrcntNetSig	gNonCtrl1PrcntNetSig	gNonCtrlMedPrcntCVBGSubSig	gCtrleQCNumSatFeat	gCtrleQC99PrcntNetSig	gCtrleQC50PrcntNetSig	gCtrleQC1PrcntNetSig	geQCMedPrcntCVBGSubSig	geQCSig2BkgLow2	gNegCtrlNumInliers	gNegCtrlAveNetSig	gNegCtrlSDevNetSig	gNegCtrlAveBGSubSig	gNegCtrlSDevBGSubSig	gAveNumPixOLLo	gAveNumPixOLHi	gPixCVofHighSignalFeat	gNumHighSignalFeat	AddErrorEstimateGreen	TotalNumFeatures	ROIHeight	ROIWidth	CentroidDiffX	CentroidDiffY	NumFoundFeat	MaxNonUnifEdges	MaxSpotNotFoundEdges	gMultDetrendRMSFit	gMultDetrendSurfaceAverage	eQCLowSigName2	eQCOneColorLogLowSignal	eQCOneColorLogLowSignalError	eQCOneColorLogHighSignal	eQCOneColorLinFitLogLowConc	eQCOneColorLinFitLogLowSignal	eQCOneColorLinFitLogHighConc	eQCOneColorLinFitLogHighSignal	eQCOneColorLinFitSlope	eQCOneColorLinFitIntercept	eQCOneColorLinFitRSQ	eQCOneColorSpikeDetectionLimit	gNonCtrl50PrcntBGSubSig	gCtrleQC50PrcntBGSubSig	gMedPrcntCVProcSignal	geQCMedPrcntCVProcSignal	gOutlierFlagger_Auto_FeatB_Term	gOutlierFlagger_Auto_FeatC_Term	gOutlierFlagger_Auto_BgndB_Term	gOutlierFlagger_Auto_BgndC_Term	OutlierFlagger_FeatChiSq	OutlierFlagger_BgndChiSq	GriddingStatus	IsGoodGrid	NumGeneNonUnifOL	TotalNumberOfReplicatedGenes	gPercentileIntensityProcessedSignal	ExtractionStatus	QCMetricResults	gNonCtrlNumWellAboveBG	ImageDepth	AFHold	gPMTVolts	GlassThickness	gDDN	GridHasBeenOptimized	gNegCtrlSpread	Metric_IsGoodGrid	Metric_IsGoodGrid_IsInRange	Metric_AnyColorPrcntFeatNonUnifOL	Metric_AnyColorPrcntFeatNonUnifOL_IsInRange	Metric_gNegCtrlAveNetSig	Metric_gNegCtrlAveNetSig_IsInRange	Metric_gNegCtrlAveBGSubSig	Metric_gNegCtrlAveBGSubSig_IsInRange	Metric_gNegCtrlSDevBGSubSig	Metric_gNegCtrlSDevBGSubSig_IsInRange	Metric_gSpatialDetrendRMSFilteredMinusFit	Metric_gSpatialDetrendRMSFilteredMinusFit_IsInRange	Metric_gNonCntrlMedCVProcSignal	Metric_gNonCntrlMedCVProcSignal_IsInRange	Metric_gE1aMedCVProcSignal	Metric_gE1aMedCVProcSignal_IsInRange	Metric_absGE1E1aSlope	Metric_absGE1E1aSlope_IsInRange	Metric_DetectionLimit	Metric_DetectionLimit_IsInRange	Metric_gDDN	Metric_gDDN_IsInRange
DATA	7.74718	7.74718	1.89332	0	778251	5.50183	1.49336	3.68418	0	7.67285	15.42	1.3088	15433	15.42	1.3088	15433	24	65	8	168	7.74718	1196.75	8931.25	15516	0.153817	0.0512722	0.416587	1.07672	0.159289	158	30	0.579415	0.931348	1.00098	1.84778	19.5565	0	24937.8	101.995	14.4786	6.36223	0	426.495	28.7938	13.2692	6.92553	32.8764	76	11.113	1.13086	-0.71456	0.891654	0.394091	1.38076	0.0815264	702	1	15603	4.25793	7.61871	0.672328	1.23142	15320	0.0104167	0.0243902	0.03134	0.999571	(+)E1A_r60_3	0	0	0	0	0	0	0	0	0	0	-1	90.317	17.6031	5.67805	6.51494	358	22.2842	43.7143	13.642	1.95114	2.32634	0	1	22	13762	237.498	1	ExtractionEvaluate	14766	20 Bit	0	355	956.913	3	0	2.76973	1	1	0.153817	1	11.113	1	-0.71456	1	0.891654	1	0.931348	1	5.67805	1	6.51494	1	0	0	-1	0	3	1
*
TYPE	integer	integer	integer	integer	integer	text	text	float	float	float	float	float	float	float	boolean	boolean	boolean	boolean	boolean	boolean	float	boolean	boolean	float	float
FEATURES	FeatureNum	Row	Col	SubTypeMask	ControlType	ProbeName	SystematicName	PositionX	PositionY	gProcessedSignal	gProcessedSigError	gMedianSignal	gBGMedianSignal	gBGPixSDev	gIsSaturated	gIsFeatNonUnifOL	gIsBGNonUnifOL	gIsFeatPopnOL	gIsBGPopnOL	IsManualFlag	gBGSubSignal	gIsPosAndSignif	gIsWellAboveBG	SpotExtentX	gBGMeanSignal
DATA	1	1	1	260	1	GE_BrightCorner	GE_BrightCorner	9919.31	222.604	2.120771e+005	2.120771e+004	201731	16	4.904033e+000	0	0	0	0	0	0	196868	1	1	58.0869	16.2313
DATA	2	1	2	66	1	DarkCorner	DarkCorner	9944.42	222.427	2.174275e+000	1.100235e+000	21	16	4.632317e+000	0	0	0	0	0	0	2.01595	1	0	57.5363	15.8036
DATA	3	1	3	66	1	DarkCorner	DarkCorner	9969.58	222.427	1.254929e+000	1.086706e+000	20	15	4.541055e+000	0	0	0	0	0	0	1.16258	1	0	57.5363	15.7767
DATA	4	1	4	0	0	ASCRP3005920	ASCRP3005920	9995.39	222.069	7.776495e+001	7.851141e+000	88	15	4.469886e+000	0	0	0	0	0	0	72	1	1	53.8203	15.7936
DATA	5	1	5	0	0	ASCRP3009233	ASCRP3009233	10020.4	222.515	1.876711e+001	2.165395e+000	37	16	4.627196e+000	0	0	0	0	0	0	17.3733	1	1	45.1352	15.8585
DATA	6	1	6	0	0	ASCRP3009385	ASCRP3009385	10046	222.309	4.529849e+001	4.656860e+000	63	15	4.454698e+000	0	0	0	0	0	0	41.9357	1	1	46.1809	15.2188
DATA	7	1	7	0	0	ASCRP3005239	ASCRP3005239	10071.4	222.208	7.115267e+001	7.196741e+000	82	15	4.486218e+000	0	0	0	0	0	0	65.8918	1	1	48.8603	15.1589
DATA	8	1	8	0	0	ASCRP3002896	ASCRP3002896	10096.8	222.134	5.621936e+001	5.724584e+000	70.5	15	4.366905e+000	0	0	0	0	0	0	52.093	1	1	46.1809	14.9223
DATA	9	1	9	0	0	ASCRP3012599	ASCRP3012599	10121.7	222.343	3.296660e+001	3.468530e+000	49	15	4.480884e+000	0	0	0	0	0	0	30.5728	1	1	47.2035	15.52
DATA	10	1	10	0	0	ASCRP3008371	ASCRP3008371	10147.4	222.357	6.210863e+002	6.211797e+001	581.5	15	4.307622e+000	0	0	0	0	0	0	576.605	1	1	47.2035	15.3138
DATA	11	1	11	0	0	ASCRP3002296	ASCRP3002296	10173	222	2.635483e+001	2.846602e+000	44	15	4.199135e+000	0	0	0	0	0	0	24.4976	1	1	54.9904	15.0928
DATA	12	1	12	0	0	ASCRP3009151	ASCRP3009151	10198.2	222.194	7.568259e+001	7.644114e+000	88	15	4.353288e+000	0	0	0	0	0	0	70.4538	1	1	47.5395	15.4434
DATA	13	1	13	0	0	ASCRP3003948	ASCRP3003948	10223.5	222	5.664554e+001	5.765186e+000	69.5	15	4.318743e+000	0	0	0	0	0	0	52.8177	1	1	54.1152	15.1966
DATA	14	1	14	0	0	ASCRP3004099	ASCRP3004099	10249	222.239	5.377092e+001	5.482613e+000	68	15	4.758838e+000	0	0	0	0	0	0	50.2308	1	1	46.8651	15.7273
DATA	15	1	15	0	0	ASCRP3000075	ASCRP3000075	10274.4	221.859	6.355038e+001	6.444221e+000	79	16	4.557400e+000	0	0	0	0	0	0	59.4817	1	1	49.5074	15.5768
DATA	16	1	16	0	0	ASCRP3009851	ASCRP3009851	10299.5	222	8.752082e+001	8.816778e+000	99	15	4.136760e+000	0	0	0	0	0	0	82.0917	1	1	48.5334	15.1922
DATA	17	1	17	0	0	ASCRP3000317	ASCRP3000317	10325.5	222	2.780538e+002	2.782572e+001	272	15	4.083015e+000	0	0	0	0	0	0	261.411	1	1	54.1152	15.3109
DATA	18	1	18	0	0	ASCRP3008068	ASCRP3008068	10350.5	222.056	1.043126e+002	1.048509e+001	113	15	4.295836e+000	0	0	0	0	0	0	98.3003	1	1	48.5334	15.1552
DATA	19	1	19	0	0	ASCRP3009183	ASCRP3009183	10375.9	222.2	2.936521e+002	2.938428e+001	283	15	4.776658e+000	0	0	0	0	0	0	277.423	1	1	46.8651	15.3854
DATA	20	1	20	0	0	ASCRP3007386	ASCRP3007386	10401.4	222.092	1.472120e+002	1.475901e+001	153	15	4.557109e+000	0	0	0	0	0	0	139.437	1	1	49.1849	15.1615
DATA	21	1	21	0	0	ASCRP3007026	ASCRP3007026	10427	222.162	1.081663e+002	1.086776e+001	125	15	4.562182e+000	0	0	0	0	0	0	102.732	1	1	46.8651	15.2419
DATA	22	1	22	0	0	ASCRP3005415	ASCRP3005415	10452.3	222.12	4.908601e+001	5.019650e+000	68	15	4.546678e+000	0	0	0	0	0	0	46.7482	1	1	48.8603	15.2921
DATA	23	1	23	0	0	CUST_18_PI418767722	NM_000754	10477.3	222.478	2.328952e+001	2.553504e+000	43	15	4.659725e+000	0	0	0	0	0	0	22.2425	1	1	45.835	15.2919
DATA	24	1	24	0	0	ASCRP3000412	ASCRP3000412	10503.1	221.959	2.248356e+001	2.478938e+000	42	15	4.602225e+000	0	0	0	0	0	0	21.5351	1	1	47.2035	15.5075
DATA	25	1	25	0	0	ASCRP3012942	ASCRP3012942	10528.5	222.155	5.430404e+002	5.431402e+001	517.5	15	4.322837e+000	0	0	0	0	0	0	521.658	1	1	47.8731	15.4155
DATA	26	1	26	0	0	ASCRP3001268	ASCRP3001268	10554	221.545	2.673696e+001	2.868090e+000	44.5	16	4.492520e+000	0	0	0	0	0	0	25.76	1	1	55.8519	15.695
DATA	27	1	27	0	0	ASCRP3011593	ASCRP3011593	10579.2	222.288	5.319375e+001	5.419093e+000	71.5	15	4.546863e+000	0	0	0	0	0	0	51.4048	1	1	45.4864	15.2674
DATA	28	1	28	0	0	ASCRP3002850	ASCRP3002850	10604.6	222.29	6.411074e+002	6.411904e+001	620	15	4.687086e+000	0	0	0	0	0	0	621.409	1	1	46.8651	15.4121
DATA	29	1	29	0	0	ASCRP3010443	ASCRP3010443	10629.9	222.328	2.076109e+001	2.316944e+000	40	15	4.390166e+000	0	0	0	0	0	0	20.184	1	1	43.3362	15.1842
DATA	30	1	30	0	0	ASCRP3007634	ASCRP3007634	10655.5	221.5	1.834108e+001	2.101334e+000	38	15	4.212100e+000	0	0	0	0	0	0	17.885	1	1	57.5363	15.3522
DATA	31	1	31	0	0	ASCRP3001637	ASCRP3001637	10681	221.779	1.810450e+002	1.813335e+001	201	15	4.472878e+000	0	0	0	0	0	0	177.081	1	1	49.1849	15.4943
DATA	32	1	32	0	0	ASCRP3012615	ASCRP3012615	10706.4	222.313	4.512994e+001	4.626673e+000	64	15	4.441029e+000	0	0	0	0	0	0	44.275	1	1	46.1809	15.6477
DATA	33	1	33	0	0	ASCRP3011633	ASCRP3011633	10731.9	221.957	1.732736e+002	1.735714e+001	185	15	4.497241e+000	0	0	0	0	0	0	170.5	1	1	46.8651	15.2333
DATA	34	1	34	0	0	ASCRP3013504	ASCRP3013504	10757.1	222.286	9.088036e+001	9.144351e+000	107	15	4.440573e+000	0	0	0	0	0	0	89.6885	1	1	45.1352	15.4194
DATA	35	1	35	0	0	ASCRP3001826	ASCRP3001826	10782.6	221.768	5.520412e+001	5.612106e+000	75.5	15	4.229243e+000	0	0	0	0	0	0	54.6391	1	1	46.8651	15.3666
DATA	36	1	36	0	0	ASCRP3001026	ASCRP3001026	10808.1	221.618	2.042117e+002	2.044600e+001	224	15	4.294121e+000	0	0	0	0	0	0	202.706	1	1	46.1809	15.3314
DATA	37	1	37	0	0	ASCRP3002469	ASCRP3002469	10833.1	222	9.907822e+001	9.958624e+000	120	15	4.451393e+000	0	0	0	0	0	0	98.6223	1	1	46.8651	15.5885
DATA	38	1	38	0	0	ASCRP3005995	ASCRP3005995	10858.5	222.242	8.410066e+001	8.469526e+000	103	15	4.576286e+000	0	0	0	0	0	0	83.9467	1	1	43.3362	15.7292
DATA	39	1	39	0	0	ASCRP3003059	ASCRP3003059	10884.1	221.657	8.504875e+001	8.563357e+000	105	16	4.719724e+000	0	0	0	0	0	0	85.1256	1	1	45.835	15.9605
DATA	40	1	40	0	0	ASCRP3008503	ASCRP3008503	10909.2	221.924	8.003659e+001	8.065454e+000	102	16	4.257335e+000	0	0	0	0	0	0	80.319	1	1	45.835	15.7741
DATA	41	1	41	0	0	ASCRP3008062	ASCRP3008062	10934.6	221.556	2.578316e+002	2.580231e+001	281	15	4.305786e+000	0	0	0	0	0	0	259.412	1	1	48.2044	15.4637
DATA	42	1	42	0	0	ASCRP3009593	ASCRP3009593	10960.5	221.494	6.975030e+001	7.045130e+000	89.5	15	4.148784e+000	0	0	0	0	0	0	70.3574	1	1	50.4627	15.3051
DATA	43	1	43	0	0	Negative042	Negative042	10985.6	221.427	3.748972e+001	3.877227e+000	59	15	4.285531e+000	0	0	0	0	0	0	37.9071	1	1	57.5363	15.0287
DATA	44	1	44	0	0	ASCRP3006330	ASCRP3006330	11011	221.864	1.121848e+002	1.126178e+001	129	15	4.186666e+000	0	0	0	0	0	0	113.7	1	1	46.5243	15.0753
DATA	45	1	45	0	0	ASCRP3003988	ASCRP3003988	11036.5	221.5	2.202212e+003	2.202234e+002	2276	15	4.627451e+000	0	0	0	0	0	0	2237.05	1	1	50.4627	15.3787
DATA	46	1	46	0	0	ASCRP3000521	ASCRP3000521	11061.9	221.771	3.944894e+002	3.946116e+001	425	15	4.558109e+000	0	0	0	0	0	0	401.598	1	1	46.5243	15.2514
DATA	47	1	47	0	0	ASCRP3012738	ASCRP3012738	11087.1	221.725	1.966531e+001	2.197308e+000	40	15	4.395914e+000	0	0	0	0	0	0	20.0612	1	1	46.1809	15.13
DATA	48	1	48	0	0	ASCRP3009482	ASCRP3009482	11113.3	221.395	5.216498e+000	1.108641e+000	25	15	4.339457e+000	0	0	0	0	0	0	5.3325	1	1	37.4241	15.1515
DATA	49	1	49	0	0	ASCRP3010011	ASCRP3010011	11138	221.133	4.859946e+001	4.957065e+000	70	15	4.366583e+000	0	0	0	0	0	0	49.7724	1	1	54.4085	15.2846
DATA	50	1	50	0	0	A_23_P215720	NM_000492	11163.7	221.214	5.026310e+001	5.119939e+000	72	14	4.452803e+000	0	0	0	0	0	0	51.5695	1	1	47.2035	14.8934
DATA	51	1	51	0	0	ASCRP3005914	ASCRP3005914	11188.6	221.069	4.332708e+004	4.332708e+003	43350.5	15	4.520894e+000	0	0	0	0	0	0	44527.5	1	1	53.8203	15.3176
DATA	52	1	52	0	0	ASCRP3008448	ASCRP3008448	11214.2	221.343	6.667516e+001	6.737921e+000	91	15	4.521202e+000	0	0	0	0	0	0	68.6313	1	1	45.835	15.1663
DATA	53	1	53	0	0	ASCRP3005403	ASCRP3005403	11239.7	221.127	5.412543e+001	5.498781e+000	74	15	4.677200e+000	0	0	0	0	0	0	55.7973	1	1	47.8731	14.9731
DATA	54	1	54	0	0	ASCRP3004952	ASCRP3004952	11265.1	221.096	1.291109e+002	1.294738e+001	153	15	4.539674e+000	0	0	0	0	0	0	133.284	1	1	46.8651	15.4075
DATA	55	1	55	0	0	ASCRP3011716	ASCRP3011716	11290.5	221.179	7.665927e+002	7.666537e+001	809.5	15	4.328122e+000	0	0	0	0	0	0	792.377	1	1	49.1849	15.263
DATA	56	1	56	0	0	AS_circRNA_control212	AS_circRNA_control212	11316	221.103	6.418160e+002	6.418887e+001	676	15	4.422092e+000	0	0	0	0	0	0	664.189	1	1	48.2044	15.2505
DATA	57	1	57	0	0	ASCRP3000311	ASCRP3000311	11341.3	221.135	3.968420e+001	4.084133e+000	61	15	4.406277e+000	0	0	0	0	0	0	41.1111	1	1	48.5334	15.2808
DATA	58	1	58	0	0	ASCRP3001004	ASCRP3001004	11366.7	221.225	4.570238e+001	4.670875e+000	65	15	4.285865e+000	0	0	0	0	0	0	47.3911	1	1	47.2035	15.3145
DATA	59	1	59	0	0	ASCRP3005954	ASCRP3005954	11392	221	2.497086e+002	2.498944e+001	278	15	4.021547e+000	0	0	0	0	0	0	259.162	1	1	54.9904	14.8715
DATA	60	1	60	0	0	ASCRP3012098	ASCRP3012098	11417.6	221.1	4.765578e+001	4.861864e+000	70	15	4.092103e+000	0	0	0	0	0	0	49.4971	1	1	47.8731	15.3495
DATA	61	1	61	0	0	ASCRP3003319	ASCRP3003319	11442.8	221.216	2.665729e+002	2.667465e+001	300	15	4.449736e+000	0	0	0	0	0	0	277.05	1	1	47.8731	15.07
DATA	62	1	62	0	0	ASCRP3003051	ASCRP3003051	11468.2	221.212	3.549017e+002	3.550320e+001	389	15	4.318690e+000	0	0	0	0	0	0	369.056	1	1	45.835	15.2139
DATA	63	1	63	0	0	ASCRP3004503	ASCRP3004503	11493.9	221.299	3.786474e+001	3.906573e+000	59	15	4.424480e+000	0	0	0	0	0	0	39.3928	1	1	45.835	15.3205
DATA	64	1	64	0	0	Negative026	Negative026	11518.9	220.935	9.767324e-001	9.608368e-001	19.5	15	4.453247e+000	0	0	0	0	0	0	-0.690493	0	0	54.4085	15.2206
DATA	65	1	65	0	0	ASCRP3002348	ASCRP3002348	11544.5	220.682	2.658068e+001	2.826303e+000	48	15	4.105698e+000	0	0	0	0	0	0	27.6722	1	1	45.835	15.3879
DATA	66	1	66	0	0	ASCRP3011765	ASCRP3011765	11569.8	221.194	8.725364e+001	8.778064e+000	112.5	15	4.123160e+000	0	0	0	0	0	0	90.8486	1	1	47.5395	15.2442
DATA	67	1	67	0	0	ASCRP3002944	ASCRP3002944	11595.1	221.104	1.254241e+002	1.257912e+001	147	15	4.294010e+000	0	0	0	0	0	0	130.605	1	1	46.8651	15.2849
DATA	68	1	68	0	0	ASCRP3009856	ASCRP3009856	11620.7	221.518	1.173443e+001	1.516334e+000	31.5	15	3.931536e+000	0	0	0	0	0	0	12.2187	1	1	42.2201	15.381
DATA	69	1	69	0	0	ASCRP3011754	ASCRP3011754	11645.9	220.917	5.711054e+001	5.791240e+000	81	15	4.103751e+000	0	0	0	0	0	0	59.4667	1	1	46.8651	15.1118
DATA	70	1	70	0	0	ASCRP3004993	ASCRP3004993	11671.2	221.132	4.609662e+002	4.610662e+001	501.5	15	4.453877e+000	0	0	0	0	0	0	479.904	1	1	46.1809	15.4648
DATA	71	1	71	0	0	ASCRP3008023	ASCRP3008023	11697.2	220.507	3.177162e+002	3.178614e+001	339	15	4.580263e+000	0	0	0	0	0	0	330.715	1	1	46.5243	15.6796
DATA	72	1	72	0	0	A_23_P252748	NM_007152	11722.1	220.857	2.028032e+002	2.030308e+001	226	15	4.199962e+000	0	0	0	0	0	0	211.034	1	1	41.8414	15.402
DATA	73	1	73	0	0	ASCRP3009717	ASCRP3009717	11747.5	220.882	3.579028e+001	3.705888e+000	56.5	16	4.302909e+000	0	0	0	0	0	0	37.2298	1	1	49.8279	16.0172
DATA	75	1	75	0	0	ASCRP3004561	ASCRP3004561	11798.3	221	5.422502e+002	5.423355e+001	580	16	4.429106e+000	0	0	0	0	0	0	563.572	1	1	45.4864	15.8596
DATA	76	1	76	0	0	ASCRP3004592	ASCRP3004592	11823.9	221.238	7.705439e+002	7.706040e+001	822	15	4.230590e+000	0	0	0	0	0	0	800.422	1	1	45.4864	15.6994
DATA	77	1	77	0	0	ASCRP3003651	ASCRP3003651	11849	220.877	2.509813e+002	2.511661e+001	277	15	4.537910e+000	0	0	0	0	0	0	260.584	1	1	46.8651	15.7027
DATA	78	1	78	0	0	ASCRP3008186	ASCRP3008186	11874.6	220.87	3.626132e+002	3.627412e+001	394	16	4.538788e+000	0	0	0	0	0	0	376.272	1	1	46.8651	16.1843
DATA	79	1	79	0	0	ASCRP3001172	ASCRP3001172	11899.9	220.653	4.374449e+002	4.375512e+001	463	16	4.237254e+000	0	0	0	0	0	0	453.663	1	1	48.5334	16.0402
DATA	80	1	80	66	1	DarkCorner	DarkCorner	11925.3	220.5	9.807872e-001	9.648256e-001	19	15	3.847627e+000	0	0	0	0	0	0	-0.0226436	0	0	57.5363	15.5472
DATA	81	1	81	260	1	GE_BrightCorner	GE_BrightCorner	11950.6	220.427	1.859546e+005	1.859546e+004	193511	16	4.798653e+000	0	0	0	0	0	0	192616	1	1	57.5363	16.4384
DATA	82	1	82	260	1	GE_BrightCorner	GE_BrightCorner	11976.1	220.5	1.830780e+005	1.830780e+004	190913	16	4.848252e+000	0	0	0	0	0	0	189517	1	1	56.9804	16.5221
DATA	83	2	1	260	1	GE_BrightCorner	GE_BrightCorner	9931.5	230	2.150191e+005	2.150191e+004	202102	16	6.336823e+000	0	0	0	0	0	0	199719	1	1	54.1152	17.2083
DATA	84	2	2	66	1	DarkCorner	DarkCorner	9957.39	229.931	2.511185e+000	1.106619e+000	21	15	4.425774e+000	0	0	0	0	0	0	2.33003	1	0	53.8203	15.3005
DATA	85	2	3	0	0	ASCRP3011718	ASCRP3011718	9982.2	230.1	2.819291e+001	3.018524e+000	46	15	4.668998e+000	0	0	0	0	0	0	26.1418	1	1	46.8651	15.8079
DATA	86	2	4	0	0	ASCRP3004590	ASCRP3004590	10007.9	229.816	2.112200e+003	2.112227e+002	2003	15	4.135556e+000	0	0	0	0	0	0	1957.66	1	1	51.7088	15.5366
DATA	87	2	5	0	0	ASCRP3004324	ASCRP3004324	10033	229.797	5.922683e+001	6.020177e+000	73	16	4.575400e+000	0	0	0	0	0	0	54.8877	1	1	46.8651	15.8796
DATA	88	2	6	0	0	A_23_P57306	NM_005441	10058.8	229.557	8.666347e+001	8.733246e+000	102	15	4.356852e+000	0	0	0	0	0	0	80.3258	1	1	50.1463	15.0577
DATA	89	2	7	0	0	ASCRP3005419	ASCRP3005419	10084.2	229.57	7.991385e+000	1.342243e+000	26	14	3.935942e+000	0	0	0	0	0	0	7.41026	1	1	65	14.5769
DATA	90	2	8	0	0	ASCRP3006367	ASCRP3006367	10109.4	229.87	6.873456e+001	6.957421e+000	82.5	15	4.832660e+000	0	0	0	0	0	0	63.7824	1	1	47.2035	15.3641
DATA	91	2	9	0	0	ASCRP3003758	ASCRP3003758	10134.8	229.653	1.653713e+002	1.657214e+001	171	15	4.212892e+000	0	0	0	0	0	0	153.593	1	1	49.5074	15.5189
DATA	92	2	10	0	0	ASCRP3006209	ASCRP3006209	10160.4	229.573	1.358189e+004	1.358189e+003	12597	15	4.343010e+000	0	0	0	0	0	0	12628.9	1	1	57.5363	14.851
DATA	93	2	11	0	0	ASCRP3011890	ASCRP3011890	10185.7	229.635	1.657579e+001	1.975114e+000	35	15	4.416005e+000	0	0	0	0	0	0	15.4335	1	1	48.5334	15.4293
DATA	94	2	12	0	0	ASCRP3012914	ASCRP3012914	10210.9	229.548	6.306036e+001	6.396570e+000	76	15	4.514348e+000	0	0	0	0	0	0	58.8035	1	1	48.5334	15.2905
DATA	95	2	13	0	0	ASCRP3008257	ASCRP3008257	10236.3	229.778	1.231508e+002	1.236152e+001	133	15	4.334619e+000	0	0	0	0	0	0	115.037	1	1	47.5395	15.0577
DATA	96	2	14	0	0	ASCRP3011640	ASCRP3011640	10261.9	229.547	3.921007e+002	3.922462e+001	382	16	4.793271e+000	0	0	0	0	0	0	366.949	1	1	52.0157	15.6971
DATA	97	2	15	0	0	ASCRP3013127	ASCRP3013127	10287.3	229.478	1.196857e+002	1.201598e+001	130	15	4.070401e+000	0	0	0	0	0	0	112.235	1	1	46.8651	14.9183
DATA	98	2	16	0	0	ASCRP3001518	ASCRP3001518	10312.5	229.611	1.545102e+002	1.548761e+001	158.5	15	3.934773e+000	0	0	0	0	0	0	145.205	1	1	48.2044	15.3035
DATA	99	2	17	0	0	ASCRP3002547	ASCRP3002547	10337.7	229.629	1.270205e+002	1.274634e+001	138.5	15	4.614003e+000	0	0	0	0	0	0	119.643	1	1	44.4243	16.114
DATA	100	2	18	0	0	ASCRP3006626	ASCRP3006626	10363.4	229.534	9.660698e+001	9.718577e+000	111	15	4.354221e+000	0	0	0	0	0	0	91.2175	1	1	49.1849	15.2238
DATA	101	2	19	0	0	AS_circRNA_control208	AS_circRNA_control208	10388.6	229.392	2.419877e+003	2.419900e+002	2258	14.5	5.262196e+000	0	0	0	0	0	0	2290.53	1	1	49.1849	15.2143
DATA	102	2	20	0	0	ASCRP3006695	ASCRP3006695	10414.1	229.611	7.078783e+002	7.079568e+001	669.5	16	4.408224e+000	0	0	0	0	0	0	671.808	1	1	48.2044	15.6135
DATA	103	2	21	0	0	ASCRP3002878	ASCRP3002878	10439.7	229.529	2.385335e+003	2.385358e+002	2223.5	15	4.560728e+000	0	0	0	0	0	0	2269.92	1	1	51.7088	15.5024
DATA	104	2	22	0	0	Negative002	Negative002	10465	229.455	5.609438e+000	1.188652e+000	24	14	4.108994e+000	0	0	0	0	0	0	5.35268	1	1	55.8519	15.0918
DATA	105	2	23	1028	1	(+)E1A_r60_n11	E1A_r60_n11	10490.4	229.427	2.534691e+001	2.741664e+000	43.5	15	5.044259e+000	0	0	0	0	0	0	24.255	1	1	57.5363	15.4312
DATA	106	2	24	0	0	ASCRP3006863	ASCRP3006863	10515.9	229.24	9.162015e+001	9.221081e+000	107	15	4.413943e+000	0	0	0	0	0	0	87.9247	1	1	48.5334	15.5524
DATA	107	2	25	0	0	ASCRP3012336	ASCRP3012336	10541.2	229.3	2.515192e+001	2.721347e+000	44	16	4.410029e+000	0	0	0	0	0	0	24.2076	1	1	47.2035	15.5305
DATA	108	2	26	0	0	ASCRP3001892	ASCRP3001892	10566.4	229.522	1.428990e+002	1.432740e+001	153	15	4.649524e+000	0	0	0	0	0	0	137.939	1	1	46.5243	15.4208
DATA	109	2	27	0	0	ASCRP3009478	ASCRP3009478	10591.7	229.395	2.178630e+002	2.181077e+001	228.5	15	4.671798e+000	0	0	0	0	0	0	210.92	1	1	49.5074	15.3029
DATA	110	2	28	0	0	ASCRP3004476	ASCRP3004476	10617.4	229.086	5.576215e+002	5.577166e+001	543	16	4.793620e+000	0	0	0	0	0	0	541.475	1	1	47.2035	15.6774
DATA	111	2	29	0	0	ASCRP3012342	ASCRP3012342	10643	229.104	8.398852e+001	8.461375e+000	99	15	4.333982e+000	0	0	0	0	0	0	81.803	1	1	46.8651	15.0896
DATA	112	2	30	0	0	ASCRP3009415	ASCRP3009415	10668.3	228.974	3.940272e+002	3.941602e+001	401	15	4.506781e+000	0	0	0	0	0	0	384.912	1	1	49.1849	15.5802
DATA	113	2	31	0	0	ASCRP3009929	ASCRP3009929	10693.3	229.143	8.082979e+001	8.147168e+000	97	16	4.449720e+000	0	0	0	0	0	0	79.1919	1	1	45.1352	15.6938
DATA	114	2	32	0	0	ASCRP3010473	ASCRP3010473	10719	229.306	4.236814e+001	4.357309e+000	63	15	4.649648e+000	0	0	0	0	0	0	41.6345	1	1	47.5395	15.5962
DATA	115	2	33	0	0	ASCRP3010272	ASCRP3010272	10744.3	229.3	3.753033e+002	3.754404e+001	389	15	4.349840e+000	0	0	0	0	0	0	369.88	1	1	46.8651	15.2802
DATA	116	2	34	0	0	CUST_2_PI418767722	NM_002455	10769.7	229.1	5.077515e+002	5.078523e+001	490	15	4.193890e+000	0	0	0	0	0	0	501.868	1	1	47.2035	15.0806
DATA	117	2	35	0	0	Negative012	Negative012	10795.4	229.069	6.290229e+000	1.188843e+000	25	15	4.052150e+000	0	0	0	0	0	0	6.23536	1	1	53.8203	15.2437
DATA	118	2	36	0	0	ASCRP3002893	ASCRP3002893	10820.6	229.127	3.335905e+002	3.337422e+001	347.5	16	4.363245e+000	0	0	0	0	0	0	331.608	1	1	47.5395	15.6386
DATA	119	2	37	0	0	ASCRP3009531	ASCRP3009531	10845.9	228.899	1.808825e+002	1.811605e+001	205	15	4.507413e+000	0	0	0	0	0	0	180.304	1	1	46.8651	15.8843
DATA	120	2	38	0	0	ASCRP3008102	ASCRP3008102	10871.2	229	4.001691e+002	4.002942e+001	419.5	16	4.775605e+000	0	0	0	0	0	0	399.968	1	1	46.8651	16.0141
DATA	121	2	39	0	0	ASCRP3000345	ASCRP3000345	10896.6	229.099	1.006641e+001	1.417411e+000	30	16	4.435791e+000	0	0	0	0	0	0	10.088	1	1	47.8731	15.9557
DATA	122	2	40	0	0	ASCRP3005981	ASCRP3005981	10922.5	229	1.446121e+001	1.755492e+000	33	16	3.904190e+000	0	0	0	0	0	0	14.5305	1	1	54.1152	15.7783
DATA	123	2	41	0	0	ASCRP3002894	ASCRP3002894	10947.2	229	9.789868e+001	9.840080e+000	117	15	4.104202e+000	0	0	0	0	0	0	98.6087	1	1	46.1809	15.3619
DATA	124	2	42	0	0	ASCRP3002179	ASCRP3002179	10973	229	6.612649e+003	6.612656e+002	6516	16	4.583948e+000	0	0	0	0	0	0	6677.11	1	1	54.9904	15.532
DATA	125	2	43	0	0	ASCRP3010700	ASCRP3010700	10998.4	228.884	1.201573e+002	1.205628e+001	140	15	4.361109e+000	0	0	0	0	0	0	121.615	1	1	46.5243	15.3507
DATA	126	2	44	0	0	ASCRP3008574	ASCRP3008574	11023.9	228.97	5.444797e+001	5.533311e+000	75	15	4.168774e+000	0	0	0	0	0	0	55.2348	1	1	46.8651	15.1244
DATA	127	2	45	0	0	ASCRP3011854	ASCRP3011854	11049.2	229	1.886125e+002	1.888688e+001	208	15	4.603920e+000	0	0	0	0	0	0	191.756	1	1	46.8651	15.311
DATA	128	2	46	0	0	ASCRP3008935	ASCRP3008935	11074.5	229.068	1.290477e+002	1.294205e+001	153	15	4.335334e+000	0	0	0	0	0	0	131.472	1	1	48.5334	14.9303
DATA	129	2	47	0	0	ASCRP3001256	ASCRP3001256	11100	229.145	6.397013e+001	6.471582e+000	83	14	4.514214e+000	0	0	0	0	0	0	65.3031	1	1	45.4864	14.6286
DATA	130	2	48	0	0	ASCRP3003770	ASCRP3003770	11125.2	228.971	3.159100e+002	3.160612e+001	332	14.5	4.216860e+000	0	0	0	0	0	0	323.108	1	1	46.1809	14.9356
DATA	131	2	49	66	-1	(-)3xSLv1	NegativeControl	11150.6	228.931	9.920937e-001	9.759482e-001	18.5	14	4.560649e+000	0	0	0	0	0	0	-0.244213	0	0	53.8203	14.6732
DATA	132	2	50	0	0	ASCRP3006639	ASCRP3006639	11176.4	228.573	2.011837e+002	2.014194e+001	223	14	4.539879e+000	0	0	0	0	0	0	206.506	1	1	57.5363	14.8607
DATA	133	2	51	0	0	ASCRP3012632	ASCRP3012632	11201.5	228.648	9.919825e+001	9.967399e+000	119	15.5	4.836162e+000	0	0	0	0	0	0	101.984	1	1	57.5363	15.6786
DATA	134	2	52	0	0	ASCRP3001111	ASCRP3001111	11226.7	228.48	1.424105e+001	1.723752e+000	34	15	4.537167e+000	0	0	0	0	0	0	14.6632	1	1	49.1849	14.939
DATA	135	2	53	0	0	ASCRP3008390	ASCRP3008390	11252.3	228.846	6.569815e+001	6.641015e+000	87.5	15	4.398264e+000	0	0	0	0	0	0	67.7404	1	1	45.4864	15.1626
DATA	136	2	54	0	1	RC7	RC7	11277.6	228.573	9.845962e-001	9.717083e-001	21	15	4.473050e+000	0	0	0	0	0	0	0.805311	0	0	57.5363	15.4615
DATA	137	2	55	0	0	ASCRP3009364	ASCRP3009364	11303.1	228.5	4.545010e+001	4.646824e+000	63	15	4.390546e+000	0	0	0	0	0	0	46.9819	1	1	56.9804	15.2791
DATA	138	2	56	0	0	ASCRP3007693	ASCRP3007693	11328.1	228.676	1.733074e+001	1.984288e+000	37	15	4.396215e+000	0	0	0	0	0	0	17.934	1	1	45.835	14.9095
DATA	139	2	57	0	0	ASCRP3008513	ASCRP3008513	11353.9	228.5	2.915502e+001	3.071172e+000	50	15	4.435314e+000	0	0	0	0	0	0	30.2008	1	1	56.9804	15.4203
DATA	140	2	58	0	0	ASCRP3006817	ASCRP3006817	11379.3	228.587	1.157955e+002	1.161965e+001	140	15	3.929594e+000	0	0	0	0	0	0	120.055	1	1	48.8603	15.2201
DATA	141	2	59	0	0	ASCRP3001023	ASCRP3001023	11404.4	228.5	3.985335e+001	4.100209e+000	62.5	15	3.906956e+000	0	0	0	0	0	0	41.3522	1	1	49.8279	14.967
DATA	142	2	60	0	0	Negative050	Negative050	11430.1	228.5	1.077474e+001	1.445157e+000	30	14	4.195697e+000	0	0	0	0	0	0	11.1878	1	1	56.9804	14.4829
DATA	143	2	61	0	0	ASCRP3006015	ASCRP3006015	11455.3	228.028	1.291647e+001	1.610813e+000	33.5	15	4.190111e+000	0	0	0	0	0	0	13.42	1	1	47.2035	15.3081
DATA	144	2	62	0	0	ASCRP3008616	ASCRP3008616	11480.8	228.632	3.564944e+002	3.566242e+001	385	15	4.766967e+000	0	0	0	0	0	0	370.556	1	1	49.5074	15.7442
DATA	145	2	63	0	0	ASCRP3003996	ASCRP3003996	11506.3	228.528	1.045809e+002	1.050221e+001	129	15	4.460959e+000	0	0	0	0	0	0	108.75	1	1	48.2044	15.1943
DATA	146	2	64	0	0	ASCRP3001970	ASCRP3001970	11531.9	228.176	2.941867e+001	3.094955e+000	51.5	15	4.418629e+000	0	0	0	0	0	0	30.6019	1	1	46.5243	15.2267
DATA	147	2	65	0	0	ASCRP3004002	ASCRP3004002	11557	228.474	4.549254e+002	4.550270e+001	494	15	4.041160e+000	0	0	0	0	0	0	473.309	1	1	49.1849	14.8571
DATA	148	2	66	0	0	ASCRP3000344	ASCRP3000344	11582.2	228.608	7.242341e+001	7.305828e+000	91.5	14	4.202694e+000	0	0	0	0	0	0	75.3587	1	1	49.1849	14.9713
DATA	149	2	67	0	0	ASCRP3013262	ASCRP3013262	11607.7	227.971	5.307490e+000	1.097779e+000	25	15	4.267724e+000	0	0	0	0	0	0	5.52317	1	1	45.835	15.2646
DATA	150	2	68	0	0	Negative027	Negative027	11633.4	228.427	1.524446e+001	1.802085e+000	35	15	3.663339e+000	0	0	0	0	0	0	15.8627	1	1	57.5363	15.3416
DATA	151	2	69	0	0	ASCRP3008344	ASCRP3008344	11658.4	227.971	1.146760e+002	1.150781e+001	138	15	4.442285e+000	0	0	0	0	0	0	119.318	1	1	46.1809	15.1584
DATA	152	2	70	0	0	ASCRP3005983	ASCRP3005983	11683.9	228.416	8.495333e+001	8.549550e+000	111	16	4.432368e+000	0	0	0	0	0	0	88.3724	1	1	50.1463	15.7177
DATA	153	2	71	0	0	ASCRP3009337	ASCRP3009337	11709.1	228.403	3.555670e+001	3.683391e+000	55	16	4.723913e+000	0	0	0	0	0	0	36.9785	1	1	49.8279	16.035
DATA	154	2	72	0	0	ASCRP3001698	ASCRP3001698	11734.4	228.239	9.710804e+001	9.758321e+000	122	15	3.735453e+000	0	0	0	0	0	0	100.961	1	1	46.5243	15.3155
DATA	155	2	73	0	0	ASCRP3008893	ASCRP3008893	11759.8	228.215	6.447208e+002	6.447926e+001	680	16	4.276206e+000	0	0	0	0	0	0	670.055	1	1	49.1849	16.3507
DATA	156	2	74	0	0	ASCRP3000411	ASCRP3000411	11785.4	228.088	5.448066e+002	5.448916e+001	583	16	4.648635e+000	0	0	0	0	0	0	565.981	1	1	49.8279	16.3846
DATA	157	2	75	0	0	ASCRP3004231	ASCRP3004231	11811	227.971	3.246526e+001	3.386350e+000	53	16	4.285979e+000	0	0	0	0	0	0	33.7115	1	1	46.8651	15.7085
DATA	158	2	76	0	0	ASCRP3010130	ASCRP3010130	11836.3	228.086	5.444017e+002	5.444869e+001	585.5	15	4.336349e+000	0	0	0	0	0	0	565.007	1	1	49.5074	15.7915
DATA	159	2	77	0	0	A_23_P6335	NM_000185	11861.8	228.087	6.958052e+002	6.958720e+001	719	15	4.537894e+000	0	0	0	0	0	0	721.75	1	1	46.5243	15.8286
DATA	160	2	78	0	0	ASCRP3006054	ASCRP3006054	11887.2	227.986	6.438552e+001	6.510407e+000	84.5	16	4.301004e+000	0	0	0	0	0	0	66.7489	1	1	47.2035	16.6429
DATA	161	2	79	0	0	ASCRP3002857	ASCRP3002857	11912.4	228.13	2.568910e+002	2.570723e+001	280.5	15	3.819036e+000	0	0	0	0	0	0	266.163	1	1	46.8651	15.4646
DATA	162	2	80	66	1	DarkCorner	DarkCorner	11938	228	9.817141e-001	9.657374e-001	19	16	4.801002e+000	0	0	0	0	0	0	-0.697764	0	0	54.9904	16.425
DATA	163	2	81	66	1	DarkCorner	DarkCorner	11963.5	228	2.223615e+000	9.915754e-001	23	17	5.341043e+000	0	0	0	0	0	0	2.30111	1	0	54.1152	17.5344
DATA	164	2	82	260	1	GE_BrightCorner	GE_BrightCorner	11988.5	228	1.878911e+005	1.878911e+004	195633	16	5.677128e+000	0	0	0	0	0	0	194325	1	1	54.1152	16.9439
DATA	165	3	1	66	1	DarkCorner	DarkCorner	9919	237	1.092500e+000	1.074731e+000	18.5	16	4.774357e+000	0	0	0	0	0	0	0.0435144	0	0	54.9904	16.4858
DATA	166	3	2	66	1	DarkCorner	DarkCorner	9944.5	237	1.607438e+000	1.087976e+000	21	17	7.010190e+000	0	0	0	0	0	0	1.49385	1	0	54.1152	17.9273
DATA	167	3	3	0	0	ASCRP3008726	ASCRP3008726	9969.81	237.12	2.178550e+002	2.181211e+001	216	14	5.249300e+000	0	0	0	0	0	0	202.286	1	1	47.8731	15.4151
DATA	168	3	4	0	0	ASCRP3006793	ASCRP3006793	9995.08	237.13	7.084121e+002	7.084941e+001	668.5	15.5	4.750491e+000	0	0	0	0	0	0	657.412	1	1	48.2044	15.9194
DATA	169	3	5	0	0	ASCRP3011055	ASCRP3011055	10020.7	237.12	3.800041e+002	3.801570e+001	364	15	3.848639e+000	0	0	0	0	0	0	352.55	1	1	48.8603	15.4074
DATA	171	3	7	0	0	ASCRP3013087	ASCRP3013087	10071.5	237	1.316484e+004	1.316484e+003	12259	14.5	4.233202e+000	0	0	0	0	0	0	12217.2	1	1	54.1152	14.72
DATA	172	3	8	0	0	ASCRP3000452	ASCRP3000452	10096.8	237.101	5.937068e+001	6.033958e+000	72.5	14	4.028685e+000	0	0	0	0	0	0	55.1271	1	1	46.5243	14.6545
DATA	173	3	9	0	0	ASCRP3002529	ASCRP3002529	10122.2	237.103	6.024219e+001	6.119584e+000	74.5	17	5.517832e+000	0	0	0	0	0	0	55.9797	1	1	46.5243	17.1273
DATA	174	3	10	0	0	ASCRP3008304	ASCRP3008304	10147.5	237	4.374161e+001	4.504341e+000	57	15	4.292190e+000	0	0	0	0	0	0	40.6867	1	1	54.1152	15.1455
DATA	175	3	11	0	0	ASCRP3010420	ASCRP3010420	10173	236.545	3.711842e+001	3.864052e+000	53.5	14	5.372790e+000	0	0	0	0	0	0	34.5661	1	1	65	15.9365
DATA	176	3	12	0	0	ASCRP3002602	ASCRP3002602	10198.5	237.06	1.708186e+001	2.016834e+000	34	15.5	4.575412e+000	0	0	0	0	0	0	15.9309	1	1	45.835	15.4583
DATA	177	3	13	0	0	ASCRP3007145	ASCRP3007145	10223.6	236.573	2.924720e+001	3.114519e+000	45.5	15	4.358867e+000	0	0	0	0	0	0	27.3178	1	1	57.5363	14.8167
DATA	178	3	14	0	0	ASCRP3009735	ASCRP3009735	10249.4	236.573	4.077148e+001	4.214887e+000	58	15	4.389055e+000	0	0	0	0	0	0	38.1503	1	1	57.5363	15.0185
DATA	179	3	15	0	0	ASCRP3004565	ASCRP3004565	10274.5	237.076	1.285973e+002	1.290389e+001	141	15	4.448085e+000	0	0	0	0	0	0	120.564	1	1	45.4864	15.2083
DATA	180	3	16	0	0	ASCRP3007898	ASCRP3007898	10300	236.613	6.264493e+001	6.354287e+000	75	15	3.673528e+000	0	0	0	0	0	0	58.851	1	1	50.7771	15.1786
DATA	181	3	17	0	0	ASCRP3003825	ASCRP3003825	10325.5	237.027	4.540029e+002	4.541271e+001	438	16	4.839025e+000	0	0	0	0	0	0	427.469	1	1	48.5334	16.3556
DATA	182	3	18	0	0	ASCRP3013515	ASCRP3013515	10350.6	236.573	7.807525e+001	7.879111e+000	91	16	6.402062e+000	0	0	0	0	0	0	73.6773	1	1	57.5363	16.8163
DATA	183	3	19	0	0	ASCRP3004758	ASCRP3004758	10376.3	236.5	1.332749e+001	1.701077e+000	32	15.5	5.023839e+000	0	0	0	0	0	0	12.6077	1	1	65	15.7586
DATA	184	3	20	0	0	ASCRP3008824	ASCRP3008824	10401.7	236.878	1.057080e+003	1.057133e+002	1005	15	4.402925e+000	0	0	0	0	0	0	1002.54	1	1	48.8603	15.7115
DATA	185	3	21	0	0	ASCRP3000040	ASCRP3000040	10427.1	236.714	1.230438e+003	1.230483e+002	1165	16	4.118665e+000	0	0	0	0	0	0	1170	1	1	52.0157	16.1897
DATA	186	3	22	0	0	ASCRP3006798	ASCRP3006798	10452.2	236.746	7.149028e+001	7.225560e+000	89.5	15	4.096771e+000	0	0	0	0	0	0	68.1597	1	1	47.2035	15.2353
DATA	187	3	23	0	0	ASCRP3012731	ASCRP3012731	10477.7	236.5	2.158116e+001	2.398240e+000	40	15	5.425751e+000	0	0	0	0	0	0	20.6323	1	1	47.8731	15.5
DATA	188	3	24	0	0	ASCRP3011610	ASCRP3011610	10503.2	236.836	4.525361e+002	4.526563e+001	457.5	15.5	4.712457e+000	0	0	0	0	0	0	433.873	1	1	46.1809	15.2826
DATA	189	3	25	0	0	ASCRP3012463	ASCRP3012463	10528.6	236.521	7.721775e+001	7.791504e+000	93	16	4.177882e+000	0	0	0	0	0	0	74.2436	1	1	47.8731	15.88
DATA	190	3	26	0	0	ASCRP3011876	ASCRP3011876	10553.9	236.759	1.001058e+002	1.006415e+001	110.5	14	4.772094e+000	0	0	0	0	0	0	96.5288	1	1	49.8279	15.2
DATA	191	3	27	0	0	ASCRP3006308	ASCRP3006308	10579.1	236.722	1.540306e+003	1.540340e+002	1518	14	3.767363e+000	0	0	0	0	0	0	1489.58	1	1	47.8731	14.8776
DATA	192	3	28	0	0	ASCRP3010709	ASCRP3010709	10604.6	236.427	2.131896e+001	2.368122e+000	41.5	16	4.584939e+000	0	0	0	0	0	0	20.6774	1	1	57.5363	15.8148
DATA	193	3	29	0	0	ASCRP3005126	ASCRP3005126	10630.3	236.016	1.821349e+001	2.091419e+000	37	15	4.690052e+000	0	0	0	0	0	0	17.7179	1	1	44.7812	15.2754
DATA	194	3	30	0	0	ASCRP3004355	ASCRP3004355	10655.6	236.205	2.739420e+001	2.924881e+000	47	15	4.771337e+000	0	0	0	0	0	0	26.7276	1	1	48.2044	15.1091
DATA	195	3	31	0	0	ASCRP3000570	ASCRP3000570	10680.9	236.5	6.050026e+001	6.135729e+000	78.5	14	4.250166e+000	0	0	0	0	0	0	59.2015	1	1	48.5334	13.8421
DATA	196	3	32	0	0	ASCRP3010402	ASCRP3010402	10706.3	236.486	5.995600e+001	6.081568e+000	78	15	4.662071e+000	0	0	0	0	0	0	58.8411	1	1	48.2044	15.1569
DATA	197	3	33	0	0	ASCRP3009645	ASCRP3009645	10731.5	236.444	1.051191e+003	1.051240e+002	1010	15.5	4.554433e+000	0	0	0	0	0	0	1034.63	1	1	47.8731	15.1429
DATA	198	3	34	0	0	ASCRP3013023	ASCRP3013023	10757.1	236.143	1.094527e+002	1.099206e+001	127	14	3.950350e+000	0	0	0	0	0	0	108.041	1	1	46.8651	14.5789
DATA	199	3	35	0	0	ASCRP3000119	ASCRP3000119	10782.3	236.323	1.378535e+001	1.709055e+000	34	15	3.847782e+000	0	0	0	0	0	0	13.6461	1	1	44.4243	14.6923
DATA	200	3	36	0	0	ASCRP3007127	ASCRP3007127	10807.5	235.884	4.588340e+001	4.697628e+000	64.5	14	4.354225e+000	0	0	0	0	0	0	45.5465	1	1	47.5395	15.5965
DATA	201	3	37	0	0	ASCRP3001984	ASCRP3001984	10833.1	236.186	1.996345e+002	1.998871e+001	221.5	15	2.839635e+000	0	0	0	0	0	0	198.72	1	1	46.8651	15.2353
DATA	202	3	38	0	0	ASCRP3003018	ASCRP3003018	10858.5	236.356	7.612751e+001	7.678395e+000	96	15	3.835611e+000	0	0	0	0	0	0	75.9843	1	1	47.8731	14.6154
DATA	203	3	39	0	0	ASCRP3011842	ASCRP3011842	10884.2	236.15	2.814481e+002	2.816254e+001	297.5	15	4.263327e+000	0	0	0	0	0	0	281.672	1	1	49.8279	15.6066
DATA	204	3	40	0	0	ASCRP3005340	ASCRP3005340	10909.5	236	8.008277e+001	8.070054e+000	105	16.5	3.459178e+000	0	0	0	0	0	0	80.3536	1	1	54.1152	16.875
DATA	205	3	41	0	0	ASCRP3005773	ASCRP3005773	10934.6	236.069	6.111165e+001	6.191501e+000	80	16	4.497217e+000	0	0	0	0	0	0	61.4711	1	1	53.8203	15.9245
DATA	206	3	42	0	0	ASCRP3007810	ASCRP3007810	10960	236.183	2.675339e+002	2.677176e+001	283	16	4.277488e+000	0	0	0	0	0	0	269.765	1	1	46.8651	16.339
DATA	207	3	43	0	0	ASCRP3003949	ASCRP3003949	10985.6	235.944	6.346189e+001	6.422846e+000	85	16	4.513833e+000	0	0	0	0	0	0	64.1443	1	1	48.2044	16.3509
DATA	208	3	44	0	0	A_23_P49878	NM_019013	11011.1	236.214	1.544216e+002	1.547367e+001	177	15	4.213744e+000	0	0	0	0	0	0	156.44	1	1	46.8651	15.6842
DATA	209	3	45	0	0	ASCRP3004707	ASCRP3004707	11036.4	236.333	1.979065e+001	2.210611e+000	41	15	4.633975e+000	0	0	0	0	0	0	20.0933	1	1	47.8731	15.9216
DATA	210	3	46	0	0	ASCRP3001319	ASCRP3001319	11061.9	235.971	3.280033e+001	3.424117e+000	54.5	15	3.797227e+000	0	0	0	0	0	0	33.3733	1	1	46.8651	15.3966
DATA	211	3	47	0	0	ASCRP3005156	ASCRP3005156	11087.5	236	3.103336e+001	3.254647e+000	49	14	4.235873e+000	0	0	0	0	0	0	31.6398	1	1	54.1152	14.3934
DATA	212	3	48	0	0	ASCRP3005212	ASCRP3005212	11112.5	236	6.723646e+001	6.794542e+000	86	14	4.802286e+000	0	0	0	0	0	0	68.6809	1	1	54.1152	14.7091
DATA	213	3	49	0	0	Negative029	Negative029	11138.4	236.1	4.881333e+000	1.092285e+000	25	14	4.590431e+000	0	0	0	0	0	0	4.99551	1	0	40.2912	14.4386
DATA	214	3	50	0	0	ASCRP3004126	ASCRP3004126	11163.4	236	1.227400e+002	1.231270e+001	147	13	5.399090e+000	0	0	0	0	0	0	125.827	1	1	48.5334	14.6727
DATA	215	3	51	0	0	ASCRP3006046	ASCRP3006046	11188.9	236.025	2.771015e+002	2.772726e+001	306	15	5.750448e+000	0	0	0	0	0	0	284.539	1	1	49.8279	16.0455
DATA	216	3	52	0	0	ASCRP3002582	ASCRP3002582	11214.1	236.211	9.662069e+001	9.710876e+000	119	16	3.654033e+000	0	0	0	0	0	0	99.3645	1	1	47.2035	15.7358
DATA	218	3	54	0	0	ASCRP3005267	ASCRP3005267	11264.8	236.103	2.036463e+002	2.038771e+001	230	15	4.145319e+000	0	0	0	0	0	0	210.012	1	1	46.5243	15.6
DATA	219	3	55	0	0	ASCRP3001016	ASCRP3001016	11290	235.771	4.691665e+001	4.790583e+000	67.5	15	4.426885e+000	0	0	0	0	0	0	48.4434	1	1	46.8651	15.5424
DATA	220	3	56	0	0	A_23_P57306	NM_005441	11315.9	235.738	7.992370e+001	8.050700e+000	103	16	4.296904e+000	0	0	0	0	0	0	82.6199	1	1	50.1463	16.2623
DATA	221	3	57	0	0	ASCRP3000181	ASCRP3000181	11341.2	236.288	1.635985e+003	1.636014e+002	1692	16	4.845073e+000	0	0	0	0	0	0	1692.84	1	1	45.4864	17.1875
DATA	222	3	58	0	0	ASCRP3006062	ASCRP3006062	11366.5	236.288	5.733425e+001	5.814155e+000	77.5	15	3.074850e+000	0	0	0	0	0	0	59.3814	1	1	46.5243	14.6429
DATA	223	3	59	0	0	ASCRP3001846	ASCRP3001846	11392.2	236.164	4.857146e+002	4.858104e+001	514	15	2.643983e+000	0	0	0	0	0	0	503.481	1	1	46.1809	15.7347
DATA	224	3	60	0	0	ASCRP3010947	ASCRP3010947	11417.3	235.853	1.305325e+002	1.308880e+001	152.5	16	4.621839e+000	0	0	0	0	0	0	135.407	1	1	49.1849	15.8163
DATA	225	3	61	0	0	A_23_P67042	NM_017947	11442.8	236.057	2.292870e+002	2.294893e+001	260.5	15	4.510381e+000	0	0	0	0	0	0	237.995	1	1	46.8651	15.102
DATA	226	3	62	0	0	ASCRP3002177	ASCRP3002177	11468.1	235.884	6.162534e+001	6.237306e+000	82	15	3.800034e+000	0	0	0	0	0	0	64.0003	1	1	46.8651	15.6786
DATA	227	3	63	0	0	ASCRP3004484	ASCRP3004484	11493.4	236.014	6.168171e+002	6.168922e+001	638	15	4.055944e+000	0	0	0	0	0	0	640.858	1	1	48.2044	15.3878
DATA	228	3	64	0	0	ASCRP3002811	ASCRP3002811	11518.9	235.879	1.104575e+002	1.108758e+001	135	16	4.403861e+000	0	0	0	0	0	0	114.803	1	1	43.7019	16.1967
DATA	229	3	65	0	0	Negative010	Negative010	11544.3	236.222	2.763146e+002	2.764820e+001	309	16	3.843268e+000	0	0	0	0	0	0	287.248	1	1	47.2035	16.0444
DATA	230	3	66	0	0	ASCRP3003213	ASCRP3003213	11569.6	236.25	1.542810e+002	1.545805e+001	179	15.5	3.261449e+000	0	0	0	0	0	0	160.411	1	1	45.1352	15.4048
DATA	231	3	67	0	0	ASCRP3009394	ASCRP3009394	11595.1	235.841	6.961875e+001	7.027981e+000	93	14.5	4.355620e+000	0	0	0	0	0	0	72.3933	1	1	46.8651	14.7143
DATA	232	3	68	0	0	ASCRP3005323	ASCRP3005323	11620.4	235.753	9.212007e+001	9.262067e+000	115	15	4.422004e+000	0	0	0	0	0	0	95.792	1	1	48.5334	15.5745
DATA	233	3	69	0	0	ASCRP3011719	ASCRP3011719	11645.7	235.91	1.494964e+002	1.498054e+001	170.5	15.5	3.586138e+000	0	0	0	0	0	0	155.441	1	1	49.8279	15.6304
DATA	234	3	70	0	0	ASCRP3005088	ASCRP3005088	11671.4	235.873	2.818802e+002	2.820443e+001	302	15	3.910870e+000	0	0	0	0	0	0	293.045	1	1	47.5395	14.4902
DATA	235	3	71	0	0	ASCRP3010456	ASCRP3010456	11696.7	235.936	1.144550e+001	1.495213e+000	32	15	4.081616e+000	0	0	0	0	0	0	11.8962	1	1	45.1352	15.56
DATA	236	3	72	0	0	ASCRP3004768	ASCRP3004768	11722.3	235.605	4.669448e+001	4.767587e+000	68	14	3.657068e+000	0	0	0	0	0	0	48.5208	1	1	49.1849	14.2041
DATA	237	3	73	0	0	ASCRP3001798	ASCRP3001798	11747.5	235.671	5.068864e+001	5.159472e+000	71	16	3.108770e+000	0	0	0	0	0	0	52.6531	1	1	48.5334	16.0465
DATA	238	3	74	0	0	ASCRP3001369	ASCRP3001369	11773	235.382	1.352828e+002	1.356252e+001	157	16	5.355572e+000	0	0	0	0	0	0	140.474	1	1	49.1849	16.8545
DATA	239	3	75	66	-1	(-)3xSLv1	NegativeControl	11798.4	235.427	9.794125e-001	9.640279e-001	21	16.5	3.797983e+000	0	0	0	0	0	0	0.339357	0	0	57.5363	16.3929
DATA	240	3	76	0	0	Negative015	Negative015	11824	235.48	9.428208e+000	1.348369e+000	28.5	16	4.251361e+000	0	0	0	0	0	0	9.78087	1	1	48.5334	16
DATA	241	3	77	0	0	ASCRP3000417	ASCRP3000417	11849.2	235.781	6.393999e+001	6.466329e+000	86	17	5.478008e+000	0	0	0	0	0	0	66.296	1	1	48.2044	16.46
DATA	242	3	78	0	0	ASCRP3010601	ASCRP3010601	11874.6	235.357	3.579030e+002	3.580330e+001	394.5	16	4.053853e+000	0	0	0	0	0	0	370.903	1	1	47.2035	16.7451
DATA	243	3	79	0	0	A_23_P10385	NM_016448	11899.9	235	4.052517e+001	4.165934e+000	62	16	3.092557e+000	0	0	0	0	0	0	41.9749	1	1	46.8651	16.8421
DATA	245	3	81	66	1	DarkCorner	DarkCorner	11950.5	235	9.825683e-001	9.665777e-001	19	17.5	6.769774e+000	0	0	0	0	0	0	-1.56086	0	0	54.1152	18.9815
DATA	246	3	82	66	1	DarkCorner	DarkCorner	11976.1	235.065	9.831487e-001	9.671487e-001	17.5	16	6.815983e+000	0	0	0	0	0	0	-2.33194	0	0	54.4085	18.5
DATA	247	4	1	66	1	DarkCorner	DarkCorner	9931.67	244.5	1.091940e+000	1.074169e+000	17	16.5	3.988660e+000	0	0	0	0	0	0	-0.00118751	0	0	57.5363	16.5714
DATA	248	4	2	0	0	ASCRP3003392	ASCRP3003392	9957.33	244.5	1.070813e+001	1.517558e+000	28.5	15	4.183526e+000	0	0	0	0	0	0	9.95796	1	1	57.5363	15.4242
DATA	249	4	3	0	0	ASCRP3000547	ASCRP3000547	9982.41	244.429	5.950546e+001	6.047071e+000	74	14.5	3.876397e+000	0	0	0	0	0	0	55.2953	1	1	45.1352	14.7143
DATA	250	4	4	0	0	ASCRP3005629	ASCRP3005629	10007.6	244.533	1.562301e+002	1.566006e+001	165	14	4.079848e+000	0	0	0	0	0	0	145.115	1	1	49.5074	14.6129
DATA	251	4	5	0	0	ASCRP3002428	ASCRP3002428	10033	244.379	3.585500e+001	3.743700e+000	50	15	3.026052e+000	0	0	0	0	0	0	33.2981	1	1	45.4864	14.9032
DATA	252	4	6	0	0	ASCRP3003928	ASCRP3003928	10058.4	243.955	3.242069e+001	3.416188e+000	48	15	4.221383e+000	0	0	0	0	0	0	30.1106	1	1	45.835	15.5152
DATA	253	4	7	0	0	ASCRP3012372	ASCRP3012372	10083.9	244.351	3.026799e+001	3.212448e+000	48	16	3.964549e+000	0	0	0	0	0	0	28.1236	1	1	48.8603	15.4
DATA	254	4	8	0	0	ASCRP3004436	ASCRP3004436	10109.3	244.395	1.660393e+003	1.660428e+002	1554	15	3.566930e+000	0	0	0	0	0	0	1543.74	1	1	49.5074	15.0333
DATA	255	4	9	0	0	ASCRP3006633	ASCRP3006633	10134.8	244.589	1.392213e+003	1.392255e+002	1338	16	4.844921e+000	0	0	0	0	0	0	1295.55	1	1	52.6241	16.2647
DATA	256	4	10	0	0	ASCRP3010379	ASCRP3010379	10160.1	244.269	2.966944e+002	2.968885e+001	283	14	4.415981e+000	0	0	0	0	0	0	276.38	1	1	49.8279	15.1176
DATA	257	4	11	0	0	ASCRP3012893	ASCRP3012893	10185.6	244.559	3.575877e+001	3.733130e+000	53	14	3.327574e+000	0	0	0	0	0	0	33.3545	1	1	46.8651	14.5357
DATA	258	4	12	0	0	Negative019	Negative019	10211.1	244.477	1.088227e+000	1.075415e+000	19.5	13	4.132744e+000	0	0	0	0	0	0	0.957712	0	0	55.8519	13.7097
DATA	259	4	13	0	0	ASCRP3008821	ASCRP3008821	10236.4	244.444	5.166857e+001	5.276236e+000	67	13.5	3.682218e+000	0	0	0	0	0	0	48.3442	1	1	48.2044	14.3889
DATA	260	4	14	0	0	ASCRP3000493	ASCRP3000493	10261.6	244.219	8.104851e+001	8.174767e+000	93.5	14.5	4.203016e+000	0	0	0	0	0	0	75.9686	1	1	44.7812	15.0357
DATA	261	4	15	0	0	ASCRP3007107	ASCRP3007107	10287.1	244.373	3.135513e+001	3.311367e+000	47	13	2.862412e+000	0	0	0	0	0	0	29.4482	1	1	45.835	13.5588
DATA	262	4	16	0	0	ASCRP3002024	ASCRP3002024	10312.3	244.268	5.559748e+001	5.660372e+000	72.5	14	2.890204e+000	0	0	0	0	0	0	52.3246	1	1	47.5395	13.7407
DATA	263	4	17	0	0	ASCRP3005475	ASCRP3005475	10338.1	244.065	1.281960e+005	1.281960e+004	121539	17	8.439468e+000	0	0	0	0	0	0	120920	1	1	54.4085	18.2308
DATA	264	4	18	0	0	Negative016	Negative016	10363	244.04	3.324596e+002	3.326279e+001	315	15	5.710796e+000	0	0	0	0	0	0	314.309	1	1	46.8651	16.4118
DATA	265	4	19	0	0	ASCRP3000962	ASCRP3000962	10388.5	244.127	6.372116e+001	6.458885e+000	79	15.5	4.333333e+000	0	0	0	0	0	0	60.3907	1	1	47.8731	15.7222
DATA	266	4	20	0	0	ASCRP3000827	ASCRP3000827	10414.1	244.214	8.964177e+001	9.025748e+000	102	15	1.911906e+000	0	0	0	0	0	0	85.1742	1	1	46.8651	14.8462
DATA	267	4	21	0	0	ASCRP3000758	ASCRP3000758	10439.7	244.084	5.259376e+002	5.260424e+001	516	16.5	3.613671e+000	0	0	0	0	0	0	501.039	1	1	49.8279	16.1
DATA	268	4	22	0	0	ASCRP3012898	ASCRP3012898	10465.1	243.606	1.473735e+001	1.807733e+000	34	15	4.400515e+000	0	0	0	0	0	0	14.0771	1	1	45.4864	15.3103
DATA	269	4	23	0	0	ASCRP3011418	ASCRP3011418	10490.4	244.07	1.188872e+002	1.193447e+001	130	18	6.210230e+000	0	0	0	0	0	0	113.875	1	1	47.5395	17.4815
DATA	270	4	24	0	0	ASCRP3004974	ASCRP3004974	10515.5	243.819	1.537313e+001	1.856692e+000	35.5	15	4.554485e+000	0	0	0	0	0	0	14.7657	1	1	47.8731	14.92
DATA	271	4	25	0	0	ASCRP3005018	ASCRP3005018	10541.1	244.104	9.413397e+001	9.470470e+000	108	14	4.131250e+000	0	0	0	0	0	0	90.6746	1	1	46.8651	15.1429
DATA	272	4	26	0	0	ASCRP3006760	ASCRP3006760	10566.7	244.084	4.463920e+002	4.465120e+001	444	14	3.178965e+000	0	0	0	0	0	0	431.231	1	1	49.8279	13.5714
DATA	273	4	27	0	0	ASCRP3004625	ASCRP3004625	10591.9	243.915	3.322389e+003	3.322405e+002	3051	16.5	3.698648e+000	0	0	0	0	0	0	3218.75	1	1	49.8279	16
DATA	274	4	28	0	0	A_23_P41948	NM_017785	10617.2	244.153	1.474923e+002	1.478510e+001	162.5	15	4.531022e+000	0	0	0	0	0	0	143.308	1	1	47.5395	15.3889
DATA	275	4	29	0	0	ASCRP3001802	ASCRP3001802	10642.8	243.911	2.119509e+002	2.121991e+001	222	14	2.961446e+000	0	0	0	0	0	0	206.542	1	1	49.1849	14.4375
DATA	276	4	30	0	0	ASCRP3002076	ASCRP3002076	10668	244	5.636709e+002	5.637637e+001	568	15	4.748804e+000	0	0	0	0	0	0	550.877	1	1	46.8651	15.6364
DATA	277	4	31	66	-1	(-)3xSLv1	NegativeControl	10693.5	244	1.037126e+000	1.020248e+000	17	15	4.523375e+000	0	0	0	0	0	0	-2.21187	0	0	65	13.7667
DATA	278	4	32	0	0	ASCRP3002645	ASCRP3002645	10719	243.867	1.172592e+001	1.552377e+000	31	15	3.980556e+000	0	0	0	0	0	0	11.5265	1	1	54.4085	14.5
DATA	279	4	33	0	0	A_23_P250813	NM_000553	10744.3	243.9	1.225468e+002	1.229659e+001	144	15	4.538976e+000	0	0	0	0	0	0	120.807	1	1	47.2035	15.1333
DATA	280	4	34	0	0	ASCRP3011796	ASCRP3011796	10769.6	244.014	3.988098e+001	4.114384e+000	58.5	15	4.127953e+000	0	0	0	0	0	0	39.4258	1	1	47.2035	15.96
DATA	281	4	35	0	0	ASCRP3005115	ASCRP3005115	10795.4	243.573	3.479386e+001	3.622648e+000	51	17	4.691791e+000	0	0	0	0	0	0	34.4942	1	1	57.5363	16.7097
DATA	282	4	36	0	0	ASCRP3001392	ASCRP3001392	10820.4	243.753	3.217204e+002	3.218776e+001	329.5	14	3.505778e+000	0	0	0	0	0	0	319.814	1	1	48.5334	14.9048
DATA	283	4	37	0	0	ASCRP3008831	ASCRP3008831	10845.6	243.591	2.943827e+001	3.110092e+000	46	15	4.248217e+000	0	0	0	0	0	0	29.3423	1	1	45.1352	14.8788
DATA	284	4	38	0	0	ASCRP3000867	ASCRP3000867	10871.1	243.896	5.192453e+002	5.193417e+001	538	15	3.916591e+000	0	0	0	0	0	0	518.926	1	1	46.8651	15.4444
DATA	285	4	39	0	0	ASCRP3001992	ASCRP3001992	10896.8	243.897	1.193876e+001	1.556070e+000	31	17	3.886621e+000	0	0	0	0	0	0	11.9626	1	1	46.1809	16.9286
DATA	286	4	40	0	0	Negative017	Negative017	10922.3	243.5	1.297162e+001	1.635114e+000	32	16	3.773137e+000	0	0	0	0	0	0	13.0306	1	1	57.5363	16.6452
DATA	287	4	41	0	0	ASCRP3003094	ASCRP3003094	10947.4	244.174	3.340048e+001	3.484556e+000	51	18	4.410020e+000	0	0	0	0	0	0	33.6331	1	1	47.2035	17.6552
DATA	288	4	42	0	0	ASCRP3005640	ASCRP3005640	10972.7	243.468	2.506329e+002	2.508286e+001	273	17	4.396595e+000	0	0	0	0	0	0	252.979	1	1	49.8279	16.4828
DATA	289	4	43	0	0	Negative054	Negative054	10998.4	243.573	4.299656e+000	1.077894e+000	23.5	16	3.366502e+000	0	0	0	0	0	0	4.35	1	0	57.5363	15.8
DATA	290	4	44	0	0	ASCRP3007071	ASCRP3007071	11023.5	243.581	7.307032e+001	7.373292e+000	96	17	4.341857e+000	0	0	0	0	0	0	74.0878	1	1	49.1849	17.1
DATA	291	4	45	0	0	ASCRP3002862	ASCRP3002862	11049.1	243.711	8.018525e+001	8.078696e+000	100.5	15	3.536605e+000	0	0	0	0	0	0	81.4757	1	1	49.1849	15.4848
DATA	292	4	46	0	0	Negative005	Negative005	11074.5	243.5	9.983915e-001	9.831333e-001	20	14.5	4.710468e+000	0	0	0	0	0	0	0.449084	0	0	57.5363	14.1333
DATA	293	4	47	0	0	ASCRP3001344	ASCRP3001344	11099.9	243.69	2.187037e+002	2.189233e+001	235	14	3.843076e+000	0	0	0	0	0	0	223.113	1	1	47.2035	13.6667
DATA	294	4	48	0	0	ASCRP3009341	ASCRP3009341	11125.1	243.351	3.852686e+001	3.974983e+000	59	15	3.957027e+000	0	0	0	0	0	0	39.3768	1	1	49.8279	14.4839
DATA	295	4	49	0	0	ASCRP3004315	ASCRP3004315	11150.6	243.646	3.712019e+001	3.838364e+000	60	13.5	4.681811e+000	0	0	0	0	0	0	38.0055	1	1	45.1352	14.375
DATA	296	4	50	0	0	ASCRP3009450	ASCRP3009450	11176.1	243.471	8.022582e+002	8.023175e+001	814	13	3.513654e+000	0	0	0	0	0	0	822.771	1	1	52.0157	13.9063
DATA	297	4	51	0	0	ASCRP3007087	ASCRP3007087	11201.3	243.507	7.069567e+001	7.136286e+000	90.5	15	3.945441e+000	0	0	0	0	0	0	72.616	1	1	49.1849	15.069
DATA	298	4	52	0	0	ASCRP3001183	ASCRP3001183	11226.8	243.427	4.091817e+002	4.092971e+001	424	15	3.325450e+000	0	0	0	0	0	0	420.916	1	1	52.6241	15.1
DATA	299	4	53	0	0	ASCRP3012395	ASCRP3012395	11252.2	243.775	5.181889e+001	5.272045e+000	71	14	3.756300e+000	0	0	0	0	0	0	53.3766	1	1	46.8651	14.4643
DATA	300	4	54	0	0	ASCRP3010546	ASCRP3010546	11277.5	243.26	3.687065e+002	3.688340e+001	389	14	3.377907e+000	0	0	0	0	0	0	380.28	1	1	48.8603	14.8889
DATA	301	4	55	0	0	ASCRP3006636	ASCRP3006636	11302.9	243.239	5.198683e+002	5.199585e+001	550	15	4.245381e+000	0	0	0	0	0	0	536.813	1	1	46.8651	15.0233
DATA	302	4	56	0	0	ASCRP3011544	ASCRP3011544	11328.6	243.284	9.534746e+001	9.583697e+000	118	17	5.250541e+000	0	0	0	0	0	0	98.5603	1	1	48.5334	17.5455
DATA	303	4	57	0	0	ASCRP3005373	ASCRP3005373	11353.7	243.179	3.541368e+002	3.542686e+001	390.5	15	4.334648e+000	0	0	0	0	0	0	366.42	1	1	49.8279	15.4074
DATA	304	4	58	0	0	A_23_P11685	NM_024420	11379.5	243	1.968067e+001	2.192195e+000	39.5	14.5	4.227488e+000	0	0	0	0	0	0	20.3813	1	1	54.1152	14.3529
DATA	305	4	59	0	0	ASCRP3003797	ASCRP3003797	11404.8	243.027	5.591254e+001	5.673901e+000	77	14	3.710257e+000	0	0	0	0	0	0	57.9465	1	1	47.2035	14.1379
DATA	306	4	60	0	0	ASCRP3008311	ASCRP3008311	11430.2	243.212	9.102309e+002	9.102820e+001	937.5	15	4.872513e+000	0	0	0	0	0	0	943.95	1	1	45.835	15.2069
DATA	307	4	61	0	0	ASCRP3012882	ASCRP3012882	11455.6	243.127	9.552214e+001	9.600707e+000	118	14	4.312273e+000	0	0	0	0	0	0	99.1171	1	1	47.5395	14.9355
DATA	308	4	62	0	0	ASCRP3010866	ASCRP3010866	11480.9	243.095	9.269013e+001	9.318933e+000	116	14	4.216007e+000	0	0	0	0	0	0	96.2234	1	1	47.5395	14.8667
DATA	309	4	63	0	0	ASCRP3003189	ASCRP3003189	11506.1	242.938	1.902793e+001	2.132561e+000	41	15	4.827603e+000	0	0	0	0	0	0	19.7609	1	1	45.835	15.9333
DATA	310	4	64	0	0	ASCRP3001150	ASCRP3001150	11531.6	243.769	7.721454e+000	1.234104e+000	29	15	4.291377e+000	0	0	0	0	0	0	8.02057	1	1	44.0646	15.027
DATA	311	4	65	0	0	ASCRP3004582	ASCRP3004582	11557.2	243.299	3.583421e+002	3.584713e+001	391	16	5.423099e+000	0	0	0	0	0	0	372.313	1	1	48.8603	17.92
DATA	312	4	66	0	0	ASCRP3006010	ASCRP3006010	11582.2	243.116	2.770891e+002	2.772561e+001	308.5	14	4.295065e+000	0	0	0	0	0	0	287.929	1	1	46.5243	14.0625
DATA	313	4	67	0	0	ASCRP3011790	ASCRP3011790	11607.7	243.25	2.347358e+001	2.536962e+000	44	15	5.457178e+000	0	0	0	0	0	0	24.3924	1	1	46.5243	15.931
DATA	314	4	68	0	0	ASCRP3003645	ASCRP3003645	11633	243.118	4.882496e+002	4.883444e+001	517.5	15	3.795334e+000	0	0	0	0	0	0	507.344	1	1	46.8651	15.4074
DATA	315	4	69	0	0	ASCRP3005194	ASCRP3005194	11657.8	242.984	2.594583e+001	2.767344e+000	45	15	3.700044e+000	0	0	0	0	0	0	26.9578	1	1	45.4864	14.9032
DATA	316	4	70	0	0	ASCRP3012163	ASCRP3012163	11683.5	243.113	3.459870e+001	3.591296e+000	57	14	4.122646e+000	0	0	0	0	0	0	35.941	1	1	47.8731	14.0606
DATA	317	4	71	0	0	ASCRP3000424	ASCRP3000424	11709.4	243.027	2.456138e+002	2.458025e+001	272	14	3.936867e+000	0	0	0	0	0	0	255.08	1	1	48.5334	13.9677
DATA	318	4	72	0	0	ASCRP3004653	ASCRP3004653	11734.8	243.099	9.370859e+001	9.420230e+000	115	16	4.475093e+000	0	0	0	0	0	0	97.2895	1	1	46.8651	15.7857
DATA	319	4	73	0	0	ASCRP3011617	ASCRP3011617	11760.5	243	2.975513e+000	1.008436e+000	24	15	3.019119e+000	0	0	0	0	0	0	3.08811	1	0	54.1152	15.3214
DATA	320	4	74	0	0	ASCRP3011609	ASCRP3011609	11785.4	242.986	2.633211e+002	2.634974e+001	291	18	5.244044e+000	0	0	0	0	0	0	273.176	1	1	48.2044	17.4
DATA	321	4	75	0	0	A_23_P1331	NM_080801	11810.8	243.1	2.842240e+001	3.001390e+000	50	16.5	6.129489e+000	0	0	0	0	0	0	29.4725	1	1	46.8651	16.5278
DATA	322	4	76	0	0	ASCRP3010907	ASCRP3010907	11836.4	242.988	1.664546e+002	1.667340e+001	194	16.5	5.485786e+000	0	0	0	0	0	0	172.522	1	1	49.5074	16.5769
DATA	323	4	77	0	0	ASCRP3002996	ASCRP3002996	11861.7	242.88	3.446549e+002	3.447901e+001	366	16	4.961461e+000	0	0	0	0	0	0	357.037	1	1	48.8603	16.0667
DATA	324	4	78	0	0	ASCRP3004956	ASCRP3004956	11887	242.789	1.070689e+002	1.075036e+001	130	15	2.861712e+000	0	0	0	0	0	0	110.857	1	1	46.8651	15.4242
DATA	325	4	79	0	0	ASCRP3010650	ASCRP3010650	11912.5	242.861	3.143115e+002	3.144600e+001	322.5	15.5	3.179418e+000	0	0	0	0	0	0	325.248	1	1	47.8731	15.25
DATA	326	4	80	0	0	ASCRP3012367	ASCRP3012367	11937.6	242.203	1.864409e+001	2.100200e+000	39	15	3.605551e+000	0	0	0	0	0	0	19.2831	1	1	45.1352	15
DATA	327	4	81	66	1	DarkCorner	DarkCorner	11963.4	242.573	9.834465e-001	9.674417e-001	18	15	4.400635e+000	0	0	0	0	0	0	-2.56703	0	0	57.5363	15.0323
DATA	328	4	82	66	1	DarkCorner	DarkCorner	11988.6	242.573	9.839860e-001	9.679724e-001	17	15	5.334306e+000	0	0	0	0	0	0	-2.52082	0	0	57.5363	15.7784
DATA	329	5	1	66	1	DarkCorner	DarkCorner	9919	251.545	1.090045e+000	1.075397e+000	19	15	4.335033e+000	0	0	0	0	0	0	0.759841	0	0	55.8519	15.7297
DATA	330	5	2	0	0	ASCRP3003394	ASCRP3003394	9944.43	251.912	4.437056e+001	4.565095e+000	59	16	3.881220e+000	0	0	0	0	0	0	41.3287	1	1	46.5243	15.7714
DATA	331	5	3	0	0	Negative030	Negative030	9970	251.655	6.672429e+000	1.264943e+000	25	15	3.534837e+000	0	0	0	0	0	0	6.20895	1	1	42.2201	14.931
DATA	332	5	4	0	0	ASCRP3000025	ASCRP3000025	9995.21	252.246	1.389179e+003	1.389221e+002	1296.5	14	3.978245e+000	0	0	0	0	0	0	1292	1	1	44.7812	14.3667
DATA	333	5	5	0	0	ASCRP3010203	ASCRP3010203	10020.6	251.736	2.342928e+002	2.345395e+001	235.5	14	3.251999e+000	0	0	0	0	0	0	217.818	1	1	48.5334	13.963
DATA	334	5	6	0	0	CUST_20_PI418767722	NM_006013	10045.9	251.89	8.199859e+001	8.270110e+000	94	15	3.657961e+000	0	0	0	0	0	0	76.2315	1	1	46.8651	15.4545
DATA	335	5	7	66	-1	(-)3xSLv1	NegativeControl	10071.5	251.5	1.093250e+000	1.075459e+000	18	16	3.519531e+000	0	0	0	0	0	0	-1.448	0	0	57.5363	15
DATA	336	5	8	0	0	ASCRP3003613	ASCRP3003613	10096.9	251.72	1.407179e+001	1.770757e+000	32	15	4.082552e+000	0	0	0	0	0	0	13.0911	1	1	49.1849	15.4571
DATA	337	5	9	0	0	ASCRP3006846	ASCRP3006846	10122.4	251.559	1.120719e+002	1.125855e+001	124.5	15	3.679900e+000	0	0	0	0	0	0	104.335	1	1	46.8651	15.3333
DATA	338	5	10	0	0	ASCRP3006319	ASCRP3006319	10147.5	251.778	1.495111e+002	1.498957e+001	157	14.5	4.499706e+000	0	0	0	0	0	0	139.324	1	1	47.8731	15.3929
DATA	339	5	11	0	0	ASCRP3006673	ASCRP3006673	10172.8	251.662	1.089238e+002	1.094500e+001	119	14	3.230625e+000	0	0	0	0	0	0	101.617	1	1	46.5243	14.2973
DATA	340	5	12	0	0	ASCRP3002570	ASCRP3002570	10198.3	251.472	1.176260e+001	1.590443e+000	30.5	15	4.156521e+000	0	0	0	0	0	0	10.9882	1	1	48.2044	13.88
DATA	341	5	13	0	0	ASCRP3009582	ASCRP3009582	10223.7	251.724	2.032267e+002	2.035075e+001	210	14	3.781392e+000	0	0	0	0	0	0	190.143	1	1	49.5074	14.0323
DATA	342	5	14	0	0	A_23_P39682	NM_001079	10249.4	251.427	1.814542e+001	2.105008e+000	35	14	3.854414e+000	0	0	0	0	0	0	17.0059	1	1	57.5363	14.8529
DATA	343	5	15	0	0	ASCRP3004381	ASCRP3004381	10274.6	251.532	2.572518e+002	2.574722e+001	264	14	3.486645e+000	0	0	0	0	0	0	241.544	1	1	50.4627	14.1852
DATA	344	5	16	0	0	ASCRP3007139	ASCRP3007139	10300.2	251.561	2.284536e+001	2.519685e+000	41	14	2.571361e+000	0	0	0	0	0	0	21.4939	1	1	46.1809	13.9688
DATA	345	5	17	0	0	ASCRP3007276	ASCRP3007276	10325.4	251.427	7.300529e+000	1.287612e+000	25	15	5.458306e+000	0	0	0	0	0	0	6.8831	1	1	57.5363	14.6897
DATA	346	5	18	0	0	ASCRP3005073	ASCRP3005073	10350.6	251.427	2.025339e+002	2.028102e+001	209	16	3.463056e+000	0	0	0	0	0	0	191.38	1	1	57.5363	15.5833
DATA	347	5	19	0	0	A_23_P58132	NM_004310	10376.2	251.365	7.710044e+002	7.710767e+001	722	15	4.929379e+000	0	0	0	0	0	0	730.28	1	1	44.7812	16.4146
DATA	348	5	20	0	0	ASCRP3007337	ASCRP3007337	10402	251.324	4.980565e+001	5.090691e+000	66.5	15	3.042798e+000	0	0	0	0	0	0	47.2925	1	1	46.1809	14.4828
DATA	349	5	21	0	0	Negative040	Negative040	10426.9	251.065	4.560695e+000	1.145261e+000	22.5	15	3.788084e+000	0	0	0	0	0	0	4.34131	1	0	54.4085	15.3429
DATA	350	5	22	0	0	ASCRP3008487	ASCRP3008487	10452.6	251.307	1.035251e+002	1.040540e+001	117	16	5.085024e+000	0	0	0	0	0	0	98.8087	1	1	47.8731	16.0667
DATA	351	5	23	0	0	ASCRP3002984	ASCRP3002984	10477.5	251	3.524686e+000	1.102844e+000	23	18	4.759624e+000	0	0	0	0	0	0	3.3729	1	0	54.1152	17.0333
DATA	352	5	24	0	0	ASCRP3006868	ASCRP3006868	10503.3	251.246	1.114255e+003	1.114304e+002	1075	18	7.391641e+000	0	0	0	0	0	0	1069.26	1	1	45.1352	19
DATA	353	5	25	0	0	ASCRP3006534	ASCRP3006534	10528.6	251.157	8.902026e+002	8.902632e+001	866.5	14	5.574838e+000	0	0	0	0	0	0	856.622	1	1	47.5395	15.3103
DATA	354	5	26	0	0	ASCRP3004287	ASCRP3004287	10554.1	251.132	6.559089e+002	6.559907e+001	658.5	14.5	4.777178e+000	0	0	0	0	0	0	632.962	1	1	47.8731	15.25
DATA	355	5	27	0	0	ASCRP3006204	ASCRP3006204	10579.5	250.972	2.955846e+002	2.957652e+001	311	16	3.997269e+000	0	0	0	0	0	0	286.055	1	1	48.5334	15.7667
DATA	356	5	28	0	0	ASCRP3009381	ASCRP3009381	10604.5	251	5.864618e+001	5.954450e+000	74.5	16.5	4.285697e+000	0	0	0	0	0	0	56.9158	1	1	54.1152	16.2353
DATA	357	5	29	0	0	ASCRP3012989	ASCRP3012989	10630.1	251.235	7.144984e+001	7.218474e+000	87.5	14	4.551416e+000	0	0	0	0	0	0	69.5433	1	1	46.1809	14.55
DATA	358	5	30	0	0	ASCRP3012180	ASCRP3012180	10655.5	251.174	4.485727e+001	4.601223e+000	64	15	4.598048e+000	0	0	0	0	0	0	43.7864	1	1	47.2035	14.7273
DATA	359	5	31	0	0	ASCRP3002782	ASCRP3002782	10681	251.088	5.592890e+001	5.685410e+000	77	16	5.172773e+000	0	0	0	0	0	0	54.7514	1	1	46.8651	15.1515
DATA	360	5	32	0	0	ASCRP3005118	ASCRP3005118	10706.4	251.092	2.637720e+002	2.639686e+001	278	15	4.376511e+000	0	0	0	0	0	0	258.958	1	1	49.1849	14.6667
DATA	361	5	33	0	0	ASCRP3007012	ASCRP3007012	10731.5	251	5.944868e+000	1.176920e+000	26	15	4.095670e+000	0	0	0	0	0	0	5.85275	1	1	54.1152	14.7941
DATA	362	5	34	0	0	ASCRP3010294	ASCRP3010294	10757.1	251.099	8.631212e+002	8.631806e+001	862	15	4.387421e+000	0	0	0	0	0	0	852.158	1	1	46.8651	14.871
DATA	363	5	35	0	0	ASCRP3012715	ASCRP3012715	10782.4	251.217	7.123935e+001	7.195184e+000	90	16	4.038790e+000	0	0	0	0	0	0	70.5295	1	1	47.2035	16.3871
DATA	364	5	36	0	0	ASCRP3008638	ASCRP3008638	10807.9	251	5.347338e+001	5.441385e+000	73	16	4.534172e+000	0	0	0	0	0	0	53.086	1	1	48.5334	16.3939
DATA	365	5	37	0	0	ASCRP3006560	ASCRP3006560	10833.2	251	5.993718e+001	6.077324e+000	79	15	3.454965e+000	0	0	0	0	0	0	59.6631	1	1	46.8651	15.1667
DATA	366	5	38	0	0	ASCRP3001753	ASCRP3001753	10858.9	250.9	5.615812e+001	5.704489e+000	77.5	14	3.582552e+000	0	0	0	0	0	0	56.0504	1	1	46.8651	14.4375
DATA	367	5	39	0	0	ASCRP3008913	ASCRP3008913	10884.3	251.055	1.066301e+002	1.070973e+001	126	15	3.618398e+000	0	0	0	0	0	0	106.7	1	1	47.8731	15.697
DATA	368	5	40	0	0	ASCRP3005734	ASCRP3005734	10909.4	250.973	4.256708e+003	4.256720e+002	4239	18	3.887402e+000	0	0	0	0	0	0	4270.16	1	1	48.5334	17.7188
DATA	369	5	41	0	0	ASCRP3007843	ASCRP3007843	10934.9	250.968	5.056658e+001	5.153506e+000	69	16	3.791351e+000	0	0	0	0	0	0	50.8511	1	1	45.1352	15.8214
DATA	370	5	42	1028	1	(+)E1A_r60_3	E1A_r60_3	10960.4	251.227	3.747505e+002	3.748817e+001	392	17	4.538288e+000	0	0	0	0	0	0	377.757	1	1	45.835	16.1034
DATA	371	5	43	0	0	A_23_P7313	NM_001040058	10985.6	250.792	2.500672e+002	2.502630e+001	272	17	4.717832e+000	0	0	0	0	0	0	252.653	1	1	49.8279	15.9643
DATA	372	5	44	0	0	ASCRP3006688	ASCRP3006688	11011.2	251.032	2.054527e+001	2.279546e+000	40	16	3.785180e+000	0	0	0	0	0	0	20.8043	1	1	45.4864	16.4483
DATA	374	5	46	0	0	ASCRP3007535	ASCRP3007535	11061.8	251.093	1.856664e+002	1.859266e+001	213	15	4.325811e+000	0	0	0	0	0	0	188.794	1	1	48.2044	14.3333
DATA	375	5	47	0	0	ASCRP3013354	ASCRP3013354	11087.3	251.136	3.786090e+001	3.911241e+000	57	15.5	5.050407e+000	0	0	0	0	0	0	38.5748	1	1	45.835	15.6071
DATA	376	5	48	0	0	ASCRP3010157	ASCRP3010157	11112.5	250.938	1.441161e+002	1.444487e+001	168	17	5.930149e+000	0	0	0	0	0	0	147.108	1	1	44.4243	16.8
DATA	377	5	49	0	0	ASCRP3004089	ASCRP3004089	11138.1	250.5	5.567792e+001	5.653013e+000	76.5	14.5	4.919042e+000	0	0	0	0	0	0	56.9372	1	1	56.9804	15.5
DATA	378	5	50	0	0	ASCRP3000699	ASCRP3000699	11163.7	250.857	3.047545e+001	3.200090e+000	50.5	14	4.245349e+000	0	0	0	0	0	0	31.2172	1	1	46.8651	14.3333
DATA	379	5	51	0	0	ASCRP3008613	ASCRP3008613	11188.7	250.553	2.727092e+001	2.896044e+000	47	15	4.135678e+000	0	0	0	0	0	0	27.9788	1	1	49.1849	15.1563
DATA	380	5	52	0	0	ASCRP3001380	ASCRP3001380	11214.2	251.116	3.415176e+002	3.416562e+001	370.5	15	3.584999e+000	0	0	0	0	0	0	350.894	1	1	46.8651	14.931
DATA	381	5	53	0	0	ASCRP3012368	ASCRP3012368	11239.5	250.932	4.818101e+001	4.915152e+000	70	15	4.546187e+000	0	0	0	0	0	0	49.5732	1	1	48.5334	14.7667
DATA	382	5	54	0	0	ASCRP3004633	ASCRP3004633	11265.3	250.791	1.204515e+002	1.208420e+001	145	15	3.478581e+000	0	0	0	0	0	0	124.095	1	1	45.835	15.2143
DATA	383	5	55	0	0	ASCRP3006272	ASCRP3006272	11290.3	250.567	3.394403e+002	3.395787e+001	369	13	2.571008e+000	0	0	0	0	0	0	350.125	1	1	43.3362	13.4857
DATA	384	5	56	0	0	ASCRP3000588	ASCRP3000588	11315.9	250.528	5.399114e+001	5.485278e+000	77	16	5.878091e+000	0	0	0	0	0	0	55.7518	1	1	47.8731	17.0256
DATA	385	5	57	0	0	ASCRP3006713	ASCRP3006713	11341.6	250.078	2.373733e+001	2.563299e+000	44	16	3.856108e+000	0	0	0	0	0	0	24.5368	1	1	44.7812	16
DATA	386	5	58	0	0	ASCRP3009521	ASCRP3009521	11366.5	250.5	1.760163e+002	1.762815e+001	201	14.5	4.689926e+000	0	0	0	0	0	0	182.097	1	1	49.1849	15.0667
DATA	387	5	59	0	0	ASCRP3011134	ASCRP3011134	11392	250.781	5.617178e+002	5.618008e+001	603	14	4.463110e+000	0	0	0	0	0	0	581.572	1	1	47.5395	14.875
DATA	388	5	60	0	0	ASCRP3002770	ASCRP3002770	11417.6	250.639	2.007076e+002	2.009396e+001	227	14	3.784366e+000	0	0	0	0	0	0	207.949	1	1	48.2044	14.3929
DATA	389	5	61	0	0	ASCRP3012672	ASCRP3012672	11442.6	250.317	2.596904e+001	2.770259e+000	45.5	14.5	4.163470e+000	0	0	0	0	0	0	26.9225	1	1	44.4243	14.9
DATA	390	5	62	0	0	ASCRP3013193	ASCRP3013193	11468.2	250.595	2.919071e+002	2.920663e+001	308	14.5	4.098280e+000	0	0	0	0	0	0	302.77	1	1	49.1849	14.8529
DATA	391	5	63	0	0	ASCRP3009665	ASCRP3009665	11493.5	250.12	6.010162e+001	6.086932e+000	80	15.5	5.065722e+000	0	0	0	0	0	0	62.3662	1	1	48.8603	15.6923
DATA	392	5	64	0	0	ASCRP3004972	ASCRP3004972	11518.9	250.444	8.844968e+001	8.897281e+000	108	15	3.953833e+000	0	0	0	0	0	0	91.8091	1	1	44.0646	14.9412
DATA	393	5	65	0	0	Negative049	Negative049	11544.5	250	9.790791e-001	9.639009e-001	20	18	5.394679e+000	0	0	0	0	0	0	0.396183	0	0	54.1152	18.4444
DATA	394	5	66	0	0	ASCRP3008941	ASCRP3008941	11569.7	250.377	1.054684e+002	1.059072e+001	130	14	2.322952e+000	0	0	0	0	0	0	109.516	1	1	46.8651	14.4091
DATA	395	5	67	0	0	ASCRP3010463	ASCRP3010463	11595.1	250.485	8.510676e+001	8.564983e+000	106	14	5.142293e+000	0	0	0	0	0	0	88.3782	1	1	45.1352	14.5455
DATA	396	5	68	0	0	ASCRP3000394	ASCRP3000394	11620.5	250	2.669315e+001	2.837696e+000	48	16	5.518883e+000	0	0	0	0	0	0	27.7202	1	1	54.1152	17.4839
DATA	397	5	69	0	0	ASCRP3007573	ASCRP3007573	11646	250	1.527601e+004	1.527601e+003	15889	16	4.484177e+000	0	0	0	0	0	0	15862.4	1	1	54.9904	15.7941
DATA	398	5	70	0	0	ASCRP3003107	ASCRP3003107	11671.3	250.145	9.663372e+002	9.663852e+001	1013	14	4.309972e+000	0	0	0	0	0	0	1003.26	1	1	48.8603	14.1
DATA	399	5	71	0	0	A_23_P216068	NM_014109	11696.9	250.104	4.228911e+001	4.337260e+000	62	14	4.492204e+000	0	0	0	0	0	0	43.8956	1	1	46.8651	13.5714
DATA	400	5	72	0	0	ASCRP3011944	ASCRP3011944	11722.1	250.211	1.426955e+002	1.430206e+001	166.5	16	5.294365e+000	0	0	0	0	0	0	148.074	1	1	47.2035	15.697
DATA	401	5	73	0	0	ASCRP3001639	ASCRP3001639	11747.6	250.549	7.416723e+001	7.479113e+000	94.5	16.5	3.610455e+000	0	0	0	0	0	0	76.9348	1	1	46.5243	16.6538
DATA	402	5	74	0	0	ASCRP3007580	ASCRP3007580	11773	250	1.963046e+002	1.965414e+001	225	17	4.621912e+000	0	0	0	0	0	0	203.562	1	1	54.9904	17.8276
DATA	403	5	75	0	0	ASCRP3009494	ASCRP3009494	11798.2	250.116	2.391776e+002	2.393721e+001	261	17	4.365554e+000	0	0	0	0	0	0	247.913	1	1	46.5243	16.4839
DATA	404	5	76	0	0	ASCRP3008599	ASCRP3008599	11823.7	250.1	5.560940e+001	5.644084e+000	76	16	5.703534e+000	0	0	0	0	0	0	57.6138	1	1	46.5243	15.9697
DATA	405	5	77	0	0	ASCRP3000499	ASCRP3000499	11849.1	250.221	2.171032e+001	2.376119e+000	42	17	4.572621e+000	0	0	0	0	0	0	22.4816	1	1	46.5243	16.8621
DATA	406	5	78	130	1	(+)eQC-41	EQC	11874.5	250	8.307978e+001	8.363970e+000	105	15	3.683962e+000	0	0	0	0	0	0	85.9886	1	1	48.5334	14.9063
DATA	407	5	79	0	0	ASCRP3003200	ASCRP3003200	11900	249.954	2.072833e+003	2.072856e+002	2109	15	3.268595e+000	0	0	0	0	0	0	2144.27	1	1	46.8651	15.3939
DATA	408	5	80	0	0	ASCRP3009532	ASCRP3009532	11925.3	250	1.148467e+002	1.152532e+001	131	14	4.201449e+000	0	0	0	0	0	0	118.74	1	1	49.1849	14
DATA	409	5	81	0	0	ASCRP3002441	ASCRP3002441	11950.5	250	4.373683e+001	4.479465e+000	64	16	3.628590e+000	0	0	0	0	0	0	45.1952	1	1	54.1152	15.6667
DATA	410	5	82	66	1	DarkCorner	DarkCorner	11976.1	249.935	9.842680e-001	9.682498e-001	18	13	3.460495e+000	0	0	0	0	0	0	-1.75595	0	0	54.4085	13.0238
DATA	411	6	1	0	0	ASCRP3009184	ASCRP3009184	9931.63	259.357	6.545608e+001	6.632776e+000	78	15	4.377101e+000	0	0	0	0	0	0	61.0718	1	1	47.2035	15.3878
DATA	412	6	2	0	0	ASCRP3007297	ASCRP3007297	9957	259.203	8.289165e+001	8.358326e+000	97	14	4.057821e+000	0	0	0	0	0	0	77.2515	1	1	46.8651	14.8182
DATA	413	6	3	0	0	ASCRP3000858	ASCRP3000858	9982.29	258.971	2.033229e+001	2.299407e+000	37.5	16	3.713677e+000	0	0	0	0	0	0	18.9332	1	1	46.1809	15.5161
DATA	414	6	4	0	0	ASCRP3001808	ASCRP3001808	10007.7	259.1	1.052287e+002	1.057758e+001	116.5	14	3.564226e+000	0	0	0	0	0	0	97.9414	1	1	47.2035	14.3704
DATA	415	6	5	0	0	ASCRP3009860	ASCRP3009860	10033.3	259.029	5.555194e+001	5.658181e+000	71	15	4.022250e+000	0	0	0	0	0	0	51.6939	1	1	46.1809	15.3871
DATA	416	6	6	0	0	ASCRP3001616	ASCRP3001616	10058.6	258.905	1.244780e+002	1.249410e+001	129	15	3.491618e+000	0	0	0	0	0	0	115.84	1	1	48.8603	14.4839
DATA	417	6	7	0	0	ASCRP3001759	ASCRP3001759	10084.1	259	1.105934e+002	1.111139e+001	122	16	3.133715e+000	0	0	0	0	0	0	102.954	1	1	46.8651	16.0571
DATA	418	6	8	0	0	ASCRP3008008	ASCRP3008008	10109.4	259.043	1.618331e+002	1.621888e+001	169	14	4.308099e+000	0	0	0	0	0	0	150.742	1	1	46.8651	15.4706
DATA	419	6	9	0	0	ASCRP3011048	ASCRP3011048	10134.9	259.113	6.164084e+001	6.256725e+000	74	16	3.799835e+000	0	0	0	0	0	0	57.4634	1	1	46.8651	16.1481
DATA	420	6	10	0	0	Negative029	Negative029	10160.5	259	2.110931e+000	1.092201e+000	21.5	15.5	4.573214e+000	0	0	0	1	0	0	1.96987	1	0	54.1152	16
DATA	421	6	11	0	0	ASCRP3010540	ASCRP3010540	10185.6	259	1.460881e+002	1.464797e+001	155	14	3.030105e+000	0	0	0	0	0	0	136.491	1	1	48.5334	14.3077
DATA	422	6	12	0	0	ASCRP3005975	ASCRP3005975	10210.9	259.014	5.367237e+001	5.472620e+000	67	15	3.502543e+000	0	0	0	0	0	0	50.2172	1	1	46.8651	14.963
DATA	423	6	13	0	0	ASCRP3007306	ASCRP3007306	10236.5	259.056	8.556025e+001	8.622312e+000	99	14	3.531372e+000	0	0	0	0	0	0	80.1806	1	1	48.5334	14.1176
DATA	424	6	14	0	0	Negative013	Negative013	10261.9	258.935	2.211215e+000	1.087950e+000	22	14	3.728728e+000	0	0	0	0	0	0	2.07579	1	0	54.4085	14.8182
DATA	425	6	15	0	0	ASCRP3002256	ASCRP3002256	10287.1	258.889	5.326598e+001	5.431679e+000	69	13	2.361455e+000	0	0	0	0	0	0	50.0975	1	1	45.4864	13.2
DATA	426	6	16	0	0	ASCRP3007151	ASCRP3007151	10312.5	258.986	1.734342e+002	1.737585e+001	183	15	4.493611e+000	0	0	0	0	0	0	163.452	1	1	48.5334	14.5313
DATA	427	6	17	0	0	ASCRP3008116	ASCRP3008116	10338	259.118	1.803242e+001	2.091089e+000	35	14	6.321522e+000	0	0	0	0	0	0	17.0317	1	1	46.8651	15.5357
DATA	428	6	18	0	0	ASCRP3001726	ASCRP3001726	10363.3	258.781	8.303323e+002	8.303995e+001	783	16	4.266003e+000	0	0	0	0	0	0	786.004	1	1	48.2044	16.4146
DATA	429	6	19	0	0	ASCRP3003897	ASCRP3003897	10388.9	259.028	7.563822e+001	7.636884e+000	86.5	16	3.929419e+000	0	0	0	0	0	0	71.7736	1	1	46.8651	15.8286
DATA	430	6	20	0	0	ASCRP3012026	ASCRP3012026	10414.2	258.897	2.032403e+002	2.035120e+001	199.5	15	2.953471e+000	0	0	0	0	0	0	193.328	1	1	46.5243	15.0333
DATA	431	6	21	0	0	ASCRP3008382	ASCRP3008382	10439.4	258.773	2.695985e+001	2.892742e+000	44	16.5	5.212927e+000	0	0	0	0	0	0	25.7097	1	1	49.1849	17.2857
DATA	432	6	22	0	0	ASCRP3004610	ASCRP3004610	10465.1	258.704	4.876606e+001	4.987495e+000	65	15	5.723352e+000	0	0	0	0	0	0	46.6278	1	1	47.2035	15.5135
DATA	433	6	23	0	0	ASCRP3006158	ASCRP3006158	10490.4	258.573	7.577600e+004	7.577600e+003	73090.5	19	5.923278e+000	0	0	0	0	1	0	72646.9	1	1	57.5363	19.0909
DATA	434	6	24	0	0	ASCRP3007607	ASCRP3007607	10515.5	258.675	7.130693e+001	7.206173e+000	89.5	14	4.975301e+000	0	0	0	0	0	0	68.547	1	1	50.7771	14.6667
DATA	435	6	25	0	0	ASCRP3000597	ASCRP3000597	10541.2	258.775	8.881250e+001	8.941626e+000	104.5	13.5	4.437725e+000	0	0	0	0	0	0	85.6156	1	1	46.8651	14.0588
DATA	436	6	26	0	0	ASCRP3013261	ASCRP3013261	10566.5	258.614	2.973640e+002	2.975439e+001	306	15	3.860350e+000	0	0	0	0	0	0	287.457	1	1	47.5395	14.8333
DATA	437	6	27	0	0	ASCRP3000250	ASCRP3000250	10591.7	258.627	2.306609e+002	2.308915e+001	244	16	4.769299e+000	0	0	0	0	0	0	223.604	1	1	49.1849	16.3939
DATA	438	6	28	0	0	A_23_P70328	NM_018132	10617.1	258.343	5.889101e+001	5.978262e+000	76	14.5	4.667005e+000	0	0	0	0	0	0	57.251	1	1	45.835	14.9474
DATA	439	6	29	0	0	ASCRP3007488	ASCRP3007488	10642.7	258.548	2.444643e+002	2.446794e+001	257.5	14	4.475157e+000	0	0	0	0	0	0	238.339	1	1	51.7088	14.027
DATA	440	6	30	0	0	ASCRP3005012	ASCRP3005012	10668.5	257.97	9.755616e+000	1.413422e+000	30	15	4.860188e+000	0	0	0	0	0	0	9.53851	1	1	46.1809	14.9167
DATA	441	6	31	0	0	ASCRP3002415	ASCRP3002415	10693.7	258.507	2.514782e+002	2.516849e+001	263	17	2.775901e+000	0	0	0	0	0	0	246.578	1	1	49.1849	17.0909
DATA	442	6	32	0	0	ASCRP3009953	ASCRP3009953	10719.1	258.597	2.910411e+001	3.082985e+000	47	15	4.039323e+000	0	0	0	0	0	0	28.6174	1	1	48.2044	14.871
DATA	443	6	33	0	0	AS_circRNA_control215	AS_circRNA_control215	10744.5	258.5	5.670311e+002	5.671217e+001	573	15	4.161044e+000	0	0	0	0	0	0	559.108	1	1	50.4627	14.7429
DATA	444	6	34	0	0	ASCRP3008374	ASCRP3008374	10769.4	258.507	5.405202e+001	5.499017e+000	72	14	4.309739e+000	0	0	0	0	0	0	53.4414	1	1	47.8731	14.4231
DATA	445	6	35	0	0	ASCRP3004395	ASCRP3004395	10795.2	258.622	8.393470e+002	8.394076e+001	838	17	4.699211e+000	0	0	0	0	0	0	832.161	1	1	51.0895	16.973
DATA	446	6	36	0	0	ASCRP3003479	ASCRP3003479	10820.5	258.296	1.518680e+002	1.522008e+001	173	16.5	3.708825e+000	0	0	0	0	0	0	150.971	1	1	47.8731	16.3462
DATA	447	6	37	0	0	ASCRP3013284	ASCRP3013284	10845.8	258.38	1.219275e+002	1.223396e+001	141	15	4.057649e+000	0	0	0	0	0	0	121.525	1	1	47.5395	14.7419
DATA	448	6	38	0	0	ASCRP3012532	ASCRP3012532	10871.2	258.392	4.576281e+002	4.577375e+001	464	14	4.292762e+000	0	0	0	0	0	0	457.294	1	1	49.1849	15.2353
DATA	449	6	39	0	0	ASCRP3010501	ASCRP3010501	10896.6	257.901	8.278355e+001	8.338320e+000	103	17	4.890056e+000	0	0	0	0	0	0	82.9322	1	1	47.8731	17.1333
DATA	450	6	40	0	0	ASCRP3006152	ASCRP3006152	10921.9	258.014	2.094916e+002	2.097281e+001	226	16.5	3.882705e+000	0	0	0	0	0	0	210.381	1	1	46.8651	16.1944
DATA	451	6	41	0	0	ASCRP3012076	ASCRP3012076	10947.4	258.36	2.722853e+002	2.724664e+001	293	15	4.411385e+000	0	0	0	0	0	0	274.096	1	1	48.8603	14.1429
DATA	452	6	42	0	0	ASCRP3003461	ASCRP3003461	10972.8	258.091	7.526957e+002	7.527609e+001	767.5	16	4.072101e+000	0	0	0	0	0	0	759.463	1	1	46.1809	15.7143
DATA	453	6	43	0	0	ASCRP3008179	ASCRP3008179	10998.3	258.194	6.925985e+001	6.996223e+000	89.5	15	5.148507e+000	0	0	0	0	0	0	70.0395	1	1	47.5395	15.7407
DATA	454	6	44	0	0	ASCRP3009749	ASCRP3009749	11023.7	258.224	2.837427e+002	2.839142e+001	303.5	16.5	3.895867e+000	0	0	0	0	0	0	287.554	1	1	45.835	16.2778
DATA	455	6	45	0	0	ASCRP3007384	ASCRP3007384	11048.9	258.234	3.410438e+001	3.549756e+000	55	15.5	3.914667e+000	0	0	0	0	0	0	34.6335	1	1	45.835	15.7308
DATA	456	6	46	0	0	ASCRP3007816	ASCRP3007816	11074.4	258.028	2.757381e+002	2.759131e+001	297	15	4.830884e+000	0	0	0	0	0	0	280.578	1	1	48.2044	14.8621
DATA	457	6	47	0	0	ASCRP3010657	ASCRP3010657	11099.9	258.065	2.670181e+004	2.670181e+003	27161	17	4.031924e+000	0	0	0	0	0	0	27222.1	1	1	54.4085	17.1111
DATA	458	6	48	0	0	ASCRP3002785	ASCRP3002785	11125.1	258.026	6.184588e+002	6.185363e+001	648	15.5	5.223497e+000	0	0	0	0	0	0	631.638	1	1	48.5334	15.9722
DATA	459	6	49	0	0	Negative035	Negative035	11150.9	258.185	1.398045e+001	1.705851e+000	33	14.5	5.045250e+000	0	0	0	0	0	0	14.3031	1	1	45.835	16
DATA	461	6	51	0	0	ASCRP3002064	ASCRP3002064	11201.4	258.028	2.335401e+002	2.337433e+001	262	15.5	3.882534e+000	0	0	0	0	0	0	239.676	1	1	48.2044	15.5
DATA	462	6	52	0	0	ASCRP3006680	ASCRP3006680	11226.7	258.014	6.697386e+001	6.767699e+000	88	15	3.994454e+000	0	0	0	0	0	0	68.8307	1	1	47.2035	15.2069
DATA	464	6	54	66	-1	(-)3xSLv1	NegativeControl	11277.5	258	9.866110e-001	9.705546e-001	20	14	2.497075e+000	0	0	0	0	0	0	-0.886053	0	0	65	14.3462
DATA	465	6	55	0	0	ASCRP3001211	ASCRP3001211	11303.1	258.015	2.138243e+001	2.347751e+000	42.5	14	4.298732e+000	0	0	0	0	0	0	22.056	1	1	46.8651	14.6429
DATA	466	6	56	1028	1	(+)E1A_r60_a135	E1A_r60_a135	11328.5	258	9.844936e-001	9.724812e-001	20.5	16	5.895018e+000	0	0	0	0	0	0	0.910885	0	0	54.1152	16.4138
DATA	467	6	57	0	0	ASCRP3013572	ASCRP3013572	11353.9	258.109	1.512606e+002	1.515698e+001	174	15	4.529153e+000	0	0	0	0	0	0	156.327	1	1	45.835	14.9286
DATA	468	6	58	0	0	ASCRP3013425	ASCRP3013425	11379.3	257.882	4.994825e+003	4.994834e+002	5169	15	5.100502e+000	0	0	0	0	0	0	5166.47	1	1	48.8603	15.7188
DATA	469	6	59	0	0	ASCRP3010169	ASCRP3010169	11404.6	257.849	2.025527e+001	2.244117e+000	40.5	14	3.395520e+000	0	0	0	0	0	0	20.9666	1	1	48.5334	13.6207
DATA	470	6	60	0	0	ASCRP3012806	ASCRP3012806	11429.8	258.217	4.156449e+001	4.267114e+000	61.5	16	4.089417e+000	0	0	0	0	0	0	43.0497	1	1	46.1809	16.16
DATA	471	6	61	0	1	RC6	RC6	11455.5	258	9.809248e-001	9.649610e-001	19	15	4.100042e+000	0	0	0	0	0	0	-0.358873	0	0	54.1152	14.8966
DATA	472	6	62	0	0	ASCRP3003258	ASCRP3003258	11480.8	258.029	1.745022e+002	1.747685e+001	202	16	4.207410e+000	0	0	0	0	0	0	180.918	1	1	46.8651	15.2333
DATA	473	6	63	0	0	ASCRP3012921	ASCRP3012921	11506.3	258	6.444550e+002	6.445271e+001	688	15	3.991927e+000	0	0	0	0	0	0	668.387	1	1	49.1849	14.75
DATA	474	6	64	0	0	ASCRP3008082	ASCRP3008082	11531.6	257.761	3.131659e+002	3.133142e+001	343	16	5.341998e+000	0	0	0	0	0	0	324.888	1	1	46.5243	17.4138
DATA	475	6	65	0	0	ASCRP3012236	ASCRP3012236	11557	257.545	2.342263e+002	2.344245e+001	259	17	5.384204e+000	0	0	0	0	0	0	243.043	1	1	55.8519	17.9
DATA	476	6	66	0	0	ASCRP3011165	ASCRP3011165	11582.2	258.154	1.367823e+002	1.371214e+001	162	13	4.597802e+000	0	0	0	0	0	0	141.937	1	1	45.835	13.8387
DATA	477	6	67	0	0	ASCRP3006241	ASCRP3006241	11607.7	257.5	2.235268e+004	2.235268e+003	22721	15	5.857997e+000	0	0	0	0	0	0	23197	1	1	57.5363	16.871
DATA	478	6	68	0	0	ASCRP3004539	ASCRP3004539	11633.1	257.851	1.242286e+002	1.246018e+001	151	16	5.652606e+000	0	0	0	0	0	0	128.91	1	1	47.5395	16.7838
DATA	479	6	69	0	0	ASCRP3009818	ASCRP3009818	11658.6	257.573	1.435502e+002	1.438734e+001	168	15.5	4.224536e+000	0	0	0	0	0	0	148.946	1	1	57.5363	15.1765
DATA	480	6	70	0	0	ASCRP3005749	ASCRP3005749	11684.1	257.5	1.025437e+002	1.029957e+001	126	15	5.252726e+000	0	0	0	0	0	0	106.379	1	1	56.9804	14.6552
DATA	481	6	71	0	0	ASCRP3004534	ASCRP3004534	11709.3	257.535	7.778051e+001	7.837584e+000	100	15	4.190363e+000	0	0	0	0	0	0	80.6695	1	1	47.8731	15.3226
DATA	483	6	73	0	0	ASCRP3006354	ASCRP3006354	11760.3	257.5	5.364884e+004	5.364884e+003	55315	15	5.081698e+000	0	0	0	0	0	0	55605.2	1	1	57.5363	15.9032
DATA	484	6	74	0	0	ASCRP3003951	ASCRP3003951	11785.5	257.411	1.642990e+002	1.645822e+001	188	19	3.385910e+000	0	0	0	0	0	0	170.225	1	1	48.5334	17.8148
DATA	485	6	75	0	0	ASCRP3005233	ASCRP3005233	11810.9	257.319	7.516172e+001	7.577943e+000	99	17	6.046382e+000	0	0	0	0	0	0	77.8394	1	1	46.5243	16.8889
DATA	486	6	76	0	0	ASCRP3011836	ASCRP3011836	11836.4	257.48	1.766091e+002	1.768731e+001	203	15.5	4.576803e+000	0	0	0	0	0	0	182.813	1	1	49.1849	15.1333
DATA	487	6	77	0	0	ASCRP3007860	ASCRP3007860	11861.8	257.351	4.770727e+002	4.771706e+001	518	15.5	4.375709e+000	0	0	0	0	0	0	493.594	1	1	48.8603	15.9643
DATA	488	6	78	0	0	ASCRP3007964	ASCRP3007964	11887.2	257.521	4.589790e+002	4.590809e+001	498	16	4.291377e+000	0	0	0	0	0	0	474.625	1	1	48.2044	15.973
DATA	489	6	79	0	0	Negative043	Negative043	11912.6	257.427	9.835364e-001	9.675302e-001	18.5	15	4.613110e+000	0	0	0	0	0	0	-0.27934	0	0	57.5363	15.069
DATA	490	6	80	0	0	ASCRP3013475	ASCRP3013475	11938	257.455	1.906140e+001	2.137866e+000	38	15.5	4.678638e+000	0	0	0	0	0	0	19.6907	1	1	55.8519	15.2
DATA	491	6	81	0	0	A_23_P58321	NM_001237	11963.5	257.296	5.261295e+001	5.349699e+000	74.5	14	4.188277e+000	0	0	0	0	0	0	54.3223	1	1	47.8731	14.6667
DATA	492	6	82	66	1	DarkCorner	DarkCorner	11988.6	257.427	9.850575e-001	9.690265e-001	19	15	4.348018e+000	0	0	0	0	0	0	-1.1455	0	0	57.5363	15
DATA	493	7	1	0	0	ASCRP3003466	ASCRP3003466	9918.75	266.627	1.418426e+002	1.422456e+001	149	15	4.238434e+000	0	0	0	0	0	0	132.573	1	1	49.1849	15.3662
DATA	494	7	2	0	0	ASCRP3001579	ASCRP3001579	9944.37	266.398	2.227576e+002	2.230151e+001	216	14.5	4.042990e+000	0	0	0	0	0	0	207.92	1	1	51.7088	15.0938
DATA	495	7	3	0	0	ASCRP3009846	ASCRP3009846	9969.73	266.418	3.239257e+002	3.241032e+001	308.5	15.5	3.878732e+000	0	0	0	0	0	0	302.056	1	1	50.7771	15.4706
DATA	496	7	4	0	0	ASCRP3011084	ASCRP3011084	9994.97	266.556	4.500238e+001	4.626409e+000	59	16	3.662155e+000	0	0	0	0	0	0	41.9372	1	1	43.7019	15.8214
DATA	497	7	5	0	0	ASCRP3007268	ASCRP3007268	10020.5	266.377	1.928526e+002	1.931512e+001	199	15	4.157441e+000	0	0	0	0	0	0	179.647	1	1	46.8651	15.4412
DATA	498	7	6	1028	1	(+)E1A_r60_1	E1A_r60_1	10045.8	266.357	9.637385e+000	1.442713e+000	27	15	3.373449e+000	0	0	0	0	0	0	8.97665	1	1	46.8651	15.1389
DATA	499	7	7	0	0	ASCRP3007661	ASCRP3007661	10071.3	266.324	1.434147e+002	1.438158e+001	149.5	16	1.999547e+000	0	0	0	0	0	0	133.606	1	1	47.5395	15.5417
DATA	500	7	8	0	0	ASCRP3010087	ASCRP3010087	10096.5	266.174	1.168798e+002	1.173712e+001	129.5	15	4.153018e+000	0	0	0	0	0	0	108.93	1	1	47.2035	15.9512
DATA	501	7	9	0	1	RC5	RC5	10122.5	266	1.090006e+000	1.072267e+000	19	15	4.056589e+000	0	0	0	0	0	0	-0.703099	0	0	54.1152	15.4516
DATA	502	7	10	0	0	ASCRP3002720	ASCRP3002720	10147.7	266.085	2.119052e+002	2.121759e+001	217	17	4.334249e+000	0	0	0	0	0	0	197.801	1	1	49.8279	16
DATA	503	7	11	0	0	ASCRP3010599	ASCRP3010599	10173.2	266.371	5.379996e+001	5.485386e+000	68	14.5	3.853373e+000	0	0	0	0	0	0	50.2759	1	1	44.0646	15
DATA	504	7	12	0	0	Negative020	Negative020	10198.5	266	1.086439e+000	1.068758e+000	19.5	17	3.271652e+000	0	0	0	0	0	0	-0.0120748	0	0	65	16.3704
DATA	505	7	13	0	0	ASCRP3000316	ASCRP3000316	10223.5	266.12	1.481723e+002	1.485561e+001	156	14	3.355452e+000	0	0	0	0	0	0	138.842	1	1	48.8603	14.7083
DATA	506	7	14	0	0	ASCRP3000162	ASCRP3000162	10249.1	266.211	9.371969e+001	9.432335e+000	104	14	3.559970e+000	0	0	0	0	0	0	87.9648	1	1	47.2035	14.6875
DATA	507	7	15	0	0	ASCRP3010653	ASCRP3010653	10274.3	266.31	4.164422e+001	4.298080e+000	60	14	2.643578e+000	0	0	0	0	0	0	39.1568	1	1	46.8651	13.6667
DATA	508	7	16	0	1	RC7	RC7	10300	266	1.079028e+000	1.062157e+000	20	14	3.744520e+000	0	0	0	0	0	0	0.360514	0	0	54.9904	14.9167
DATA	509	7	17	0	0	ASCRP3002883	ASCRP3002883	10325.2	266.194	7.384342e+001	7.459931e+000	88	14	4.444236e+000	0	0	0	0	0	0	69.7115	1	1	47.5395	14.4138
DATA	510	7	18	0	0	ASCRP3005042	ASCRP3005042	10350.5	266.079	7.909473e+001	7.979785e+000	90.5	16	4.300722e+000	0	0	0	0	0	0	74.831	1	1	43.7019	16.3939
DATA	511	7	19	0	0	ASCRP3003000	ASCRP3003000	10376	266.203	1.165104e+002	1.169867e+001	128	16	4.196437e+000	0	0	0	0	0	0	110.485	1	1	46.8651	16.5143
DATA	512	7	20	0	0	ASCRP3002488	ASCRP3002488	10401.7	266.029	3.850155e+003	3.850169e+002	3630	15	4.181768e+000	0	0	0	0	0	0	3659.84	1	1	46.1809	14.5556
DATA	513	7	21	0	0	ASCRP3006327	ASCRP3006327	10426.9	265.935	2.927265e+002	2.929146e+001	287	15.5	3.810004e+000	0	0	0	0	0	0	278.94	1	1	54.4085	16
DATA	514	7	22	0	0	ASCRP3008834	ASCRP3008834	10452.5	266	4.869607e+001	4.980834e+000	63	16.5	8.004955e+000	0	0	0	0	0	0	46.5224	1	1	54.1152	17.7
DATA	515	7	23	0	0	ASCRP3004919	ASCRP3004919	10477.5	266	1.814487e+002	1.817488e+001	190	18	5.028000e+000	0	0	0	0	0	0	173.796	1	1	48.5334	17.6757
DATA	516	7	24	0	0	ASCRP3013486	ASCRP3013486	10503.2	265.855	2.919381e+002	2.921237e+001	299	18	5.312877e+000	0	0	0	0	0	0	280.382	1	1	46.1809	17.32
DATA	517	7	25	0	0	ASCRP3009687	ASCRP3009687	10528.6	266	3.463557e+001	3.615864e+000	53.5	14.5	4.971644e+000	0	0	0	0	0	0	33.3552	1	1	49.1849	14.8
DATA	518	7	26	0	0	ASCRP3004414	ASCRP3004414	10554.1	265.789	1.419112e+002	1.422886e+001	152.5	14	3.830586e+000	0	0	0	0	0	0	137.042	1	1	49.1849	14.3125
DATA	519	7	27	0	0	ASCRP3005643	ASCRP3005643	10579.5	266.052	3.292840e+001	3.450963e+000	50.5	16	4.090898e+000	0	0	0	0	0	0	31.8875	1	1	49.5074	16.0714
DATA	520	7	28	0	0	ASCRP3012039	ASCRP3012039	10605	265.855	4.644992e+001	4.757768e+000	66	16	4.966914e+000	0	0	0	0	0	0	45.1076	1	1	48.2044	15.7647
DATA	521	7	29	0	0	ASCRP3009085	ASCRP3009085	10630	265.822	1.375563e+002	1.379391e+001	150.5	14	4.741827e+000	0	0	0	0	0	0	133.951	1	1	46.8651	14.5278
DATA	522	7	30	0	0	ASCRP3007120	ASCRP3007120	10655.2	265.845	2.725493e+001	2.911527e+000	47	16	4.882715e+000	0	0	0	0	0	0	26.6148	1	1	47.5395	15.8182
DATA	523	7	31	0	0	ASCRP3012974	ASCRP3012974	10681	265.676	8.849562e+001	8.908281e+000	107	16	5.384042e+000	0	0	0	0	0	0	86.6637	1	1	49.1849	15.6579
DATA	524	7	32	0	0	ASCRP3002755	ASCRP3002755	10706.3	266.029	1.434030e+002	1.437641e+001	161	17	3.469649e+000	0	0	0	0	0	0	140.825	1	1	46.1809	16.9615
DATA	525	7	33	0	0	Negative008	Negative008	10731.8	266.212	1.120101e+002	1.124694e+001	128.5	15	3.929299e+000	0	0	0	0	0	0	110.303	1	1	45.835	14.7576
DATA	526	7	34	0	0	ASCRP3008861	ASCRP3008861	10757.2	265.571	5.816033e+001	5.903540e+000	76	13.5	5.509431e+000	0	0	0	0	0	0	57.4314	1	1	49.5074	15.0313
DATA	527	7	35	0	0	ASCRP3006978	ASCRP3006978	10782.5	265.5	2.259362e+004	2.259363e+003	22229	16	5.059219e+000	0	0	0	0	0	0	22370.7	1	1	57.5363	17.0645
DATA	528	7	36	0	0	ASCRP3009035	ASCRP3009035	10807.9	265.5	9.671090e+001	9.723404e+000	117.5	16	4.146044e+000	0	0	0	0	0	0	96.0126	1	1	56.9804	16.1944
DATA	529	7	37	0	0	ASCRP3013294	ASCRP3013294	10833.3	266.041	1.111165e+001	1.497989e+000	30	16	3.366014e+000	0	0	0	0	0	0	11.0604	1	1	49.1849	15.4828
DATA	530	7	38	0	0	ASCRP3012311	ASCRP3012311	10858.5	265.722	1.703743e+002	1.706688e+001	188	13	3.941235e+000	0	0	0	0	0	0	170.022	1	1	48.2044	14
DATA	531	7	39	0	0	ASCRP3007531	ASCRP3007531	10884	265.649	6.660970e+001	6.735548e+000	83	15	4.520366e+000	0	0	0	0	0	0	66.6402	1	1	49.1849	16.3939
DATA	532	7	40	0	0	ASCRP3010531	ASCRP3010531	10909.3	265.662	8.067733e+001	8.129116e+000	103	17	4.570782e+000	0	0	0	0	0	0	80.912	1	1	48.5334	16.7273
DATA	533	7	41	0	0	ASCRP3002344	ASCRP3002344	10934.8	265.907	8.392867e+001	8.451608e+000	100.5	15.5	4.207808e+000	0	0	0	0	0	0	84.3742	1	1	48.5334	15.8125
DATA	534	7	42	0	0	ASCRP3003361	ASCRP3003361	10960.4	265.662	4.241365e+001	4.355917e+000	60	15.5	4.559280e+000	0	0	0	0	0	0	42.7389	1	1	48.5334	14.25
DATA	535	7	43	0	0	ASCRP3005946	ASCRP3005946	10985.7	265.224	1.530513e+001	1.822881e+000	34.5	15	4.198135e+000	0	0	0	0	0	0	15.4572	1	1	49.5074	15.9286
DATA	536	7	44	0	0	ASCRP3010693	ASCRP3010693	11011	265.598	1.917453e+001	2.157046e+000	39.5	17	5.109169e+000	0	0	0	0	0	0	19.4066	1	1	51.0895	16.7027
DATA	537	7	45	0	0	ASCRP3004642	ASCRP3004642	11036.8	265.632	6.588890e+001	6.662250e+000	87.5	15.5	4.142619e+000	0	0	0	0	0	0	66.8276	1	1	49.5074	15.5
DATA	538	7	46	0	0	ASCRP3007273	ASCRP3007273	11061.6	265.427	4.680101e+001	4.782431e+000	62	15	4.757666e+000	0	0	0	0	0	0	47.5608	1	1	57.5363	14.6538
DATA	539	7	47	0	0	ASCRP3004075	ASCRP3004075	11087.3	265.545	1.301283e+002	1.304984e+001	156	17	4.170853e+000	0	0	0	0	0	0	132.497	1	1	41.4593	17.3704
DATA	540	7	48	0	0	ASCRP3001755	ASCRP3001755	11112.5	265	2.729591e+002	2.731351e+001	292	18	4.810364e+000	0	0	0	0	0	0	278.436	1	1	54.1152	17.7037
DATA	541	7	49	0	0	ASCRP3002338	ASCRP3002338	11138.1	265.135	1.246797e+002	1.250632e+001	148	16	4.855417e+000	0	0	0	0	0	0	127.403	1	1	47.8731	16.6216
DATA	542	7	50	0	0	ASCRP3007961	ASCRP3007961	11163.4	265.646	1.387395e+001	1.696911e+000	34	15	4.279347e+000	0	0	0	0	0	0	14.1997	1	1	44.4243	15.7931
DATA	543	7	51	0	0	ASCRP3006901	ASCRP3006901	11188.9	265.313	1.148386e+002	1.152522e+001	135	16	4.269996e+000	0	0	0	0	0	0	117.719	1	1	45.835	15.6563
DATA	544	7	52	0	0	ASCRP3006849	ASCRP3006849	11214.5	265.329	3.745174e+001	3.869785e+000	57	17	4.257820e+000	0	0	0	0	0	0	38.4469	1	1	47.2035	16.0645
DATA	545	7	53	1028	1	(+)E1A_r60_a107	E1A_r60_a107	11239.7	265	2.011186e+001	2.234098e+000	40	16.5	4.861440e+000	0	0	0	0	0	0	20.6743	1	1	47.2035	15.8214
DATA	546	7	54	0	0	ASCRP3002219	ASCRP3002219	11265	265.203	8.246462e+001	8.303502e+000	104.5	16	4.962765e+000	0	0	0	0	0	0	84.8751	1	1	46.8651	16.375
DATA	547	7	55	0	0	ASCRP3003024	ASCRP3003024	11290.5	265.099	6.875866e+002	6.876551e+001	730	14	4.048123e+000	0	0	0	0	0	0	708.507	1	1	49.8279	15.1111
DATA	548	7	56	0	0	ASCRP3002138	ASCRP3002138	11316.1	265.077	3.841014e+002	3.842237e+001	418	16	4.364923e+000	0	0	0	0	0	0	396.208	1	1	49.1849	15.0541
DATA	549	7	57	0	0	ASCRP3004191	ASCRP3004191	11341.2	265	4.557627e+001	4.659400e+000	66	16	5.004944e+000	0	0	0	0	0	0	47.0573	1	1	46.8651	16.129
DATA	550	7	58	0	0	ASCRP3002496	ASCRP3002496	11366.8	265.194	5.113586e+001	5.204346e+000	75	14.5	4.172157e+000	0	0	0	0	0	0	52.8422	1	1	47.5395	14.8
DATA	551	7	59	0	0	ASCRP3007089	ASCRP3007089	11392	265.041	3.035518e+002	3.037058e+001	336	15.5	4.337890e+000	0	0	0	0	0	0	313.921	1	1	46.8651	16.0294
DATA	552	7	60	0	0	ASCRP3003304	ASCRP3003304	11417.6	265.1	6.652412e+001	6.722230e+000	87	14.5	5.211911e+000	0	0	0	0	0	0	68.8421	1	1	47.5395	15.1429
DATA	553	7	61	0	0	Negative016	Negative016	11442.5	265.227	2.944129e+002	2.945713e+001	318.5	16	4.527523e+000	0	0	0	0	0	0	304.839	1	1	48.5334	15.5385
DATA	554	7	62	0	0	ASCRP3010218	ASCRP3010218	11468.5	264.986	2.700960e+001	2.868276e+000	49	15	4.098171e+000	0	0	0	0	0	0	27.9802	1	1	48.5334	15.4118
DATA	555	7	63	0	0	ASCRP3009868	ASCRP3009868	11493.6	265	1.193544e+002	1.197438e+001	141	15.5	3.330974e+000	0	0	0	0	0	0	123.691	1	1	48.5334	15.1538
DATA	556	7	64	0	0	ASCRP3010674	ASCRP3010674	11519.2	265	3.714704e+002	3.715956e+001	400	16	3.604955e+000	0	0	0	0	0	0	385.083	1	1	46.8651	16.9355
DATA	557	7	65	0	0	ASCRP3003450	ASCRP3003450	11544.5	265	3.832158e+004	3.832158e+003	39207.5	19	5.170871e+000	0	0	0	0	0	0	39734.4	1	1	54.1152	18.8125
DATA	558	7	66	0	0	ASCRP3008202	ASCRP3008202	11569.9	265.192	5.644818e+001	5.726596e+000	74	16	4.134115e+000	0	0	0	0	0	0	58.536	1	1	47.5395	15.8182
DATA	559	7	67	0	0	ASCRP3000139	ASCRP3000139	11595.4	265.219	4.834806e+003	4.834816e+002	5005	15	4.440669e+000	0	0	0	0	0	0	5013.9	1	1	44.7812	14.9333
DATA	560	7	68	0	0	ASCRP3006137	ASCRP3006137	11620.5	265	1.418188e+002	1.421462e+001	166	16	5.754432e+000	0	0	0	0	0	0	147.072	1	1	54.1152	16.9722
DATA	561	7	69	0	0	ASCRP3005288	ASCRP3005288	11646	264.545	1.104156e+001	1.465975e+000	31	17	5.144631e+000	0	0	0	0	0	0	11.45	1	1	55.8519	15.6571
DATA	562	7	70	0	0	ASCRP3005672	ASCRP3005672	11671.5	264.697	2.285889e+001	2.481033e+000	44	16	5.108711e+000	0	0	0	0	0	0	23.7005	1	1	46.1809	15.0323
DATA	563	7	71	0	0	ASCRP3006973	ASCRP3006973	11696.6	265.129	9.999266e+001	1.004570e+001	124.5	16	4.839799e+000	0	0	0	0	0	0	103.648	1	1	46.8651	15.9032
DATA	564	7	72	0	0	ASCRP3011889	ASCRP3011889	11722	264.958	6.413650e+002	6.414376e+001	616	15	4.682706e+000	0	0	0	0	0	0	664.642	1	1	46.8651	15.3143
DATA	565	7	73	0	0	ASCRP3004116	ASCRP3004116	11747.6	264.573	7.408372e+000	1.216784e+000	28	15	4.610365e+000	0	0	0	0	0	0	7.67502	1	1	57.5363	14.4571
DATA	566	7	74	0	0	ASCRP3009596	ASCRP3009596	11773	264.545	2.171139e+002	2.173285e+001	243	17	5.496474e+000	0	0	0	0	0	0	224.846	1	1	55.8519	16.9706
DATA	567	7	75	0	0	ASCRP3000987	ASCRP3000987	11798.1	264.775	3.701561e+001	3.825538e+000	55	17	4.453090e+000	0	0	0	0	0	0	38.3177	1	1	46.8651	16.8158
DATA	568	7	76	0	0	ASCRP3006728	ASCRP3006728	11823.8	264.553	1.410323e+002	1.413630e+001	161.5	16	4.593013e+000	0	0	0	0	0	0	145.931	1	1	49.5074	15.5313
DATA	569	7	77	0	0	ASCRP3002500	ASCRP3002500	11849.3	265	4.443077e+002	4.444129e+001	479	15	4.337657e+000	0	0	0	0	0	0	459.507	1	1	45.4864	15.3793
DATA	570	7	78	0	0	ASCRP3003520	ASCRP3003520	11874.6	264.608	1.159308e+002	1.163337e+001	142	15	4.649011e+000	0	0	0	0	0	0	119.843	1	1	49.1849	15.4483
DATA	571	7	79	0	0	ASCRP3012028	ASCRP3012028	11899.8	264.638	9.457290e+001	9.506684e+000	118	15.5	4.464587e+000	0	0	0	0	0	0	97.7154	1	1	46.8651	15.6944
DATA	572	7	80	0	0	ASCRP3010125	ASCRP3010125	11925.3	264.618	2.080830e+002	2.083082e+001	234	16.5	4.551416e+000	0	0	0	0	0	0	214.889	1	1	46.5243	16.3462
DATA	573	7	81	0	0	ASCRP3009549	ASCRP3009549	11950.7	264.778	9.245934e+002	9.246441e+001	961	16	4.173167e+000	0	0	0	0	0	0	954.342	1	1	47.5395	16.4375
DATA	574	7	82	0	0	ASCRP3007793	ASCRP3007793	11976.1	264.761	3.463267e+002	3.464624e+001	378.5	13	3.992324e+000	0	0	0	0	0	0	357.295	1	1	46.8651	13.8043
DATA	575	8	1	0	0	ASCRP3011536	ASCRP3011536	9931.5	274	8.834138e+001	8.898649e+000	100	14	3.302907e+000	0	0	0	0	0	0	82.5956	1	1	48.5334	14.2558
DATA	576	8	2	0	0	ASCRP3002027	ASCRP3002027	9957.21	274.039	1.779144e+001	2.076534e+000	35	15	4.558265e+000	0	0	0	0	0	0	16.6149	1	1	49.1849	15.2778
DATA	577	8	3	0	0	ASCRP3008166	ASCRP3008166	9982.14	274.014	5.446402e+001	5.550841e+000	70	16	3.913892e+000	0	0	0	0	0	0	50.8203	1	1	46.8651	16.1875
DATA	578	8	4	0	0	ASCRP3006103	ASCRP3006103	10007.4	273.973	1.123717e+002	1.128822e+001	119	18	4.142100e+000	0	0	0	0	0	0	104.797	1	1	48.5334	16.0968
DATA	579	8	5	0	0	ASCRP3006374	ASCRP3006374	10033.1	273.918	5.140264e+002	5.141383e+001	494	15	3.877633e+000	0	0	0	0	0	0	479.253	1	1	51.0895	15.2703
DATA	580	8	6	0	0	ASCRP3000518	ASCRP3000518	10058.8	273.811	1.323061e+002	1.327401e+001	138	15.5	3.700885e+000	0	0	0	0	0	0	123.357	1	1	48.5334	15.4
DATA	581	8	7	0	0	ASCRP3002080	ASCRP3002080	10083.2	274.403	6.222592e+001	6.314287e+000	75	15	3.530512e+000	0	0	0	0	0	0	58.0369	1	1	48.8603	15.2581
DATA	582	8	8	0	0	ASCRP3003808	ASCRP3003808	10109.3	274.324	1.886247e+002	1.889288e+001	198.5	15	5.178541e+000	0	0	0	0	0	0	176.019	1	1	47.5395	17.0294
DATA	583	8	9	0	0	ASCRP3005191	ASCRP3005191	10134.5	273.859	4.455191e+001	4.582085e+000	62	16	4.729796e+000	0	0	0	0	0	0	41.6031	1	1	47.8731	15.375
DATA	584	8	10	0	0	ASCRP3013121	ASCRP3013121	10160.2	273.913	4.304858e+001	4.435801e+000	60	17	4.421448e+000	0	0	0	0	0	0	40.2389	1	1	46.5243	16.2222
DATA	585	8	11	0	1	RC12	RC12	10185.6	273.573	1.086297e+000	1.068618e+000	18	17	4.149206e+000	0	0	0	0	0	0	-1.01105	0	0	65	15.8182
DATA	586	8	12	0	0	ASCRP3003784	ASCRP3003784	10211.3	273.5	4.038926e+001	4.177529e+000	54	17	3.655416e+000	0	0	0	0	0	0	37.8475	1	1	57.5363	17.5
DATA	587	8	13	0	0	ASCRP3013477	ASCRP3013477	10236.3	274.088	3.055718e+001	3.236153e+000	49	15	3.616569e+000	0	0	0	0	0	0	28.6789	1	1	45.835	15.2903
DATA	588	8	14	0	0	ASCRP3002643	ASCRP3002643	10261.7	273.958	4.486487e+001	4.610861e+000	60	14	3.045180e+000	0	0	0	0	0	0	42.1778	1	1	47.2035	14.8387
DATA	589	8	15	0	0	AS_circRNA_control214	AS_circRNA_control214	10287.1	273.611	1.139830e+002	1.144765e+001	126.5	14	3.722982e+000	0	0	0	0	0	0	107.349	1	1	48.2044	14.3684
DATA	590	8	16	0	0	ASCRP3002055	ASCRP3002055	10312.4	273.681	1.166543e+002	1.171346e+001	127	15	3.855767e+000	0	0	0	0	0	0	110.082	1	1	46.8651	15.6875
DATA	591	8	17	0	0	ASCRP3008346	ASCRP3008346	10337.7	273.462	3.474084e+001	3.631472e+000	52	16.5	5.116289e+000	0	0	0	0	0	0	32.8516	1	1	50.1463	15.7813
DATA	592	8	18	0	0	ASCRP3007112	ASCRP3007112	10363.3	273.507	2.845370e+002	2.847326e+001	291	15	4.438915e+000	0	0	0	0	0	0	269.664	1	1	47.8731	15.8056
DATA	593	8	19	0	0	Negative021	Negative021	10388.9	273.5	9.128534e+000	1.393368e+000	28	16	4.435439e+000	0	0	0	0	0	0	8.67156	1	1	56.9804	16.1613
DATA	594	8	20	0	0	ASCRP3007049	ASCRP3007049	10414.2	273.569	8.811967e+001	8.874325e+000	102.5	15	3.143981e+000	0	0	0	0	0	0	83.9094	1	1	47.8731	15.2692
DATA	595	8	21	0	0	ASCRP3006336	ASCRP3006336	10439.6	273.427	9.526704e+004	9.526704e+003	90856.5	16	5.713482e+000	0	0	0	0	0	0	90939.9	1	1	57.5363	16.4815
DATA	596	8	22	0	0	ASCRP3006748	ASCRP3006748	10465	273.375	4.446554e+001	4.567680e+000	62	15	6.337577e+000	0	0	0	0	0	0	42.5541	1	1	50.1463	15.6765
DATA	597	8	23	0	0	ASCRP3002706	ASCRP3002706	10490.5	273.5	5.625892e+001	5.721606e+000	72.5	18.5	4.747388e+000	0	0	0	0	0	0	53.9825	1	1	57.5363	17.9474
DATA	598	8	24	0	0	ASCRP3006281	ASCRP3006281	10515.7	273.5	1.883015e+001	2.150848e+000	36	13.5	4.529153e+000	0	0	0	0	0	0	18.1159	1	1	65	14.0714
DATA	599	8	25	0	0	ASCRP3010672	ASCRP3010672	10541.2	273.269	9.985338e+001	1.003900e+001	115.5	14	3.768892e+000	0	0	0	0	0	0	96.3267	1	1	46.1809	14.2727
DATA	600	8	26	0	0	ASCRP3001220	ASCRP3001220	10566.7	273.361	1.195232e+002	1.199694e+001	138.5	15	3.174856e+000	0	0	0	0	0	0	115.618	1	1	48.2044	14.5833
DATA	601	8	27	0	0	ASCRP3012013	ASCRP3012013	10591.6	273.547	6.934253e+001	7.010475e+000	88	15	4.887704e+000	0	0	0	0	0	0	67.2596	1	1	49.5074	14.8
DATA	602	8	28	0	0	ASCRP3003103	ASCRP3003103	10617.2	273.253	9.136767e+002	9.137345e+001	877.5	15.5	5.991081e+000	0	0	0	0	0	0	888.697	1	1	48.8603	15.4706
DATA	603	8	29	0	0	ASCRP3002116	ASCRP3002116	10642.8	273.205	1.808729e+002	1.811632e+001	197	15.5	4.929386e+000	0	0	0	0	0	0	176.42	1	1	49.1849	15.3333
DATA	604	8	30	0	0	ASCRP3001291	ASCRP3001291	10668.2	273.029	1.954800e+003	1.954827e+002	1926	15	4.602558e+000	0	0	0	0	0	0	1911.98	1	1	46.1809	15.0256
DATA	605	8	31	0	1	RC6	RC6	10693.5	273	1.036457e+000	1.019590e+000	17	18	2.888971e+000	0	0	0	0	0	0	-1.86233	0	0	54.1152	17.8846
DATA	606	8	32	0	0	ASCRP3004760	ASCRP3004760	10719.1	273.065	3.036479e+001	3.202190e+000	50	15	4.594385e+000	0	0	0	0	0	0	29.864	1	1	54.4085	15.4138
DATA	607	8	33	0	0	ASCRP3011137	ASCRP3011137	10744.5	273.435	4.839260e+001	4.944353e+000	63	15	4.761947e+000	0	0	0	0	0	0	47.7246	1	1	46.5243	14.6364
DATA	608	8	34	0	0	ASCRP3008561	ASCRP3008561	10769.7	273.262	2.349027e+002	2.351203e+001	254.5	17	6.464455e+000	0	0	0	0	0	0	232.28	1	1	45.1352	17.5926
DATA	609	8	35	0	0	ASCRP3013005	ASCRP3013005	10794.9	273.206	4.609445e+001	4.718508e+000	65	16	4.686473e+000	0	0	0	0	0	0	45.7001	1	1	46.1809	15.9143
DATA	610	8	36	0	0	ASCRP3003176	ASCRP3003176	10820.6	273.087	3.321251e+001	3.470254e+000	53	16	3.690466e+000	0	0	0	0	0	0	33.0157	1	1	46.5243	14.9667
DATA	611	8	37	0	0	ASCRP3002218	ASCRP3002218	10846	273	8.547346e+000	1.318086e+000	27	15	4.917139e+000	0	0	0	0	0	0	8.51852	1	1	54.9904	15.0588
DATA	612	8	38	0	0	ASCRP3007456	ASCRP3007456	10871.4	273.03	7.436329e+001	7.503380e+000	93	13.5	4.430982e+000	0	0	0	0	0	0	74.2992	1	1	45.835	15.1786
DATA	613	8	39	0	0	ASCRP3004516	ASCRP3004516	10896.6	273.027	1.237219e+002	1.241242e+001	143	17	4.780786e+000	0	0	0	0	0	0	123.916	1	1	48.5334	16.4516
DATA	614	8	40	0	0	ASCRP3001143	ASCRP3001143	10922.1	272.975	1.613123e+002	1.616195e+001	181	16	4.417706e+000	0	0	0	0	0	0	161.955	1	1	49.1849	16.871
DATA	615	8	41	0	0	ASCRP3010007	ASCRP3010007	10947.5	273	4.253359e+002	4.254520e+001	442	16	4.481046e+000	0	0	0	0	0	0	428.022	1	1	48.5334	15.8148
DATA	616	8	42	0	0	ASCRP3007455	ASCRP3007455	10972.9	273.099	8.075149e+001	8.135790e+000	101	15	3.886949e+000	0	0	0	0	0	0	81.4445	1	1	46.8651	14.4138
DATA	617	8	43	0	0	ASCRP3007885	ASCRP3007885	10998.4	273.013	2.142927e+002	2.145210e+001	239	17	5.226307e+000	0	0	0	0	0	0	216.605	1	1	49.1849	16.5429
DATA	618	8	44	0	0	ASCRP3012863	ASCRP3012863	11023.8	272.971	2.190462e+001	2.402663e+000	42.5	15	4.806411e+000	0	0	0	0	0	0	22.1875	1	1	46.8651	15.3889
DATA	619	8	45	0	0	ASCRP3000180	ASCRP3000180	11049.3	272.794	5.094878e+001	5.189269e+000	70.5	15	3.695391e+000	0	0	0	0	0	0	51.7111	1	1	46.1809	14.5484
DATA	620	8	46	0	0	Negative055	Negative055	11074.5	273	1.710277e+000	9.981424e-001	23	17	4.267510e+000	0	0	0	0	0	0	1.73918	1	0	54.1152	17.2857
DATA	621	8	47	0	0	ASCRP3008652	ASCRP3008652	11099.8	273.101	1.676622e+002	1.679492e+001	187	17	3.949918e+000	0	0	0	0	0	0	170.807	1	1	46.5243	16.75
DATA	622	8	48	0	0	ASCRP3001620	ASCRP3001620	11125.4	272.853	6.258547e+001	6.334786e+000	81	17.5	4.743792e+000	0	0	0	0	0	0	63.8728	1	1	46.5243	17.2647
DATA	623	8	49	0	0	ASCRP3011108	ASCRP3011108	11150.7	272.836	1.431823e+002	1.435161e+001	162.5	15.5	4.818728e+000	0	0	0	0	0	0	146.369	1	1	48.2044	16.8529
DATA	624	8	50	0	0	ASCRP3003869	ASCRP3003869	11176	272.921	7.184641e+002	7.185305e+001	744	16	4.743859e+000	0	0	0	0	0	0	735.597	1	1	45.4864	15.7143
DATA	625	8	51	0	0	ASCRP3001873	ASCRP3001873	11201.4	272.699	7.611534e+001	7.673760e+000	99	16	3.804651e+000	0	0	0	0	0	0	78.0461	1	1	48.5334	15.7586
DATA	626	8	52	0	0	ASCRP3010362	ASCRP3010362	11226.9	272.935	2.645649e+002	2.647441e+001	293	15	4.182400e+000	0	0	0	0	0	0	271.646	1	1	48.2044	15.6774
DATA	627	8	53	0	0	ASCRP3007656	ASCRP3007656	11252.2	273	1.948758e+003	1.948782e+002	2019.5	17	5.967440e+000	0	0	0	0	0	0	2003.45	1	1	45.4864	16.9
DATA	628	8	54	0	0	ASCRP3004329	ASCRP3004329	11277.5	273	8.442029e+002	8.442588e+001	869	15	3.684611e+000	0	0	0	0	0	0	868.912	1	1	48.5334	15.8276
DATA	629	8	55	0	0	ASCRP3010424	ASCRP3010424	11302.8	272.913	1.150798e+002	1.154883e+001	140	16	4.356576e+000	0	0	0	0	0	0	118.576	1	1	46.8651	15.6154
DATA	630	8	56	130	1	(+)eQC-40	EQC	11328.4	271.952	1.341276e+001	1.654967e+000	34	16	4.292481e+000	0	0	0	0	0	0	13.835	1	1	44.0646	15.4444
DATA	631	8	57	0	0	A_23_P128613	NM_024089	11353.9	272.5	3.540888e+001	3.670993e+000	55.5	15.5	4.973215e+000	0	0	0	1	0	0	36.5545	1	1	56.9804	15.9063
DATA	632	8	58	0	0	ASCRP3011437	ASCRP3011437	11379.3	272.587	6.206640e+002	6.207395e+001	671	16	4.041350e+000	0	0	0	0	0	0	641.247	1	1	48.8603	15.7586
DATA	633	8	59	0	0	Negative019	Negative019	11404.6	272.573	9.832314e-001	9.672300e-001	19.5	14	4.932508e+000	0	0	0	0	0	0	-0.0664066	0	0	57.5363	14.8438
DATA	634	8	60	0	0	ASCRP3009029	ASCRP3009029	11430.3	272.5	4.468699e+001	4.572051e+000	66	15	4.922476e+000	0	0	0	0	0	0	46.2295	1	1	57.5363	15.3333
DATA	635	8	61	0	0	ASCRP3006417	ASCRP3006417	11455.4	272.667	4.154758e+002	4.155881e+001	436.5	16	4.784777e+000	0	0	0	0	0	0	430.027	1	1	48.5334	15.5862
DATA	636	8	62	0	0	ASCRP3005275	ASCRP3005275	11480.9	272.347	3.135981e+001	3.281312e+000	48	14	3.518614e+000	0	0	0	0	0	0	32.4728	1	1	49.1849	14.7742
DATA	637	8	63	0	0	ASCRP3010730	ASCRP3010730	11506.5	273.015	6.236184e+001	6.310476e+000	85	15	2.975185e+000	0	0	0	0	0	0	64.5929	1	1	46.5243	15.1
DATA	638	8	64	0	0	ASCRP3005527	ASCRP3005527	11531.8	272.634	9.356599e+002	9.357097e+001	986.5	16	4.897102e+000	0	0	0	0	0	0	969.406	1	1	51.0895	16.8667
DATA	639	8	65	66	-1	(-)3xSLv1	NegativeControl	11557.1	272.5	9.809816e-001	9.650168e-001	20	16	5.177160e+000	0	0	0	0	0	0	-0.581678	0	0	56.9804	17.1842
DATA	640	8	66	0	0	A_23_P39682	NM_001079	11582.5	272.5	1.509979e+001	1.791962e+000	35	15	4.104548e+000	0	0	0	0	0	0	15.6486	1	1	57.5363	15.7742
DATA	641	8	67	0	0	ASCRP3008689	ASCRP3008689	11607.9	272.365	6.845545e+001	6.913214e+000	88	17	5.789620e+000	0	0	0	0	0	0	70.9453	1	1	51.7088	17.6552
DATA	642	8	68	0	0	ASCRP3004444	ASCRP3004444	11633.3	272.338	8.590104e+001	8.644133e+000	109	15	5.027187e+000	0	0	0	0	0	0	89.0206	1	1	46.1809	14.8718
DATA	643	8	69	0	0	ASCRP3010037	ASCRP3010037	11658.6	272.406	1.403850e+002	1.407163e+001	168.5	16.5	5.047257e+000	0	0	0	0	0	0	145.465	1	1	47.5395	15.5938
DATA	644	8	70	0	0	ASCRP3004856	ASCRP3004856	11684	272.229	4.079591e+001	4.192225e+000	63	16.5	5.149381e+000	0	0	0	0	0	0	42.2649	1	1	46.8651	16.5
DATA	645	8	71	0	0	ASCRP3012390	ASCRP3012390	11709.4	272.122	5.521958e+001	5.605725e+000	78	15	3.563555e+000	0	0	0	0	0	0	57.1947	1	1	48.5334	16.0323
DATA	646	8	72	0	0	ASCRP3003917	ASCRP3003917	11734.6	272.43	3.007258e+002	3.008808e+001	330.5	15	4.285406e+000	0	0	0	0	0	0	311.383	1	1	50.4627	14.4
DATA	647	8	73	0	0	ASCRP3012865	ASCRP3012865	11760.1	272.364	3.595547e+001	3.723076e+000	56	15	4.890390e+000	0	0	0	0	0	0	37.2173	1	1	45.4864	14.973
DATA	648	8	74	0	0	ASCRP3003471	ASCRP3003471	11785.5	272	3.449493e+000	1.026149e+000	24	16	4.260355e+000	0	0	0	0	0	0	3.56931	1	0	54.1152	15.9706
DATA	649	8	75	0	0	ASCRP3005090	ASCRP3005090	11810.8	272.03	2.688207e+001	2.856786e+000	48	17	5.640122e+000	0	0	0	0	0	0	27.8043	1	1	45.835	16.8049
DATA	650	8	76	0	0	ASCRP3002433	ASCRP3002433	11836.3	272.11	2.396166e+003	2.396185e+002	2519.5	15.5	5.215031e+000	0	0	0	0	0	0	2477.25	1	1	48.5334	15.9
DATA	651	8	77	1028	1	(+)E1A_r60_a135	E1A_r60_a135	11861.6	272.069	3.430227e+000	1.026710e+000	23	15	4.377361e+000	0	0	0	0	0	0	3.54467	1	0	53.8203	15.5
DATA	652	8	78	0	0	ASCRP3007406	ASCRP3007406	11887.2	272.171	4.570688e+001	4.672106e+000	67	17	4.971700e+000	0	0	0	0	0	0	47.2087	1	1	46.5243	17.0303
DATA	653	8	79	0	0	ASCRP3007326	ASCRP3007326	11912.5	272	1.557763e+001	1.834364e+000	33	17	4.406031e+000	0	0	0	0	0	0	16.0819	1	1	54.1152	16.4815
DATA	654	8	80	0	0	ASCRP3000513	ASCRP3000513	11937.7	272.098	4.454045e+002	4.455100e+001	470	17	4.852446e+000	0	0	0	0	0	0	459.599	1	1	49.8279	17.2903
DATA	655	8	81	0	0	ASCRP3011895	ASCRP3011895	11963.2	272.083	5.287831e+001	5.375987e+000	72	14	4.101215e+000	0	0	0	0	0	0	54.5376	1	1	46.8651	14.2941
DATA	656	8	82	0	0	ASCRP3006745	ASCRP3006745	11988.9	271.871	4.411695e+001	4.517076e+000	67	15	4.321464e+000	0	0	0	0	0	0	45.4808	1	1	46.8651	15.2115
DATA	657	9	1	0	0	ASCRP3005249	ASCRP3005249	9919	281	6.855056e+001	6.937722e+000	82	15	4.574956e+000	0	0	0	0	0	0	64.198	1	1	54.9904	15.7034
DATA	658	9	2	0	0	ASCRP3000898	ASCRP3000898	9944.63	281.284	2.400485e+001	2.627836e+000	41	15	4.274214e+000	0	0	0	0	0	0	22.4512	1	1	46.1809	15.7143
DATA	659	9	3	0	0	ASCRP3013539	ASCRP3013539	9969.86	281.197	9.664117e+001	9.723202e+000	105	16	3.581995e+000	0	0	0	0	0	0	90.2945	1	1	46.8651	16.3571
DATA	660	9	4	0	0	ASCRP3011218	ASCRP3011218	9995.22	281.134	7.939093e+001	8.011014e+000	95	16	3.854110e+000	0	0	0	0	0	0	74.1245	1	1	46.1809	15.6667
DATA	661	9	5	0	0	ASCRP3003085	ASCRP3003085	10020.8	281.194	1.429488e+002	1.433498e+001	151.5	17.5	4.174495e+000	0	0	0	0	0	0	133.412	1	1	47.5395	16.8438
DATA	662	9	6	0	0	ASCRP3006470	ASCRP3006470	10046.1	281.093	4.042111e+001	4.181752e+000	53	16	3.828299e+000	0	0	0	0	0	0	37.7192	1	1	47.5395	15.7692
DATA	663	9	7	0	0	ASCRP3012225	ASCRP3012225	10071.5	281	6.141593e+004	6.141593e+003	57527.5	15.5	4.980578e+000	0	0	0	0	0	0	57317.7	1	1	54.1152	16.3846
DATA	664	9	8	1028	1	(+)E1A_r60_a22	E1A_r60_a22	10096.8	281.125	2.164666e+001	2.415157e+000	38	15	3.474201e+000	0	0	0	0	0	0	20.2102	1	1	45.835	15.4848
DATA	665	9	9	0	0	ASCRP3013318	ASCRP3013318	10122.1	281.123	2.058931e+001	2.320559e+000	38	14	4.956461e+000	0	0	0	0	0	0	19.2348	1	1	46.1809	15.069
DATA	666	9	10	0	0	ASCRP3004906	ASCRP3004906	10147.4	281.114	5.753070e+001	5.851641e+000	71	14.5	4.629672e+000	0	0	0	0	0	0	53.7907	1	1	47.5395	14.7857
DATA	667	9	11	0	0	ASCRP3010890	ASCRP3010890	10173.2	280.873	5.487432e+001	5.590478e+000	68	15	4.655553e+000	0	0	0	0	0	0	51.3601	1	1	47.2035	15.2162
DATA	668	9	12	0	0	ASCRP3001525	ASCRP3001525	10198.4	280.573	1.031144e+003	1.031200e+002	906	17	3.694875e+000	0	0	0	0	0	0	966.264	1	1	57.5363	17.7714
DATA	669	9	13	0	0	ASCRP3003860	ASCRP3003860	10223.6	280.573	2.536213e+001	2.750997e+000	42.5	15	3.674235e+000	0	0	0	0	0	0	23.7997	1	1	57.5363	16
DATA	670	9	14	0	0	ASCRP3005466	ASCRP3005466	10249.3	280.833	4.006138e+001	4.145004e+000	57	15	3.678356e+000	0	0	0	0	0	0	37.6547	1	1	47.8731	15.5
DATA	671	9	15	0	0	ASCRP3012836	ASCRP3012836	10274.6	280.813	3.858702e+001	4.002199e+000	54.5	14	3.458340e+000	0	0	0	0	0	0	36.3316	1	1	45.1352	14.037
DATA	672	9	16	0	0	ASCRP3012025	ASCRP3012025	10299.8	281.265	1.813983e+002	1.817077e+001	196.5	15	3.620722e+000	0	0	0	0	0	0	171.121	1	1	46.1809	15.2647
DATA	673	9	17	0	0	ASCRP3001370	ASCRP3001370	10325.4	281.155	1.330728e+002	1.334926e+001	145	16.5	3.540245e+000	0	0	0	0	0	0	125.786	1	1	47.5395	16.5333
DATA	674	9	18	0	0	ASCRP3005313	ASCRP3005313	10351.1	281.031	2.227395e+002	2.229896e+001	228	16	4.614908e+000	0	0	0	0	0	0	210.994	1	1	46.8651	15.8438
DATA	675	9	19	0	0	ASCRP3004975	ASCRP3004975	10376.4	280.93	1.936213e+002	1.939076e+001	203.5	16	4.870914e+000	0	0	0	0	0	0	183.818	1	1	47.5395	16.875
DATA	676	9	20	0	0	CUST_15_PI418767722	NM_001614	10401.7	280.792	3.119079e+002	3.120849e+001	318	14	5.079455e+000	0	0	0	0	0	0	296.8	1	1	49.5074	15.0909
DATA	677	9	21	0	1	ETG10_13482	ETG10_13482	10427	280.545	1.641212e+000	1.061161e+000	22	17	4.386500e+000	0	0	0	0	0	0	1.56546	1	0	55.8519	17
DATA	678	9	22	0	0	Negative053	Negative053	10452.5	280.5	2.201088e+000	1.068692e+000	22	15.5	7.887436e+000	0	0	0	0	0	0	2.10473	1	0	57.5363	16.7143
DATA	679	9	23	0	0	ASCRP3007353	ASCRP3007353	10477.8	280.899	9.455061e+001	9.512426e+000	107	18	5.031341e+000	0	0	0	0	0	0	90.6435	1	1	46.5243	17.7576
DATA	680	9	24	0	0	ASCRP3007732	ASCRP3007732	10503.3	280.5	5.769606e+003	5.769615e+002	5430	17	5.067985e+000	0	0	0	0	0	0	5545.6	1	1	57.5363	17.1563
DATA	681	9	25	0	0	ASCRP3011061	ASCRP3011061	10528.7	280.709	2.308161e+002	2.310492e+001	240	16	4.846357e+000	0	0	0	0	0	0	222.445	1	1	50.7771	15.4444
DATA	682	9	26	0	0	ASCRP3013176	ASCRP3013176	10554.4	280.706	5.001171e+001	5.107108e+000	68	14	4.081701e+000	0	0	0	0	0	0	48.3291	1	1	46.5243	14.7188
DATA	683	9	27	0	0	ASCRP3009451	ASCRP3009451	10579.3	280.529	7.765935e+002	7.766621e+001	736.5	15	3.348212e+000	0	0	0	0	0	0	752.461	1	1	51.7088	15.1053
DATA	684	9	28	0	0	ASCRP3003044	ASCRP3003044	10604.7	280.662	3.333288e+002	3.334876e+001	326	16	5.874154e+000	0	0	0	0	0	0	323.855	1	1	48.5334	15.5455
DATA	685	9	29	0	0	ASCRP3006650	ASCRP3006650	10629.8	280.781	3.879865e+001	4.013350e+000	59	18	5.342690e+000	0	0	0	0	0	0	37.7984	1	1	45.1352	17.5172
DATA	686	9	30	0	0	ASCRP3000468	ASCRP3000468	10655.6	280.427	1.438186e+001	1.765270e+000	35	16.5	5.295925e+000	0	0	0	0	0	0	14.05	1	1	65	15.6944
DATA	687	9	31	0	0	ASCRP3011627	ASCRP3011627	10681.1	280.632	3.956857e+001	4.086411e+000	58	16	4.221394e+000	0	0	0	0	0	0	38.7622	1	1	46.5243	16.0571
DATA	688	9	32	0	0	ASCRP3008713	ASCRP3008713	10706.4	280.571	2.020202e+001	2.262217e+000	38	17	3.290027e+000	0	0	0	0	0	0	19.844	1	1	49.8279	17.0417
DATA	689	9	33	0	0	ASCRP3010472	ASCRP3010472	10731.6	280.356	7.726389e+001	7.792814e+000	97.5	13	4.624154e+000	0	0	0	0	0	0	76.0988	1	1	47.5395	14.129
DATA	690	9	34	0	0	A_23_P87879	NM_001781	10757.4	280.069	8.378591e+000	1.314261e+000	29	15	6.158172e+000	0	0	0	0	0	0	8.27468	1	1	53.8203	15.6667
DATA	691	9	35	0	0	ASCRP3008126	ASCRP3008126	10782.3	280.333	2.011202e+002	2.013736e+001	220	18	5.104089e+000	0	0	0	0	0	0	199.143	1	1	46.8651	18.1379
DATA	692	9	36	0	0	ASCRP3013116	ASCRP3013116	10807.9	280.236	5.710768e+002	5.711656e+001	586	15.5	4.358535e+000	0	0	0	0	0	0	566.949	1	1	47.2035	15.5556
DATA	693	9	37	0	0	ASCRP3010020	ASCRP3010020	10833.2	280.243	2.528627e+002	2.530622e+001	272.5	16	4.532588e+000	0	0	0	0	0	0	251.675	1	1	46.8651	15.3125
DATA	694	9	38	0	0	ASCRP3011741	ASCRP3011741	10858.8	280.116	1.099469e+002	1.104027e+001	124	13.5	3.736805e+000	0	0	0	0	0	0	109.708	1	1	46.5243	14.1875
DATA	695	9	39	0	0	ASCRP3002220	ASCRP3002220	10883.8	280.343	4.663870e+002	4.664941e+001	470	16	6.233945e+000	0	0	0	0	0	0	466.498	1	1	45.835	17.8276
DATA	696	9	40	0	0	ASCRP3013082	ASCRP3013082	10909.5	280	5.711494e+000	1.149303e+000	26	17	5.186417e+000	0	0	0	0	0	0	5.72673	1	1	54.1152	16.9677
DATA	697	9	41	0	0	ASCRP3000301	ASCRP3000301	10934.7	280.173	2.344574e+003	2.344595e+002	2306	16	4.924838e+000	0	0	0	0	0	0	2356.26	1	1	49.8279	16.9375
DATA	698	9	42	0	0	ASCRP3011251	ASCRP3011251	10960.2	280.116	8.297296e+001	8.356478e+000	103.5	16	4.172560e+000	0	0	0	0	0	0	83.5762	1	1	46.1809	15.5556
DATA	699	9	43	0	0	ASCRP3008933	ASCRP3008933	10985.6	280.127	2.262730e+003	2.262751e+002	2310	15	4.182064e+000	0	0	0	0	0	0	2284.17	1	1	47.5395	15.6
DATA	700	9	44	0	0	ASCRP3000257	ASCRP3000257	11011	280.203	1.373204e+002	1.376757e+001	156	16	4.451271e+000	0	0	0	0	0	0	138.913	1	1	46.8651	15.7297
DATA	701	9	45	0	0	ASCRP3001961	ASCRP3001961	11036.7	280.143	1.491737e+001	1.788429e+000	36	15	4.457455e+000	0	0	0	0	0	0	15.1214	1	1	42.5954	15.1143
DATA	702	9	46	0	0	ASCRP3007037	ASCRP3007037	11061.9	279.276	8.140302e+002	8.140898e+001	806	17	5.271295e+000	0	0	0	0	0	0	826.788	1	1	43.3362	16.4857
DATA	703	9	47	0	0	ASCRP3008772	ASCRP3008772	11087.3	280.324	1.283438e+002	1.287195e+001	147	16	4.513355e+000	0	0	0	0	0	0	130.592	1	1	47.5395	16.7037
DATA	704	9	48	0	0	ASCRP3003456	ASCRP3003456	11112.5	280	2.934594e+001	3.094236e+000	50	17.5	4.538976e+000	0	0	0	0	0	0	29.9128	1	1	54.1152	17.4667
DATA	705	9	49	0	0	ASCRP3007008	ASCRP3007008	11138.1	280.093	1.862769e+002	1.865342e+001	208	18	4.353810e+000	0	0	0	0	0	0	190.196	1	1	46.8651	18.2069
DATA	706	9	50	0	0	Negative049	Negative049	11163.5	280	9.940131e-001	9.778363e-001	20	15	4.396315e+000	0	0	0	0	0	0	-0.487575	0	0	54.1152	15.4483
DATA	707	9	51	0	0	ASCRP3007723	ASCRP3007723	11188.8	280.103	8.403081e+001	8.459616e+000	109	17	4.261102e+000	0	0	0	0	0	0	86.063	1	1	46.5243	17.0968
DATA	708	9	52	0	0	ASCRP3005794	ASCRP3005794	11214.3	280.219	1.233159e+002	1.237008e+001	145.5	15	3.664210e+000	0	0	0	0	0	0	126.474	1	1	48.2044	14.7667
DATA	709	9	53	0	0	ASCRP3000949	ASCRP3000949	11239.6	279.945	6.842533e+001	6.911472e+000	88	15.5	4.872570e+000	0	0	0	0	0	0	70.2702	1	1	48.8603	15.5
DATA	710	9	54	0	1	ETG05_36762	ETG05_36762	11265	279.867	5.958956e+001	6.037801e+000	78	16	4.734624e+000	0	0	0	0	0	0	61.2703	1	1	54.4085	17.3333
DATA	711	9	55	0	0	ASCRP3001986	ASCRP3001986	11290	279.917	2.441344e+001	2.627544e+000	45	15.5	3.930774e+000	0	0	0	0	0	0	25.1295	1	1	46.8651	15.9412
DATA	712	9	56	0	0	ASCRP3005036	ASCRP3005036	11315.8	279.836	1.706457e+002	1.709215e+001	187	16	4.549710e+000	0	0	0	0	0	0	175.833	1	1	47.5395	16.0526
DATA	713	9	57	0	0	ASCRP3002737	ASCRP3002737	11341.3	279.837	2.909530e+002	2.911146e+001	321	16	3.846428e+000	0	0	0	0	0	0	300.072	1	1	50.1463	15.5882
DATA	714	9	58	0	0	ASCRP3010409	ASCRP3010409	11366.5	279.865	1.985990e+002	1.988352e+001	216	15	4.405550e+000	0	0	0	0	0	0	204.991	1	1	48.8603	16.1379
DATA	715	9	59	0	0	ASCRP3009797	ASCRP3009797	11392	279.827	3.165554e+002	3.167034e+001	337	16	3.544926e+000	0	0	0	0	0	0	326.982	1	1	47.8731	15.931
DATA	716	9	60	0	0	ASCRP3012302	ASCRP3012302	11417.4	280.129	4.489347e+002	4.490389e+001	476	15	4.806605e+000	0	0	0	0	0	0	464.005	1	1	47.2035	15
DATA	717	9	61	0	0	ASCRP3009098	ASCRP3009098	11442.8	279.803	3.974981e+001	4.090905e+000	62	16	4.819831e+000	0	0	0	0	0	0	41.1076	1	1	49.1849	16
DATA	718	9	62	0	0	ASCRP3013448	ASCRP3013448	11468	280.087	2.583372e+001	2.758268e+000	47	16	5.499175e+000	0	0	0	0	0	0	26.7276	1	1	46.8651	17.2188
DATA	719	9	63	0	0	ASCRP3009388	ASCRP3009388	11493.6	280.086	4.932003e+001	5.025753e+000	71.5	15	3.859924e+000	0	0	0	0	0	0	51.0454	1	1	46.8651	15.4483
DATA	720	9	64	0	0	ASCRP3000927	ASCRP3000927	11519.1	279.913	5.573754e+002	5.574591e+001	587	16	4.013155e+000	0	0	0	0	0	0	577.046	1	1	46.8651	16.5185
DATA	721	9	65	0	0	ASCRP3012283	ASCRP3012283	11544.4	279.781	5.080737e+001	5.171700e+000	71	16	4.709975e+000	0	0	0	0	0	0	52.6115	1	1	44.7812	17.0357
DATA	722	9	66	0	0	Negative017	Negative017	11569.7	279.5	1.303205e+001	1.621931e+000	32	16	3.742780e+000	0	0	0	0	0	0	13.4968	1	1	57.5363	16.1429
DATA	723	9	67	0	0	ASCRP3001179	ASCRP3001179	11595.1	279.896	1.657533e+002	1.660343e+001	192	15	4.590507e+000	0	0	0	0	0	0	171.667	1	1	46.8651	15.4643
DATA	724	9	68	0	0	ASCRP3001250	ASCRP3001250	11620.1	279.774	2.605507e+001	2.778666e+000	46.5	15	4.651107e+000	0	0	0	0	0	0	26.9843	1	1	44.7812	15.0588
DATA	725	9	69	0	0	ASCRP3006840	ASCRP3006840	11646	279.733	8.509797e+002	8.510345e+001	893	14	4.165283e+000	0	0	0	0	0	0	881.25	1	1	52.9257	14.3429
DATA	726	9	70	0	0	ASCRP3011500	ASCRP3011500	11671.4	279.648	4.503338e+001	4.605736e+000	68	16	5.360410e+000	0	0	0	0	0	0	46.6285	1	1	47.8731	16.3448
DATA	727	9	71	0	0	ASCRP3008581	ASCRP3008581	11696.6	279.587	1.076241e+002	1.080567e+001	127	15.5	4.648693e+000	0	0	0	0	0	0	111.413	1	1	49.5074	15.9
DATA	728	9	72	0	0	ASCRP3002454	ASCRP3002454	11722.1	279.896	1.469184e+002	1.472359e+001	172	15	4.018863e+000	0	0	0	0	0	0	152.047	1	1	46.8651	15.2857
DATA	729	9	73	0	0	Negative023	Negative023	11747.6	279.427	9.825208e-001	9.687701e-001	20.5	14	4.743017e+000	0	0	0	0	0	0	0.681062	0	0	57.5363	14.3939
DATA	730	9	74	0	0	Negative021	Negative021	11772.6	279.597	7.691257e+000	1.235481e+000	27	16	4.373072e+000	0	0	0	0	0	0	7.95471	1	1	45.835	15.8947
DATA	731	9	75	0	0	ASCRP3012776	ASCRP3012776	11798.1	279.742	7.230574e+000	1.207651e+000	28	16.5	4.419986e+000	0	0	0	0	0	0	7.47524	1	1	45.1352	16.3684
DATA	732	9	76	0	0	ASCRP3000700	ASCRP3000700	11823.6	279.577	1.191521e+002	1.195444e+001	142	16	5.459950e+000	0	0	0	0	0	0	123.134	1	1	47.8731	16.3529
DATA	733	9	77	0	0	ASCRP3005852	ASCRP3005852	11849.4	279.607	5.660383e+001	5.742573e+000	78	15	4.562326e+000	0	0	0	0	0	0	58.4691	1	1	42.9674	15.2593
DATA	734	9	78	0	1	RC8	RC8	11874.5	279	9.845086e-001	9.684865e-001	17	15	4.631122e+000	0	0	0	0	0	0	-1.70594	0	0	54.1152	15.7037
DATA	735	9	79	0	0	ASCRP3011941	ASCRP3011941	11900	279.088	5.882812e+002	5.883610e+001	612	17	4.590931e+000	0	0	0	0	0	0	607.135	1	1	46.8651	16.8824
DATA	736	9	80	0	0	ASCRP3003193	ASCRP3003193	11925.4	279.095	2.346440e+001	2.538802e+000	44	19	4.101229e+000	0	0	0	0	0	0	24.2051	1	1	48.5334	18.5152
DATA	737	9	81	0	0	ASCRP3008249	ASCRP3008249	11950.8	279.243	3.043857e+001	3.194634e+000	53	16	4.659905e+000	0	0	0	0	0	0	31.3846	1	1	46.8651	16.2973
DATA	738	9	82	66	-1	(-)3xSLv1	NegativeControl	11976.4	279.069	9.863315e-001	9.702797e-001	20	14.5	4.243651e+000	0	0	0	0	0	0	-0.0133825	0	0	53.8203	14.46
DATA	739	10	1	0	0	ASCRP3004860	ASCRP3004860	9931.56	288.74	1.481301e+002	1.485142e+001	154	16	4.315455e+000	0	0	0	0	0	0	138.769	1	1	49.5074	16.0682
DATA	740	10	2	0	0	ASCRP3009125	ASCRP3009125	9957.14	288.383	3.190366e+002	3.192156e+001	315	15	4.411375e+000	0	0	0	0	0	0	298.502	1	1	50.4627	15.9091
DATA	741	10	3	0	0	ASCRP3005101	ASCRP3005101	9982.2	288.402	2.855312e+002	2.857315e+001	279	16	3.820995e+000	0	0	0	0	0	0	266.923	1	1	51.4001	16
DATA	742	10	4	0	0	ASCRP3007420	ASCRP3007420	10007.4	288.19	2.253555e+001	2.494830e+000	39	18	4.624587e+000	0	0	0	0	0	0	21.0542	1	1	42.9674	16.6471
DATA	743	10	5	0	0	A_23_P213255	NM_020159	10033.1	288.284	3.772712e+001	3.921693e+000	52	16	4.176998e+000	0	0	0	1	0	0	35.2372	1	1	48.5334	15.7742
DATA	744	10	6	0	0	ASCRP3001070	ASCRP3001070	10058.6	288.427	1.540909e+001	1.876360e+000	33	16	4.962041e+000	0	0	0	0	0	0	14.3921	1	1	57.5363	15.7143
DATA	745	10	7	0	0	ASCRP3004505	ASCRP3004505	10083.8	288.442	2.191123e+002	2.193736e+001	219	15.5	4.623811e+000	0	0	0	0	0	0	204.698	1	1	49.8279	16.75
DATA	746	10	8	0	0	ASCRP3013228	ASCRP3013228	10109.5	288.5	4.080387e+001	4.218321e+000	56	15.5	3.969568e+000	0	0	0	0	0	0	38.1382	1	1	57.5363	15.9667
DATA	747	10	9	0	0	ASCRP3010480	ASCRP3010480	10135	288.455	6.769400e+001	6.853309e+000	79.5	15	4.575583e+000	0	0	0	0	0	0	63.3161	1	1	55.8519	14.3103
DATA	748	10	10	0	0	ASCRP3003400	ASCRP3003400	10160	288.364	2.194836e+001	2.440971e+000	38	14	5.099514e+000	0	0	0	0	0	0	20.5472	1	1	45.4864	15.3714
DATA	749	10	11	0	0	ASCRP3003705	ASCRP3003705	10185.6	288.373	1.208879e+003	1.208926e+002	1156	17.5	3.994203e+000	0	0	0	0	0	0	1132.98	1	1	45.835	17.4706
DATA	750	10	12	0	0	ASCRP3006421	ASCRP3006421	10211.4	288.427	3.080775e+002	3.082617e+001	282	17.5	3.788998e+000	0	0	0	0	0	0	289.118	1	1	57.5363	17.6471
DATA	751	10	13	0	0	ASCRP3011882	ASCRP3011882	10236	288.075	8.419616e+000	1.356905e+000	26	15	3.304898e+000	0	0	0	0	0	0	7.91249	1	1	46.8651	16.1212
DATA	752	10	14	0	0	ASCRP3003385	ASCRP3003385	10261.9	288.027	1.454659e+001	1.801273e+000	34	15	3.672827e+000	0	0	0	0	0	0	13.6931	1	1	46.8651	15.4
DATA	753	10	15	0	0	ASCRP3008822	ASCRP3008822	10287.3	288.375	5.359949e+002	5.360998e+001	517	15	4.057121e+000	0	0	0	0	0	0	505.461	1	1	44.7812	14.9091
DATA	754	10	16	0	0	ASCRP3000076	ASCRP3000076	10312.2	288.11	1.201944e+002	1.206595e+001	129.5	17	3.865462e+000	0	0	0	0	0	0	113.558	1	1	47.8731	16.8571
DATA	755	10	17	0	0	ASCRP3004985	ASCRP3004985	10338	288.141	6.228484e+001	6.317411e+000	81	14	4.313913e+000	0	0	0	0	0	0	58.9679	1	1	46.8651	14.7879
DATA	756	10	18	0	0	ASCRP3009824	ASCRP3009824	10363.3	288.095	1.507666e+002	1.511345e+001	155	15	4.850895e+000	0	0	0	0	0	0	143.042	1	1	48.8603	16.2581
DATA	757	10	19	0	0	ASCRP3003043	ASCRP3003043	10388.9	288.065	1.446579e+002	1.450396e+001	156	15	4.344749e+000	0	0	0	0	0	0	137.558	1	1	54.4085	15.6552
DATA	758	10	20	0	0	ASCRP3002822	ASCRP3002822	10414.2	288.239	7.067726e+002	7.068504e+001	693.5	17	5.414627e+000	0	0	0	0	0	0	673.661	1	1	47.2035	17.4545
DATA	759	10	21	0	0	ASCRP3009308	ASCRP3009308	10439.5	288.071	1.512106e+002	1.515724e+001	163.5	17.5	9.811652e+000	0	0	0	0	1	0	144.472	1	1	47.8731	20.25
DATA	760	10	22	0	0	ASCRP3010504	ASCRP3010504	10465	288.203	1.105679e+002	1.110597e+001	125	15	5.694366e+000	0	0	0	0	0	0	105.906	1	1	46.8651	15.3226
DATA	761	10	23	0	0	ASCRP3009552	ASCRP3009552	10490.2	288.257	7.358368e+001	7.431692e+000	90	17	4.728516e+000	0	0	0	0	0	0	70.6598	1	1	46.8651	17.4054
DATA	762	10	24	0	0	ASCRP3000272	ASCRP3000272	10515.8	288.076	2.825698e+003	2.825717e+002	2717	16	4.645729e+000	0	0	0	0	0	0	2720.52	1	1	46.1809	15.871
DATA	763	10	25	0	0	AS_circRNA_control203	AS_circRNA_control203	10541.2	288.097	1.952056e+002	1.954803e+001	203	15	3.138514e+000	0	0	0	0	0	0	188.434	1	1	46.8651	15.2941
DATA	764	10	26	0	0	ASCRP3008653	ASCRP3008653	10566.6	288	2.248692e+002	2.251064e+001	238	14	3.930304e+000	0	0	0	0	0	0	217.65	1	1	50.4627	14.7037
DATA	765	10	27	0	0	ASCRP3004037	ASCRP3004037	10591.9	287.742	1.716272e+001	2.001837e+000	35.5	15	5.322906e+000	0	0	0	0	0	0	16.6561	1	1	45.835	15.1111
DATA	766	10	28	0	0	ASCRP3004941	ASCRP3004941	10617.7	287.731	1.176192e+001	1.561850e+000	32	16	5.628919e+000	0	0	0	0	0	0	11.4461	1	1	46.1809	16.5517
DATA	767	10	29	0	0	ASCRP3010625	ASCRP3010625	10642.7	287.787	4.566447e+002	4.567597e+001	451	18	5.791109e+000	0	0	0	0	0	0	445.571	1	1	48.8603	16.5862
DATA	768	10	30	0	0	ASCRP3012949	ASCRP3012949	10668.1	288.015	4.569392e+001	4.682304e+000	63	15.5	4.508840e+000	0	0	0	0	0	0	44.7074	1	1	46.8651	14.8438
DATA	769	10	31	0	0	ASCRP3001625	ASCRP3001625	10693.5	287.833	1.498611e+001	1.812414e+000	33.5	17	3.050851e+000	0	0	0	0	0	0	14.7021	1	1	47.8731	17
DATA	770	10	32	0	1	RC1	RC1	10719.1	287.935	1.033384e+000	1.016566e+000	19	14.5	5.124250e+000	0	0	0	0	0	0	-0.696186	0	0	65	15.4643
DATA	771	10	33	0	0	Negative015	Negative015	10744.5	288	7.174440e+000	1.242034e+000	27	15.5	5.260071e+000	0	0	0	0	0	0	7.07632	1	1	54.1152	15.5938
DATA	772	10	34	0	0	ASCRP3007131	ASCRP3007131	10769.6	287.931	3.427209e+004	3.427209e+003	33600.5	17	5.691514e+000	0	0	0	0	0	0	33891.3	1	1	53.8203	16.68
DATA	773	10	35	0	0	ASCRP3003857	ASCRP3003857	10795.4	287.573	1.266693e+002	1.270702e+001	145.5	16	5.372463e+000	0	0	0	0	0	0	125.593	1	1	57.5363	16.4324
DATA	774	10	36	0	0	ASCRP3002486	ASCRP3002486	10820.6	287.569	2.426240e+001	2.626545e+000	43	14	4.418111e+000	0	0	0	0	0	0	24.117	1	1	48.2044	14.6552
DATA	775	10	37	0	0	ASCRP3009969	ASCRP3009969	10845.9	287.928	2.089866e+002	2.092274e+001	226	16	4.197550e+000	0	0	0	0	0	0	208.253	1	1	46.8651	15.6765
DATA	776	10	38	0	0	ASCRP3003624	ASCRP3003624	10871.4	287.573	6.399272e+001	6.477097e+000	82	15.5	6.735137e+000	0	0	0	0	0	0	63.9257	1	1	57.5363	17.5
DATA	777	10	39	0	0	ASCRP3010143	ASCRP3010143	10896.6	287.724	1.113448e+003	1.113493e+002	1142.5	16	5.450474e+000	0	0	0	0	0	0	1114.92	1	1	49.1849	15.6786
DATA	778	10	40	0	0	ASCRP3008532	ASCRP3008532	10922.2	287.845	2.016278e+002	2.018738e+001	222	18	4.142619e+000	0	0	0	0	0	0	202.369	1	1	47.2035	17.8065
DATA	779	10	41	0	0	ASCRP3010045	ASCRP3010045	10947.6	287.573	2.591057e+001	2.775206e+000	46	16.5	4.663874e+000	0	0	0	0	0	0	26.0649	1	1	57.5363	16.8
DATA	780	10	42	0	0	ASCRP3002810	ASCRP3002810	10973.1	287.527	5.033657e+001	5.130453e+000	70	16	3.705788e+000	0	0	0	0	0	0	50.7481	1	1	48.5334	15.5938
DATA	781	10	43	0	0	ASCRP3004729	ASCRP3004729	10998.1	287.808	7.958291e+001	8.019611e+000	99	15.5	4.446553e+000	0	0	0	0	0	0	80.4006	1	1	49.5074	15.5294
DATA	782	10	44	0	0	ASCRP3009092	ASCRP3009092	11023.8	287.696	4.416084e+002	4.417189e+001	454	15.5	4.560154e+000	0	0	0	0	0	0	447.067	1	1	50.1463	15.4118
DATA	783	10	45	0	0	ASCRP3005142	ASCRP3005142	11049.3	287.5	6.697975e+001	6.770137e+000	86	17	4.737224e+000	0	0	0	0	0	0	67.9419	1	1	57.5363	16.9231
DATA	784	10	46	0	0	ASCRP3000005	ASCRP3000005	11074.5	287.632	6.988775e+001	7.057709e+000	90	15.5	4.300334e+000	0	0	0	0	0	0	71.0228	1	1	49.8279	15.8529
DATA	785	10	47	0	0	ASCRP3009671	ASCRP3009671	11099.9	287.6	4.533437e+002	4.534501e+001	481	17	4.068838e+000	0	0	0	0	0	0	461.534	1	1	50.1463	17.3438
DATA	786	10	48	0	0	ASCRP3000591	ASCRP3000591	11125.3	287.481	6.264023e+001	6.340310e+000	83	16	4.300997e+000	0	0	0	0	0	0	63.8807	1	1	49.8279	16.963
DATA	788	10	50	0	0	ASCRP3004955	ASCRP3004955	11176.2	287.459	9.916232e+002	9.916714e+001	1033	16	5.145502e+000	0	0	0	0	0	0	1014.43	1	1	51.7088	16.5714
DATA	789	10	51	0	0	ASCRP3001767	ASCRP3001767	11201.6	287.889	8.504892e+001	8.560728e+000	105	17	3.574678e+000	0	0	0	0	0	0	87.1269	1	1	48.5334	16.7241
DATA	790	10	52	0	0	ASCRP3013274	ASCRP3013274	11226.8	287.575	8.869737e+001	8.923148e+000	112	14	3.900029e+000	0	0	0	0	0	0	90.9859	1	1	50.4627	14.0909
DATA	791	10	53	0	0	ASCRP3004249	ASCRP3004249	11252.3	287.495	1.630415e+003	1.630445e+002	1697	15	5.534350e+000	0	0	0	0	0	0	1674.56	1	1	53.5237	16.125
DATA	792	10	54	0	0	ASCRP3002371	ASCRP3002371	11277.8	287.427	3.357059e+002	3.358468e+001	363	16	4.143961e+000	0	0	0	0	0	0	345.191	1	1	52.6241	16.6207
DATA	793	10	55	0	0	ASCRP3005508	ASCRP3005508	11303.4	287.427	9.445342e+000	1.354975e+000	29	17	3.976192e+000	0	0	0	0	0	0	9.72244	1	1	57.5363	17.0263
DATA	794	10	56	0	0	ASCRP3010673	ASCRP3010673	11328.3	287.38	8.822023e+001	8.875254e+000	111	16	4.057983e+000	0	0	0	0	0	0	90.8928	1	1	50.7771	15.3429
DATA	795	10	57	0	0	ASCRP3006627	ASCRP3006627	11354	287.455	2.058940e+000	9.913797e-001	22	16	3.518261e+000	0	0	0	0	0	0	2.12314	1	0	55.8519	15.9667
DATA	796	10	58	0	0	ASCRP3012445	ASCRP3012445	11379.6	287.095	1.465742e+002	1.468941e+001	174	16	4.574291e+000	0	0	0	0	0	0	151.264	1	1	48.8603	16.2
DATA	797	10	59	0	0	ASCRP3007790	ASCRP3007790	11404.8	287.194	5.262780e+001	5.351129e+000	73	15	3.254626e+000	0	0	0	0	0	0	54.3472	1	1	47.5395	14.8519
DATA	798	10	60	0	0	ASCRP3009387	ASCRP3009387	11430.2	287.431	1.992031e+001	2.214694e+000	42	15	4.366176e+000	0	0	0	0	0	0	20.5825	1	1	44.7812	15.7857
DATA	799	10	61	0	0	ASCRP3010831	ASCRP3010831	11455.5	287.123	8.615809e+001	8.669942e+000	112	15	5.684652e+000	0	0	0	0	0	0	89.0679	1	1	48.2044	16.6207
DATA	800	10	62	0	0	ASCRP3008428	ASCRP3008428	11481.2	287.117	1.519333e+001	1.800928e+000	36.5	16	4.441339e+000	0	0	0	0	0	0	15.7128	1	1	44.7812	15.8235
DATA	801	10	63	0	0	ASCRP3012718	ASCRP3012718	11506.5	287	1.914061e+000	9.853950e-001	22	14.5	4.632705e+000	0	0	0	0	0	0	1.98015	1	0	54.1152	14.625
DATA	802	10	64	0	0	ASCRP3012144	ASCRP3012144	11531.7	287.095	4.946205e+002	4.947149e+001	531	15	4.785424e+000	0	0	0	0	0	0	511.812	1	1	48.8603	15.1481
DATA	803	10	65	0	0	ASCRP3004243	ASCRP3004243	11556.9	287.313	2.202085e+001	2.404761e+000	43	16	4.121280e+000	0	0	0	0	0	0	22.7893	1	1	45.835	15.5806
DATA	804	10	66	0	0	Negative025	Negative025	11582.5	287	2.854853e+000	1.007470e+000	22	15	4.005849e+000	0	0	0	0	0	0	2.9548	1	0	54.1152	15.3056
DATA	805	10	67	0	0	ASCRP3004433	ASCRP3004433	11607.7	287.084	1.492089e+002	1.495214e+001	170.5	15	4.138476e+000	0	0	0	0	0	0	154.433	1	1	49.8279	15.6429
DATA	806	10	68	0	0	ASCRP3002494	ASCRP3002494	11633.2	286.803	2.301203e+001	2.495815e+000	42.5	13	4.277544e+000	0	0	0	0	0	0	23.8169	1	1	45.835	14.3438
DATA	807	10	69	0	0	A_23_P148798	NM_015984	11658.6	287.138	3.989809e+001	4.105170e+000	59	15	4.809265e+000	0	0	0	0	0	0	41.2873	1	1	45.4864	15.0645
DATA	808	10	70	0	0	ASCRP3001617	ASCRP3001617	11684.1	287.014	2.286309e+002	2.288351e+001	249	16	5.041095e+000	0	0	0	0	0	0	236.551	1	1	46.8651	17.0333
DATA	809	10	71	0	0	ASCRP3011308	ASCRP3011308	11709.2	287.214	3.309671e+001	3.447977e+000	55	15	3.557249e+000	0	0	0	0	0	0	34.2347	1	1	46.8651	15.3667
DATA	810	10	72	0	0	ASCRP3006312	ASCRP3006312	11734.7	287.1	1.272192e+002	1.275862e+001	150	15	3.872549e+000	0	0	0	0	0	0	131.558	1	1	47.2035	15.0571
DATA	811	10	73	0	0	ASCRP3007250	ASCRP3007250	11760.1	287.099	1.999636e+002	2.001974e+001	223	14	3.882828e+000	0	0	0	0	0	0	206.716	1	1	46.8651	14.1724
DATA	812	10	74	0	0	ASCRP3005013	ASCRP3005013	11785.5	287	5.608659e+001	5.691526e+000	76.5	16	3.877489e+000	0	0	0	0	0	0	57.9599	1	1	54.1152	15.7778
DATA	813	10	75	0	0	ASCRP3008205	ASCRP3008205	11811.1	287	2.528081e+002	2.529934e+001	280.5	16	4.997142e+000	0	0	0	0	0	0	261.149	1	1	49.8279	16
DATA	814	10	76	0	0	ASCRP3011105	ASCRP3011105	11836.4	286.776	1.435620e+002	1.438883e+001	169	15	5.130321e+000	0	0	0	0	0	0	148.239	1	1	46.5243	15.9655
DATA	815	10	77	0	0	ASCRP3011142	ASCRP3011142	11861.9	287.227	3.069528e+001	3.218816e+000	52	15	4.029652e+000	0	0	0	0	0	0	31.6804	1	1	45.835	15.6429
DATA	816	10	78	0	0	ASCRP3013562	ASCRP3013562	11887.4	286.931	2.310258e+001	2.505366e+000	45	17	6.033241e+000	0	0	0	0	0	0	23.834	1	1	53.8203	18.2
DATA	817	10	79	0	0	ASCRP3004541	ASCRP3004541	11912.6	286.521	3.577532e+002	3.578846e+001	381	17	3.590834e+000	0	0	0	0	0	0	368.927	1	1	48.2044	17.4138
DATA	818	10	80	0	0	ASCRP3008582	ASCRP3008582	11937.9	286.384	5.636407e+001	5.719287e+000	78	16	5.069770e+000	0	0	0	0	0	0	58.0993	1	1	48.5334	17.8
DATA	819	10	81	0	0	ASCRP3007919	ASCRP3007919	11963.7	286.618	6.815881e+001	6.884639e+000	92	15	4.619622e+000	0	0	0	0	0	0	70.2252	1	1	46.5243	14.8182
DATA	820	10	82	0	0	ASCRP3003892	ASCRP3003892	11988.9	286.493	8.839378e+001	8.892546e+000	109	15	4.165044e+000	0	0	0	0	0	0	91.0374	1	1	47.8731	15.6
DATA	821	11	1	0	0	ASCRP3007848	ASCRP3007848	9919.19	295.739	1.707038e+002	1.710362e+001	180.5	15	4.754303e+000	0	0	0	0	0	0	160.174	1	1	46.5243	15.5147
DATA	822	11	2	0	0	ASCRP3000429	ASCRP3000429	9944.09	296.057	6.968905e+001	7.050136e+000	79	15	4.502568e+000	0	0	0	0	0	0	65.3047	1	1	46.8651	15.8387
DATA	823	11	3	0	0	ASCRP3010806	ASCRP3010806	9969.76	295.9	4.314453e+002	4.315775e+001	426	15	3.775700e+000	0	0	0	0	0	0	403.863	1	1	46.5243	15.5484
DATA	824	11	4	0	0	AS_circRNA_control206	AS_circRNA_control206	9995.13	295.757	2.543035e+002	2.545282e+001	259	17.5	4.380009e+000	0	0	0	1	0	0	237.865	1	1	46.5243	17.9063
DATA	825	11	5	1028	1	(+)E1A_r60_n9	E1A_r60_n9	10020.6	295.573	5.207004e+000	1.189623e+000	23	17	4.830578e+000	0	0	0	0	0	0	4.86811	1	0	57.5363	16.1
DATA	826	11	6	0	0	ASCRP3002271	ASCRP3002271	10046.1	295.861	4.362388e+001	4.491639e+000	61	16	3.865416e+000	0	0	0	0	0	0	40.779	1	1	46.8651	15.0541
DATA	827	11	7	0	0	ASCRP3013420	ASCRP3013420	10071.3	295.565	1.414273e+001	1.773257e+000	32	16	4.612452e+000	0	0	0	0	0	0	13.2211	1	1	43.3362	16.3667
DATA	829	11	9	0	0	ASCRP3003473	ASCRP3003473	10122.3	295.5	9.965438e+003	9.965444e+002	9184	15	4.210203e+000	0	0	0	0	0	0	9324.46	1	1	57.5363	15.125
DATA	830	11	10	0	0	AS_circRNA_control203	AS_circRNA_control203	10147.5	295.873	1.944454e+002	1.947384e+001	201.5	13.5	3.322966e+000	0	0	0	0	0	0	182.088	1	1	47.8731	13.1
DATA	831	11	11	0	0	ASCRP3005307	ASCRP3005307	10173.1	295.984	3.864604e+002	3.866076e+001	377	14.5	5.717142e+000	0	0	0	0	0	0	362.265	1	1	45.4864	16
DATA	832	11	12	0	1	ETG04_27747	ETG04_27747	10198.5	295.5	7.703144e+000	1.314854e+000	27	17.5	4.171032e+000	0	0	0	0	0	0	7.22908	1	1	57.5363	17.7647
DATA	833	11	13	0	0	ASCRP3012047	ASCRP3012047	10223.7	295.5	8.076392e+000	1.335918e+000	26	17	3.544588e+000	0	0	0	0	0	0	7.58959	1	1	57.5363	16.5556
DATA	834	11	14	0	0	ASCRP3003581	ASCRP3003581	10249	295.952	6.279279e+001	6.368533e+000	80	16	3.851653e+000	0	0	0	0	0	0	59.1003	1	1	45.4864	16.0909
DATA	835	11	15	0	0	ASCRP3010261	ASCRP3010261	10274.4	295.648	7.473651e+001	7.548549e+000	89.5	15	4.175229e+000	0	0	0	0	0	0	70.4578	1	1	47.8731	15.1071
DATA	836	11	16	0	0	ASCRP3012773	ASCRP3012773	10299.7	295.534	5.039240e+001	5.149275e+000	66	15	4.216007e+000	0	0	0	0	0	0	47.5932	1	1	48.5334	15.1333
DATA	837	11	17	0	0	ASCRP3002523	ASCRP3002523	10325.4	295.427	3.490717e+001	3.647164e+000	51	17	4.244161e+000	0	0	0	0	0	0	33.0329	1	1	57.5363	16.7097
DATA	838	11	18	0	0	ASCRP3009393	ASCRP3009393	10350.7	295.609	4.694563e+002	4.695747e+001	452	15	4.198439e+000	0	0	0	0	0	0	445.172	1	1	46.8651	15.2424
DATA	839	11	19	0	0	ASCRP3001978	ASCRP3001978	10376.2	295.462	1.385180e+002	1.389171e+001	149	16	4.528835e+000	0	0	0	0	0	0	131.638	1	1	45.835	16.2
DATA	840	11	20	0	0	ASCRP3007579	ASCRP3007579	10401.5	295	1.553830e+004	1.553831e+003	14619	16	5.612047e+000	0	0	0	0	0	0	14799.4	1	1	54.1152	16.069
DATA	841	11	21	0	0	ASCRP3013084	ASCRP3013084	10427	295.133	4.284364e+004	4.284364e+003	40884	17.5	5.777372e+000	0	0	0	0	0	0	40903.2	1	1	54.4085	17.9063
DATA	842	11	22	0	0	ASCRP3003313	ASCRP3003313	10452.5	295.265	3.533151e+002	3.534696e+001	360.5	14.5	4.183041e+000	0	0	0	0	0	0	338.138	1	1	46.5243	14.5455
DATA	843	11	23	0	0	ASCRP3003559	ASCRP3003559	10477.7	295.324	3.517911e+002	3.519454e+001	349	16	4.266270e+000	0	0	0	0	0	0	337.511	1	1	47.5395	17.1429
DATA	844	11	24	0	0	ASCRP3006775	ASCRP3006775	10503.3	295.212	3.971600e+001	4.105420e+000	57	17	4.871317e+000	0	0	0	0	0	0	38.2014	1	1	45.835	17.2162
DATA	845	11	25	0	0	ASCRP3013070	ASCRP3013070	10528.5	295	3.634267e+001	3.779317e+000	53	17	3.600963e+000	0	0	0	0	0	0	35.0464	1	1	54.1152	17.3214
DATA	846	11	26	0	0	ASCRP3006450	ASCRP3006450	10554.1	295	7.986194e+001	8.052885e+000	95	15	4.117701e+000	0	0	0	0	0	0	77.2174	1	1	46.8651	15.3077
DATA	847	11	27	0	0	ASCRP3012852	ASCRP3012852	10579.4	295.219	1.033118e+002	1.038255e+001	114	15.5	5.154748e+000	0	0	0	0	0	0	100.156	1	1	47.8731	15.8571
DATA	848	11	28	0	0	ASCRP3012162	ASCRP3012162	10604.7	295.219	1.734262e+002	1.737310e+001	185.5	16	5.183685e+000	0	0	0	0	0	0	168.576	1	1	48.2044	16.8
DATA	849	11	29	0	0	ASCRP3006102	ASCRP3006102	10630.3	295.229	1.059012e+002	1.063970e+001	122	18	4.956219e+000	0	0	0	0	0	0	103.217	1	1	47.2035	17.4444
DATA	850	11	30	0	0	ASCRP3002021	ASCRP3002021	10655.8	294.967	1.659928e+002	1.663079e+001	186.5	17	5.457953e+000	0	0	0	0	0	0	162.22	1	1	44.7812	16.5484
DATA	851	11	31	0	0	ASCRP3005357	ASCRP3005357	10681.1	295.024	6.527704e+002	6.528501e+001	647.5	17	2.676797e+000	0	0	0	0	0	0	639.635	1	1	50.7771	16.6296
DATA	852	11	32	0	0	ASCRP3007663	ASCRP3007663	10706.7	295	2.515668e+002	2.517726e+001	262	16	4.545434e+000	0	0	0	0	0	0	247.167	1	1	48.5334	15.7407
DATA	853	11	33	1028	1	(+)E1A_r60_a97	E1A_r60_a97	10731.5	295	3.499197e+000	1.073792e+000	23	15	4.695228e+000	0	0	0	0	0	0	3.44688	1	0	54.1152	15.6129
DATA	854	11	34	0	0	ASCRP3008405	ASCRP3008405	10757.4	294.931	1.430055e+002	1.433635e+001	163	17.5	5.817325e+000	0	0	0	0	0	0	141.243	1	1	53.8203	16.2857
DATA	855	11	35	0	0	ASCRP3004428	ASCRP3004428	10782.5	295.265	3.510398e+002	3.511851e+001	363	18	6.754127e+000	0	0	0	0	0	0	347.6	1	1	46.5243	18.1852
DATA	856	11	36	0	0	AS_circRNA_control206	AS_circRNA_control206	10808.1	295.116	2.444149e+002	2.446224e+001	258	16.5	5.379452e+000	0	0	0	0	0	0	242.641	1	1	46.8651	15.9706
DATA	857	11	37	0	0	ASCRP3003602	ASCRP3003602	10833.5	295	3.854347e+001	3.983166e+000	58	15.5	4.150059e+000	0	0	0	0	0	0	38.3594	1	1	54.1152	15.5333
DATA	858	11	38	0	0	ASCRP3004845	ASCRP3004845	10858.6	294.931	4.386868e+001	4.499928e+000	64	14	6.854870e+000	0	0	0	0	0	0	43.765	1	1	53.8203	16.5484
DATA	859	11	39	0	0	ASCRP3004621	ASCRP3004621	10884.2	295	8.160602e+001	8.221638e+000	103	18	6.589035e+000	0	0	0	0	0	0	81.6098	1	1	46.1809	18.8462
DATA	860	11	40	0	0	ASCRP3007198	ASCRP3007198	10909.5	294.907	1.835494e+003	1.835521e+002	1825	16	5.232446e+000	0	0	0	0	0	0	1839.85	1	1	48.8603	15.6129
DATA	861	11	41	0	0	Negative018	Negative018	10935	294.545	4.144531e+000	1.078194e+000	24	18	4.757656e+000	0	0	0	0	0	0	4.16388	1	0	55.8519	16.8
DATA	862	11	42	0	0	ASCRP3001171	ASCRP3001171	10960.5	294.64	3.749478e+002	3.750793e+001	392	15	3.428104e+000	0	0	0	0	0	0	377.53	1	1	49.8279	15.2424
DATA	863	11	43	0	0	Negative034	Negative034	10986.4	294.474	8.785000e+000	1.324331e+000	28	15	3.455343e+000	0	0	0	0	0	0	8.86474	1	1	49.8279	15.2424
DATA	864	11	44	0	0	ASCRP3012514	ASCRP3012514	11011.5	295.313	9.972441e+001	1.002136e+001	119	15	4.613058e+000	0	0	0	0	0	0	100.831	1	1	44.7812	15.697
DATA	865	11	45	0	0	ASCRP3013159	ASCRP3013159	11036.6	295.027	1.725891e+002	1.728712e+001	191	17.5	4.282825e+000	0	0	0	0	0	0	174.846	1	1	48.5334	17.25
DATA	866	11	46	0	0	ASCRP3005878	ASCRP3005878	11061.9	294.753	4.788287e+001	4.888594e+000	67.5	17	5.123286e+000	0	0	0	0	0	0	48.6012	1	1	47.8731	16.8837
DATA	867	11	47	0	0	ASCRP3004310	ASCRP3004310	11087.4	294.573	1.576155e+001	1.857793e+000	35	15	4.794262e+000	0	0	0	0	0	0	16.0272	1	1	57.5363	15.4194
DATA	868	11	48	0	0	ASCRP3004840	ASCRP3004840	11112.6	294.591	2.434558e+003	2.434578e+002	2475	17	4.441773e+000	0	0	0	0	0	0	2479.8	1	1	52.9257	17.963
DATA	869	11	49	0	0	ASCRP3012920	ASCRP3012920	11137.8	294.723	1.473978e+001	1.770128e+000	36	17	4.625847e+000	0	0	0	0	0	0	15.0379	1	1	45.1352	16.9615
DATA	870	11	50	0	0	ASCRP3011770	ASCRP3011770	11163.6	294.746	4.710762e+002	4.711779e+001	497	15	3.495951e+000	0	0	0	0	0	0	481.357	1	1	47.5395	15.3103
DATA	871	11	51	0	0	ASCRP3001837	ASCRP3001837	11188.9	294.5	7.994500e+001	8.054005e+000	100	18	4.669738e+000	0	0	0	0	0	0	81.8087	1	1	65	17.1613
DATA	872	11	52	0	0	ASCRP3001979	ASCRP3001979	11214.3	294.784	1.579733e+002	1.582745e+001	179	14.5	3.833851e+000	0	0	0	0	0	0	161.872	1	1	48.8603	14.4286
DATA	873	11	53	0	0	ASCRP3007359	ASCRP3007359	11239.7	294.547	8.058334e+001	8.117064e+000	102	15	4.730152e+000	0	0	0	0	0	0	82.6777	1	1	49.1849	14.8214
DATA	874	11	54	0	0	ASCRP3009536	ASCRP3009536	11265.1	294.582	1.403178e+002	1.406551e+001	165.5	15	3.745705e+000	0	0	0	0	0	0	144.132	1	1	46.1809	15.303
DATA	875	11	55	0	0	ASCRP3004477	ASCRP3004477	11290.4	294.627	1.065282e+003	1.065326e+002	1115	16	4.092401e+000	0	0	0	0	0	0	1095.41	1	1	45.835	17.4054
DATA	876	11	56	0	0	Negative015	Negative015	11315.7	294.5	6.019715e+000	1.142921e+000	27.5	16	3.498848e+000	0	0	0	0	0	0	6.19603	1	1	57.5363	15.625
DATA	877	11	57	0	0	ASCRP3003827	ASCRP3003827	11341.3	294.533	7.960191e+001	8.019156e+000	103	16	3.211204e+000	0	0	0	0	0	0	82.0064	1	1	49.5074	15.6129
DATA	878	11	58	0	0	ASCRP3000078	ASCRP3000078	11366.5	294.545	1.414803e+002	1.418123e+001	164.5	14	3.282585e+000	0	0	0	0	0	0	145.868	1	1	49.8279	14.4167
DATA	879	11	59	0	0	ASCRP3003434	ASCRP3003434	11391.9	294.493	4.380958e+001	4.486894e+000	65	16	4.058988e+000	0	0	0	0	0	0	45.2	1	1	48.5334	15.3462
DATA	880	11	60	0	0	ASCRP3012374	ASCRP3012374	11417.4	294.5	2.063928e+002	2.066199e+001	230	15	3.874179e+000	0	0	0	0	0	0	213.073	1	1	47.8731	15.75
DATA	881	11	61	0	0	ASCRP3012175	ASCRP3012175	11442.6	294.671	1.150747e+002	1.154812e+001	135	15	4.683584e+000	0	0	0	0	0	0	118.859	1	1	49.5074	16.3103
DATA	882	11	62	0	0	ASCRP3002031	ASCRP3002031	11468.3	294.479	5.712261e+001	5.793653e+000	77	15	5.025526e+000	0	0	0	0	0	0	59.0279	1	1	48.5334	16.5484
DATA	883	11	63	0	0	ASCRP3009154	ASCRP3009154	11493.6	294.465	7.065481e+001	7.131399e+000	90	16	4.632045e+000	0	0	0	0	0	0	73.0369	1	1	47.2035	16.9259
DATA	884	11	64	0	0	ASCRP3007463	ASCRP3007463	11519	294.203	5.780269e+002	5.781078e+001	624	15	4.854580e+000	0	0	0	0	0	0	597.688	1	1	46.8651	15.4815
DATA	885	11	65	0	0	ASCRP3006388	ASCRP3006388	11544.4	294.208	3.541604e+001	3.671226e+000	57	15.5	5.108141e+000	0	0	0	0	0	0	36.6276	1	1	49.1849	15.9
DATA	886	11	66	0	0	ASCRP3001444	ASCRP3001444	11569.6	294.347	1.482424e+002	1.485573e+001	175	15	3.951317e+000	0	0	0	0	0	0	153.329	1	1	47.8731	15.2903
DATA	887	11	67	0	0	Negative044	Negative044	11595.4	294.069	5.927849e+000	1.134031e+000	26	15.5	4.807618e+000	0	0	0	0	0	0	6.13164	1	1	53.8203	14.9118
DATA	889	11	69	0	0	CUST_17_PI418767722	NM_003753	11645.7	293.946	7.448527e+001	7.511017e+000	98	14	3.835655e+000	0	0	0	0	0	0	77.0378	1	1	48.8603	14.4074
DATA	890	11	70	0	0	ASCRP3005121	ASCRP3005121	11671.6	294.258	1.236959e+002	1.240733e+001	151.5	14	4.452689e+000	0	0	0	0	0	0	127.912	1	1	46.1809	14.3667
DATA	891	11	71	0	0	ASCRP3006753	ASCRP3006753	11696.8	294.278	2.987410e+001	3.140091e+000	50.5	15	2.980537e+000	0	0	0	0	0	0	30.8859	1	1	47.2035	16.0714
DATA	892	11	72	0	0	ASCRP3004032	ASCRP3004032	11722	294.114	2.427109e+001	2.612825e+000	45	15	3.626993e+000	0	0	0	0	0	0	25.0872	1	1	46.8651	14.7647
DATA	893	11	73	0	0	ASCRP3005586	ASCRP3005586	11747.6	294.155	6.636622e+001	6.706811e+000	85	14	4.215666e+000	0	0	0	0	0	0	68.5768	1	1	47.5395	14.4706
DATA	894	11	74	0	0	ASCRP3009675	ASCRP3009675	11773	294	7.524762e+001	7.586779e+000	98	16	4.530841e+000	0	0	0	0	0	0	77.729	1	1	54.9904	16.6765
DATA	895	11	75	0	0	ASCRP3007066	ASCRP3007066	11798.2	294.026	3.005279e+002	3.006839e+001	334.5	16	3.430767e+000	0	0	0	0	0	0	310.324	1	1	49.1849	15.3125
DATA	896	11	76	0	0	ASCRP3002100	ASCRP3002100	11823.5	294.135	3.162981e+002	3.164464e+001	344	17	4.530412e+000	0	0	0	0	0	0	326.477	1	1	48.8603	16.8966
DATA	897	11	77	0	0	ASCRP3003633	ASCRP3003633	11848.9	294.014	5.390910e+001	5.477343e+000	76	15	5.187114e+000	0	0	0	0	0	0	55.6216	1	1	46.8651	16.1154
DATA	898	11	78	0	0	ASCRP3002549	ASCRP3002549	11874.5	294	1.514166e+004	1.514166e+003	15450	15	4.758658e+000	0	0	0	0	0	0	15616	1	1	54.1152	15.9
DATA	899	11	79	0	0	ASCRP3008003	ASCRP3008003	11900	293.939	7.517198e+002	7.517823e+001	795	17	4.990186e+000	0	0	0	0	0	0	774.936	1	1	50.7771	17.6471
DATA	900	11	80	0	0	ASCRP3005623	ASCRP3005623	11925.2	294	5.640119e+002	5.640954e+001	604	17	4.862914e+000	0	0	0	0	0	0	581.183	1	1	49.1849	18.0263
DATA	901	11	81	0	0	ASCRP3006946	ASCRP3006946	11950.9	294.087	3.570863e+002	3.572182e+001	385	16.5	4.700245e+000	0	0	0	0	0	0	367.8	1	1	46.8651	17.4
DATA	902	11	82	0	0	ASCRP3001855	ASCRP3001855	11976.2	294	9.519937e+001	9.569353e+000	119	15.5	4.862158e+000	0	0	0	0	0	0	98.0176	1	1	49.1849	15.2174
DATA	903	12	1	0	0	ASCRP3003755	ASCRP3003755	9931.85	303.06	8.557447e+002	8.558110e+001	806.5	15	5.771226e+000	0	0	0	0	0	0	803.109	1	1	50.7771	15.775
DATA	904	12	2	0	0	ASCRP3011302	ASCRP3011302	9957.39	303.058	2.104567e+001	2.359530e+000	38.5	15	4.065748e+000	0	0	0	0	0	0	19.7269	1	1	46.5243	14.9697
DATA	905	12	3	1028	1	(+)E1A_r60_n11	E1A_r60_n11	9982.61	302.916	1.879720e+001	2.161856e+000	36	15.5	4.963475e+000	0	0	0	0	0	0	17.6031	1	1	48.2044	16.5938
DATA	906	12	4	0	0	ASCRP3000945	ASCRP3000945	10007.9	302.971	4.190081e+001	4.324168e+000	57	17	5.096878e+000	0	0	0	0	0	0	39.2153	1	1	46.8651	16.5667
DATA	907	12	5	1028	1	(+)E1A_r60_a107	E1A_r60_a107	10033.4	302.983	2.651235e+001	2.858575e+000	44	14	4.356431e+000	0	0	0	0	0	0	24.8049	1	1	43.3362	14.6129
DATA	908	12	6	0	0	ASCRP3006718	ASCRP3006718	10058.9	303.205	2.983885e+001	3.169552e+000	47	16	3.746109e+000	0	0	0	0	0	0	27.9162	1	1	47.5395	14.9667
DATA	909	12	7	0	0	ASCRP3003824	ASCRP3003824	10084.3	303.029	1.341175e+002	1.345426e+001	142	16	4.198439e+000	0	0	0	0	0	0	125.498	1	1	46.1809	15.5758
DATA	910	12	8	0	0	ASCRP3000184	ASCRP3000184	10109.9	302.857	3.824278e+001	3.970673e+000	52	16	5.031754e+000	0	0	0	0	0	0	35.7998	1	1	46.8651	16.1875
DATA	911	12	9	0	0	ASCRP3009348	ASCRP3009348	10135	303	2.421525e+002	2.423877e+001	242.5	15	3.594605e+000	0	0	0	0	0	0	226.835	1	1	50.1463	15.2759
DATA	912	12	10	0	0	ASCRP3008468	ASCRP3008468	10159.9	303.093	8.676284e+001	8.741600e+000	102	15	4.266902e+000	0	0	0	0	0	0	81.3443	1	1	46.8651	15.1613
DATA	913	12	11	0	0	ASCRP3002260	ASCRP3002260	10185.5	302.873	6.474016e+002	6.474893e+001	609	18	5.511008e+000	0	0	0	0	0	0	607.607	1	1	47.8731	17.0606
DATA	914	12	12	0	0	ASCRP3009281	ASCRP3009281	10211.1	303.014	1.499201e+002	1.502973e+001	160	17	4.044318e+000	0	0	0	0	0	0	140.884	1	1	46.8651	17.6471
DATA	915	12	13	0	0	ASCRP3010544	ASCRP3010544	10236.5	302.866	1.821025e+001	2.108402e+000	36	17	3.439269e+000	0	0	0	0	0	0	17.1366	1	1	46.5243	16.6286
DATA	916	12	14	0	0	ASCRP3009133	ASCRP3009133	10261.7	302.735	4.597241e+001	4.718088e+000	63	16	3.899959e+000	0	0	0	0	0	0	43.3293	1	1	46.1809	16.125
DATA	917	12	15	0	0	ASCRP3003639	ASCRP3003639	10287	303	5.597074e+002	5.598076e+001	554	15	4.788103e+000	0	0	0	0	0	0	528.446	1	1	46.8651	15.5
DATA	918	12	16	0	0	ASCRP3005576	ASCRP3005576	10312.5	303	1.272201e+002	1.276586e+001	142	16	4.815930e+000	0	0	0	0	0	0	120.339	1	1	54.1152	16.4545
DATA	919	12	17	0	0	ASCRP3006082	ASCRP3006082	10337.9	302.9	1.869371e+002	1.872346e+001	196	15.5	3.978245e+000	0	0	0	0	0	0	177.174	1	1	46.8651	14.6333
DATA	920	12	18	0	0	ASCRP3013443	ASCRP3013443	10363.3	303.014	2.107810e+002	2.110438e+001	218.5	14	4.115238e+000	0	0	0	0	0	0	200.193	1	1	47.2035	15.25
DATA	921	12	19	0	0	ASCRP3008771	ASCRP3008771	10389	302.692	8.626126e+001	8.689866e+000	102	15	3.951429e+000	0	0	0	0	0	0	82.1082	1	1	45.4864	15.2
DATA	922	12	20	0	0	ASCRP3006202	ASCRP3006202	10414.5	303	7.232602e+001	7.308158e+000	87	19	5.940360e+000	0	0	0	0	0	0	69.0028	1	1	54.1152	18.5
DATA	923	12	21	0	0	ASCRP3001872	ASCRP3001872	10439.6	302.573	2.136084e+002	2.138642e+001	232	14	4.116950e+000	0	0	0	0	0	0	204.264	1	1	57.5363	14.9167
DATA	924	12	22	1028	1	(+)E1A_r60_a107	E1A_r60_a107	10465.1	302.5	1.976185e+001	2.234632e+000	39	15	4.300304e+000	0	0	0	0	0	0	18.9434	1	1	56.9804	14.7241
DATA	925	12	23	0	0	ASCRP3013088	ASCRP3013088	10490.3	302.722	4.436928e+003	4.436940e+002	4216	17.5	4.648968e+000	0	0	0	0	0	0	4263.7	1	1	47.8731	17.25
DATA	926	12	24	0	0	ASCRP3002695	ASCRP3002695	10515.9	302.733	8.737058e+001	8.798497e+000	101	16	4.541129e+000	0	0	0	0	0	0	84.1747	1	1	48.8603	16.7143
DATA	927	12	25	0	0	ASCRP3010781	ASCRP3010781	10541.2	302.608	2.215261e+002	2.217679e+001	229.5	16	2.827757e+000	0	0	0	0	0	0	213.97	1	1	49.1849	15.9394
DATA	928	12	26	0	0	ASCRP3002753	ASCRP3002753	10566.6	302.573	2.999104e+000	1.075295e+000	23	15	4.439733e+000	0	0	0	0	0	0	2.90435	1	0	57.5363	15.4706
DATA	929	12	27	0	0	CUST_12_PI418767722	NM_001861	10592.1	302.5	4.277926e+001	4.400153e+000	63	16	4.702583e+000	0	0	0	0	0	0	41.5371	1	1	56.9804	16.0571
DATA	930	12	28	0	0	ASCRP3008211	ASCRP3008211	10617.5	302.5	8.341773e+003	8.341780e+002	7908	16	4.914039e+000	0	0	0	0	0	0	8120.99	1	1	57.5363	17.1724
DATA	931	12	29	0	0	ASCRP3007564	ASCRP3007564	10642.5	302.529	1.702128e+001	1.986670e+000	36	18	4.693148e+000	0	0	0	0	0	0	16.6141	1	1	47.5395	16.7778
DATA	932	12	30	0	0	Negative055	Negative055	10668.4	302.573	1.038654e+000	1.025722e+000	21	15	4.619247e+000	0	0	0	0	0	0	0.882531	0	0	57.5363	15.1379
DATA	933	12	31	0	0	ASCRP3000660	ASCRP3000660	10693.4	302.276	2.448954e+002	2.451073e+001	251	16	3.835362e+000	0	0	0	0	0	0	240.303	1	1	49.1849	15.28
DATA	934	12	32	0	0	ASCRP3004548	ASCRP3004548	10719.2	302.494	4.020694e+002	4.021979e+001	409	15	5.624761e+000	0	0	0	0	0	0	395.582	1	1	50.4627	16.069
DATA	935	12	33	0	0	ASCRP3002011	ASCRP3002011	10744.4	302.433	4.332852e+001	4.449872e+000	61	16	5.321275e+000	0	0	0	0	0	0	42.7396	1	1	46.5243	16.4857
DATA	936	12	34	0	0	ASCRP3011875	ASCRP3011875	10769.8	302.667	8.861539e+001	8.919044e+000	108	19	6.210743e+000	0	0	0	0	0	0	87.6355	1	1	47.5395	18.64
DATA	937	12	35	0	0	ASCRP3002018	ASCRP3002018	10795	302.5	1.427469e+003	1.427505e+002	1440.5	13	5.213533e+000	0	0	0	0	0	0	1415.23	1	1	49.8279	15.0294
DATA	938	12	36	0	0	ASCRP3009643	ASCRP3009643	10820.7	302.176	4.659973e+001	4.767348e+000	64	16	5.011385e+000	0	0	0	0	0	0	46.3167	1	1	49.1849	15.7742
DATA	939	12	37	0	0	ASCRP3006276	ASCRP3006276	10845.9	302.513	8.213415e+001	8.274513e+000	102	15.5	4.021602e+000	0	0	0	0	0	0	81.8333	1	1	49.8279	15.6071
DATA	940	12	38	0	0	ASCRP3006559	ASCRP3006559	10871.4	302.427	1.995471e+004	1.995471e+003	19662	18	6.615678e+000	0	0	0	0	0	0	19929.5	1	1	57.5363	18.2857
DATA	941	12	39	0	0	ASCRP3012100	ASCRP3012100	10896.3	302.395	1.472979e+002	1.476363e+001	161.5	14.5	5.033427e+000	0	0	0	0	0	0	147.449	1	1	49.5074	15.1538
DATA	942	12	40	0	0	ASCRP3006922	ASCRP3006922	10922.1	302.09	7.835131e+001	7.898266e+000	98.5	16	4.757324e+000	0	0	0	0	0	0	78.6135	1	1	46.5243	15.9189
DATA	943	12	41	0	0	ASCRP3013250	ASCRP3013250	10947.6	302.427	1.889368e+001	2.135107e+000	38	16	3.750269e+000	0	0	0	0	0	0	18.9987	1	1	57.5363	16.2581
DATA	944	12	42	0	0	ASCRP3005521	ASCRP3005521	10972.6	302.043	9.163123e+001	9.216703e+000	107	16	3.386734e+000	0	0	0	0	0	0	92.3361	1	1	46.8651	15.4054
DATA	945	12	43	0	0	ASCRP3003146	ASCRP3003146	10998.1	302.061	4.258453e+001	4.372086e+000	61	16	4.384273e+000	0	0	0	0	0	0	43.0011	1	1	46.5243	15.6857
DATA	946	12	44	0	0	ASCRP3005950	ASCRP3005950	11023.6	302.069	1.280028e+004	1.280029e+003	12675	17.5	4.627676e+000	0	0	0	0	0	0	12951.3	1	1	53.8203	16.8462
DATA	947	12	45	0	0	ASCRP3002895	ASCRP3002895	11049.2	302.134	5.072231e+001	5.167263e+000	72	17	4.089955e+000	0	0	0	0	0	0	51.4191	1	1	46.1809	16.4857
DATA	949	12	47	0	0	ASCRP3004321	ASCRP3004321	11100.1	302.277	2.376085e+002	2.378117e+001	254	16	4.418829e+000	0	0	0	0	0	0	241.732	1	1	45.835	16.6571
DATA	950	12	48	0	0	ASCRP3006982	ASCRP3006982	11125.5	301.928	3.786961e+001	3.912037e+000	58	17	4.632134e+000	0	0	0	0	0	0	38.5911	1	1	47.8731	18.04
DATA	951	12	49	0	0	A_23_P122216	NM_002317	11150.7	301.928	3.788307e+001	3.912959e+000	58	14	3.248728e+000	0	0	0	0	0	0	38.6647	1	1	46.5243	14.9643
DATA	952	12	50	0	0	ASCRP3011083	ASCRP3011083	11176.5	302	3.225851e+004	3.225851e+003	32793.5	17	4.549184e+000	0	0	0	0	0	0	32973.2	1	1	54.1152	16.8485
DATA	953	12	51	0	0	ASCRP3002739	ASCRP3002739	11201.4	302.452	2.733525e+001	2.902885e+000	47	15	4.390374e+000	0	0	0	0	0	0	27.978	1	1	43.7019	15.6538
DATA	954	12	52	0	0	ASCRP3005812	ASCRP3005812	11226.9	302.2	2.422612e+002	2.424576e+001	264	14	4.189341e+000	0	0	0	0	0	0	248.282	1	1	44.7812	14.0333
DATA	955	12	53	0	0	ASCRP3011222	ASCRP3011222	11252.2	302.118	3.808115e+001	3.930848e+000	58	15.5	5.308499e+000	0	0	0	0	0	0	39.074	1	1	46.5243	15.8611
DATA	956	12	54	0	1	RC3	RC3	11277.5	302	9.896177e-001	9.735124e-001	19	15	3.710397e+000	0	0	0	0	0	0	-0.873424	0	0	54.1152	15.7273
DATA	957	12	55	0	0	ASCRP3007224	ASCRP3007224	11303	302	1.091087e+003	1.091131e+002	1151	17	3.912273e+000	0	0	0	0	0	0	1121.91	1	1	46.8651	17.6
DATA	958	12	56	0	0	ASCRP3005278	ASCRP3005278	11328.4	301.973	1.161108e+002	1.165166e+001	139	16	3.724969e+000	0	0	0	0	0	0	119.5	1	1	48.5334	15.6944
DATA	959	12	57	0	0	ASCRP3006349	ASCRP3006349	11353.8	301.989	4.068991e+003	4.069002e+002	4062	16	4.190275e+000	0	0	0	0	0	0	4191.21	1	1	52.0157	15.5926
DATA	960	12	58	0	0	Negative034	Negative034	11379.3	302.258	1.221119e+001	1.559590e+000	32	15	4.254229e+000	0	0	0	0	0	0	12.5869	1	1	45.835	15.4615
DATA	961	12	59	0	0	ASCRP3010820	ASCRP3010820	11404.4	301.971	1.818983e+001	2.061226e+000	40	15.5	3.797368e+000	0	0	0	0	0	0	18.7618	1	1	46.8651	15.5
DATA	962	12	60	0	0	ASCRP3012647	ASCRP3012647	11429.9	302	3.537372e+001	3.667685e+000	59	14.5	3.574100e+000	0	0	0	0	0	0	36.5062	1	1	46.8651	15.5
DATA	963	12	61	0	0	ASCRP3006651	ASCRP3006651	11455.5	301.811	1.403679e+002	1.407017e+001	160	15	4.852893e+000	0	0	0	0	0	0	144.932	1	1	48.2044	15.9667
DATA	964	12	62	0	0	ASCRP3009586	ASCRP3009586	11480.9	301.935	2.074437e+002	2.076695e+001	234	15	3.765608e+000	0	0	0	0	0	0	214.268	1	1	54.4085	15.4138
DATA	965	12	63	0	0	ASCRP3009076	ASCRP3009076	11506.4	301.873	2.314330e+002	2.316352e+001	261	16	4.573552e+000	0	0	0	0	0	0	239.12	1	1	47.5395	16.0741
DATA	966	12	64	0	0	ASCRP3001513	ASCRP3001513	11531.6	301.838	1.371693e+001	1.678651e+000	35	14	4.424517e+000	0	0	0	0	0	0	14.1757	1	1	46.8651	14.1724
DATA	967	12	65	0	0	ASCRP3004933	ASCRP3004933	11557.4	301.573	7.424943e+000	1.219552e+000	28	16	3.334408e+000	0	0	0	0	0	0	7.67455	1	1	57.5363	15.5806
DATA	968	12	66	0	0	ASCRP3002567	ASCRP3002567	11581.9	301.875	5.827811e+002	5.828614e+001	591	15.5	4.374717e+000	0	0	0	0	0	0	602.399	1	1	46.8651	15.2059
DATA	969	12	67	0	0	ASCRP3011424	ASCRP3011424	11607.4	301.878	8.582741e+001	8.637093e+000	105	16.5	3.592617e+000	0	0	0	0	0	0	88.7171	1	1	48.5334	15.7
DATA	970	12	68	0	0	ASCRP3005844	ASCRP3005844	11633.2	301.667	3.231974e+002	3.233422e+001	354.5	12.5	3.942633e+000	0	0	0	0	0	0	334.065	1	1	49.1849	13.9375
DATA	971	12	69	0	0	ASCRP3012734	ASCRP3012734	11658.4	301.632	2.453753e+001	2.637635e+000	44.5	15	4.214262e+000	0	0	0	0	0	0	25.3597	1	1	49.8279	14.48
DATA	972	12	70	0	0	ASCRP3012347	ASCRP3012347	11684.1	301.507	4.806217e+002	4.807192e+001	519	15	3.510353e+000	0	0	0	0	0	0	496.643	1	1	48.5334	15.75
DATA	973	12	71	0	0	ASCRP3002940	ASCRP3002940	11709.4	301.598	5.248038e+002	5.248931e+001	550	15	3.232379e+000	0	0	0	0	0	0	542.171	1	1	52.3208	15.3448
DATA	974	12	72	0	0	ASCRP3007316	ASCRP3007316	11734.5	301.986	8.096357e+001	8.154049e+000	101	15	4.220037e+000	0	0	0	0	0	0	83.6178	1	1	48.2044	14.6061
DATA	975	12	73	0	0	Negative034	Negative034	11760.4	301.524	1.418661e+001	1.717743e+000	35	15	3.632312e+000	0	0	0	0	0	0	14.6476	1	1	44.4243	14.973
DATA	976	12	74	0	0	ASCRP3001148	ASCRP3001148	11785.8	301.365	3.649126e+001	3.775550e+000	56	16	3.831780e+000	0	0	0	0	0	0	37.6647	1	1	44.4243	15.3571
DATA	977	12	75	0	0	A_23_P23303	NM_003686	11810.8	301.282	2.404140e+002	2.406093e+001	270	15	3.811615e+000	0	0	0	0	0	0	248.056	1	1	47.5395	14.8182
DATA	978	12	76	0	0	ASCRP3007578	ASCRP3007578	11836.5	301.282	1.224496e+003	1.224535e+002	1292	17	4.997333e+000	0	0	0	0	0	0	1262.92	1	1	51.7088	16.84
DATA	979	12	77	0	0	ASCRP3007443	ASCRP3007443	11861.7	301.338	6.277364e+002	6.278114e+001	661	15	4.123703e+000	0	0	0	0	0	0	647.171	1	1	48.5334	15.8276
DATA	980	12	78	0	0	ASCRP3013128	ASCRP3013128	11887	301.125	4.916221e+001	5.011069e+000	69.5	15	4.473410e+000	0	0	0	0	0	0	50.6643	1	1	46.8651	16.6296
DATA	981	12	79	0	0	ASCRP3006037	ASCRP3006037	11912.5	301.39	1.455764e+001	1.749755e+000	36	15	4.106643e+000	0	0	0	0	0	0	14.996	1	1	49.8279	15.7419
DATA	982	12	80	0	0	ASCRP3010523	ASCRP3010523	11937.9	301.571	1.464506e+001	1.757257e+000	36	16	4.802485e+000	0	0	0	0	0	0	15.0798	1	1	42.9674	16.7714
DATA	983	12	81	0	0	ASCRP3006741	ASCRP3006741	11963.5	301.122	2.326238e+003	2.326258e+002	2315	15.5	4.660427e+000	0	0	0	0	0	0	2394.44	1	1	48.8603	15.6429
DATA	984	12	82	0	0	ASCRP3001619	ASCRP3001619	11989	301.247	9.059021e+001	9.111004e+000	116	16	4.585096e+000	0	0	0	0	0	0	93.2118	1	1	47.5395	15.5995
DATA	985	13	1	0	0	ASCRP3009477	ASCRP3009477	9918.87	310.605	3.503372e+002	3.504986e+001	336	15	4.533011e+000	0	0	0	0	0	0	329.34	1	1	49.8279	15.1195
DATA	986	13	2	0	0	ASCRP3005805	ASCRP3005805	9944.59	310.859	2.639471e+001	2.846321e+000	45	14.5	4.568885e+000	0	0	0	0	0	0	24.7782	1	1	47.5395	14.4333
DATA	987	13	3	0	0	A_23_P215720	NM_000492	9969.67	310.413	4.625518e+001	4.746862e+000	63	15.5	4.594975e+000	0	0	0	0	0	0	43.3735	1	1	51.0895	15.7
DATA	988	13	4	0	0	ASCRP3009639	ASCRP3009639	9995	310.161	6.021688e+002	6.022634e+001	583	17	4.866591e+000	0	0	0	0	0	0	564.198	1	1	51.4001	16.9394
DATA	989	13	5	0	0	ASCRP3010723	ASCRP3010723	10020.5	310.265	1.964886e+002	1.967785e+001	202	15.5	4.619300e+000	0	0	0	0	0	0	184.01	1	1	46.5243	15.2
DATA	990	13	6	0	0	ASCRP3013168	ASCRP3013168	10045.9	310.123	4.561504e+002	4.562754e+001	446	16	3.740220e+000	0	0	0	0	0	0	427.083	1	1	49.8279	15.5484
DATA	991	13	7	0	0	ASCRP3003376	ASCRP3003376	10071.2	310.145	6.805229e+001	6.888525e+000	83	14	3.482058e+000	0	0	0	0	0	0	63.7188	1	1	46.1809	14.5161
DATA	992	13	8	0	0	ASCRP3010669	ASCRP3010669	10096.8	310.075	1.737608e+002	1.740885e+001	178	16	4.751208e+000	0	0	0	0	0	0	162.742	1	1	45.835	15.8235
DATA	993	13	9	0	0	ASCRP3010135	ASCRP3010135	10122.2	310.323	2.196194e+001	2.441724e+000	39	14	5.027345e+000	0	0	0	0	0	0	20.5806	1	1	45.4864	15.125
DATA	994	13	10	0	0	ASCRP3012389	ASCRP3012389	10147.4	310.123	1.269978e+001	1.658303e+000	31	15	3.296811e+000	0	0	0	0	0	0	11.9095	1	1	45.1352	14.6
DATA	995	13	11	0	0	ASCRP3005653	ASCRP3005653	10172.9	310.082	2.272259e+003	2.272284e+002	2121	14	5.573544e+000	0	0	0	0	0	0	2132.86	1	1	51.0895	15.5758
DATA	996	13	12	0	0	ASCRP3009506	ASCRP3009506	10198.2	310.227	3.303491e+001	3.470656e+000	51.5	17	4.173869e+000	0	0	0	0	0	0	31.0438	1	1	45.4864	17.2759
DATA	997	13	13	0	0	ASCRP3013350	ASCRP3013350	10223.7	310.103	5.374667e+001	5.478731e+000	69	17	3.733296e+000	0	0	0	0	0	0	50.573	1	1	49.1849	17
DATA	998	13	14	0	0	ASCRP3008091	ASCRP3008091	10249	310.013	5.842673e+001	5.938264e+000	73	17	4.578945e+000	0	0	0	0	0	0	55.0569	1	1	46.8651	16.4688
DATA	999	13	15	0	0	ASCRP3011151	ASCRP3011151	10274.6	310.07	1.568273e+002	1.571847e+001	166	15.5	3.681787e+000	0	0	0	0	0	0	148.025	1	1	48.2044	16
DATA	1000	13	16	0	0	ASCRP3005391	ASCRP3005391	10300	309.911	4.244519e+003	4.244532e+002	3850	15	4.731074e+000	0	0	0	0	0	0	4013.31	1	1	51.7088	15.5625
DATA	1001	13	17	0	0	ASCRP3000839	ASCRP3000839	10325.5	310	7.853557e+001	7.924180e+000	87.5	17	4.437863e+000	0	0	0	0	0	0	74.3995	1	1	54.1152	16.8065
DATA	1002	13	18	0	0	ASCRP3011404	ASCRP3011404	10350.7	310.147	3.853502e+001	3.994910e+000	56	14.5	3.668831e+000	0	0	0	0	0	0	36.5787	1	1	48.8603	14.8571
DATA	1003	13	19	0	0	AS_circRNA_control202	AS_circRNA_control202	10376.2	310.194	2.603943e+002	2.606064e+001	261.5	16	4.069398e+000	0	0	0	0	0	0	247.701	1	1	47.5395	17
DATA	1004	13	20	0	0	ASCRP3003501	ASCRP3003501	10401.6	310.175	2.711361e+002	2.713389e+001	275	16	5.125693e+000	0	0	0	0	0	0	258.49	1	1	49.5074	15.9091
DATA	1005	13	21	0	0	ASCRP3001218	ASCRP3001218	10427	310.111	3.634859e+002	3.636365e+001	363	16	4.515163e+000	0	0	0	0	0	0	347.324	1	1	46.8651	16.3793
DATA	1006	13	22	0	0	ASCRP3005130	ASCRP3005130	10452.5	309.848	1.781947e+001	2.065285e+000	36	14	3.119108e+000	0	0	0	0	0	0	17.0674	1	1	45.835	14.3929
DATA	1007	13	23	0	0	ASCRP3003153	ASCRP3003153	10477.8	310	2.997622e+002	2.999431e+001	301	15	4.343842e+000	0	0	0	0	0	0	287.807	1	1	46.8651	14.6
DATA	1008	13	24	0	0	ASCRP3009439	ASCRP3009439	10503.1	310.095	4.868006e+001	4.977641e+000	64.5	18	4.396595e+000	0	0	0	0	0	0	46.8549	1	1	47.8731	17.5172
DATA	1009	13	25	0	0	ASCRP3000041	ASCRP3000041	10528.5	309.973	8.014993e+001	8.081716e+000	96	17	3.176917e+000	0	0	0	0	0	0	77.339	1	1	48.5334	16.9697
DATA	1010	13	26	0	0	ASCRP3006250	ASCRP3006250	10553.9	310.328	1.233660e+002	1.237983e+001	137.5	16	4.209317e+000	0	0	0	0	0	0	119.346	1	1	45.1352	16.1053
DATA	1011	13	27	0	0	ASCRP3001693	ASCRP3001693	10579.5	310.125	1.069074e+002	1.074034e+001	119	18.5	4.658573e+000	0	0	0	0	0	0	103.693	1	1	47.8731	17.4333
DATA	1012	13	28	0	0	ASCRP3001240	ASCRP3001240	10604.8	310.273	2.230370e+002	2.232739e+001	236.5	16	3.717282e+000	0	0	0	0	0	0	216.893	1	1	45.4864	16
DATA	1013	13	29	0	0	ASCRP3000804	ASCRP3000804	10630.3	309.89	9.158943e+001	9.216191e+000	112.5	19	4.751491e+000	0	0	0	0	0	0	89.2995	1	1	48.2044	17.92
DATA	1014	13	30	0	0	ASCRP3004177	ASCRP3004177	10655.4	309.873	8.059361e+001	8.124027e+000	97	18	4.585881e+000	0	0	0	0	0	0	78.7824	1	1	47.8731	16.9697
DATA	1015	13	31	0	0	ASCRP3004261	ASCRP3004261	10681.1	309.716	2.037379e+001	2.278575e+000	39	15.5	3.886621e+000	0	0	0	0	0	0	19.9686	1	1	45.835	14.9286
DATA	1016	13	32	0	0	ASCRP3008747	ASCRP3008747	10706.4	310.265	1.188748e+002	1.193096e+001	133.5	15.5	4.165979e+000	0	0	0	0	0	0	116.812	1	1	46.5243	15.3462
DATA	1017	13	33	0	0	ASCRP3006795	ASCRP3006795	10731.7	310.092	9.802429e+001	9.854843e+000	116.5	16	4.691203e+000	0	0	0	0	0	0	96.5714	1	1	45.835	15.6897
DATA	1018	13	34	0	0	ASCRP3004638	ASCRP3004638	10757.3	309.5	1.683245e+002	1.686287e+001	186	17	5.647267e+000	0	0	0	0	0	0	166.257	1	1	57.5363	16.9655
DATA	1019	13	35	0	0	ASCRP3005979	ASCRP3005979	10782.3	309.684	2.288095e+001	2.501067e+000	44	15	4.445344e+000	0	0	0	0	0	0	22.656	1	1	49.5074	15.2414
DATA	1020	13	36	0	0	ASCRP3003937	ASCRP3003937	10808	309.773	1.119393e+003	1.119438e+002	1128	16	4.635831e+000	0	0	0	0	0	0	1111.17	1	1	48.8603	16.1563
DATA	1021	13	37	0	0	Negative003	Negative003	10833.5	309.5	6.839907e+000	1.518750e+000	24.5	16	4.981350e+000	0	0	0	0	0	0	6.80632	1	1	57.5363	15.5769
DATA	1022	13	38	0	0	ASCRP3003947	ASCRP3003947	10858.7	309.639	2.458656e+002	2.460699e+001	270.5	16	4.186088e+000	0	0	0	0	0	0	245.239	1	1	51.0895	15.76
DATA	1023	13	39	0	0	ASCRP3012449	ASCRP3012449	10884.3	309.5	1.553228e+001	1.847406e+000	36	16	6.967305e+000	0	0	0	0	0	0	15.5292	1	1	57.5363	18.28
DATA	1024	13	40	0	0	ASCRP3011343	ASCRP3011343	10909.6	309.74	3.234785e+001	3.385222e+000	52.5	13.5	4.000496e+000	0	0	0	0	0	0	32.4145	1	1	49.5074	13.6786
DATA	1025	13	41	0	0	ASCRP3002910	ASCRP3002910	10935.1	309.538	2.265434e+003	2.265455e+002	2326.5	15	4.262590e+000	0	0	0	0	0	0	2275.16	1	1	44.7812	15.3243
DATA	1026	13	42	0	0	ASCRP3003092	ASCRP3003092	10960.5	309.6	4.604846e+001	4.710822e+000	68	15	3.338830e+000	0	0	0	0	0	0	46.3452	1	1	50.4627	14.8276
DATA	1027	13	43	0	0	ASCRP3004061	ASCRP3004061	10985.9	309.423	4.265674e+001	4.379396e+000	62	15	3.917806e+000	0	0	0	0	0	0	43.0211	1	1	47.8731	15.2778
DATA	1028	13	44	0	0	ASCRP3008255	ASCRP3008255	11011.3	309.5	4.299023e+004	4.299024e+003	43014	17	4.523756e+000	0	0	0	0	0	0	43444.2	1	1	57.5363	17.1333
DATA	1029	13	45	0	0	Negative043	Negative043	11036.6	309.427	1.997190e+000	1.007653e+000	23	15	4.118922e+000	0	0	0	0	0	0	2.02214	1	0	65	15.5862
DATA	1030	13	46	0	0	ASCRP3011250	ASCRP3011250	11061.9	309.441	2.415560e+002	2.417571e+001	253	16	5.192324e+000	0	0	0	0	0	0	245.022	1	1	46.8651	16.0909
DATA	1031	13	47	0	0	ASCRP3007282	ASCRP3007282	11087.4	309.608	4.935427e+002	4.936408e+001	505.5	15	4.826228e+000	0	0	0	0	0	0	501.505	1	1	49.1849	15.3226
DATA	1032	13	48	0	0	ASCRP3010888	ASCRP3010888	11112.8	309.229	1.383817e+002	1.387300e+001	159	17	4.995865e+000	0	0	0	0	0	0	140.852	1	1	46.8651	17.4063
DATA	1033	13	49	0	0	ASCRP3005437	ASCRP3005437	11138.1	309.486	4.395460e+001	4.503586e+000	64	17	4.714952e+000	0	0	0	0	0	0	44.8091	1	1	46.8651	17
DATA	1034	13	50	0	0	ASCRP3012126	ASCRP3012126	11163.6	309.297	2.330251e+002	2.332308e+001	257	15	3.436932e+000	0	0	0	0	0	0	237.915	1	1	47.8731	15
DATA	1035	13	51	0	0	ASCRP3011366	ASCRP3011366	11188.9	309.065	9.820167e+001	9.868754e+000	121	17	4.366539e+000	0	0	0	0	0	0	100.404	1	1	54.4085	17
DATA	1036	13	52	0	0	Negative053	Negative053	11214.5	309	2.633613e+000	1.011651e+000	22.5	15	4.400635e+000	0	0	0	0	0	0	2.69625	1	0	54.1152	14.9677
DATA	1037	13	53	0	0	ASCRP3008953	ASCRP3008953	11239.7	309.219	3.314977e+002	3.316412e+001	357	15	5.416392e+000	0	0	0	0	0	0	339.788	1	1	48.2044	15.6786
DATA	1038	13	54	0	0	ASCRP3005780	ASCRP3005780	11265.3	309.222	5.077920e+002	5.078855e+001	536.5	16	4.063945e+000	0	0	0	0	0	0	521.083	1	1	45.1352	16.3947
DATA	1039	13	55	0	0	ASCRP3003801	ASCRP3003801	11290.2	309.576	2.519671e+001	2.701203e+000	47	16	2.746145e+000	0	0	0	0	0	0	25.8818	1	1	45.1352	16.1852
DATA	1040	13	56	0	0	ASCRP3007751	ASCRP3007751	11315.6	309.069	2.483197e+001	2.666865e+000	46	16	2.445536e+000	0	0	0	0	0	0	25.5322	1	1	53.8203	16.2258
DATA	1041	13	57	0	0	ASCRP3004613	ASCRP3004613	11341.5	309	1.380161e+001	1.687926e+000	34	15	3.425704e+000	0	0	0	0	0	0	14.2032	1	1	54.1152	14.5714
DATA	1042	13	58	0	0	A_23_P142849	NM_005168	11366.5	309	6.351322e+001	6.425116e+000	85	17	4.564804e+000	0	0	0	0	0	0	65.4104	1	1	54.1152	16.8621
DATA	1043	13	59	0	0	ASCRP3000060	ASCRP3000060	11392.3	309.189	1.094592e+002	1.098885e+001	131	17	4.018731e+000	0	0	0	0	0	0	112.804	1	1	48.2044	15.8261
DATA	1044	13	60	0	0	ASCRP3001879	ASCRP3001879	11417.6	309.338	8.187960e+001	8.245192e+000	105.5	15	3.630400e+000	0	0	0	0	0	0	84.4296	1	1	47.8731	15.5862
DATA	1045	13	61	0	0	Negative042	Negative042	11442.9	308.909	3.309699e+001	3.448712e+000	53	14	4.106645e+000	0	0	0	0	0	0	34.1459	1	1	47.8731	15.3103
DATA	1046	13	62	0	0	ASCRP3009921	ASCRP3009921	11468.4	309.274	2.278302e+001	2.475772e+000	42.5	16	4.820885e+000	0	0	0	0	0	0	23.5141	1	1	44.0646	16.7188
DATA	1047	13	63	0	0	ASCRP3007829	ASCRP3007829	11493.5	309	3.267610e+001	3.408138e+000	52	16.5	4.045378e+000	0	0	0	0	0	0	33.7364	1	1	54.1152	16.9286
DATA	1048	13	64	0	0	ASCRP3000051	ASCRP3000051	11518.9	308.985	7.701910e+001	7.762543e+000	98	14.5	3.833851e+000	0	0	0	0	0	0	79.5386	1	1	46.8651	14.4286
DATA	1049	13	65	0	0	ASCRP3010327	ASCRP3010327	11544	309.016	8.058424e+000	1.259647e+000	27	15.5	3.680266e+000	0	0	0	0	0	0	8.32347	1	1	45.4864	15.0625
DATA	1050	13	66	0	0	ASCRP3011491	ASCRP3011491	11569.6	309	6.483458e+002	6.484181e+001	621	16	3.037280e+000	0	0	0	0	0	0	669.742	1	1	47.2035	16.0741
DATA	1051	13	67	0	0	ASCRP3001636	ASCRP3001636	11595.4	309.027	1.275972e+002	1.279639e+001	149.5	16	4.844352e+000	0	0	0	0	0	0	131.812	1	1	48.5334	15.375
DATA	1052	13	68	0	0	ASCRP3005614	ASCRP3005614	11620.6	309.092	1.515468e+002	1.518557e+001	174	15	4.343332e+000	0	0	0	0	0	0	156.548	1	1	49.1849	15.3103
DATA	1053	13	69	0	0	ASCRP3005004	ASCRP3005004	11645.8	309.178	1.938086e+002	1.940502e+001	220	15.5	4.634241e+000	0	0	0	0	0	0	200.185	1	1	47.8731	15.0714
DATA	1054	13	70	0	0	ASCRP3003557	ASCRP3003557	11671.7	309.083	1.586535e+002	1.589487e+001	181	16	3.862724e+000	0	0	0	0	0	0	163.85	1	1	48.5334	15.4286
DATA	1055	13	71	0	0	ASCRP3000241	ASCRP3000241	11696.8	308.844	5.355494e+001	5.442354e+000	76	15.5	3.647210e+000	0	0	0	0	0	0	55.2994	1	1	49.5074	15.9706
DATA	1056	13	72	0	0	ASCRP3001008	ASCRP3001008	11722.1	308.986	9.224030e+001	9.274756e+000	114	15	3.816609e+000	0	0	0	0	0	0	95.2207	1	1	46.8651	15.069
DATA	1057	13	73	0	0	Negative032	Negative032	11747.6	308.573	3.926477e+000	1.045477e+000	25	15	4.135765e+000	0	0	0	0	0	0	4.05233	1	0	57.5363	14.7632
DATA	1058	13	74	0	0	ASCRP3011750	ASCRP3011750	11772.9	308.903	3.703063e+001	3.827816e+000	58	15	2.579420e+000	0	0	0	0	0	0	38.2044	1	1	46.8651	15.1818
DATA	1059	13	75	0	0	ASCRP3009445	ASCRP3009445	11798.6	309.027	3.621095e+002	3.622393e+001	385.5	16	4.265390e+000	0	0	0	0	0	0	373.453	1	1	48.5334	15.75
DATA	1060	13	76	0	0	ASCRP3000701	ASCRP3000701	11823.8	308.676	6.867278e+001	6.935440e+000	92	15.5	4.436137e+000	0	0	0	0	0	0	70.8001	1	1	48.8603	15.1
DATA	1061	13	77	0	0	ASCRP3012997	ASCRP3012997	11849.3	308.5	5.208955e+000	1.101292e+000	26	15	4.549894e+000	0	0	0	0	0	0	5.36831	1	1	65	15.6923
DATA	1062	13	78	0	0	ASCRP3000319	ASCRP3000319	11874.4	308.662	9.216826e+001	9.267802e+000	115.5	15.5	3.736528e+000	0	0	0	0	0	0	94.95	1	1	48.5334	15.9643
DATA	1063	13	79	0	0	ASCRP3002781	ASCRP3002781	11900	308.609	1.263664e+002	1.267390e+001	144	15	4.559820e+000	0	0	0	0	0	0	130.129	1	1	46.8651	15.9667
DATA	1064	13	80	0	0	ASCRP3012971	ASCRP3012971	11925.3	308.618	3.898268e+001	4.017490e+000	59	17	4.774657e+000	0	0	0	0	0	0	40.128	1	1	46.5243	17.1212
DATA	1065	13	81	0	0	A_23_P218608	NM_015904	11950.8	308.371	2.203998e+001	2.408736e+000	44	16	4.794605e+000	0	0	0	0	0	0	22.6795	1	1	44.4243	16.2
DATA	1066	13	82	0	0	ASCRP3012573	ASCRP3012573	11976.3	308.629	1.695013e+002	1.697799e+001	194	16.5	4.080325e+000	0	0	0	0	0	0	174.356	1	1	47.8731	16.0455
DATA	1067	14	1	0	0	ASCRP3002063	ASCRP3002063	9931.5	318.056	2.606063e+002	2.608233e+001	262	14	4.382658e+000	0	0	0	0	0	0	245.021	1	1	48.5334	13.85
DATA	1068	14	2	0	0	ASCRP3009880	ASCRP3009880	9956.91	317.896	2.204371e+002	2.206942e+001	224	15	4.392392e+000	0	0	0	0	0	0	206.988	1	1	46.8651	15.3103
DATA	1069	14	3	0	0	ASCRP3004252	ASCRP3004252	9982.3	318.1	2.107403e+002	2.110097e+001	217	15.5	4.603846e+000	0	0	0	0	0	0	197.699	1	1	47.2035	15.6667
DATA	1070	14	4	0	0	ASCRP3002136	ASCRP3002136	10007.7	318.232	9.710514e+000	1.442453e+000	28	15	4.976963e+000	0	0	0	0	0	0	9.1038	1	1	46.8651	15.0625
DATA	1071	14	5	0	0	ASCRP3011841	ASCRP3011841	10033.3	317.781	7.080674e+001	7.160631e+000	85.5	15	4.423133e+000	0	0	0	0	0	0	66.3546	1	1	48.2044	15.7778
DATA	1072	14	6	0	0	ASCRP3001355	ASCRP3001355	10058.5	317.649	7.294003e+001	7.371664e+000	89.5	15.5	4.235184e+000	0	0	0	0	0	0	68.3457	1	1	49.1849	15.8333
DATA	1073	14	7	0	0	ASCRP3009282	ASCRP3009282	10084.2	317.901	8.052258e+001	8.122649e+000	94.5	15.5	4.185111e+000	0	0	0	0	0	0	75.464	1	1	46.8651	15
DATA	1074	14	8	0	0	ASCRP3008683	ASCRP3008683	10109.3	317.761	9.716648e+001	9.775018e+000	111	14.5	4.792467e+000	0	0	0	0	0	0	91.0956	1	1	47.2035	15.5
DATA	1075	14	9	0	0	ASCRP3012422	ASCRP3012422	10134.7	317.885	3.630106e+001	3.783383e+000	53.5	15	3.554379e+000	0	0	0	0	0	0	34.0541	1	1	49.8279	15.1143
DATA	1076	14	10	0	0	ASCRP3000368	ASCRP3000368	10160.3	317.5	6.534591e+002	6.535459e+001	629.5	15	3.537809e+000	0	0	0	0	0	0	613.494	1	1	49.1849	14.9667
DATA	1077	14	11	0	0	ASCRP3008065	ASCRP3008065	10185.6	317.573	5.817459e+001	5.913971e+000	73	16	4.434562e+000	0	0	0	0	0	0	54.6723	1	1	57.5363	16.5357
DATA	1078	14	12	0	0	ASCRP3000340	ASCRP3000340	10211.1	317.563	6.792361e+001	6.875003e+000	85	17	3.843143e+000	0	0	0	0	0	0	63.9112	1	1	47.8731	17.3714
DATA	1079	14	13	0	0	ASCRP3011231	ASCRP3011231	10236.4	317.803	3.986436e+001	4.125295e+000	55	17	3.514849e+000	0	0	0	0	0	0	37.5613	1	1	47.5395	16.6667
DATA	1080	14	14	0	0	ASCRP3008767	ASCRP3008767	10261.7	317.746	1.610557e+002	1.614040e+001	175	16.5	4.577955e+000	0	0	0	0	0	0	151.981	1	1	47.5395	16.9286
DATA	1081	14	15	0	0	ASCRP3003845	ASCRP3003845	10287.2	317.551	3.932404e+002	3.933827e+001	387.5	15	4.902071e+000	0	0	0	0	0	0	371.699	1	1	46.8651	15.303
DATA	1082	14	16	0	0	ASCRP3012670	ASCRP3012670	10312.7	317.5	1.920207e+004	1.920208e+003	17412	16.5	4.336524e+000	0	0	0	0	0	0	18183	1	1	57.5363	17.0313
DATA	1083	14	17	0	0	ASCRP3010058	ASCRP3010058	10337.8	317.699	9.551009e+001	9.608993e+000	106.5	15	4.233126e+000	0	0	0	0	0	0	90.6148	1	1	48.2044	15.125
DATA	1084	14	18	0	0	ASCRP3011175	ASCRP3011175	10363.4	317.534	9.372458e+001	9.431299e+000	104.5	15	3.740790e+000	0	0	0	0	0	0	89.1025	1	1	49.1849	16.2273
DATA	1085	14	19	0	0	ASCRP3007638	ASCRP3007638	10388.7	317.403	8.394889e+001	8.460257e+000	98	15	3.821768e+000	0	0	0	0	0	0	79.9777	1	1	48.5334	15.9655
DATA	1086	14	20	0	0	ASCRP3002715	ASCRP3002715	10414.4	317.5	9.705601e+001	9.761942e+000	110.5	17	4.365486e+000	0	0	0	0	0	0	92.6732	1	1	48.5334	16.6667
DATA	1087	14	21	0	0	ASCRP3005851	ASCRP3005851	10439.6	317.392	1.723831e+002	1.726995e+001	188	14.5	4.220133e+000	0	0	0	0	0	0	164.974	1	1	49.1849	15.4286
DATA	1088	14	22	0	0	ASCRP3013143	ASCRP3013143	10464.9	317.265	1.069964e+002	1.075030e+001	120.5	14.5	3.875065e+000	0	0	0	0	0	0	102.639	1	1	45.835	14.375
DATA	1089	14	23	0	0	A_23_P58132	NM_004310	10490.5	317.352	7.356495e+002	7.357230e+001	711	17.5	5.106666e+000	0	0	0	0	0	0	707.42	1	1	47.8731	16.1786
DATA	1090	14	24	0	0	ASCRP3001497	ASCRP3001497	10515.8	317.333	1.760396e+002	1.763450e+001	192	16	3.997849e+000	0	0	0	0	0	0	169.701	1	1	49.1849	16.871
DATA	1091	14	25	0	0	ASCRP3005497	ASCRP3005497	10541.4	317.608	2.293513e+002	2.295846e+001	240	16	3.929073e+000	0	0	0	0	0	0	221.657	1	1	49.1849	15.6765
DATA	1092	14	26	0	0	ASCRP3012194	ASCRP3012194	10566.6	317.427	1.632567e+002	1.635827e+001	173	18	3.652853e+000	0	0	0	0	0	0	158.177	1	1	57.5363	17.52
DATA	1093	14	27	0	0	ASCRP3004166	ASCRP3004166	10591.9	317.345	4.053178e+002	4.054485e+001	415.5	16	3.520142e+000	0	0	0	0	0	0	393.712	1	1	52.9257	16.4839
DATA	1094	14	28	0	0	ASCRP3005023	ASCRP3005023	10617.3	317.232	5.529803e+001	5.624330e+000	70.5	16	3.370460e+000	0	0	0	0	0	0	53.8533	1	1	46.8651	15.88
DATA	1095	14	29	0	0	ASCRP3003894	ASCRP3003894	10642.5	317.258	1.216803e+001	1.590471e+000	31.5	19	4.667564e+000	0	0	0	0	0	0	11.8805	1	1	42.9674	18.1154
DATA	1096	14	30	66	-1	(-)3xSLv1	NegativeControl	10668.5	317	1.038400e+000	1.021500e+000	18	15.5	3.972625e+000	0	0	0	0	0	0	-1.20421	0	0	65	15.6786
DATA	1097	14	31	0	0	ASCRP3001136	ASCRP3001136	10693.4	316.929	9.210973e+000	1.373548e+000	31	15	5.014265e+000	0	0	0	0	0	0	9.03987	1	1	42.5954	15.4286
DATA	1098	14	32	0	0	ASCRP3010440	ASCRP3010440	10719.4	317.233	6.303151e+001	6.384551e+000	80.5	15	3.628590e+000	0	0	0	0	0	0	62.0231	1	1	42.9674	15.4
DATA	1099	14	33	0	0	ASCRP3001423	ASCRP3001423	10744.4	317.174	5.025350e+001	5.126577e+000	67.5	16	3.053864e+000	0	0	0	0	0	0	49.5729	1	1	46.8651	15.75
DATA	1100	14	34	0	0	ASCRP3002558	ASCRP3002558	10769.6	317.069	1.400164e+004	1.400164e+003	13684	15	5.651670e+000	0	0	0	0	0	0	13846.5	1	1	53.8203	16.7
DATA	1101	14	35	0	0	ASCRP3005836	ASCRP3005836	10795.2	317	1.803852e+002	1.806671e+001	197	16	4.031129e+000	0	0	0	0	0	0	178.831	1	1	46.8651	15.25
DATA	1102	14	36	0	0	ASCRP3005770	ASCRP3005770	10820.6	316.905	5.074965e+003	5.074975e+002	4846.5	16	4.698373e+000	0	0	0	0	0	0	5043.49	1	1	48.8603	16.1667
DATA	1103	14	37	0	0	ASCRP3010172	ASCRP3010172	10846.2	317.091	2.373532e+001	2.577076e+000	42.5	17	4.333057e+000	0	0	0	0	0	0	23.6448	1	1	48.8603	17.1538
DATA	1104	14	38	0	0	ASCRP3004654	ASCRP3004654	10871.4	316.957	7.173281e+001	7.242857e+000	92	16	4.048629e+000	0	0	0	0	0	0	71.6249	1	1	46.8651	15.5161
DATA	1105	14	39	0	0	ASCRP3000580	ASCRP3000580	10896.3	316.849	2.575001e+001	2.762094e+000	46	14.5	3.919184e+000	0	0	0	0	0	0	25.7689	1	1	48.2044	15
DATA	1106	14	40	0	0	A_23_P49878	NM_019013	10922.2	317	1.749917e+002	1.752755e+001	195	15	3.919355e+000	0	0	0	0	0	0	175.515	1	1	46.8651	14.8571
DATA	1107	14	41	0	0	ASCRP3004446	ASCRP3004446	10947.5	317.07	6.223744e+001	6.302760e+000	79	15	3.516401e+000	0	0	0	0	0	0	62.5574	1	1	47.8731	14.9286
DATA	1108	14	42	0	0	ASCRP3008783	ASCRP3008783	10973.1	316.896	1.436069e+002	1.439496e+001	163	14	3.773235e+000	0	0	0	0	0	0	144.649	1	1	46.8651	14.6389
DATA	1109	14	43	0	0	ASCRP3002158	ASCRP3002158	10998.4	316.971	1.848663e+003	1.848689e+002	1877	15	3.735508e+000	0	0	0	0	0	0	1865.81	1	1	47.5395	16.3333
DATA	1110	14	44	0	0	ASCRP3012766	ASCRP3012766	11023.6	316.931	6.614892e+001	6.688404e+000	86	16	4.314637e+000	0	0	0	0	0	0	66.8906	1	1	65	16.0667
DATA	1111	14	45	0	0	ASCRP3011233	ASCRP3011233	11049.2	317.014	3.724166e+001	3.852755e+000	56	16	4.273996e+000	0	0	0	0	0	0	37.7295	1	1	46.8651	15.7273
DATA	1112	14	46	0	0	ASCRP3005445	ASCRP3005445	11074.6	317.027	1.602967e+002	1.605993e+001	184.5	14.5	5.625434e+000	0	0	0	0	0	0	162.684	1	1	48.5334	15.3571
DATA	1113	14	47	0	0	ASCRP3008559	ASCRP3008559	11100.1	317.024	3.620544e+002	3.621880e+001	383	16	5.101549e+000	0	0	0	0	0	0	368.071	1	1	50.7771	16.6774
DATA	1114	14	48	0	0	ASCRP3001819	ASCRP3001819	11125.5	316.88	3.763814e+002	3.765095e+001	405	17	4.821187e+000	0	0	0	0	0	0	383.254	1	1	48.8603	16.6207
DATA	1115	14	49	0	0	ASCRP3011217	ASCRP3011217	11150.8	316.806	3.119080e+002	3.120621e+001	334	16	4.800538e+000	0	0	0	0	0	0	318.084	1	1	47.5395	16.3871
DATA	1116	14	50	0	0	ASCRP3000652	ASCRP3000652	11176	317.234	1.242984e+002	1.246835e+001	148	16	4.125172e+000	0	0	0	0	0	0	126.936	1	1	45.4864	16.2727
DATA	1117	14	51	0	0	ASCRP3013462	ASCRP3013462	11201.6	316.573	6.888215e+003	6.888222e+002	6898	17	4.021351e+000	0	0	0	0	0	0	7044.14	1	1	57.5363	16.6333
DATA	1118	14	52	0	0	ASCRP3013344	ASCRP3013344	11227.1	316.644	1.996598e+002	1.998985e+001	214.5	15.5	4.395216e+000	0	0	0	0	0	0	204.434	1	1	48.5334	15.9211
DATA	1119	14	53	0	0	ASCRP3000739	ASCRP3000739	11252.2	317.045	5.651505e+002	5.652347e+001	598.5	15	5.555706e+000	0	0	0	0	0	0	579.311	1	1	46.1809	16.6389
DATA	1120	14	54	0	0	ASCRP3011331	ASCRP3011331	11277.9	316.851	6.982441e+001	7.050115e+000	88	17	4.538596e+000	0	0	0	0	0	0	71.6519	1	1	47.8731	16.4333
DATA	1121	14	55	0	0	ASCRP3009383	ASCRP3009383	11302.9	316.789	8.086228e+001	8.144624e+000	104	17	3.151421e+000	0	0	0	0	0	0	83.0586	1	1	46.8651	17.0625
DATA	1122	14	56	0	0	ASCRP3006683	ASCRP3006683	11328.5	317.016	8.898274e+001	8.951281e+000	107	15	3.910284e+000	0	0	0	0	0	0	91.4793	1	1	43.7019	15.5
DATA	1123	14	57	0	0	ASCRP3013419	ASCRP3013419	11353.9	316.655	6.973857e+002	6.974535e+001	735.5	16.5	3.723157e+000	0	0	0	0	0	0	717.54	1	1	52.9257	16.5938
DATA	1124	14	58	0	0	ASCRP3011172	ASCRP3011172	11379.4	316.5	1.466002e+002	1.469216e+001	169	17	4.530955e+000	0	0	0	0	0	0	150.945	1	1	48.5334	16.6207
DATA	1125	14	59	0	0	ASCRP3005717	ASCRP3005717	11404.7	316.605	5.425404e+002	5.426272e+001	572.5	14	3.163858e+000	0	0	0	0	0	0	558.958	1	1	51.0895	14.48
DATA	1126	14	60	0	0	CUST_1_PI418767722	NM_002107	11430	316.742	4.515886e+002	4.516928e+001	486	15	4.036127e+000	0	0	0	0	0	0	465.494	1	1	45.835	16.0968
DATA	1127	14	61	0	0	ASCRP3010418	ASCRP3010418	11454.9	316.441	1.245580e+001	1.578527e+000	33	15	3.995025e+000	0	0	0	0	0	0	12.8453	1	1	46.5243	15.9091
DATA	1128	14	62	0	0	ASCRP3008873	ASCRP3008873	11481.1	316.397	7.103391e+002	7.104052e+001	749	16	4.014222e+000	0	0	0	0	0	0	732.828	1	1	49.5074	16.2258
DATA	1129	14	63	0	0	ASCRP3010656	ASCRP3010656	11506.4	316.39	4.802622e+001	4.899410e+000	71	16	3.762160e+000	0	0	0	0	0	0	49.5608	1	1	49.5074	15.6667
DATA	1130	14	64	0	0	ASCRP3001406	ASCRP3001406	11531.7	316.52	8.767471e+001	8.820839e+000	109.5	14	3.618352e+000	0	0	0	0	0	0	90.4939	1	1	49.1849	14.3226
DATA	1131	14	65	0	0	ASCRP3008976	ASCRP3008976	11557.2	316.394	1.885401e+002	1.887888e+001	214	16	3.491926e+000	0	0	0	0	0	0	194.631	1	1	45.835	16.25
DATA	1132	14	66	0	0	ASCRP3000616	ASCRP3000616	11582.5	316.5	3.113548e+002	3.115054e+001	340	17	3.130677e+000	0	0	0	0	0	0	321.432	1	1	49.1849	16.3636
DATA	1133	14	67	0	0	ASCRP3004672	ASCRP3004672	11607.7	316.516	1.527202e+003	1.527233e+002	1541	16	4.634464e+000	0	0	0	0	0	0	1576.63	1	1	53.8203	16
DATA	1134	14	68	0	0	ASCRP3013246	ASCRP3013246	11633.1	316.6	1.029563e+002	1.034110e+001	126	14.5	4.510524e+000	0	0	0	0	0	0	106.281	1	1	47.5395	15
DATA	1135	14	69	0	0	ASCRP3012931	ASCRP3012931	11658.6	315.915	3.654110e+001	3.780349e+000	58	16.5	4.197564e+000	0	0	0	0	0	0	37.719	1	1	43.3362	15.3667
DATA	1136	14	70	0	0	ASCRP3005589	ASCRP3005589	11684.3	316.5	5.514362e+001	5.598849e+000	74	17	3.019640e+000	0	0	0	0	0	0	56.9087	1	1	57.5363	16.7586
DATA	1137	14	71	0	0	ASCRP3004796	ASCRP3004796	11709.4	316.367	3.240989e+002	3.242438e+001	357	15	4.022413e+000	0	0	0	0	0	0	334.405	1	1	50.7771	15.5862
DATA	1138	14	72	0	0	ASCRP3010485	ASCRP3010485	11734.3	316.305	1.084596e+001	1.454690e+000	31	16	4.372445e+000	0	0	0	0	0	0	11.1881	1	1	42.9674	15.5806
DATA	1139	14	73	0	0	ASCRP3011519	ASCRP3011519	11760.1	316.192	2.380392e+002	2.382366e+001	265	15	2.590407e+000	0	0	0	0	0	0	245.478	1	1	47.5395	14.8919
DATA	1140	14	74	0	0	ASCRP3001953	ASCRP3001953	11785.4	316.239	1.225523e+002	1.229356e+001	147	15	2.773686e+000	0	0	0	0	0	0	126.341	1	1	46.5243	15.12
DATA	1141	14	75	1028	1	(+)E1A_r60_n9	E1A_r60_n9	11811.1	316.065	4.427438e+000	1.066574e+000	26	14	3.379254e+000	0	0	0	0	0	0	4.56277	1	0	65	13.75
DATA	1142	14	76	0	0	ASCRP3003574	ASCRP3003574	11836.3	315.986	1.873472e+002	1.875985e+001	212.5	14	3.776853e+000	0	0	0	0	0	0	193.005	1	1	46.5243	14.2308
DATA	1143	14	77	0	0	ASCRP3000698	ASCRP3000698	11861.5	316.095	1.218299e+002	1.222163e+001	145	16	4.507793e+000	0	0	0	0	0	0	125.462	1	1	48.5334	16.0345
DATA	1144	14	78	0	0	Negative027	Negative027	11887.3	315.764	1.741997e+001	1.994534e+000	36.5	16	3.442422e+000	0	0	0	0	0	0	17.9329	1	1	47.5395	16.2941
DATA	1145	14	79	0	0	ASCRP3002250	ASCRP3002250	11912.2	316	5.785392e+002	5.786208e+001	604	14	4.086031e+000	0	0	0	0	0	0	595.348	1	1	46.1809	14.1739
DATA	1146	14	80	0	0	ASCRP3001149	ASCRP3001149	11937.7	315.818	1.653250e+001	1.917869e+000	37.5	16	4.363676e+000	0	0	0	0	0	0	17.0069	1	1	41.0736	16.3333
DATA	1147	14	81	0	0	ASCRP3005708	ASCRP3005708	11963.4	316.309	8.884342e+000	1.317195e+000	29	16.5	5.170925e+000	0	0	0	0	0	0	9.1359	1	1	46.8651	16.5385
DATA	1148	14	82	0	0	ASCRP3009853	ASCRP3009853	11988.8	315.897	1.421410e+002	1.424734e+001	170	16	4.610180e+000	0	0	0	0	0	0	146.125	1	1	46.5243	15.8989
DATA	1149	15	1	0	0	ASCRP3011094	ASCRP3011094	9919.15	324.944	2.837941e+001	3.030136e+000	45	15	4.994913e+000	0	0	0	0	0	0	26.723	1	1	46.8651	15.5963
DATA	1150	15	2	0	0	ASCRP3002010	ASCRP3002010	9944.51	325.356	2.031024e+002	2.033807e+001	202	14	3.965428e+000	0	0	0	0	0	0	190.983	1	1	47.8731	14.2692
DATA	1151	15	3	0	0	ASCRP3012879	ASCRP3012879	9969.9	325.137	6.731570e+001	6.815245e+000	80	14.5	3.907111e+000	0	0	0	0	0	0	63.2265	1	1	46.8651	14.9
DATA	1152	15	4	0	0	ASCRP3007703	ASCRP3007703	9995.37	325.134	5.002610e+001	5.114831e+000	65	16	4.475002e+000	0	0	0	0	0	0	46.9489	1	1	45.835	15.5556
DATA	1153	15	5	0	0	ASCRP3013610	ASCRP3013610	10020.7	324.636	1.453895e+001	1.802916e+000	33	15.5	4.738689e+000	0	0	0	0	0	0	13.6368	1	1	41.4593	15.6
DATA	1154	15	6	0	0	ASCRP3012830	ASCRP3012830	10046.3	324.875	2.884678e+001	3.075480e+000	45.5	17	4.274169e+000	0	0	0	0	0	0	27.0506	1	1	48.2044	16.75
DATA	1155	15	7	0	0	ASCRP3008208	ASCRP3008208	10071.8	324.806	7.217423e+001	7.295780e+000	85.5	14	4.161556e+000	0	0	0	0	0	0	67.6803	1	1	47.5395	14.8125
DATA	1156	15	8	0	0	ASCRP3007804	ASCRP3007804	10097.2	325.03	1.463589e+001	1.810711e+000	33	17	4.805491e+000	0	0	0	0	0	0	13.7284	1	1	45.835	15.5625
DATA	1157	15	9	0	0	ASCRP3010351	ASCRP3010351	10122.3	324.912	1.778855e+001	2.073609e+000	36	14	3.305258e+000	0	0	0	0	0	0	16.6933	1	1	42.9674	14.4839
DATA	1158	15	10	1028	1	(+)E1A_r60_a104	E1A_r60_a104	10148	324.901	8.946911e+000	1.390830e+000	27	15	3.417076e+000	0	0	0	0	0	0	8.40193	1	1	46.8651	14.4688
DATA	1159	15	11	0	0	A_23_P142849	NM_005168	10172.9	325.118	4.347509e+001	4.475794e+000	59.5	15	3.644776e+000	0	0	0	1	0	0	40.8636	1	1	46.8651	14.3929
DATA	1160	15	12	0	0	Negative008	Negative008	10198.6	325.03	1.274175e+002	1.278599e+001	139	17	4.971316e+000	0	0	0	0	0	0	119.894	1	1	45.4864	16.7742
DATA	1161	15	13	0	0	ASCRP3004462	ASCRP3004462	10223.9	325.175	9.117600e+002	9.118218e+001	873	17	4.137944e+000	0	0	0	0	0	0	859.015	1	1	45.4864	16.5484
DATA	1162	15	14	0	0	ASCRP3007641	ASCRP3007641	10249.6	324.984	1.087517e+002	1.092670e+001	118	17	2.800000e+000	0	0	0	0	0	0	102.606	1	1	44.0646	17.56
DATA	1163	15	15	0	0	ASCRP3011705	ASCRP3011705	10274.5	325.258	1.274600e+002	1.278985e+001	143	14.5	4.959985e+000	0	0	0	0	0	0	120.445	1	1	46.5243	14.9167
DATA	1164	15	16	0	0	ASCRP3008484	ASCRP3008484	10300.1	324.5	3.927718e+001	4.067321e+000	55	15	4.740847e+000	0	0	0	0	0	0	37.1777	1	1	56.9804	15.2286
DATA	1165	15	17	0	0	CUST_8_PI418767722	NM_021009	10325.4	324.709	3.807812e+002	3.809272e+001	383	17	4.169268e+000	0	0	0	0	0	0	361.093	1	1	50.4627	17.129
DATA	1166	15	18	0	0	ASCRP3006788	ASCRP3006788	10350.9	324.57	1.055586e+002	1.060820e+001	117	15	3.772861e+000	0	0	0	0	0	0	100.296	1	1	50.1463	15.2
DATA	1167	15	19	0	0	ASCRP3012646	ASCRP3012646	10376.4	324.63	5.801385e+001	5.895692e+000	74.5	17	4.890965e+000	0	0	0	0	0	0	55.2359	1	1	50.7771	16.1923
DATA	1168	15	20	0	0	ASCRP3009087	ASCRP3009087	10401.6	324.63	4.586032e+001	4.704264e+000	63	16	3.562348e+000	0	0	0	0	0	0	43.7578	1	1	48.2044	15.9032
DATA	1169	15	21	0	0	ASCRP3003188	ASCRP3003188	10426.9	324.767	3.756992e+001	3.899808e+000	54.5	16.5	4.592872e+000	0	0	0	0	0	0	35.9277	1	1	47.8731	16.7647
DATA	1170	15	22	0	0	ASCRP3009072	ASCRP3009072	10452.4	324.603	9.214673e+002	9.215264e+001	893.5	14	4.738759e+000	0	0	0	0	0	0	883.222	1	1	50.1463	15.0741
DATA	1171	15	23	0	0	ASCRP3005564	ASCRP3005564	10477.9	324.442	4.182366e+001	4.309934e+000	59	15	4.311821e+000	0	0	0	0	0	0	40.1827	1	1	50.1463	14.8824
DATA	1172	15	24	0	0	ASCRP3001972	ASCRP3001972	10503.3	324.638	6.171259e+001	6.257997e+000	79	16.5	4.628870e+000	0	0	0	0	0	0	59.4357	1	1	46.8651	16.5667
DATA	1173	15	25	0	0	ASCRP3007756	ASCRP3007756	10528.7	324.662	1.167489e+002	1.172074e+001	132	18	3.693624e+000	0	0	0	0	0	0	112.719	1	1	48.5334	17
DATA	1174	15	26	0	0	ASCRP3006437	ASCRP3006437	10554	324.455	4.680419e+001	4.793098e+000	63	16	3.661139e+000	0	0	0	0	0	0	45.301	1	1	55.8519	16.2414
DATA	1175	15	27	0	0	ASCRP3006142	ASCRP3006142	10579.4	324.427	1.838412e+001	2.107568e+000	38	17	4.658723e+000	0	0	0	0	0	0	17.8387	1	1	57.5363	17.3704
DATA	1176	15	28	0	0	ASCRP3005800	ASCRP3005800	10604.8	324.519	1.697117e+002	1.700227e+001	181.5	16	3.123695e+000	0	0	0	0	0	0	165.097	1	1	49.8279	16.0333
DATA	1177	15	29	0	0	ASCRP3010771	ASCRP3010771	10629.9	324.526	2.416289e+002	2.418463e+001	254	18	4.900142e+000	0	0	0	0	0	0	235.651	1	1	50.1463	17.3704
DATA	1178	15	30	0	0	ASCRP3010633	ASCRP3010633	10655.6	324.74	1.345411e+002	1.349292e+001	148.5	17	4.708992e+000	0	0	0	0	0	0	131.553	1	1	49.5074	17.2143
DATA	1179	15	31	0	0	ASCRP3003231	ASCRP3003231	10681.2	324.44	7.618431e+001	7.686422e+000	92.5	16	3.929269e+000	0	0	0	0	0	0	74.6837	1	1	49.1849	15.4286
DATA	1180	15	32	1028	1	(+)E1A_r60_a104	E1A_r60_a104	10706.4	324.427	6.538448e+000	1.209491e+000	26	16	4.278749e+000	0	0	0	0	0	0	6.42584	1	1	57.5363	16
DATA	1181	15	33	0	0	ASCRP3006993	ASCRP3006993	10731.9	324.229	3.807943e+001	3.940884e+000	57	16.5	3.909695e+000	0	0	0	0	0	0	37.5183	1	1	46.8651	16.2143
DATA	1182	15	34	0	0	Negative019	Negative019	10757.4	324.069	1.029170e+000	1.014392e+000	21	15	3.655104e+000	0	0	0	0	0	0	0.624181	0	0	53.8203	15.2143
DATA	1183	15	35	0	0	ASCRP3001903	ASCRP3001903	10782.1	324.211	1.267559e+002	1.271577e+001	142.5	15	4.303787e+000	0	0	0	0	0	0	125.501	1	1	47.2035	15.4516
DATA	1184	15	36	0	0	ASCRP3003388	ASCRP3003388	10807.9	324.065	1.261533e+002	1.265549e+001	146	16	3.743229e+000	0	0	0	0	0	0	125.212	1	1	54.4085	15.4
DATA	1185	15	37	0	0	ASCRP3003334	ASCRP3003334	10833.4	324.127	2.241842e+002	2.244094e+001	241	18	5.468525e+000	0	0	0	0	0	0	223.043	1	1	47.5395	18.1429
DATA	1186	15	38	0	0	ASCRP3011710	ASCRP3011710	10858.5	324.164	5.158494e+001	5.255061e+000	72	16	4.707998e+000	0	0	0	0	0	0	51.441	1	1	46.5243	16.6296
DATA	1187	15	39	0	0	ASCRP3000952	ASCRP3000952	10883.9	324.2	3.410544e+001	3.554271e+000	53	15	3.758860e+000	0	0	0	0	0	0	34.0879	1	1	46.8651	16.0645
DATA	1188	15	40	0	0	ASCRP3012279	ASCRP3012279	10909.5	324.265	4.320761e+002	4.321914e+001	437	14	3.615706e+000	0	0	0	0	0	0	432.819	1	1	46.5243	14.36
DATA	1189	15	41	0	0	ASCRP3000728	ASCRP3000728	10935	324	9.439653e+001	9.492065e+000	112	15.5	4.138860e+000	0	0	0	0	0	0	94.7644	1	1	54.9904	15.1111
DATA	1190	15	42	0	0	ASCRP3009674	ASCRP3009674	10960.3	324.095	1.348894e+002	1.352552e+001	153	13.5	3.354693e+000	0	0	0	0	0	0	135.697	1	1	48.8603	14.0714
DATA	1191	15	43	0	0	ASCRP3013505	ASCRP3013505	10985.9	323.681	9.648444e+000	1.383841e+000	29.5	15	3.319193e+000	0	0	0	0	0	0	9.72612	1	1	47.2035	14.7273
DATA	1192	15	44	0	0	ASCRP3001034	ASCRP3001034	11011.1	324.186	7.772113e+001	7.834927e+000	97.5	16	5.064732e+000	0	0	0	0	0	0	78.4968	1	1	46.8651	17.5
DATA	1193	15	45	0	0	ASCRP3012696	ASCRP3012696	11036.5	324	7.579921e+000	1.245476e+000	26	15	4.230744e+000	0	0	0	0	0	0	7.66996	1	1	54.1152	15.3125
DATA	1194	15	46	0	0	ASCRP3001917	ASCRP3001917	11062	323.847	6.124776e+001	6.203710e+000	80	15	4.624183e+000	0	0	0	0	0	0	62.0874	1	1	46.8651	15.1875
DATA	1195	15	47	0	0	ASCRP3012709	ASCRP3012709	11087.4	323.771	6.213898e+000	1.164450e+000	25	13.5	2.412140e+000	0	0	0	0	0	0	6.30985	1	1	39.4933	13.65
DATA	1196	15	48	0	0	ASCRP3008440	ASCRP3008440	11112.7	324.222	1.155048e+003	1.155090e+002	1170	17.5	4.812902e+000	0	0	0	0	0	0	1174.76	1	1	45.1352	16.8571
DATA	1197	15	49	0	0	ASCRP3007051	ASCRP3007051	11138.2	324	1.930062e+002	1.932557e+001	218.5	16.5	4.859403e+000	0	0	0	0	0	0	196.606	1	1	46.1809	16.8
DATA	1198	15	50	0	0	ASCRP3005895	ASCRP3005895	11163.4	324.027	1.290791e+002	1.294508e+001	146	15	4.357912e+000	0	0	0	0	0	0	131.676	1	1	48.5334	15.5161
DATA	1199	15	51	0	0	ASCRP3008596	ASCRP3008596	11188.9	323.935	1.049021e+002	1.053579e+001	125	17	4.015595e+000	0	0	0	0	0	0	107.159	1	1	54.4085	17.0625
DATA	1200	15	52	0	0	ASCRP3008155	ASCRP3008155	11214	324.064	1.250297e+001	1.587189e+000	32.5	16	4.522346e+000	0	0	0	0	0	0	12.7879	1	1	45.4864	16
DATA	1201	15	53	0	0	ASCRP3002974	ASCRP3002974	11239.5	324	1.000344e+004	1.000344e+003	10104	16	5.063961e+000	0	0	0	0	0	0	10243.6	1	1	54.1152	16.9429
DATA	1202	15	54	0	0	ASCRP3010482	ASCRP3010482	11264.9	324.084	8.619988e+002	8.620540e+001	906	15	4.391616e+000	0	0	0	0	0	0	883.657	1	1	50.7771	15.5625
DATA	1203	15	55	0	0	ASCRP3011004	ASCRP3011004	11290.5	323.607	3.374092e+003	3.374106e+002	3492	17	3.676429e+000	0	0	0	0	0	0	3462.47	1	1	52.9257	16.871
DATA	1204	15	56	0	0	ASCRP3012051	ASCRP3012051	11315.7	323.795	6.244766e+001	6.320207e+000	82	17	3.044466e+000	0	0	0	0	0	0	64.1405	1	1	48.5334	16.7826
DATA	1205	15	57	0	0	ASCRP3006118	ASCRP3006118	11341.3	323.792	8.877494e+001	8.930635e+000	114	15	3.601792e+000	0	0	0	0	0	0	91.2574	1	1	47.5395	15.4828
DATA	1206	15	58	0	0	ASCRP3008169	ASCRP3008169	11366.9	323.697	1.366644e+002	1.370097e+001	161	17	4.122062e+000	0	0	0	0	0	0	140.59	1	1	49.5074	16.5161
DATA	1207	15	59	0	0	ASCRP3009195	ASCRP3009195	11392	323.747	4.578725e+002	4.579756e+001	479	16	5.207243e+000	0	0	0	0	0	0	471.326	1	1	49.1849	15.3462
DATA	1208	15	60	0	0	ASCRP3010397	ASCRP3010397	11417.4	323.667	1.672485e+002	1.675301e+001	185.5	14.5	2.726348e+000	0	0	0	0	0	0	172.26	1	1	51.7088	14.9583
DATA	1209	15	61	0	0	ASCRP3009759	ASCRP3009759	11442.4	323.644	4.108013e+001	4.221082e+000	61	16.5	4.603207e+000	0	0	0	0	0	0	42.3311	1	1	48.2044	16.8125
DATA	1210	15	62	0	0	ASCRP3002614	ASCRP3002614	11468.1	323.768	5.979483e+001	6.057660e+000	81	17.5	3.191216e+000	0	0	0	0	0	0	61.6398	1	1	46.5243	17.0357
DATA	1211	15	63	0	0	ASCRP3012610	ASCRP3012610	11493.6	323.784	2.961495e+002	2.963082e+001	328	16	5.135697e+000	0	0	0	0	0	0	305.384	1	1	49.1849	15.8462
DATA	1212	15	64	0	0	ASCRP3000687	ASCRP3000687	11518.4	323.339	1.716584e+001	1.971442e+000	38	16	2.887639e+000	0	0	0	0	0	0	17.7059	1	1	42.5954	15.5385
DATA	1213	15	65	0	0	ASCRP3001161	ASCRP3001161	11544.5	323.5	3.521256e+001	3.652242e+000	57.5	15.5	3.446045e+000	0	0	0	0	0	0	36.3263	1	1	57.5363	14.9412
DATA	1214	15	66	0	0	ASCRP3004449	ASCRP3004449	11569.7	323.789	5.553110e+001	5.637067e+000	76	16	2.238970e+000	0	0	0	0	0	0	57.2916	1	1	47.5395	15.8182
DATA	1215	15	67	0	0	ASCRP3010283	ASCRP3010283	11595.3	323.5	1.172739e+001	1.521413e+000	32	17	4.035455e+000	0	0	0	0	0	0	12.0999	1	1	65	17.1481
DATA	1216	15	68	0	0	ASCRP3003812	ASCRP3003812	11620.6	323.524	3.221504e+002	3.222962e+001	347	15	5.585145e+000	0	0	0	0	0	0	332.371	1	1	51.7088	16.0769
DATA	1217	15	69	0	0	ASCRP3010232	ASCRP3010232	11646.1	323.477	5.674322e+001	5.756520e+000	79	18	3.578926e+000	0	0	0	0	0	0	58.5386	1	1	55.8519	17.3939
DATA	1218	15	70	0	0	ASCRP3005148	ASCRP3005148	11671.5	323.278	3.348573e+001	3.486083e+000	53.5	17	4.578533e+000	0	0	0	0	0	0	34.541	1	1	48.2044	16
DATA	1219	15	71	0	0	ASCRP3005517	ASCRP3005517	11696.8	323.346	1.661511e+003	1.661540e+002	1656	16.5	3.925732e+000	0	0	0	0	0	0	1713.54	1	1	49.8279	16.3214
DATA	1220	15	72	0	0	ASCRP3008157	ASCRP3008157	11722.4	323.5	4.185340e+001	4.296246e+000	63	15	5.120470e+000	0	0	0	0	0	0	43.1534	1	1	47.8731	16.1724
DATA	1221	15	73	0	0	ASCRP3005479	ASCRP3005479	11747.6	323.634	4.196965e+001	4.307632e+000	62	15.5	4.104198e+000	0	0	0	0	0	0	43.2612	1	1	47.8731	16.1111
DATA	1222	15	74	0	0	ASCRP3011851	ASCRP3011851	11772.8	323.405	5.568439e+001	5.652364e+000	75	15	2.690127e+000	0	0	0	0	0	0	57.382	1	1	48.5334	15.2667
DATA	1223	15	75	0	0	ASCRP3009067	ASCRP3009067	11798.6	323.28	1.980701e+003	1.980725e+002	2050	15	4.202380e+000	0	0	0	0	0	0	2040.44	1	1	48.8603	15.08
DATA	1224	15	76	0	0	ASCRP3007405	ASCRP3007405	11823.8	323.219	3.467055e+002	3.468415e+001	373	14	3.994314e+000	0	0	0	0	0	0	357.042	1	1	48.2044	14.2727
DATA	1225	15	77	0	0	ASCRP3008039	ASCRP3008039	11849.5	323.232	4.920192e+001	5.015167e+000	69	16	4.929530e+000	0	0	0	0	0	0	50.6507	1	1	46.8651	16.1786
DATA	1226	15	78	0	0	ASCRP3008555	ASCRP3008555	11874.8	323.06	3.417252e+001	3.552728e+000	56	16	3.943144e+000	0	0	0	0	0	0	35.1666	1	1	45.835	15.75
DATA	1227	15	79	0	0	ASCRP3000749	ASCRP3000749	11899.9	322.913	1.177826e+002	1.181830e+001	139	16	4.820254e+000	0	0	0	0	0	0	121.168	1	1	46.8651	16.7879
DATA	1228	15	80	0	0	ASCRP3010973	ASCRP3010973	11925.4	323.139	9.844535e+001	9.892444e+000	122	14	4.524017e+000	0	0	0	0	0	0	101.238	1	1	48.5334	15.2813
DATA	1229	15	81	0	0	ASCRP3011480	ASCRP3011480	11950.8	323.11	3.979507e+002	3.980695e+001	431	17	4.691223e+000	0	0	0	0	0	0	409.108	1	1	49.8279	16.8485
DATA	1230	15	82	0	0	ASCRP3006311	ASCRP3006311	11976.3	323.029	1.087294e+003	1.087337e+002	1155.5	15.5	4.683424e+000	0	0	0	0	0	0	1117.45	1	1	46.1809	16.1364
DATA	1231	16	1	0	0	ASCRP3003282	ASCRP3003282	9931.56	332.603	5.571869e+001	5.672151e+000	69	15	5.561018e+000	0	0	0	0	0	0	52.4722	1	1	50.1463	16.2703
DATA	1232	16	2	0	0	ASCRP3005052	ASCRP3005052	9957.08	332.262	2.626364e+001	2.833438e+000	43	16	3.905882e+000	0	0	0	0	0	0	24.7004	1	1	45.835	15.4516
DATA	1233	16	3	0	0	ASCRP3003457	ASCRP3003457	9982.27	332.5	4.061961e+001	4.199079e+000	56	14.5	3.975454e+000	0	0	0	0	0	0	38.1656	1	1	49.1849	14.7857
DATA	1234	16	4	0	0	ASCRP3010107	ASCRP3010107	10008	332.455	6.235228e+001	6.325534e+000	76	15	4.395348e+000	0	0	0	0	0	0	58.5443	1	1	55.8519	15.3704
DATA	1235	16	5	0	0	Negative052	Negative052	10033.5	332.5	4.251360e+000	1.147158e+000	23	19	5.231610e+000	0	0	0	0	0	0	3.99012	1	0	57.5363	17.5714
DATA	1236	16	6	0	0	ASCRP3011533	ASCRP3011533	10058.5	332.338	1.536594e+002	1.540285e+001	160	15.5	4.411872e+000	0	0	0	0	0	0	144.195	1	1	49.8279	16.7692
DATA	1237	16	7	0	0	ASCRP3007908	ASCRP3007908	10083.9	332.217	8.907832e+001	8.971334e+000	104.5	14.5	3.942443e+000	0	0	0	0	0	0	83.5995	1	1	46.1809	14.6667
DATA	1238	16	8	0	0	ASCRP3009862	ASCRP3009862	10109.2	331.839	1.462842e+001	1.809581e+000	34	16	3.785028e+000	0	0	0	0	0	0	13.7329	1	1	45.1352	15.1333
DATA	1239	16	9	0	0	ASCRP3007485	ASCRP3007485	10134.6	332.452	2.033614e+002	2.036399e+001	211	15	3.289388e+000	0	0	0	0	0	0	191.03	1	1	48.8603	15.4848
DATA	1240	16	10	0	0	ASCRP3000940	ASCRP3000940	10160.2	332.253	1.174877e+002	1.179682e+001	130	15	2.633474e+000	0	0	0	0	0	0	110.448	1	1	48.8603	15.75
DATA	1241	16	11	0	0	ASCRP3001361	ASCRP3001361	10185.5	332.151	2.627761e+002	2.629909e+001	261.5	16	4.339739e+000	0	0	0	0	0	0	247.266	1	1	47.8731	16
DATA	1242	16	12	0	0	ASCRP3003957	ASCRP3003957	10211.2	332.304	2.209358e+001	2.451123e+000	39	16	4.063647e+000	0	0	0	0	0	0	20.814	1	1	46.8651	17.0714
DATA	1243	16	13	0	0	ASCRP3005488	ASCRP3005488	10236.4	332.372	1.442553e+003	1.442592e+002	1351	17	4.425111e+000	0	0	0	0	0	0	1360.79	1	1	52.3208	17.0667
DATA	1244	16	14	0	0	ASCRP3005597	ASCRP3005597	10261.8	332.029	1.059534e+002	1.064808e+001	120	16.5	4.166710e+000	0	0	0	0	0	0	100.092	1	1	46.1809	16.1364
DATA	1245	16	15	0	0	ASCRP3004178	ASCRP3004178	10287.2	331.955	3.559879e+001	3.713444e+000	53	16	6.551426e+000	0	0	0	0	0	0	33.6839	1	1	46.5243	17.2759
DATA	1246	16	16	0	0	ASCRP3011399	ASCRP3011399	10312.4	332.061	2.278812e+001	2.511179e+000	41	16	4.809305e+000	0	0	0	0	0	0	21.6	1	1	45.4864	16.6
DATA	1247	16	17	0	0	ASCRP3012887	ASCRP3012887	10337.8	332.257	8.501019e+001	8.565990e+000	99	16	3.812412e+000	0	0	0	0	0	0	80.7296	1	1	46.8651	16.5
DATA	1248	16	18	0	0	ASCRP3007052	ASCRP3007052	10363.6	331.987	3.093291e+002	3.095076e+001	315.5	15	4.325966e+000	0	0	0	0	0	0	294.339	1	1	49.8279	15.7742
DATA	1249	16	19	0	0	ASCRP3010144	ASCRP3010144	10388.8	332	4.528410e+001	4.648268e+000	64	16	3.521363e+000	0	0	0	0	0	0	43.1788	1	1	46.8651	16
DATA	1250	16	20	0	0	A_23_P215720	NM_000492	10414.4	332.1	4.718470e+001	4.833120e+000	65	18	4.366239e+000	0	0	0	0	0	0	45.0896	1	1	47.8731	17.7241
DATA	1251	16	21	0	0	ASCRP3010889	ASCRP3010889	10439.5	332	3.849971e+002	3.851386e+001	382	16.5	4.706614e+000	0	0	0	0	0	0	368.715	1	1	48.5334	15.9063
DATA	1252	16	22	0	0	ASCRP3011091	ASCRP3011091	10464.4	331.776	8.356868e+000	1.335566e+000	27	16	4.274870e+000	0	0	0	0	0	0	8.02151	1	1	46.5243	15.7059
DATA	1253	16	23	0	0	ASCRP3011307	ASCRP3011307	10490.2	332.082	2.308407e+001	2.531574e+000	41.5	14.5	4.470332e+000	0	0	0	0	0	0	22.2114	1	1	47.8731	15.375
DATA	1254	16	24	0	0	ASCRP3000104	ASCRP3000104	10515.8	331.93	5.430408e+001	5.528493e+000	70	18	3.499923e+000	0	0	0	0	0	0	52.3779	1	1	46.8651	16.871
DATA	1255	16	25	0	0	ASCRP3004464	ASCRP3004464	10541.3	332	3.287838e+003	3.287854e+002	3195	16	3.874454e+000	0	0	0	0	0	0	3179.04	1	1	49.1849	16.3704
DATA	1256	16	26	0	0	ASCRP3010655	ASCRP3010655	10566.5	331.87	2.650868e+002	2.652874e+001	272	16	3.210560e+000	0	0	0	0	0	0	256.947	1	1	47.2035	16.3333
DATA	1257	16	27	0	0	ASCRP3006004	ASCRP3006004	10592.1	331.877	7.873887e+001	7.940849e+000	96.5	16	4.637013e+000	0	0	0	0	0	0	76.5142	1	1	46.1809	17.7576
DATA	1258	16	28	0	0	ASCRP3007203	ASCRP3007203	10617.3	331.914	3.683756e+002	3.685186e+001	374.5	16	4.254525e+000	0	0	0	0	0	0	358.866	1	1	49.5074	16.3793
DATA	1259	16	29	0	0	ASCRP3008410	ASCRP3008410	10642.7	331.831	1.858795e+002	1.861613e+001	204	18	4.593753e+000	0	0	0	0	0	0	181.539	1	1	47.5395	17.4444
DATA	1260	16	30	0	0	ASCRP3002771	ASCRP3002771	10668.3	331.846	2.258178e+001	2.478396e+000	41	16	4.536886e+000	0	0	0	0	0	0	22.1106	1	1	45.4864	15.8
DATA	1261	16	31	0	0	ASCRP3002897	ASCRP3002897	10693.5	331.916	3.676784e+002	3.678195e+001	383	15.5	3.909993e+000	0	0	0	0	0	0	360.904	1	1	49.8279	15.375
DATA	1262	16	32	0	0	ASCRP3013313	ASCRP3013313	10718.7	332.057	1.635863e+001	1.925824e+000	35	15.5	4.513309e+000	0	0	0	0	0	0	16.0972	1	1	46.8651	15.7813
DATA	1263	16	33	0	0	ASCRP3003650	ASCRP3003650	10744.4	331.928	1.485493e+002	1.488948e+001	163	15	3.575712e+000	0	0	0	0	0	0	146.541	1	1	46.5243	16
DATA	1264	16	34	1028	1	(+)E1A_r60_1	E1A_r60_1	10770	331.968	1.068811e+001	1.471355e+000	31	17	5.110214e+000	0	0	0	0	0	0	10.5697	1	1	44.7812	16.9429
DATA	1265	16	35	0	0	ASCRP3002201	ASCRP3002201	10795.3	332.029	1.719280e+002	1.722237e+001	183	16	4.438752e+000	0	0	0	0	0	0	170.432	1	1	46.1809	15.6571
DATA	1266	16	36	0	0	ASCRP3005292	ASCRP3005292	10820.6	331.63	1.004501e+003	1.004552e+002	1018	16	4.394914e+000	0	0	0	0	0	0	998.121	1	1	50.7771	16.6207
DATA	1267	16	37	0	0	ASCRP3011122	ASCRP3011122	10845.8	331.658	6.687544e+001	6.762500e+000	88	18	4.548588e+000	0	0	0	0	0	0	66.6042	1	1	49.5074	18
DATA	1268	16	38	0	0	ASCRP3002505	ASCRP3002505	10871.4	331.64	3.435824e+002	3.437284e+001	354	16	4.308642e+000	0	0	0	0	0	0	342.974	1	1	48.8603	16.4242
DATA	1269	16	39	0	0	ASCRP3005687	ASCRP3005687	10896.5	331.534	2.385466e+002	2.387559e+001	246.5	14	2.929951e+000	0	0	0	0	0	0	238.65	1	1	49.1849	14.7692
DATA	1270	16	40	0	0	ASCRP3000211	ASCRP3000211	10922.1	331.676	1.989200e+001	2.225245e+000	39.5	16	4.180103e+000	0	0	0	0	0	0	19.9439	1	1	47.5395	14.7353
DATA	1271	16	41	0	0	ASCRP3001664	ASCRP3001664	10947.4	331.556	9.401666e+001	9.454204e+000	112	16.5	3.943144e+000	0	0	0	0	0	0	94.4589	1	1	48.2044	16
DATA	1272	16	42	0	0	ASCRP3008075	ASCRP3008075	10973	331.455	3.221142e+001	3.370809e+000	52	15	3.315981e+000	0	0	0	0	0	0	32.4294	1	1	49.1849	14.6316
DATA	1273	16	43	0	0	ASCRP3002446	ASCRP3002446	10998.3	331.662	5.181136e+002	5.182085e+001	536.5	15	4.169526e+000	0	0	0	0	0	0	522.634	1	1	48.5334	16.4194
DATA	1274	16	44	0	0	ASCRP3006995	ASCRP3006995	11023.9	331.653	1.961973e+002	1.964466e+001	217	16	3.988850e+000	0	0	0	0	0	0	198.285	1	1	48.2044	15.9714
DATA	1275	16	45	0	0	ASCRP3010541	ASCRP3010541	11049.2	331.639	8.693402e+001	8.749330e+000	106	15	4.433499e+000	0	0	0	0	0	0	88.017	1	1	47.8731	15.4516
DATA	1276	16	46	0	0	ASCRP3011590	ASCRP3011590	11074.6	331.61	1.599310e+001	1.878821e+000	37	15	5.693311e+000	0	0	0	0	0	0	16.2204	1	1	49.8279	15
DATA	1277	16	47	0	0	ASCRP3013102	ASCRP3013102	11100.1	331.608	1.036148e+002	1.040814e+001	123	14	4.423126e+000	0	0	0	0	0	0	105.26	1	1	49.1849	15.2759
DATA	1278	16	48	0	0	ASCRP3010121	ASCRP3010121	11125.4	331.853	7.229920e+001	7.296420e+000	94.5	17.5	4.201259e+000	0	0	0	0	0	0	73.5607	1	1	47.2035	17.2667
DATA	1279	16	49	0	0	ASCRP3008480	ASCRP3008480	11150.8	331.395	7.942845e+001	8.003243e+000	100.5	17	4.798200e+000	0	0	0	0	0	0	80.9354	1	1	49.5074	15.9091
DATA	1280	16	50	0	0	ASCRP3002152	ASCRP3002152	11176.3	331.137	2.242891e+002	2.245031e+001	255.5	17	4.105085e+000	0	0	0	0	0	0	228.865	1	1	48.2044	16.9
DATA	1281	16	51	1028	1	(+)E1A_r60_n11	E1A_r60_n11	11201.7	331.153	2.319641e+001	2.517668e+000	43.5	17.5	3.584763e+000	0	0	0	0	0	0	23.7004	1	1	47.8731	16.9643
DATA	1282	16	52	0	0	ASCRP3005066	ASCRP3005066	11227	331.455	9.592681e+001	9.642364e+000	120	15	4.522549e+000	0	0	0	0	0	0	98.1273	1	1	55.8519	15.8649
DATA	1283	16	53	0	0	ASCRP3001910	ASCRP3001910	11252.4	331.427	4.025822e+001	4.142554e+000	61.5	16.5	5.371273e+000	0	0	0	0	0	0	41.2279	1	1	57.5363	17.3333
DATA	1284	16	54	0	0	ASCRP3003891	ASCRP3003891	11277.6	331.254	3.632040e+002	3.633350e+001	395	17	4.918694e+000	0	0	0	0	0	0	372.337	1	1	47.5395	16.5
DATA	1285	16	55	0	0	ASCRP3005814	ASCRP3005814	11303.4	331.427	1.839770e+002	1.842350e+001	211	17	4.343699e+000	0	0	0	0	0	0	188.781	1	1	65	16.8571
DATA	1286	16	56	0	0	ASCRP3002548	ASCRP3002548	11328.6	331.427	9.634249e+001	9.683331e+000	117.5	15.5	4.468505e+000	0	0	0	0	0	0	98.9416	1	1	65	16.5909
DATA	1287	16	57	0	0	ASCRP3004238	ASCRP3004238	11354	331.167	3.492151e+001	3.625161e+000	55	15.5	4.938210e+000	0	0	0	0	0	0	35.8917	1	1	46.8651	15.9118
DATA	1288	16	58	0	0	ASCRP3011523	ASCRP3011523	11379.4	331.134	6.539904e+001	6.611787e+000	89	17	3.978245e+000	0	0	0	0	0	0	67.2616	1	1	45.835	16.3667
DATA	1289	16	59	0	0	ASCRP3002267	ASCRP3002267	11404.6	331.027	2.226077e+002	2.228197e+001	254	14	4.483131e+000	0	0	0	0	0	0	229.084	1	1	48.5334	14.5385
DATA	1290	16	60	0	0	ASCRP3011808	ASCRP3011808	11429.7	331.219	2.755251e+001	2.921429e+000	48.5	16	3.828327e+000	0	0	0	0	0	0	28.368	1	1	48.2044	16.2857
DATA	1291	16	61	0	0	ASCRP3009360	ASCRP3009360	11455.6	331.132	2.855300e+002	2.856950e+001	311	18	4.242165e+000	0	0	0	0	0	0	294.111	1	1	49.1849	17.0625
DATA	1292	16	62	0	0	ASCRP3004798	ASCRP3004798	11480.9	331	1.466055e+002	1.469264e+001	171	16	3.615677e+000	0	0	0	0	0	0	151.065	1	1	46.8651	15.8387
DATA	1293	16	63	0	0	AS_circRNA_control209	AS_circRNA_control209	11506.4	331.027	7.177254e+002	7.177910e+001	752	16.5	5.846697e+000	0	0	0	0	0	0	739.759	1	1	48.5334	16.9643
DATA	1294	16	64	0	0	ASCRP3001711	ASCRP3001711	11531.5	331	2.480790e+001	2.663694e+000	45.5	15	2.970352e+000	0	0	0	0	0	0	25.5746	1	1	54.1152	14.9333
DATA	1295	16	65	0	0	ASCRP3004849	ASCRP3004849	11557.2	330.985	1.662903e+001	1.925083e+000	37	16	3.166329e+000	0	0	0	0	0	0	17.1452	1	1	45.835	14.8889
DATA	1296	16	66	0	0	ASCRP3010825	ASCRP3010825	11582.2	331.164	5.512315e+001	5.596984e+000	76.5	17	5.797443e+000	0	0	0	0	0	0	56.8367	1	1	46.1809	17.9
DATA	1297	16	67	0	0	ASCRP3004767	ASCRP3004767	11607.7	331.03	2.093523e+002	2.095768e+001	235.5	16.5	4.782021e+000	0	0	0	0	0	0	215.863	1	1	45.835	17.1429
DATA	1298	16	68	0	0	ASCRP3011187	ASCRP3011187	11633.2	330.911	1.630397e+003	1.630426e+002	1648.5	17	5.329373e+000	0	0	0	0	0	0	1681.02	1	1	49.1849	16.7188
DATA	1299	16	69	0	0	ASCRP3006283	ASCRP3006283	11658.9	331	2.419947e+002	2.421891e+001	273.5	16.5	4.184143e+000	0	0	0	0	0	0	249.478	1	1	49.1849	16.0938
DATA	1300	16	70	0	0	ASCRP3009807	ASCRP3009807	11684.2	330.924	9.911693e+001	9.959059e+000	122	16.5	5.571446e+000	0	0	0	0	0	0	102.166	1	1	46.1809	16.6786
DATA	1301	16	71	0	0	AS_circRNA_control201	AS_circRNA_control201	11709.4	331.045	3.013413e+002	3.014975e+001	331	16	4.395765e+000	0	0	0	0	0	0	310.546	1	1	45.4864	16.2857
DATA	1302	16	72	0	0	ASCRP3008176	ASCRP3008176	11734.7	331.1	1.683100e+002	1.685896e+001	191	17	4.308601e+000	0	0	0	0	0	0	173.409	1	1	47.2035	17.2759
DATA	1303	16	73	0	0	ASCRP3000852	ASCRP3000852	11760	331.094	5.134682e+001	5.225661e+000	71	15	2.374045e+000	0	0	0	0	0	0	52.8878	1	1	45.835	15.0938
DATA	1304	16	74	0	0	ASCRP3013408	ASCRP3013408	11785.7	330.682	6.362722e+001	6.436406e+000	83	16	3.841045e+000	0	0	0	0	0	0	65.519	1	1	45.835	16.3333
DATA	1305	16	75	0	0	ASCRP3013485	ASCRP3013485	11811.1	330.935	4.011136e+001	4.127099e+000	61	14	4.206242e+000	0	0	0	0	0	0	41.2899	1	1	54.4085	14.3226
DATA	1306	16	76	0	0	ASCRP3005990	ASCRP3005990	11836.6	330.851	4.163959e+001	4.275851e+000	60	17	4.796602e+000	0	0	0	0	0	0	42.849	1	1	48.5334	16.3103
DATA	1307	16	77	0	0	ASCRP3000752	ASCRP3000752	11862	331.1	1.630114e+001	1.897971e+000	36	17	4.052951e+000	0	0	0	0	0	0	16.7686	1	1	46.8651	16.3438
DATA	1308	16	78	0	0	ASCRP3001643	ASCRP3001643	11887.2	330.897	5.904729e+002	5.905529e+001	619	16	4.542568e+000	0	0	0	0	0	0	607.211	1	1	46.5243	16.2222
DATA	1309	16	79	0	0	ASCRP3003699	ASCRP3003699	11912.5	330.639	8.586338e+001	8.641263e+000	106	16	4.683992e+000	0	0	0	0	0	0	88.27	1	1	44.0646	16.1613
DATA	1310	16	80	0	0	ASCRP3003144	ASCRP3003144	11938	330.545	3.101435e+001	3.250492e+000	53	15	4.134543e+000	0	0	0	0	0	0	31.8738	1	1	55.8519	15.6389
DATA	1311	16	81	0	0	AS_circRNA_control215	AS_circRNA_control215	11963.5	330.386	5.460173e+002	5.461040e+001	581	17	5.022457e+000	0	0	0	0	0	0	560.992	1	1	47.5395	17.9259
DATA	1312	16	82	0	0	A_23_P11507	NM_015534	11989	330.271	1.094848e+002	1.099168e+001	133	16	4.401382e+000	0	0	0	0	0	0	112.46	1	1	46.8651	16.3516
DATA	1313	17	1	0	0	ASCRP3006112	ASCRP3006112	9919.33	339.5	6.543684e+001	6.629028e+000	77.5	15	4.675831e+000	0	0	0	0	0	0	61.7159	1	1	57.5363	15.5672
DATA	1314	17	2	0	0	ASCRP3013364	ASCRP3013364	9944.43	339.957	2.573068e+002	2.575258e+001	250.5	15	4.143665e+000	0	0	0	0	0	0	242.336	1	1	48.2044	14.4783
DATA	1315	17	3	0	0	ASCRP3002381	ASCRP3002381	9969.73	339.811	9.063477e+001	9.125601e+000	102	15	4.295065e+000	0	0	0	0	0	0	85.2626	1	1	48.5334	15.4375
DATA	1316	17	4	0	0	ASCRP3004242	ASCRP3004242	9995.25	339.627	1.913370e+003	1.913400e+002	1831	14.5	3.690320e+000	0	0	0	0	0	0	1798.39	1	1	49.1849	14.4615
DATA	1317	17	5	0	0	ASCRP3012838	ASCRP3012838	10020.7	339.338	7.276173e+002	7.276952e+001	696	17	4.601342e+000	0	0	0	0	0	0	683.49	1	1	48.5334	17.1212
DATA	1318	17	6	0	1	ETG05_66023	ETG05_66023	10046.3	339.346	8.056977e+002	8.057680e+001	746	18	4.686476e+000	0	0	0	0	0	0	756.617	1	1	50.7771	17.0345
DATA	1319	17	7	0	0	ASCRP3011726	ASCRP3011726	10071.6	339.516	1.762056e+003	1.762088e+002	1682	15	4.479752e+000	0	0	0	0	0	0	1654.69	1	1	52.9257	15.5455
DATA	1320	17	8	0	0	ASCRP3008021	ASCRP3008021	10096.9	339.507	6.648027e+001	6.732738e+000	80	16	4.251940e+000	0	0	0	0	0	0	62.4427	1	1	48.5334	15.5429
DATA	1321	17	9	0	0	ASCRP3008173	ASCRP3008173	10122.3	339.418	3.440578e+002	3.442223e+001	337.5	14.5	3.642686e+000	0	0	0	0	0	0	323.3	1	1	50.7771	14.9412
DATA	1322	17	10	0	0	ASCRP3012169	ASCRP3012169	10147.7	339.676	7.602724e+001	7.676746e+000	92	14	3.287909e+000	0	0	0	0	0	0	71.4885	1	1	46.5243	13.8966
DATA	1323	17	11	0	0	ASCRP3001923	ASCRP3001923	10173.2	339.615	4.498698e+001	4.622486e+000	61	15	4.943822e+000	0	0	0	0	0	0	42.3373	1	1	50.1463	15.2
DATA	1324	17	12	0	0	A_23_P87238	NM_006512	10198.4	339.143	1.782647e+001	2.074772e+000	35	17	3.541398e+000	0	0	0	0	0	0	16.7931	1	1	47.2035	16.7826
DATA	1325	17	13	0	0	ASCRP3006052	ASCRP3006052	10223.6	339.5	5.279233e+002	5.280297e+001	512.5	16	4.819240e+000	0	0	0	0	0	0	497.935	1	1	49.8279	17.0741
DATA	1326	17	14	0	0	ASCRP3012611	ASCRP3012611	10249.4	339.64	7.752240e+001	7.824203e+000	90	15	4.229110e+000	0	0	0	0	0	0	73.2215	1	1	48.8603	15.3913
DATA	1327	17	15	0	0	ASCRP3006233	ASCRP3006233	10274.6	339.427	7.756136e+001	7.827849e+000	92	16.5	5.698811e+000	0	0	0	0	0	0	73.368	1	1	65	16.9583
DATA	1328	17	16	0	0	ASCRP3004027	ASCRP3004027	10300	339.455	1.372755e+002	1.376806e+001	148	16	5.840688e+000	0	0	0	0	0	0	130.07	1	1	55.8519	16.3636
DATA	1329	17	17	0	0	ASCRP3007828	ASCRP3007828	10325.4	339.457	6.805890e+001	6.886947e+000	83	16	3.946729e+000	0	0	0	0	0	0	64.6015	1	1	47.5395	15.92
DATA	1330	17	18	0	0	ASCRP3000822	ASCRP3000822	10350.6	339.36	8.569511e+002	8.570156e+001	808	15	2.869493e+000	0	0	0	0	0	0	814.951	1	1	48.8603	15.6552
DATA	1331	17	19	66	-1	(-)3xSLv1	NegativeControl	10376.4	339.069	1.066780e+000	1.049419e+000	17	15	3.770000e+000	0	0	0	0	0	0	-2.17403	0	0	53.8203	15.2903
DATA	1332	17	20	0	0	ASCRP3003125	ASCRP3003125	10401.9	339.214	2.307113e+002	2.309489e+001	228.5	17	3.640315e+000	0	0	0	0	0	0	220.312	1	1	46.8651	16.7576
DATA	1333	17	21	0	0	ASCRP3007544	ASCRP3007544	10426.9	339.246	1.020646e+001	1.460705e+000	29	17.5	5.348112e+000	0	0	0	0	0	0	9.76733	1	1	45.835	16.8667
DATA	1334	17	22	0	0	ASCRP3003514	ASCRP3003514	10452.6	339.147	7.413203e+001	7.486159e+000	89.5	16	4.276225e+000	0	0	0	0	0	0	71.1038	1	1	47.2035	15.6765
DATA	1335	17	23	0	0	ASCRP3012668	ASCRP3012668	10477.9	339.104	1.938793e+002	1.941581e+001	208.5	15	4.596674e+000	0	0	0	0	0	0	186.388	1	1	46.8651	15.6
DATA	1336	17	24	0	0	ASCRP3005171	ASCRP3005171	10503.5	339	5.426960e+001	5.525283e+000	68	16	3.525895e+000	0	0	0	0	0	0	52.2971	1	1	54.1152	16.5429
DATA	1337	17	25	0	0	ASCRP3001006	ASCRP3001006	10528.8	339.149	1.076028e+002	1.080996e+001	122	17	3.817254e+000	0	0	0	0	0	0	103.941	1	1	48.2044	16
DATA	1338	17	26	0	0	ASCRP3006044	ASCRP3006044	10554	339	2.156184e+002	2.158656e+001	227.5	15	3.407771e+000	0	0	0	0	0	0	208.786	1	1	54.9904	15.25
DATA	1339	17	27	0	0	ASCRP3004624	ASCRP3004624	10579.4	339.375	3.341770e+001	3.496952e+000	52	17	5.205043e+000	0	0	0	0	0	0	32.4391	1	1	47.5395	17.3226
DATA	1340	17	28	0	0	ASCRP3000538	ASCRP3000538	10605.1	339.123	2.656125e+002	2.658112e+001	277	16	4.218158e+000	0	0	0	0	0	0	258.481	1	1	49.8279	16.4167
DATA	1341	17	29	0	0	ASCRP3000732	ASCRP3000732	10630.1	339.462	1.341992e+002	1.345901e+001	147	16	4.935570e+000	0	0	0	0	0	0	130.919	1	1	44.7812	15.7879
DATA	1342	17	30	0	0	ASCRP3002411	ASCRP3002411	10655.7	339.086	4.087829e+002	4.089108e+001	414	18	5.473994e+000	0	0	0	0	0	0	399.789	1	1	49.5074	16.7308
DATA	1343	17	31	0	0	ASCRP3012525	ASCRP3012525	10681.2	338.94	1.941666e+002	1.944343e+001	205.5	16	3.962122e+000	0	0	0	0	0	0	190.37	1	1	50.7771	15.9286
DATA	1344	17	32	0	0	ASCRP3011152	ASCRP3011152	10706.6	339.027	5.817178e+001	5.905480e+000	78	15	4.569388e+000	0	0	0	0	0	0	57.176	1	1	48.5334	15.5
DATA	1345	17	33	0	0	ASCRP3006814	ASCRP3006814	10731.9	338.905	1.370758e+002	1.374510e+001	155	17	4.333676e+000	0	0	0	0	0	0	135.06	1	1	47.5395	16.6471
DATA	1346	17	34	0	0	ASCRP3004518	ASCRP3004518	10757.1	338.791	5.251258e+001	5.347972e+000	70	17	5.012999e+000	0	0	0	0	0	0	51.8658	1	1	46.1809	16.8889
DATA	1347	17	35	0	0	ASCRP3003816	ASCRP3003816	10782.5	339.164	9.695956e+001	9.748423e+000	116	17	4.497058e+000	0	0	0	0	0	0	95.9957	1	1	47.8731	16.8
DATA	1348	17	36	0	0	ASCRP3005966	ASCRP3005966	10807.9	339.014	1.236015e+001	1.594714e+000	32	15	4.409499e+000	0	0	0	0	0	0	12.2662	1	1	46.8651	16.0667
DATA	1349	17	37	0	0	ASCRP3003102	ASCRP3003102	10833.2	339.029	4.168393e+001	4.287911e+000	61	16	4.913037e+000	0	0	0	0	0	0	41.4631	1	1	46.1809	17
DATA	1350	17	38	0	0	ASCRP3000462	ASCRP3000462	10858.8	339	5.210642e+001	5.306303e+000	73	17	4.852668e+000	0	0	0	0	0	0	51.9492	1	1	46.1809	17.25
DATA	1351	17	39	0	0	ASCRP3012541	ASCRP3012541	10884.5	339.525	3.757059e+000	1.068982e+000	24	14	4.578966e+000	0	0	0	0	0	0	3.75412	1	0	43.7019	15.8214
DATA	1352	17	40	0	0	ASCRP3009838	ASCRP3009838	10909.7	338.841	4.381734e+002	4.382871e+001	456	14.5	4.946807e+000	0	0	0	0	0	0	438.777	1	1	50.7771	15.2143
DATA	1353	17	41	0	0	ASCRP3006542	ASCRP3006542	10935.2	338.887	4.309719e+001	4.423430e+000	63	16	4.214556e+000	0	0	0	0	0	0	43.2476	1	1	46.8651	15.0256
DATA	1354	17	42	0	0	ASCRP3005674	ASCRP3005674	10960.4	338.835	1.195749e+002	1.199878e+001	140	16	4.190990e+000	0	0	0	0	0	0	120.235	1	1	50.1463	15.2424
DATA	1355	17	43	0	0	ASCRP3002196	ASCRP3002196	10985.8	338.712	3.057658e+001	3.214718e+000	49	15.5	4.241961e+000	0	0	0	0	0	0	30.8063	1	1	48.2044	16.175
DATA	1356	17	44	0	0	ASCRP3009049	ASCRP3009049	11011.2	338.824	6.349002e+002	6.349774e+001	643	17	4.391391e+000	0	0	0	0	0	0	640.88	1	1	48.2044	17.4412
DATA	1357	17	45	0	0	ASCRP3001817	ASCRP3001817	11036.7	338.948	5.681032e+001	5.766454e+000	78	15	3.239230e+000	0	0	0	0	0	0	57.4498	1	1	49.1849	14.7241
DATA	1358	17	46	0	0	ASCRP3006079	ASCRP3006079	11061.9	339.045	2.156285e+001	2.371512e+000	43	14	4.410398e+000	0	0	0	0	0	0	21.8431	1	1	46.5243	14.5806
DATA	1359	17	47	0	0	ASCRP3003443	ASCRP3003443	11087.7	338.606	2.154381e+001	2.369079e+000	42	15	4.631228e+000	0	0	0	0	0	0	21.8612	1	1	47.8731	15
DATA	1360	17	48	0	0	ASCRP3003803	ASCRP3003803	11112.7	338.662	2.268353e+002	2.270486e+001	249	15	3.896086e+000	0	0	0	0	0	0	230.534	1	1	48.5334	15.8889
DATA	1361	17	49	0	0	ASCRP3006893	ASCRP3006893	11138	338.743	1.711410e+002	1.714228e+001	194	16	4.253778e+000	0	0	0	0	0	0	174.19	1	1	48.8603	16.1935
DATA	1362	17	50	0	0	ASCRP3000740	ASCRP3000740	11163.6	338.6	4.494772e+002	4.495843e+001	476	15	4.554270e+000	0	0	0	0	0	0	458.138	1	1	50.7771	15.7931
DATA	1363	17	51	0	0	ASCRP3007945	ASCRP3007945	11188.7	338.635	2.760360e+001	2.929099e+000	47	17	3.781684e+000	0	0	0	0	0	0	28.1723	1	1	48.5334	16.6364
DATA	1364	17	52	0	0	ASCRP3010598	ASCRP3010598	11214.4	338.736	9.462888e+001	9.513354e+000	117	15	4.647233e+000	0	0	0	0	0	0	96.6985	1	1	48.5334	15.875
DATA	1365	17	53	0	0	ASCRP3011824	ASCRP3011824	11240	339.016	6.580014e+001	6.652223e+000	87.5	16	5.161672e+000	0	0	0	0	0	0	67.3155	1	1	46.8651	17
DATA	1366	17	54	0	0	ASCRP3001198	ASCRP3001198	11265.1	338.5	5.288396e+001	5.377784e+000	74	15.5	5.818717e+000	0	0	0	0	0	0	54.1603	1	1	56.9804	16.0667
DATA	1367	17	55	0	0	ASCRP3004317	ASCRP3004317	11290.4	338.616	6.560835e+002	6.561560e+001	687	16.5	4.379813e+000	0	0	0	0	0	0	672.561	1	1	48.5334	16.3
DATA	1368	17	56	0	0	ASCRP3006598	ASCRP3006598	11315.9	338.5	5.291963e+004	5.291964e+003	54100	17	6.479483e+000	0	0	0	0	0	0	54297.2	1	1	56.9804	17.375
DATA	1369	17	57	0	0	Negative005	Negative005	11341.4	338.427	4.402991e+000	1.068757e+000	22.5	17	4.588609e+000	0	0	0	0	0	0	4.52123	1	0	57.5363	16.6522
DATA	1370	17	58	0	0	ASCRP3001683	ASCRP3001683	11366.8	338.275	1.773184e+001	2.022672e+000	38	17	4.964877e+000	0	0	0	0	0	0	18.2211	1	1	46.8651	16.5833
DATA	1371	17	59	0	0	ASCRP3008112	ASCRP3008112	11392.3	338.618	2.414803e+002	2.416761e+001	268	17	5.544228e+000	0	0	0	0	0	0	248.292	1	1	46.5243	16.4615
DATA	1372	17	60	0	0	ASCRP3005556	ASCRP3005556	11417.5	338.507	2.164902e+001	2.373112e+000	44	15	2.838511e+000	0	0	0	0	0	0	22.2718	1	1	49.1849	14.5714
DATA	1373	17	61	0	0	Negative018	Negative018	11442.6	338.427	2.907954e+000	1.014177e+000	23	16	4.154053e+000	0	0	0	0	0	0	2.99298	1	0	57.5363	16.5517
DATA	1374	17	62	0	0	A_23_P53126	NM_005574	11468.4	337.969	1.511424e+001	1.796552e+000	36	16.5	4.358108e+000	0	0	0	0	0	0	15.5627	1	1	45.4864	16.2
DATA	1375	17	63	0	0	ASCRP3012671	ASCRP3012671	11493.7	338.147	5.763991e+001	5.845190e+000	77	17	5.786330e+000	0	0	0	0	0	0	59.3673	1	1	45.835	15.9667
DATA	1376	17	64	0	0	ASCRP3003792	ASCRP3003792	11519.2	338.3	7.280394e+001	7.344820e+000	92	16	5.529589e+000	0	0	0	0	0	0	75.0021	1	1	46.8651	17.1724
DATA	1377	17	65	0	0	ASCRP3000116	ASCRP3000116	11544.3	338.268	1.937712e+002	1.940141e+001	217	14	3.156207e+000	0	0	0	0	0	0	199.653	1	1	47.2035	14.0357
DATA	1378	17	66	0	0	ASCRP3007409	ASCRP3007409	11569.8	338.4	8.811247e+001	8.864529e+000	113	15.5	3.313346e+000	0	0	0	0	0	0	90.7947	1	1	46.5243	14.75
DATA	1379	17	67	0	0	ASCRP3012224	ASCRP3012224	11595	338.32	1.042236e+002	1.046744e+001	128	17	5.308342e+000	0	0	0	0	0	0	107.4	1	1	48.2044	17.3871
DATA	1380	17	68	0	0	ASCRP3010337	ASCRP3010337	11620.7	338.236	1.508570e+001	1.793752e+000	36	17	4.474834e+000	0	0	0	0	0	0	15.5451	1	1	47.5395	17.1
DATA	1381	17	69	0	0	AS_circRNA_control207	AS_circRNA_control207	11645.9	338.2	2.039758e+002	2.042066e+001	228	17	6.258568e+000	0	0	0	0	0	0	210.171	1	1	46.8651	17.6757
DATA	1382	17	70	0	0	ASCRP3004421	ASCRP3004421	11671.3	338.1	1.358715e+002	1.362178e+001	156	14.5	4.094462e+000	0	0	0	0	0	0	139.981	1	1	47.2035	15.2692
DATA	1383	17	71	0	0	ASCRP3010954	ASCRP3010954	11696.5	338	6.936939e+001	7.004541e+000	88	16.5	5.588006e+000	0	0	0	0	0	0	71.4554	1	1	54.1152	17.25
DATA	1384	17	72	0	0	A_23_P2683	NM_024604	11722	337.955	1.053294e+001	1.432585e+000	30.5	16.5	4.106375e+000	0	0	0	0	0	0	10.8473	1	1	46.8651	16.5833
DATA	1385	17	73	0	0	ASCRP3011211	ASCRP3011211	11747.4	338.027	1.471940e+002	1.475141e+001	171	15	5.434110e+000	0	0	0	0	0	0	151.549	1	1	48.5334	16.3793
DATA	1386	17	74	0	0	Negative038	Negative038	11773	338	5.489398e+000	1.115891e+000	25	16	3.741657e+000	0	0	0	0	0	0	5.65024	1	1	54.9904	17
DATA	1387	17	75	0	0	ASCRP3007768	ASCRP3007768	11798	337.912	9.403922e+001	9.454003e+000	111	16	4.833314e+000	0	0	0	0	0	0	96.7667	1	1	46.8651	16.8667
DATA	1388	17	76	0	0	A_23_P215720	NM_000492	11823.7	337.986	4.875528e+001	4.971499e+000	69	14.5	6.087981e+000	0	0	0	0	0	0	50.1532	1	1	47.2035	14.9688
DATA	1389	17	77	0	0	ASCRP3007074	ASCRP3007074	11849.2	337.682	2.723634e+001	2.892020e+000	48.5	17.5	3.467727e+000	0	0	0	0	0	0	28.0088	1	1	45.4864	16.8929
DATA	1390	17	78	0	0	Negative045	Negative045	11874.5	338	3.380656e+001	3.517824e+000	57.5	16	4.487356e+000	0	0	0	0	0	0	34.7534	1	1	54.1152	16.5
DATA	1391	17	79	0	0	ASCRP3007156	ASCRP3007156	11900.2	338	2.862003e+001	3.022898e+000	50	16	4.602338e+000	0	0	0	0	0	0	29.4123	1	1	46.8651	16.7714
DATA	1392	17	80	0	0	ASCRP3011599	ASCRP3011599	11925.2	337.912	1.029594e+002	1.034185e+001	125	17	4.534219e+000	0	0	0	0	0	0	105.779	1	1	46.5243	16.3226
DATA	1393	17	81	0	0	ASCRP3009148	ASCRP3009148	11951.2	337.877	3.351891e+001	3.490431e+000	54	16	4.384949e+000	0	0	0	0	0	0	34.4272	1	1	47.5395	16.4722
DATA	1394	17	82	0	0	ASCRP3002847	ASCRP3002847	11976.2	338	9.993512e+001	1.004085e+001	120.5	15	4.617843e+000	0	0	0	0	0	0	102.618	1	1	46.1809	16.093
DATA	1395	18	1	0	0	ASCRP3004065	ASCRP3004065	9931.6	347.2	3.035755e+001	3.215571e+000	47	15	3.351303e+000	0	0	0	0	0	0	28.633	1	1	45.1352	14.8649
DATA	1396	18	2	0	0	ASCRP3013373	ASCRP3013373	9956.87	347.117	9.469254e+000	1.422580e+000	27.5	15.5	3.299560e+000	0	0	0	0	0	0	8.91951	1	1	44.4243	15.875
DATA	1397	18	3	0	0	Negative007	Negative007	9982.5	347	1.080313e+000	1.062732e+000	18	15	3.757095e+000	0	0	0	0	0	0	-0.00210366	0	0	54.1152	15.4828
DATA	1398	18	4	0	0	ASCRP3013067	ASCRP3013067	10007.4	347.065	2.728518e+001	2.928446e+000	45	14.5	3.900486e+000	0	0	0	0	0	0	25.6566	1	1	44.0646	14.6
DATA	1399	18	5	0	0	ASCRP3001833	ASCRP3001833	10033.2	347.103	5.082561e+002	5.083674e+001	498	16	4.700475e+000	0	0	0	0	0	0	477.706	1	1	46.5243	16.5641
DATA	1400	18	6	0	0	ASCRP3005376	ASCRP3005376	10058.4	346.689	1.930486e+001	2.204373e+000	38	15.5	5.320381e+000	0	0	0	0	0	0	18.1405	1	1	44.0646	16.875
DATA	1401	18	7	0	0	ASCRP3003593	ASCRP3003593	10084.1	346.907	1.898903e+002	1.901882e+001	200	15	3.792081e+000	0	0	0	0	0	0	178.454	1	1	47.5395	14.8108
DATA	1402	18	8	0	0	ASCRP3006657	ASCRP3006657	10109.5	346.908	1.422745e+002	1.426716e+001	155.5	16	4.269129e+000	0	0	0	0	0	0	133.746	1	1	44.7812	15.8684
DATA	1403	18	9	0	0	ASCRP3007355	ASCRP3007355	10135.1	346.808	1.715618e+002	1.718909e+001	184	16	3.520710e+000	0	0	0	0	0	0	161.362	1	1	48.8603	16.4667
DATA	1404	18	10	0	0	ASCRP3009144	ASCRP3009144	10160.2	346.788	2.103176e+002	2.105858e+001	215	14	3.282783e+000	0	0	0	0	0	0	197.957	1	1	45.835	15.12
DATA	1405	18	11	0	0	ASCRP3000435	ASCRP3000435	10185.6	346.873	1.582409e+002	1.585965e+001	166	16	4.749269e+000	0	0	0	0	0	0	149.079	1	1	47.5395	15.5
DATA	1406	18	12	0	0	Negative027	Negative027	10211.6	346.385	1.400775e+001	1.756816e+000	31	17	5.820805e+000	0	0	0	0	0	0	13.2112	1	1	40.6843	17.8966
DATA	1407	18	13	0	0	ASCRP3003451	ASCRP3003451	10236.7	346.88	6.894955e+001	6.975796e+000	84	16	3.599398e+000	0	0	0	0	0	0	65.1127	1	1	48.8603	16.2069
DATA	1408	18	14	0	0	ASCRP3000920	ASCRP3000920	10261.7	346.897	6.402484e+001	6.489219e+000	81.5	15	5.049611e+000	0	0	0	0	0	0	60.5473	1	1	45.835	16.037
DATA	1409	18	15	0	0	ASCRP3003698	ASCRP3003698	10287.5	347	1.194346e+005	1.194346e+004	113061	17	5.936929e+000	0	0	0	0	0	0	113128	1	1	54.1152	17.8333
DATA	1410	18	16	0	0	ASCRP3007767	ASCRP3007767	10312.7	347	6.987758e+002	6.988553e+001	674	16	6.483401e+000	0	0	0	0	0	0	662.996	1	1	49.1849	16.9655
DATA	1411	18	17	0	0	ASCRP3007481	ASCRP3007481	10337.9	346.808	1.113526e+003	1.113576e+002	1064	17	4.874029e+000	0	0	0	0	0	0	1058.4	1	1	47.5395	17.4483
DATA	1412	18	18	0	0	ASCRP3000554	ASCRP3000554	10363.6	346.781	2.187689e+003	2.187714e+002	2032	15	3.166410e+000	0	0	0	0	0	0	2083.44	1	1	47.8731	15.8846
DATA	1413	18	19	0	0	ASCRP3010348	ASCRP3010348	10389.1	346.88	5.992831e+002	5.993747e+001	599	16	4.062458e+000	0	0	0	0	0	0	571.89	1	1	50.1463	16.2647
DATA	1414	18	20	0	0	ASCRP3002194	ASCRP3002194	10414.3	346.897	4.536319e+001	4.655286e+000	61	17	3.848314e+000	0	0	0	0	0	0	43.3804	1	1	45.835	16.9286
DATA	1415	18	21	0	0	ASCRP3001013	ASCRP3001013	10439.4	346.712	1.268454e+001	1.642491e+000	32	16.5	4.671375e+000	0	0	0	0	0	0	12.1563	1	1	46.1809	16.2353
DATA	1416	18	22	0	0	ASCRP3011615	ASCRP3011615	10464.8	346.592	5.665493e+001	5.760360e+000	74	16	3.912941e+000	0	0	0	0	0	0	54.4173	1	1	47.5395	15.9444
DATA	1417	18	23	0	0	ASCRP3000321	ASCRP3000321	10490.3	346.4	8.522699e+000	1.343609e+000	27	15	4.008013e+000	0	0	0	0	0	0	8.20507	1	1	41.4593	15.7647
DATA	1418	18	24	0	0	A_23_P1331	NM_080801	10516	346.514	2.685136e+001	2.878147e+000	44.5	16	3.128864e+000	0	0	0	0	0	0	25.9125	1	1	48.5334	16.3514
DATA	1419	18	25	0	0	ASCRP3000377	ASCRP3000377	10541.3	346.853	1.155220e+002	1.159836e+001	132.5	15	3.994314e+000	0	0	0	0	0	0	111.751	1	1	45.835	15.5
DATA	1420	18	26	0	0	ASCRP3009155	ASCRP3009155	10566.8	346.364	7.313978e+002	7.314705e+001	741	16	4.085297e+000	0	0	0	0	0	0	709.238	1	1	52.6241	16
DATA	1421	18	27	0	0	ASCRP3012813	ASCRP3012813	10592	346.609	5.504284e+001	5.599592e+000	70.5	16.5	5.527122e+000	0	0	0	0	0	0	53.5054	1	1	46.5243	17.2105
DATA	1422	18	28	0	0	ASCRP3006697	ASCRP3006697	10617.5	346.429	2.670364e+001	2.860757e+000	46	16	3.959462e+000	0	0	0	0	0	0	26.0218	1	1	47.2035	16.0345
DATA	1423	18	29	0	0	ASCRP3010532	ASCRP3010532	10642.9	346.5	4.077612e+001	4.204144e+000	60	17	4.770490e+000	0	0	0	0	0	0	39.8332	1	1	56.9804	16.5152
DATA	1424	18	30	0	0	ASCRP3004888	ASCRP3004888	10668	346.164	1.072952e+002	1.077801e+001	123.5	15	5.037704e+000	0	0	0	0	0	0	105.07	1	1	46.8651	15.5385
DATA	1425	18	31	0	0	ASCRP3001791	ASCRP3001791	10693.5	346.213	7.834480e+001	7.900427e+000	94	15	3.759799e+000	0	0	0	0	0	0	76.9097	1	1	49.5074	15.1563
DATA	1426	18	32	0	0	ASCRP3000186	ASCRP3000186	10719	346.213	1.896849e+001	2.151890e+000	38	15.5	5.151536e+000	0	0	0	0	0	0	18.6667	1	1	48.5334	16.6471
DATA	1427	18	33	0	0	Negative046	Negative046	10744.5	345.817	2.696017e+001	2.880297e+000	47	17	4.606049e+000	0	0	0	0	0	0	26.5957	1	1	42.9674	16.7647
DATA	1428	18	34	0	0	ASCRP3000053	ASCRP3000053	10769.8	346.269	1.445909e+002	1.449441e+001	164.5	17.5	4.941804e+000	0	0	0	0	0	0	142.977	1	1	49.8279	17.75
DATA	1429	18	35	0	0	ASCRP3004270	ASCRP3004270	10795.4	345.814	2.072017e+002	2.074472e+001	221.5	17	5.013086e+000	0	0	0	0	0	0	205.376	1	1	47.2035	17.2
DATA	1430	18	36	0	0	Negative003	Negative003	10820.6	346.427	3.608326e+000	1.069299e+000	23	16	4.908774e+000	0	0	0	0	0	0	3.58475	1	0	57.5363	16.8966
DATA	1431	18	37	1028	1	(+)E1A_r60_a20	E1A_r60_a20	10845.8	346.247	4.674101e+001	4.780780e+000	66	17	4.520833e+000	0	0	0	0	0	0	46.5405	1	1	48.5334	17.1
DATA	1432	18	38	0	0	ASCRP3004819	ASCRP3004819	10871.4	346.222	6.124094e+002	6.124914e+001	633	16	4.115152e+000	0	0	0	0	0	0	611.151	1	1	47.8731	15.6296
DATA	1433	18	39	0	0	ASCRP3000015	ASCRP3000015	10896.7	346.253	5.649140e+002	5.650025e+001	573	16.5	4.262237e+000	0	0	0	0	0	0	564.969	1	1	49.1849	16.5833
DATA	1434	18	40	0	0	ASCRP3001072	ASCRP3001072	10922	346.169	4.032909e+001	4.154511e+000	62	15	4.577330e+000	0	0	0	0	0	0	40.4181	1	1	45.835	14.7838
DATA	1435	18	41	0	0	ASCRP3002140	ASCRP3002140	10947.6	346.427	2.882639e+001	3.049776e+000	48	16	3.765402e+000	0	0	0	0	0	0	28.9493	1	1	57.5363	14.9412
DATA	1436	18	42	0	0	Negative004	Negative004	10973	346.455	3.730321e+000	1.061492e+000	24	15.5	4.352350e+000	0	0	0	0	0	0	3.75364	1	0	55.8519	15.675
DATA	1437	18	43	0	0	A_23_P111995	NM_002318	10998.4	345.873	2.659824e+002	2.661673e+001	273	16	3.151779e+000	0	0	0	0	0	0	268.161	1	1	47.5395	16.9394
DATA	1438	18	44	0	0	ASCRP3002703	ASCRP3002703	11023.8	346.222	4.810513e+001	4.911340e+000	69	17	3.644215e+000	0	0	0	0	0	0	48.5878	1	1	47.5395	16.697
DATA	1439	18	45	0	0	ASCRP3010085	ASCRP3010085	11049.3	346.095	2.329474e+002	2.331569e+001	250.5	14.5	3.186751e+000	0	0	0	0	0	0	235.701	1	1	48.8603	14.6538
DATA	1440	18	46	0	0	ASCRP3007970	ASCRP3007970	11074.5	346	4.170538e+001	4.285662e+000	61	16	5.619576e+000	0	0	0	0	0	0	42.2689	1	1	54.1152	16.0313
DATA	1441	18	47	0	0	ASCRP3001166	ASCRP3001166	11100.1	346.065	1.149012e+000	9.917619e-001	20	15	4.108597e+000	0	0	0	0	0	0	1.16641	1	0	54.4085	15.7059
DATA	1442	18	48	0	0	ASCRP3013198	ASCRP3013198	11125.1	345.9	4.443880e+001	4.551434e+000	62	16	3.584615e+000	0	0	0	0	0	0	45.1796	1	1	46.8651	15.871
DATA	1443	18	49	0	0	ASCRP3006356	ASCRP3006356	11150.2	346.07	3.162584e+001	3.311601e+000	51	17	4.080699e+000	0	0	0	0	0	0	32.1982	1	1	46.8651	16.3714
DATA	1444	18	50	0	0	ASCRP3012365	ASCRP3012365	11175.9	346.014	1.559220e+002	1.562302e+001	179	17	4.189222e+000	0	0	0	0	0	0	158.961	1	1	46.8651	16.7429
DATA	1445	18	51	0	0	ASCRP3009637	ASCRP3009637	11201.4	346.028	4.541909e+002	4.542965e+001	471	16	4.017817e+000	0	0	0	0	0	0	463.629	1	1	48.2044	16
DATA	1446	18	52	0	0	ASCRP3002751	ASCRP3002751	11227	346	6.395831e+001	6.470246e+000	88	14	4.256262e+000	0	0	0	0	0	0	65.3646	1	1	54.9904	15.5172
DATA	1447	18	53	0	0	ASCRP3002721	ASCRP3002721	11252.5	346	4.166983e+001	4.280082e+000	63	16.5	5.690612e+000	0	0	0	0	0	0	42.6324	1	1	54.1152	17.0625
DATA	1448	18	54	0	0	ASCRP3002773	ASCRP3002773	11277.9	346.03	1.459374e+001	1.755912e+000	36	15	4.922890e+000	0	0	0	0	0	0	14.9457	1	1	46.8651	15.8788
DATA	1449	18	55	0	0	ASCRP3007943	ASCRP3007943	11303.5	346	3.905784e+001	4.025774e+000	60	15	3.946065e+000	0	0	0	0	0	0	40.0365	1	1	65	15.6429
DATA	1450	18	56	0	0	ASCRP3000069	ASCRP3000069	11328.5	345.916	6.877611e+003	6.877618e+002	6999	18	5.648522e+000	0	0	0	0	0	0	7055.69	1	1	49.8279	18.4167
DATA	1451	18	57	0	0	ASCRP3010629	ASCRP3010629	11353.9	345.897	2.334262e+002	2.336294e+001	261	17.5	4.417192e+000	0	0	0	0	0	0	239.647	1	1	48.8603	16.9412
DATA	1452	18	58	0	0	CUST_20_PI418767722	NM_006013	11379.4	345.87	8.981905e+001	9.034497e+000	113	18	5.147815e+000	0	0	0	0	0	0	92.2735	1	1	46.8651	18.4
DATA	1453	18	59	0	0	ASCRP3010122	ASCRP3010122	11404.6	345.972	9.415346e+001	9.465474e+000	117	14.5	3.279272e+000	0	0	0	0	0	0	96.7803	1	1	48.2044	14.3333
DATA	1454	18	60	0	0	ASCRP3005782	ASCRP3005782	11429.8	345.918	1.121138e+002	1.125347e+001	138	16	2.912308e+000	0	0	0	0	0	0	115.298	1	1	47.8731	15.8077
DATA	1455	18	61	0	0	ASCRP3008940	ASCRP3008940	11455.5	345.916	3.091397e+002	3.092925e+001	334.5	14	4.433430e+000	0	0	0	0	0	0	318.052	1	1	49.8279	14.697
DATA	1456	18	62	0	0	ASCRP3013488	ASCRP3013488	11480.9	345.933	1.212389e+003	1.212428e+002	1255	16	4.423594e+000	0	0	0	0	0	0	1247.76	1	1	46.8651	15.4545
DATA	1457	18	63	0	0	ASCRP3004514	ASCRP3004514	11506.4	345.821	1.006025e+003	1.006072e+002	1080	16.5	4.439332e+000	0	0	0	0	0	0	1035.65	1	1	46.5243	16.6786
DATA	1458	18	64	0	0	AS_circRNA_control205	AS_circRNA_control205	11531.6	345.931	1.158959e+004	1.158959e+003	12104	14	4.136424e+000	0	0	0	0	0	0	11933	1	1	53.8203	15.12
DATA	1459	18	65	0	0	ASCRP3008682	ASCRP3008682	11557.3	345.789	1.817635e+001	2.060778e+000	38	15	3.454961e+000	0	0	0	0	0	0	18.7175	1	1	47.2035	13.8696
DATA	1460	18	66	0	0	ASCRP3009989	ASCRP3009989	11582.5	345.513	1.663660e+001	1.926297e+000	38	15.5	5.022128e+000	0	0	0	0	0	0	17.1333	1	1	49.1849	16.0625
DATA	1461	18	67	1028	1	(+)E1A_r60_a20	E1A_r60_a20	11607.7	345.764	4.355132e+001	4.462070e+000	64.5	17	4.850430e+000	0	0	0	0	0	0	44.8507	1	1	47.5395	17.12
DATA	1462	18	68	0	0	ASCRP3002507	ASCRP3002507	11633.4	345.534	7.224072e+002	7.224725e+001	758	17	5.227767e+000	0	0	0	0	0	0	743.934	1	1	49.1849	16.7273
DATA	1463	18	69	0	0	ASCRP3001502	ASCRP3001502	11658.6	345.573	3.545659e+000	1.033870e+000	24	14	3.807887e+000	0	0	0	0	0	0	3.65092	1	0	65	14.375
DATA	1464	18	70	0	0	ASCRP3011608	ASCRP3011608	11683.9	345.25	2.314835e+002	2.316872e+001	256	17.5	5.035359e+000	0	0	0	0	0	0	238.326	1	1	47.8731	17
DATA	1465	18	71	0	0	ASCRP3003607	ASCRP3003607	11709.4	345.321	2.729740e+003	2.729757e+002	2807	16	4.540495e+000	0	0	0	0	0	0	2809.87	1	1	51.0895	15.7333
DATA	1466	18	72	0	0	ASCRP3002495	ASCRP3002495	11734.6	345.5	3.793429e+002	3.794673e+001	407.5	15	3.842639e+000	0	0	0	0	0	0	390.385	1	1	49.8279	15.8929
DATA	1467	18	73	0	0	ASCRP3012564	ASCRP3012564	11760	345.543	9.827890e+001	9.875836e+000	120	17	4.118090e+000	0	0	0	0	0	0	101.114	1	1	47.8731	16.4063
DATA	1468	18	74	0	0	ASCRP3003966	ASCRP3003966	11785.7	345.197	8.539098e+000	1.293970e+000	28	16	4.695804e+000	0	0	0	0	0	0	8.78317	1	1	45.4864	16.4667
DATA	1469	18	75	0	0	A_23_P250813	NM_000553	11811.1	345.261	1.202715e+002	1.206641e+001	144	16	5.502252e+000	0	0	0	0	0	0	123.672	1	1	46.5243	16.0541
DATA	1470	18	76	0	0	ASCRP3001426	ASCRP3001426	11836.6	345.395	5.693884e+001	5.776389e+000	76	17	4.783259e+000	0	0	0	0	0	0	58.5304	1	1	49.5074	16.7097
DATA	1471	18	77	0	0	ASCRP3011451	ASCRP3011451	11861.9	345.262	2.659115e+001	2.831573e+000	47	17	3.733550e+000	0	0	0	0	0	0	27.3264	1	1	45.835	16.5758
DATA	1472	18	78	0	0	ASCRP3007205	ASCRP3007205	11887.2	345.203	1.011612e+002	1.016285e+001	124	16	4.668962e+000	0	0	0	0	0	0	103.928	1	1	46.1809	16.5278
DATA	1473	18	79	0	0	ASCRP3006006	ASCRP3006006	11912.7	345.118	1.042975e+002	1.047510e+001	127	15	4.858845e+000	0	0	0	0	0	0	107.119	1	1	45.835	15.5862
DATA	1474	18	80	0	0	ASCRP3004675	ASCRP3004675	11938.3	345.097	7.334327e+001	7.398707e+000	93.5	17	3.817077e+000	0	0	0	0	0	0	75.3076	1	1	47.8731	16.5152
DATA	1475	18	81	0	0	ASCRP3006260	ASCRP3006260	11963.5	345.284	1.618442e+002	1.621371e+001	182.5	15.5	2.353050e+000	0	0	0	0	0	0	166.138	1	1	49.1849	15.8
DATA	1476	18	82	0	0	Negative046	Negative046	11988.9	345.5	2.298621e+001	2.496605e+000	44	16	4.411336e+000	0	0	0	0	0	0	23.5911	1	1	56.9804	16.0554
DATA	1477	19	1	0	0	ASCRP3003011	ASCRP3003011	9919.42	354.427	1.642065e+001	1.953748e+000	35	15	4.518311e+000	0	0	0	0	0	0	15.5108	1	1	57.5363	15.5469
DATA	1478	19	2	0	0	ASCRP3012540	ASCRP3012540	9944.33	354.354	2.142686e+001	2.390639e+000	39	15	4.551836e+000	0	0	0	0	0	0	20.21	1	1	50.7771	15.1724
DATA	1479	19	3	0	0	ASCRP3010858	ASCRP3010858	9969.93	354.48	1.944567e+002	1.947461e+001	197	15.5	4.073790e+000	0	0	0	0	0	0	183.198	1	1	48.8603	16.2813
DATA	1480	19	4	0	0	ASCRP3000312	ASCRP3000312	9995.14	354.239	7.428979e+001	7.504561e+000	85	14	4.263073e+000	0	0	0	0	0	0	69.9259	1	1	47.5395	14.5926
DATA	1481	19	5	0	0	ASCRP3010168	ASCRP3010168	10020.5	354.12	3.411156e+002	3.412812e+001	332.5	14.5	3.739870e+000	0	0	0	0	0	0	320.884	1	1	48.8603	14.7941
DATA	1482	19	6	0	0	ASCRP3007687	ASCRP3007687	10045.9	354.2	4.426786e+002	4.428063e+001	422.5	16	4.299401e+000	0	0	0	0	0	0	416.291	1	1	46.8651	16.1212
DATA	1483	19	7	0	0	ASCRP3007982	ASCRP3007982	10071.5	354.195	2.905435e+002	2.907380e+001	288.5	15	4.277540e+000	0	0	0	0	0	0	273.205	1	1	49.8279	15.2121
DATA	1484	19	8	0	0	ASCRP3011104	ASCRP3011104	10096.9	354.179	1.679132e+002	1.682495e+001	179	16	4.230890e+000	0	0	0	0	0	0	157.92	1	1	50.7771	15.7895
DATA	1485	19	9	0	0	ASCRP3000489	ASCRP3000489	10122.2	354.194	1.780310e+002	1.783480e+001	186	16	4.307603e+000	0	0	0	0	0	0	167.502	1	1	47.5395	16.3438
DATA	1486	19	10	0	0	ASCRP3005723	ASCRP3005723	10147.5	354	6.049702e+001	6.142250e+000	76	14	4.089375e+000	0	0	0	0	0	0	56.9527	1	1	54.1152	13.9667
DATA	1487	19	11	0	0	Negative005	Negative005	10173.1	354.065	1.270991e+000	1.068946e+000	20	14.5	4.891466e+000	0	0	0	0	0	0	1.19751	1	0	54.4085	15.0667
DATA	1488	19	12	0	0	Negative041	Negative041	10198.5	354	6.466807e+000	1.241958e+000	26	16	6.029340e+000	0	0	0	0	0	0	6.09896	1	1	54.1152	16
DATA	1489	19	13	0	0	A_23_P11507	NM_015534	10223.7	354.147	1.219326e+002	1.223917e+001	132	18	4.006460e+000	0	0	0	0	0	0	115.131	1	1	45.835	17.8621
DATA	1490	19	14	0	0	A_23_P256956	NM_005733	10249.5	354	3.062946e+001	3.240414e+000	48	16	3.636501e+000	0	0	0	1	0	0	28.9597	1	1	54.1152	16.5
DATA	1491	19	15	0	0	ASCRP3013020	ASCRP3013020	10274.5	354	1.386498e+002	1.390515e+001	150.5	16	4.769141e+000	0	0	0	0	0	0	131.282	1	1	54.1152	16.3214
DATA	1492	19	16	0	0	ASCRP3002231	ASCRP3002231	10300	354	3.924711e+001	4.063884e+000	51	15.5	5.251858e+000	0	0	0	0	0	0	37.2216	1	1	54.9904	15.7857
DATA	1493	19	17	0	0	CUST_13_PI418767722	NM_005022	10325.5	354	8.081649e+004	8.081649e+003	76889	16	4.511836e+000	0	0	0	0	0	0	76779.2	1	1	54.1152	15.24
DATA	1494	19	18	0	0	ASCRP3002824	ASCRP3002824	10350.7	354.014	1.848852e+002	1.851835e+001	193	15	4.569119e+000	0	0	0	0	0	0	175.972	1	1	47.2035	16.3448
DATA	1495	19	19	0	0	ASCRP3002682	ASCRP3002682	10376.5	354	3.709368e+001	3.854727e+000	55	15	4.221398e+000	0	0	0	0	0	0	35.3754	1	1	54.1152	14.9655
DATA	1496	19	20	0	0	ASCRP3004665	ASCRP3004665	10401.4	354.219	7.817720e+001	7.887447e+000	95.5	17	4.278749e+000	0	0	0	0	0	0	74.7061	1	1	48.2044	16.6667
DATA	1497	19	21	0	0	ASCRP3006498	ASCRP3006498	10427.2	354	2.018933e+002	2.021631e+001	210.5	17	4.441980e+000	0	0	0	0	0	0	193.343	1	1	49.1849	16.2581
DATA	1498	19	22	0	0	ASCRP3000402	ASCRP3000402	10452.9	354.579	9.188314e+000	1.389160e+000	28	16	4.403322e+000	0	0	0	0	0	0	8.81898	1	1	42.9674	15.5484
DATA	1499	19	23	0	0	Negative031	Negative031	10477.6	353.931	2.947474e+000	1.080597e+000	22	15.5	3.202190e+000	0	0	0	0	0	0	2.83514	1	0	53.8203	15.4333
DATA	1500	19	24	0	0	ASCRP3011957	ASCRP3011957	10503.1	354.03	2.445694e+001	2.656543e+000	43	15	2.775302e+000	0	0	0	0	0	0	23.5796	1	1	46.5243	15.7667
DATA	1501	19	25	0	0	ASCRP3008063	ASCRP3008063	10528.6	354.159	3.689198e+002	3.690649e+001	375	15	4.273952e+000	0	0	0	0	0	0	356.525	1	1	47.2035	16
DATA	1502	19	26	0	0	ASCRP3011135	ASCRP3011135	10554.2	353.608	7.383404e+001	7.455219e+000	91	14.5	4.113475e+000	0	0	0	0	0	0	71.5239	1	1	50.1463	15.4412
DATA	1503	19	27	0	0	ASCRP3002171	ASCRP3002171	10579.3	353.694	5.088076e+001	5.191250e+000	69	16	5.098624e+000	0	0	0	0	0	0	49.4067	1	1	48.2044	16.0625
DATA	1504	19	28	0	0	ASCRP3012455	ASCRP3012455	10604.9	354.258	6.828910e+001	6.905750e+000	88	16	4.648665e+000	0	0	0	0	0	0	66.4736	1	1	44.7812	16.4857
DATA	1505	19	29	0	0	ASCRP3008396	ASCRP3008396	10630.1	354.175	2.267331e+002	2.269646e+001	240	17	4.781593e+000	0	0	0	0	0	0	221.239	1	1	45.4864	17.3636
DATA	1506	19	30	1028	1	(+)E1A_r60_a135	E1A_r60_a135	10655.6	353.573	1.873067e+000	1.039348e+000	20	15	4.608314e+000	0	0	0	0	0	0	1.83215	1	0	57.5363	15.3548
DATA	1507	19	31	0	0	ASCRP3000960	ASCRP3000960	10681	353.545	2.452532e+001	2.656123e+000	43	17	4.050346e+000	0	0	0	0	0	0	24.0482	1	1	55.8519	15.9697
DATA	1508	19	32	0	0	ASCRP3002393	ASCRP3002393	10706.3	354.12	6.545190e+001	6.623788e+000	82.5	15	5.229888e+000	0	0	0	0	0	0	64.3339	1	1	48.8603	16.4
DATA	1509	19	33	0	0	ASCRP3002032	ASCRP3002032	10731.6	354.254	6.185665e+001	6.268380e+000	81	17	5.389562e+000	0	0	0	0	0	0	60.9453	1	1	46.5243	16.7188
DATA	1510	19	34	0	0	ASCRP3004239	ASCRP3004239	10757.1	353.929	4.972049e+001	5.074099e+000	70.5	16.5	4.241425e+000	0	0	0	0	0	0	49.1053	1	1	46.8651	16.6944
DATA	1511	19	35	0	0	ASCRP3011431	ASCRP3011431	10782.4	354.288	5.394683e+000	1.145192e+000	24	17	5.144859e+000	0	0	0	0	0	0	5.34039	1	1	40.6843	17.3929
DATA	1512	19	36	0	0	ASCRP3002530	ASCRP3002530	10808	353.722	4.406999e+002	4.408152e+001	452.5	16	5.714790e+000	0	0	0	0	0	0	437.282	1	1	47.8731	17.6
DATA	1513	19	37	0	0	ASCRP3012292	ASCRP3012292	10833.3	353.778	1.956221e+002	1.958804e+001	212	17.5	4.675303e+000	0	0	0	0	0	0	194.545	1	1	47.5395	17.4615
DATA	1514	19	38	0	0	ASCRP3000519	ASCRP3000519	10858.7	353.885	2.476057e+001	2.671611e+000	45	17	4.469381e+000	0	0	0	0	0	0	24.6787	1	1	44.0646	16.7586
DATA	1515	19	39	0	0	ASCRP3013499	ASCRP3013499	10884.3	353.5	3.572487e+001	3.710106e+000	55.5	17	5.897525e+000	0	0	0	0	0	0	35.6851	1	1	57.5363	17.4583
DATA	1516	19	40	0	0	ASCRP3004095	ASCRP3004095	10909.7	353.338	1.042018e+002	1.046796e+001	125	15	4.050786e+000	0	0	0	0	0	0	104.306	1	1	48.5334	15.8621
DATA	1517	19	41	0	0	ASCRP3003853	ASCRP3003853	10935	353.853	8.516023e+001	8.574183e+000	105	14	4.001501e+000	0	0	0	0	0	0	85.4185	1	1	46.8651	14.3514
DATA	1518	19	42	0	0	ASCRP3001092	ASCRP3001092	10960.3	353.629	4.546043e+001	4.653657e+000	65	15	3.837055e+000	0	0	0	0	0	0	45.689	1	1	47.8731	14.6333
DATA	1519	19	43	0	0	ASCRP3001745	ASCRP3001745	10985.9	353.74	2.472406e+001	2.664394e+000	45	16	3.318904e+000	0	0	0	0	0	0	24.8964	1	1	47.8731	15.7813
DATA	1520	19	44	0	0	ASCRP3011484	ASCRP3011484	11011.2	353.479	3.024053e+002	3.025677e+001	318	18	3.956678e+000	0	0	0	0	0	0	305.076	1	1	48.2044	18.0303
DATA	1521	19	45	0	0	AS_circRNA_control210	AS_circRNA_control210	11036.6	353.427	1.175847e+004	1.175848e+003	11744.5	15	5.168110e+000	0	0	0	0	0	0	11883.4	1	1	57.5363	16.069
DATA	1522	19	46	0	0	ASCRP3012485	ASCRP3012485	11062	353.705	1.587275e+002	1.590346e+001	176	16	6.288029e+000	0	0	0	0	0	0	160.683	1	1	49.1849	17.4063
DATA	1523	19	47	0	0	ASCRP3010637	ASCRP3010637	11087.4	353.427	7.493634e+000	1.238616e+000	27	15	4.640523e+000	0	0	0	0	0	0	7.59836	1	1	57.5363	15.6286
DATA	1524	19	48	0	0	ASCRP3002301	ASCRP3002301	11112.9	353.324	2.469130e+002	2.471093e+001	264	16	3.821295e+000	0	0	0	0	0	0	250.75	1	1	45.835	16.4667
DATA	1525	19	49	0	0	Negative013	Negative013	11138.4	353.069	2.310426e+000	1.010027e+000	23	16	3.369694e+000	0	0	0	0	0	0	2.34979	1	0	53.8203	16
DATA	1526	19	50	0	0	Negative040	Negative040	11163.6	352.957	9.106723e+000	1.339204e+000	29	17.5	4.826121e+000	0	0	0	0	0	0	9.27452	1	1	47.5395	17.2647
DATA	1527	19	51	0	0	ASCRP3006205	ASCRP3006205	11189.1	353.214	5.017338e+001	5.112276e+000	69	17.5	4.831658e+000	0	0	0	0	0	0	51.1631	1	1	46.5243	17.4412
DATA	1528	19	52	0	0	ASCRP3011316	ASCRP3011316	11214.5	353.084	2.841361e+002	2.843048e+001	308	15.5	4.445320e+000	0	0	0	0	0	0	290.09	1	1	49.8279	16.25
DATA	1529	19	53	0	0	AS_circRNA_control205	AS_circRNA_control205	11239.5	353	1.107761e+004	1.107761e+003	11402.5	14	5.603702e+000	0	0	0	0	0	0	11322.2	1	1	54.1152	15.4828
DATA	1530	19	54	0	0	ASCRP3001091	ASCRP3001091	11264.9	353.103	2.291109e+001	2.490883e+000	43	16	4.638266e+000	0	0	0	0	0	0	23.4408	1	1	46.8651	16
DATA	1531	19	55	0	0	ASCRP3000680	ASCRP3000680	11290.3	353.123	4.350856e+002	4.351952e+001	449	15	3.957394e+000	0	0	0	0	0	0	445.562	1	1	48.5334	15.2593
DATA	1532	19	56	0	0	ASCRP3013598	ASCRP3013598	11315.9	353.065	1.025015e+001	1.415112e+000	31	17	4.021665e+000	0	0	0	0	0	0	10.506	1	1	65	17.5926
DATA	1533	19	57	0	0	ASCRP3012915	ASCRP3012915	11341.3	353.014	3.747992e+002	3.749260e+001	397.5	18	4.837707e+000	0	0	0	0	0	0	384.451	1	1	47.2035	17.1818
DATA	1534	19	58	0	0	ASCRP3009046	ASCRP3009046	11366.9	353.197	1.019217e+001	1.409943e+000	30	17	5.346087e+000	0	0	0	0	0	0	10.4617	1	1	44.7812	17
DATA	1535	19	59	0	0	ASCRP3007774	ASCRP3007774	11392	353	3.726339e+001	3.851440e+000	56	18	5.274613e+000	0	0	0	0	0	0	38.272	1	1	54.9904	18.6923
DATA	1536	19	60	0	0	ASCRP3000236	ASCRP3000236	11417.6	353.239	1.848093e+002	1.850653e+001	213	16	2.282430e+000	0	0	0	0	0	0	189.907	1	1	46.5243	15.1304
DATA	1537	19	61	0	0	ASCRP3010805	ASCRP3010805	11442.9	352.935	8.533918e+000	1.293998e+000	29	14.5	4.283597e+000	0	0	0	0	0	0	8.7734	1	1	54.4085	14.8571
DATA	1538	19	62	0	0	ASCRP3008833	ASCRP3008833	11468.4	353.095	1.546254e+001	1.826578e+000	34.5	14.5	4.937447e+000	0	0	0	0	0	0	15.902	1	1	44.7812	15
DATA	1539	19	63	0	0	AS_circRNA_control202	AS_circRNA_control202	11493.8	353.194	2.937209e+002	2.938817e+001	315	16	4.873009e+000	0	0	0	0	0	0	302.155	1	1	47.5395	16.3939
DATA	1540	19	64	0	0	ASCRP3001520	ASCRP3001520	11519.4	353.132	5.828517e+001	5.908988e+000	78.5	15	4.291674e+000	0	0	0	0	0	0	59.9724	1	1	46.5243	15.4615
DATA	1541	19	65	0	0	ASCRP3011964	ASCRP3011964	11544.7	352.972	1.296123e+002	1.299760e+001	154	14	3.982043e+000	0	0	0	0	0	0	133.386	1	1	47.2035	14.76
DATA	1542	19	66	0	0	Negative032	Negative032	11569.6	352.931	4.886714e+000	1.087587e+000	25	15	3.631687e+000	0	0	0	0	0	0	5.02945	1	1	53.8203	14.1786
DATA	1543	19	67	0	0	ASCRP3008361	ASCRP3008361	11595.4	353.13	3.421659e+001	3.556933e+000	54	15	4.130699e+000	0	0	0	0	0	0	35.2165	1	1	49.1849	15.7037
DATA	1544	19	68	0	0	ASCRP3002427	ASCRP3002427	11620.7	353.12	4.018708e+002	4.019882e+001	432.5	16	5.325936e+000	0	0	0	0	0	0	413.603	1	1	48.8603	16.9677
DATA	1545	19	69	0	0	ASCRP3006167	ASCRP3006167	11646	352.545	8.178427e+003	8.178433e+002	8445	15.5	4.697433e+000	0	0	0	0	0	0	8416.93	1	1	55.8519	15.3611
DATA	1546	19	70	0	0	ASCRP3000543	ASCRP3000543	11671.5	352.882	1.059496e+002	1.063944e+001	129	15	4.264644e+000	0	0	0	0	0	0	109.023	1	1	49.8279	15.5172
DATA	1547	19	71	0	0	ASCRP3006934	ASCRP3006934	11696.9	352.727	3.078954e+001	3.228726e+000	50.5	16	3.423197e+000	0	0	0	0	0	0	31.6777	1	1	45.835	16.5806
DATA	1548	19	72	0	0	A_23_P252748	NM_007152	11722.3	352.971	2.187984e+002	2.190142e+001	246	15	3.910559e+000	0	0	0	1	0	0	225.06	1	1	46.1809	15.6774
DATA	1549	19	73	0	0	ASCRP3008069	ASCRP3008069	11747.6	352.792	7.648337e+001	7.709903e+000	97	15	4.330838e+000	0	0	0	0	0	0	78.6552	1	1	49.8279	15.5517
DATA	1550	19	74	0	0	Negative056	Negative056	11773	352.545	5.316555e+000	1.108443e+000	25	17	4.963984e+000	0	0	0	0	0	0	5.46622	1	1	55.8519	16.4324
DATA	1551	19	75	0	0	ASCRP3009503	ASCRP3009503	11798.5	352.5	3.199016e+001	3.343682e+000	50.5	15	5.221050e+000	0	0	0	0	0	0	32.8818	1	1	57.5363	15.7941
DATA	1553	19	77	0	0	ASCRP3008481	ASCRP3008481	11849.3	352.742	4.757539e+001	4.856109e+000	66	18	4.146041e+000	0	0	0	0	0	0	48.8726	1	1	45.4864	17.2414
DATA	1554	19	78	0	0	ASCRP3009583	ASCRP3009583	11874.6	352.64	1.553416e+002	1.556465e+001	175.5	16	3.572760e+000	0	0	0	0	0	0	159.533	1	1	48.8603	16.2692
DATA	1555	19	79	0	0	ASCRP3004896	ASCRP3004896	11899.9	352.566	5.411875e+001	5.498822e+000	75	15	4.622081e+000	0	0	0	0	0	0	55.5641	1	1	49.5074	15.6364
DATA	1556	19	80	0	0	ASCRP3013138	ASCRP3013138	11925.4	352.466	1.435559e+002	1.438861e+001	167	15.5	5.067547e+000	0	0	0	0	0	0	147.353	1	1	49.1849	16.3235
DATA	1557	19	81	0	0	ASCRP3009758	ASCRP3009758	11950.6	352.447	6.177745e+001	6.254126e+000	84	15.5	2.489107e+000	0	0	0	0	0	0	63.3972	1	1	49.8279	15.75
DATA	1558	19	82	0	0	ASCRP3010310	ASCRP3010310	11976.3	352.405	1.173215e+003	1.173255e+002	1223	15	5.438980e+000	0	0	0	0	0	0	1203.75	1	1	48.5334	15.5814
DATA	1559	20	1	0	0	CUST_15_PI418767722	NM_001614	9931.44	361.973	3.222157e+002	3.223896e+001	313.5	15	4.600763e+000	0	0	0	0	0	0	304.362	1	1	48.5334	15.6364
DATA	1560	20	2	0	0	ASCRP3007186	ASCRP3007186	9957.09	361.896	3.278042e+002	3.279756e+001	325	17	4.047539e+000	0	0	0	0	0	0	309.217	1	1	46.8651	16.8485
DATA	1561	20	3	0	0	ASCRP3003516	ASCRP3003516	9982.49	361.912	1.307293e+001	1.683801e+000	30	15	3.846252e+000	0	0	0	0	0	0	12.3189	1	1	47.2035	16.1429
DATA	1562	20	4	0	0	ASCRP3004151	ASCRP3004151	10007.6	362.239	1.797691e+001	2.087934e+000	36	13	3.167725e+000	0	0	0	0	0	0	16.9279	1	1	46.5243	14.0345
DATA	1563	20	5	0	0	ASCRP3004364	ASCRP3004364	10033.1	361.786	9.855149e+001	9.912261e+000	107.5	14	4.744702e+000	0	0	0	0	0	0	92.7526	1	1	46.8651	15.2927
DATA	1564	20	6	0	0	ASCRP3012152	ASCRP3012152	10058.8	361.547	9.370233e+002	9.370836e+001	897	15	4.144695e+000	0	0	0	0	0	0	881.679	1	1	51.7088	15.3871
DATA	1565	20	7	0	0	ASCRP3008197	ASCRP3008197	10084.2	361.644	7.018040e+001	7.098047e+000	84.5	15	3.154941e+000	0	0	0	0	0	0	66.0382	1	1	48.5334	14.5294
DATA	1566	20	8	0	0	ASCRP3005442	ASCRP3005442	10109.5	362.114	2.775965e+001	2.972319e+000	44	16	4.485574e+000	0	0	0	0	0	0	26.1291	1	1	47.8731	16.75
DATA	1567	20	9	0	0	ASCRP3001055	ASCRP3001055	10135	361.545	9.566208e+000	1.429275e+000	29	16	4.684807e+000	0	0	0	0	0	0	9.00829	1	1	65	16.1471
DATA	1568	20	10	0	0	ASCRP3000813	ASCRP3000813	10160.4	361.573	9.689530e+001	9.747468e+000	110	15	3.504222e+000	0	0	0	0	0	0	91.3074	1	1	57.5363	15.7097
DATA	1569	20	11	0	0	ASCRP3005035	ASCRP3005035	10185.7	361.5	2.836149e+001	3.027859e+000	46	16.5	5.391547e+000	0	0	0	0	0	0	26.7492	1	1	57.5363	16.4286
DATA	1570	20	12	66	-1	(-)3xSLv1	NegativeControl	10211.4	361.573	1.076652e+000	1.059130e+000	19	15	4.557684e+000	0	0	0	0	0	0	-0.832206	0	0	65	14.5714
DATA	1571	20	13	0	0	ASCRP3005107	ASCRP3005107	10236.5	361.5	5.341964e+002	5.343012e+001	488	17	3.082033e+000	0	0	0	0	0	0	504.981	1	1	50.4627	17.0323
DATA	1572	20	14	0	0	ASCRP3011888	ASCRP3011888	10261.9	361.493	1.020508e+002	1.025961e+001	115	16	4.090359e+000	0	0	0	0	0	0	96.6028	1	1	48.5334	16.4
DATA	1573	20	15	0	0	ASCRP3007672	ASCRP3007672	10287.5	361.5	1.488162e+002	1.491896e+001	149.5	14	4.561836e+000	0	0	0	0	0	0	141.088	1	1	57.5363	14.8966
DATA	1574	20	16	0	0	ASCRP3003417	ASCRP3003417	10312.7	361.5	1.011590e+003	1.011645e+002	947	16	6.134882e+000	0	0	0	0	0	0	960.624	1	1	57.5363	16.1333
DATA	1575	20	17	0	0	ASCRP3003350	ASCRP3003350	10338.1	361.565	4.879529e+002	4.880661e+001	479	16	5.327187e+000	0	0	0	0	0	0	464.192	1	1	47.2035	17.0741
DATA	1576	20	18	0	0	ASCRP3013544	ASCRP3013544	10363.5	361.5	4.168114e+001	4.298145e+000	59	14	4.697880e+000	0	0	0	0	0	0	39.7257	1	1	57.5363	15.5152
DATA	1577	20	19	0	0	ASCRP3001208	ASCRP3001208	10389	361.455	2.086336e+004	2.086336e+003	20214.5	15.5	4.488683e+000	0	0	0	0	0	0	19923.9	1	1	55.8519	16.3
DATA	1578	20	20	0	0	ASCRP3008243	ASCRP3008243	10414.4	361.608	1.137337e+002	1.142128e+001	131.5	15	3.553670e+000	0	0	0	0	0	0	108.837	1	1	49.1849	15.8571
DATA	1579	20	21	0	0	ASCRP3007255	ASCRP3007255	10439.7	361.405	1.112089e+002	1.116967e+001	123	16	4.245966e+000	0	0	0	0	0	0	106.646	1	1	48.5334	15.8125
DATA	1580	20	22	0	0	ASCRP3011654	ASCRP3011654	10465.1	361.147	5.851418e+001	5.943209e+000	75	15.5	4.266687e+000	0	0	0	0	0	0	56.2367	1	1	46.5243	15.2692
DATA	1581	20	23	0	0	ASCRP3012666	ASCRP3012666	10490.3	361.213	2.178273e+001	2.413020e+000	39	14	3.049414e+000	0	0	0	0	0	0	20.9819	1	1	49.5074	14.0323
DATA	1582	20	24	0	0	CUST_8_PI418767722	NM_021009	10515.9	361.342	3.723362e+002	3.724802e+001	378	15.5	3.942633e+000	0	0	0	0	0	0	359.481	1	1	49.8279	15.9375
DATA	1583	20	25	0	0	ASCRP3000793	ASCRP3000793	10541.3	361.417	1.144238e+002	1.148894e+001	125.5	15	4.714197e+000	0	0	0	0	0	0	110.733	1	1	48.5334	15.9032
DATA	1584	20	26	0	0	ASCRP3008465	ASCRP3008465	10566.6	361.145	1.093215e+002	1.098065e+001	123	16	4.241373e+000	0	0	0	0	0	0	106.045	1	1	44.0646	15.5484
DATA	1585	20	27	0	0	Negative060	Negative060	10592.4	361.427	1.046245e+000	1.033702e+000	20	16	5.135639e+000	0	0	0	0	0	0	1.01736	1	0	57.5363	16.9143
DATA	1586	20	28	0	0	Negative055	Negative055	10617.5	361.352	1.291925e+000	1.034057e+000	20.5	16	4.878227e+000	0	0	0	0	0	0	1.25924	1	0	57.5363	16.8333
DATA	1587	20	29	0	0	ASCRP3002449	ASCRP3002449	10643	361.483	1.533593e+001	1.843747e+000	35	17	3.158982e+000	0	0	0	0	0	0	14.9842	1	1	43.7019	16.3333
DATA	1588	20	30	0	0	CUST_9_PI418767722	NM_003746	10668.3	361.023	1.695823e+003	1.695854e+002	1692.5	17	4.250223e+000	0	0	0	0	0	0	1660.91	1	1	50.7771	15.7576
DATA	1589	20	31	0	0	ASCRP3007146	ASCRP3007146	10693.8	361.194	3.546595e+001	3.689960e+000	54	16.5	4.298623e+000	0	0	0	0	0	0	34.8195	1	1	47.5395	15.9333
DATA	1590	20	32	0	0	ASCRP3003165	ASCRP3003165	10719.2	361.333	2.519615e+001	2.716799e+000	44	16	5.303276e+000	0	0	0	0	0	0	24.796	1	1	44.7812	16.4839
DATA	1591	20	33	0	0	ASCRP3005641	ASCRP3005641	10744.4	361.284	3.274675e+001	3.428001e+000	53	16	4.523066e+000	0	0	0	0	0	0	32.3025	1	1	46.5243	16.3793
DATA	1592	20	34	0	0	ASCRP3005673	ASCRP3005673	10769.8	361	6.420383e+001	6.499556e+000	83	16	4.127595e+000	0	0	0	0	0	0	63.4808	1	1	49.1849	16
DATA	1593	20	35	0	0	ASCRP3000796	ASCRP3000796	10795.4	361.068	3.464500e+001	3.608455e+000	53	16	5.243121e+000	0	0	0	0	0	0	34.3342	1	1	48.8603	17.0968
DATA	1594	20	36	0	0	ASCRP3004693	ASCRP3004693	10820.7	361.1	5.835024e+001	5.921242e+000	78	17	5.413461e+000	0	0	0	0	0	0	57.9575	1	1	47.2035	17.75
DATA	1595	20	37	0	0	AS_circRNA_control209	AS_circRNA_control209	10846.1	360.896	7.279573e+002	7.280266e+001	740	17.5	2.991175e+000	0	0	0	0	0	0	724.666	1	1	46.8651	17.1333
DATA	1596	20	38	0	0	ASCRP3013110	ASCRP3013110	10871.4	360.769	8.040162e+001	8.102404e+000	100	16.5	6.103603e+000	0	0	0	0	0	0	80.2117	1	1	45.4864	17.0714
DATA	1597	20	39	0	0	AS_circRNA_control212	AS_circRNA_control212	10896.7	361	6.850562e+002	6.851292e+001	688	17	4.323401e+000	0	0	0	0	0	0	684.876	1	1	49.1849	16.3929
DATA	1598	20	40	0	0	ASCRP3013210	ASCRP3013210	10922.2	361	1.598961e+002	1.602074e+001	177	15.5	3.609951e+000	0	0	0	0	0	0	160.184	1	1	46.8651	14.9286
DATA	1599	20	41	0	0	ASCRP3011188	ASCRP3011188	10947.6	361.059	4.896202e+001	4.996524e+000	69.5	15.5	3.941369e+000	0	0	0	0	0	0	49.1478	1	1	46.5243	15.1429
DATA	1600	20	42	0	0	ASCRP3002550	ASCRP3002550	10972.8	360.932	5.822146e+001	5.906440e+000	77	16	3.667861e+000	0	0	0	0	0	0	58.5546	1	1	47.8731	15.8966
DATA	1601	20	43	0	0	ASCRP3012398	ASCRP3012398	10998.4	361	7.755491e+001	7.818734e+000	99	16	2.924762e+000	0	0	0	0	0	0	78.1447	1	1	48.5334	16.0357
DATA	1602	20	44	0	0	ASCRP3000262	ASCRP3000262	11023.9	361.014	1.002322e+002	1.007206e+001	119	16	4.381780e+000	0	0	0	0	0	0	101.176	1	1	46.8651	16.2
DATA	1603	20	45	0	0	ASCRP3011547	ASCRP3011547	11049.4	361.056	8.349760e+001	8.408125e+000	104	16	4.636809e+000	0	0	0	0	0	0	84.4282	1	1	47.5395	15.8
DATA	1604	20	46	0	0	ASCRP3006652	ASCRP3006652	11074.5	361	2.323594e+002	2.325691e+001	251	16	6.263909e+000	0	0	0	0	0	0	235.33	1	1	54.1152	17.6452
DATA	1605	20	47	0	0	ASCRP3000523	ASCRP3000523	11100.1	360.933	2.280102e+002	2.282232e+001	250	16	4.290686e+000	0	0	0	0	0	0	231.288	1	1	46.8651	15.8824
DATA	1606	20	48	0	0	ASCRP3013002	ASCRP3013002	11125.5	360.841	3.688012e+001	3.817122e+000	57	16	3.399813e+000	0	0	0	0	0	0	37.4656	1	1	47.2035	16.6111
DATA	1607	20	49	0	0	A_23_P6335	NM_000185	11151.2	360.75	7.073928e+002	7.074611e+001	746	17	4.460671e+000	0	0	0	0	0	0	719.638	1	1	45.1352	16.6842
DATA	1608	20	50	0	0	ASCRP3007375	ASCRP3007375	11176.3	360.938	1.135856e+002	1.140091e+001	137	18	5.046238e+000	0	0	0	0	0	0	115.7	1	1	45.1352	17.7419
DATA	1609	20	51	0	0	ASCRP3001446	ASCRP3001446	11201.5	360.64	3.819593e+001	3.943439e+000	56	17.5	4.689643e+000	0	0	0	0	0	0	38.9547	1	1	49.8279	17.4167
DATA	1611	20	53	0	0	ASCRP3010610	ASCRP3010610	11252.1	360.608	1.062542e+002	1.067037e+001	129.5	15	4.175370e+000	0	0	0	0	0	0	108.602	1	1	48.5334	14.9394
DATA	1612	20	54	0	0	ASCRP3007592	ASCRP3007592	11277.9	360.627	1.214066e+002	1.217994e+001	144	15	4.253131e+000	0	0	0	0	0	0	124.21	1	1	49.1849	15.8235
DATA	1613	20	55	0	0	ASCRP3003025	ASCRP3003025	11303	360.065	4.102666e+001	4.217286e+000	62	16	4.618180e+000	0	0	0	0	0	0	42.0123	1	1	47.8731	16.5517
DATA	1614	20	56	0	0	ASCRP3010736	ASCRP3010736	11328.7	360.365	5.749012e+001	5.831233e+000	78	18	4.320494e+000	0	0	0	0	0	0	58.9175	1	1	44.4243	18.6667
DATA	1615	20	57	0	0	ASCRP3006544	ASCRP3006544	11354.1	360.494	2.386062e+002	2.388054e+001	266.5	16	5.101080e+000	0	0	0	0	0	0	244.702	1	1	50.4627	16.0811
DATA	1616	20	58	0	0	ASCRP3013044	ASCRP3013044	11379.5	360.5	3.812127e+004	3.812127e+003	38289	18	7.052931e+000	0	0	0	0	0	0	39119.8	1	1	57.5363	18.6207
DATA	1617	20	59	0	0	CUST_14_PI418767722	NM_004309	11404.7	360.627	2.686054e+002	2.687819e+001	296	14	2.955896e+000	0	0	0	0	0	0	275.789	1	1	49.1849	14.7083
DATA	1618	20	60	0	0	ASCRP3000865	ASCRP3000865	11430	360.384	6.765242e+001	6.834922e+000	90	14	3.732760e+000	0	0	0	0	0	0	69.4956	1	1	48.8603	14.1724
DATA	1619	20	61	0	0	ASCRP3002442	ASCRP3002442	11455.1	360.452	9.977038e+001	1.002438e+001	122	14	4.897433e+000	0	0	0	0	0	0	102.528	1	1	48.2044	14.8788
DATA	1620	20	62	0	0	ASCRP3012434	ASCRP3012434	11481.2	360.158	5.069678e+002	5.070612e+001	537.5	16	4.552876e+000	0	0	0	0	0	0	521.165	1	1	48.8603	15.5581
DATA	1621	20	63	0	0	ASCRP3002817	ASCRP3002817	11506.3	360.405	3.769043e+001	3.892494e+000	58	16	4.443697e+000	0	0	0	0	0	0	38.7547	1	1	48.5334	16.8519
DATA	1622	20	64	0	0	ASCRP3003321	ASCRP3003321	11531.7	360.3	1.626115e+003	1.626144e+002	1648.5	15	3.295703e+000	0	0	0	0	0	0	1672.35	1	1	47.2035	15.0435
DATA	1623	20	65	0	0	A_23_P1331	NM_080801	11556.9	360.417	2.687633e+001	2.858082e+000	49.5	15.5	2.987409e+000	0	0	0	0	0	0	27.6435	1	1	48.2044	14.7308
DATA	1624	20	66	0	0	ASCRP3003910	ASCRP3003910	11582.5	360.5	1.401145e+002	1.404513e+001	164	15	4.523772e+000	0	0	0	0	0	0	144.121	1	1	49.1849	15.7419
DATA	1625	20	67	0	0	ASCRP3010786	ASCRP3010786	11607.7	360.4	2.705860e+003	2.705878e+002	2700	14	5.305433e+000	0	0	0	0	0	0	2783.27	1	1	50.7771	15.619
DATA	1626	20	68	0	0	ASCRP3009498	ASCRP3009498	11633.4	360.427	2.791002e+002	2.792695e+001	291	17	4.394168e+000	0	0	0	0	0	0	287.069	1	1	57.5363	16.3939
DATA	1627	20	69	0	0	ASCRP3007743	ASCRP3007743	11658.6	360.458	7.221119e+001	7.286289e+000	92.5	14	4.170327e+000	0	0	0	0	0	0	74.2655	1	1	48.2044	14.9655
DATA	1628	20	70	0	0	ASCRP3011937	ASCRP3011937	11683.7	360.264	2.154850e+002	2.157044e+001	241	16	4.168308e+000	0	0	0	0	0	0	221.588	1	1	47.5395	15.9143
DATA	1629	20	71	0	0	ASCRP3013051	ASCRP3013051	11709.2	359.97	1.445049e+002	1.448319e+001	166	15	3.926305e+000	0	0	0	0	0	0	148.575	1	1	46.1809	15.8889
DATA	1630	20	72	0	0	ASCRP3005064	ASCRP3005064	11734.8	360.239	2.725304e+002	2.727040e+001	290	14	3.837148e+000	0	0	0	0	0	0	280.141	1	1	46.8651	14.9412
DATA	1631	20	73	0	0	ASCRP3003677	ASCRP3003677	11760.2	360.216	1.552651e+003	1.552681e+002	1613	15	4.134344e+000	0	0	0	0	0	0	1595.64	1	1	47.8731	14.9697
DATA	1632	20	74	0	0	ASCRP3000815	ASCRP3000815	11785.6	360.069	2.090105e+001	2.305610e+000	42	14.5	5.219621e+000	0	0	0	0	0	0	21.4746	1	1	53.8203	15.1111
DATA	1633	20	75	0	0	ASCRP3008700	ASCRP3008700	11810.8	360	9.745341e+002	9.745827e+001	996	15	4.765996e+000	0	0	0	0	0	0	1001.02	1	1	46.8651	15.2973
DATA	1634	20	76	0	0	ASCRP3011348	ASCRP3011348	11836.5	359.897	3.118075e+001	3.266602e+000	54	17	4.662825e+000	0	0	0	0	0	0	32.0195	1	1	47.2035	16.75
DATA	1635	20	77	0	0	ASCRP3001559	ASCRP3001559	11861.7	360.086	2.224710e+001	2.428613e+000	42.5	16	3.344726e+000	0	0	0	0	0	0	22.8391	1	1	46.5243	15.4828
DATA	1636	20	78	0	0	ASCRP3007752	ASCRP3007752	11886.9	360.111	1.515115e+001	1.801359e+000	36	15	4.268903e+000	0	0	0	0	0	0	15.5503	1	1	46.8651	14.8
DATA	1637	20	79	0	0	ASCRP3001357	ASCRP3001357	11912.8	359.823	1.672462e+001	1.935687e+000	37	15	4.359690e+000	0	0	0	0	0	0	17.1613	1	1	45.1352	15.6
DATA	1638	20	80	1028	1	(+)E1A_r60_a107	E1A_r60_a107	11938.4	359.912	2.407696e+001	2.597534e+000	45	16	4.987801e+000	0	0	0	0	0	0	24.7	1	1	46.1809	15.8667
DATA	1639	20	81	0	0	ASCRP3004424	ASCRP3004424	11963.3	359.9	8.937346e+001	8.990366e+000	112	14.5	4.078239e+000	0	0	0	0	0	0	91.6698	1	1	47.2035	14.8182
DATA	1640	20	82	0	0	ASCRP3010400	ASCRP3010400	11988.7	360	5.761201e+001	5.843137e+000	79	16	4.738249e+000	0	0	0	0	0	0	59.0836	1	1	46.1809	15.7399
DATA	1641	21	1	0	0	ASCRP3009443	ASCRP3009443	9918.96	369.214	5.741193e+001	5.837702e+000	73	15	4.788893e+000	0	0	0	0	0	0	54.3106	1	1	46.8651	15.7804
DATA	1642	21	2	0	0	A_23_P1331	NM_080801	9944.24	369.288	2.895303e+001	3.082793e+000	47	15	5.191647e+000	0	0	0	0	0	0	27.3479	1	1	45.4864	15.8966
DATA	1643	21	3	0	0	ASCRP3000879	ASCRP3000879	9969.36	369.394	1.756312e+001	2.051371e+000	34	16	4.511522e+000	0	0	0	0	0	0	16.5698	1	1	45.4864	15.9688
DATA	1644	21	4	0	0	ASCRP3007136	ASCRP3007136	9995.15	369.015	2.435366e+002	2.437675e+001	242	15	4.381715e+000	0	0	0	0	0	0	229.543	1	1	46.8651	16.2593
DATA	1645	21	5	0	0	ASCRP3012895	ASCRP3012895	10020.4	369.381	1.537339e+001	1.868258e+000	33	13	3.848209e+000	0	0	0	0	0	0	14.4815	1	1	45.1352	13.9394
DATA	1646	21	6	0	0	A_23_P154235	NM_004688	10046.4	368.931	4.305244e+001	4.434299e+000	58	16	4.337993e+000	0	0	0	0	0	0	40.5383	1	1	53.8203	15.5455
DATA	1647	21	7	0	0	ASCRP3001676	ASCRP3001676	10071.3	369	1.348252e+001	1.716357e+000	31	15	4.161524e+000	0	0	0	0	0	0	12.694	1	1	46.1809	15.4194
DATA	1648	21	8	0	0	ASCRP3002890	ASCRP3002890	10096.9	368.905	1.501800e+002	1.505550e+001	157	16	4.091198e+000	0	0	0	0	0	0	141.415	1	1	47.5395	16.3125
DATA	1649	21	9	0	0	ASCRP3004871	ASCRP3004871	10122.4	368.923	1.405382e+003	1.405423e+002	1332	15	4.184971e+000	0	0	0	0	0	0	1323.84	1	1	49.5074	15.7742
DATA	1650	21	10	0	0	ASCRP3008936	ASCRP3008936	10147.7	368.776	5.124857e+001	5.233535e+000	65	15	3.323750e+000	0	0	0	0	0	0	48.3018	1	1	45.835	15.2258
DATA	1651	21	11	0	0	ASCRP3010305	ASCRP3010305	10173.4	368.573	8.455728e+003	8.455735e+002	7877	15	4.954414e+000	0	0	0	0	0	0	7975.62	1	1	57.5363	16.4286
DATA	1652	21	12	0	0	ASCRP3006157	ASCRP3006157	10198.5	369.099	1.293246e+003	1.293289e+002	1193	15	4.835354e+000	0	0	0	0	0	0	1221.01	1	1	47.8731	15.2258
DATA	1653	21	13	0	0	ASCRP3002954	ASCRP3002954	10223.7	369.357	1.332664e+003	1.332706e+002	1234.5	16	2.871867e+000	0	0	0	0	0	0	1259.65	1	1	46.8651	16.381
DATA	1654	21	14	0	0	ASCRP3009115	ASCRP3009115	10249.2	369.273	2.659708e+002	2.661806e+001	262	17	3.474015e+000	0	0	0	0	0	0	251.721	1	1	45.4864	16.9286
DATA	1655	21	15	0	0	ASCRP3007061	ASCRP3007061	10274.4	368.844	3.583435e+002	3.584988e+001	349	15	4.650767e+000	0	0	0	0	0	0	339.615	1	1	49.8279	16
DATA	1656	21	16	0	0	ASCRP3000676	ASCRP3000676	10300.1	368.5	1.718015e+002	1.721242e+001	180.5	15.5	5.123432e+000	0	0	0	0	0	0	163.077	1	1	56.9804	15.4118
DATA	1657	21	17	0	0	ASCRP3004757	ASCRP3004757	10325.5	368.905	1.387227e+002	1.391208e+001	144	15	4.466399e+000	0	0	0	0	0	0	131.903	1	1	48.5334	15.1111
DATA	1658	21	18	0	0	ASCRP3005166	ASCRP3005166	10351	368.696	5.788495e+003	5.788504e+002	5583	15.5	4.564355e+000	0	0	0	0	0	0	5513.83	1	1	53.5237	16.1667
DATA	1659	21	19	0	0	ASCRP3004223	ASCRP3004223	10376.4	368.573	4.670420e+001	4.786519e+000	63	16	4.496863e+000	0	0	0	0	0	0	44.5725	1	1	57.5363	16.1875
DATA	1660	21	20	0	0	ASCRP3008748	ASCRP3008748	10401.6	368.712	1.364166e+003	1.364206e+002	1317.5	15	4.800347e+000	0	0	0	0	0	0	1304.49	1	1	48.5334	16.28
DATA	1661	21	21	0	0	ASCRP3007088	ASCRP3007088	10426.8	368.757	5.204401e+001	5.308002e+000	68	17	4.441094e+000	0	0	0	0	0	0	49.8696	1	1	48.5334	16.2174
DATA	1662	21	22	0	0	ASCRP3006036	ASCRP3006036	10452.6	368.605	2.073871e+002	2.076483e+001	215.5	14.5	4.973955e+000	0	0	0	0	0	0	199.153	1	1	49.5074	15.1333
DATA	1663	21	23	0	0	A_23_P76799	NM_013448	10477.7	368.97	2.643333e+001	2.840222e+000	46	15	3.876660e+000	0	0	0	0	0	0	25.4396	1	1	45.835	14.5185
DATA	1664	21	24	0	0	ASCRP3004044	ASCRP3004044	10503.4	368.427	2.446781e+001	2.657350e+000	43	15	3.842639e+000	0	0	0	0	0	0	23.6013	1	1	57.5363	15.3929
DATA	1665	21	25	0	0	ASCRP3006303	ASCRP3006303	10528.7	368.746	1.087509e+002	1.092416e+001	125	13.5	5.009299e+000	0	0	0	0	0	0	105.141	1	1	47.5395	14.9545
DATA	1666	21	26	0	0	AS_circRNA_control207	AS_circRNA_control207	10554.1	368.507	2.183978e+002	2.186415e+001	230.5	14	3.684611e+000	0	0	0	0	0	0	211.639	1	1	48.5334	14.1724
DATA	1667	21	27	0	0	ASCRP3012999	ASCRP3012999	10579.4	368.75	1.134234e+002	1.138897e+001	127	16	3.538726e+000	0	0	0	0	0	0	110.172	1	1	49.1849	15.4516
DATA	1668	21	28	0	0	ASCRP3006088	ASCRP3006088	10604.9	368.534	8.799418e+001	8.859154e+000	106	17	5.161016e+000	0	0	0	0	0	0	85.6758	1	1	48.5334	16.5938
DATA	1669	21	29	0	0	ASCRP3011119	ASCRP3011119	10630.2	368.636	1.154300e+003	1.154346e+002	1131	17	4.195732e+000	0	0	0	0	0	0	1126.55	1	1	52.6241	16.3333
DATA	1670	21	30	0	0	ASCRP3003720	ASCRP3003720	10655.6	368.427	2.390085e+001	2.599496e+000	42	17	3.126033e+000	0	0	0	0	0	0	23.382	1	1	57.5363	16.1852
DATA	1671	21	31	0	0	ASCRP3012178	ASCRP3012178	10681	368.5	1.576729e+002	1.580023e+001	173.5	17	4.546770e+000	0	0	0	0	0	0	154.618	1	1	48.5334	16.8387
DATA	1672	21	32	0	0	ASCRP3001215	ASCRP3001215	10706.5	368.425	3.627840e+001	3.767785e+000	54	16	5.377950e+000	0	0	0	0	0	0	35.66	1	1	48.8603	17.1212
DATA	1673	21	33	0	0	ASCRP3003733	ASCRP3003733	10731.6	368.243	4.707576e+001	4.815751e+000	65	17	4.791659e+000	0	0	0	0	0	0	46.3809	1	1	47.2035	16.72
DATA	1674	21	34	0	0	ASCRP3011805	ASCRP3011805	10757	368.203	1.386806e+002	1.390499e+001	154	15	4.395755e+000	0	0	0	0	0	0	136.952	1	1	46.8651	15.4138
DATA	1675	21	35	0	0	ASCRP3009336	ASCRP3009336	10782.4	368.177	1.731957e+002	1.734901e+001	192	15	4.058986e+000	0	0	0	0	0	0	171.43	1	1	49.5074	15.7586
DATA	1676	21	36	0	0	ASCRP3003283	ASCRP3003283	10808	368.222	3.219722e+002	3.221299e+001	336.5	15.5	5.851093e+000	0	0	0	0	0	0	319.414	1	1	49.1849	17.6471
DATA	1677	21	37	0	0	Negative010	Negative010	10833.3	368.219	3.054489e+002	3.056145e+001	313	17	4.704835e+000	0	0	0	0	0	0	303.691	1	1	48.2044	17.7241
DATA	1678	21	38	0	0	ASCRP3004184	ASCRP3004184	10858.8	368.103	9.586016e+002	9.586542e+001	955.5	17	3.967851e+000	0	0	0	0	0	0	955.17	1	1	46.5243	16.6207
DATA	1679	21	39	0	0	ASCRP3012252	ASCRP3012252	10884.5	368	2.983985e+000	1.044958e+000	22	17	5.123106e+000	0	0	0	0	0	0	2.97967	1	0	54.1152	16.9394
DATA	1680	21	40	0	0	ASCRP3002998	ASCRP3002998	10909.8	368.116	4.600535e+001	4.707836e+000	66	17	5.433947e+000	0	0	0	0	0	0	46.033	1	1	46.5243	17.25
DATA	1681	21	41	0	0	ASCRP3001017	ASCRP3001017	10934.9	368.2	1.373946e+002	1.377562e+001	153	14	3.997700e+000	0	0	0	0	0	0	137.75	1	1	46.8651	14.5333
DATA	1682	21	42	0	0	ASCRP3007278	ASCRP3007278	10960.3	368.147	3.829972e+002	3.831265e+001	399	15	3.668339e+000	0	0	0	0	0	0	384.731	1	1	45.835	15.1364
DATA	1683	21	43	0	0	ASCRP3006359	ASCRP3006359	10985.5	368.123	2.855994e+001	3.023910e+000	47	17.5	2.523052e+000	0	0	0	0	0	0	28.7426	1	1	45.1352	17.05
DATA	1684	21	44	0	0	ASCRP3004831	ASCRP3004831	11011.3	368.225	2.604660e+002	2.606547e+001	274.5	16	5.290080e+000	0	0	0	0	0	0	262.61	1	1	47.2035	17.5806
DATA	1685	21	45	0	0	ASCRP3006961	ASCRP3006961	11036.5	368.056	3.088174e+002	3.089761e+001	325.5	15	5.191215e+000	0	0	0	0	0	0	311.896	1	1	48.5334	15.7778
DATA	1686	21	46	0	0	ASCRP3011690	ASCRP3011690	11062	368	3.436673e+004	3.436673e+003	34033	19	5.860566e+000	0	0	0	0	1	0	34767	1	1	54.9904	19.2903
DATA	1687	21	47	0	0	ASCRP3008529	ASCRP3008529	11087.3	368.118	6.566657e+002	6.567399e+001	690.5	16	5.848628e+000	0	0	0	0	0	0	665.351	1	1	48.8603	16.1613
DATA	1688	21	48	0	0	ASCRP3001186	ASCRP3001186	11112.5	368.121	3.149893e+001	3.300454e+000	51	16	3.764809e+000	0	0	0	0	0	0	31.963	1	1	45.4864	16.5926
DATA	1689	21	49	0	0	ASCRP3003715	ASCRP3003715	11138.1	368.099	2.237335e+002	2.239498e+001	250	15	4.550215e+000	0	0	0	0	0	0	227.352	1	1	46.8651	16.0769
DATA	1690	21	50	0	0	ASCRP3005982	ASCRP3005982	11163.8	368.103	3.275786e+001	3.420027e+000	53	17	5.975887e+000	0	0	0	0	0	0	33.3327	1	1	46.5243	17.5294
DATA	1691	21	51	1028	1	(+)E1A_r60_1	E1A_r60_1	11188.9	367.935	1.183688e+001	1.537705e+000	32	19	4.499259e+000	0	0	0	0	1	0	12.0595	1	1	54.4085	19.08
DATA	1692	21	52	0	0	ASCRP3000361	ASCRP3000361	11214.4	367.881	1.690543e+001	1.954254e+000	37	16	4.581954e+000	0	0	0	0	0	0	17.2435	1	1	42.9674	16.9259
DATA	1693	21	53	0	0	ASCRP3008469	ASCRP3008469	11239.7	368.014	1.663615e+002	1.666495e+001	187.5	16	4.806582e+000	0	0	0	0	0	0	169.869	1	1	47.2035	15.3548
DATA	1694	21	54	0	0	ASCRP3007142	ASCRP3007142	11265	368	4.303029e+002	4.304141e+001	455	15	4.765044e+000	0	0	0	0	0	0	439.811	1	1	46.8651	15.4375
DATA	1695	21	55	0	0	ASCRP3004173	ASCRP3004173	11290.4	368.129	2.202598e+002	2.204766e+001	244	17	4.504825e+000	0	0	0	0	0	0	225.329	1	1	47.2035	16.7037
DATA	1696	21	56	0	0	ASCRP3009318	ASCRP3009318	11315.7	368.139	5.113140e+001	5.205588e+000	73	18	3.836379e+000	0	0	0	0	0	0	52.3511	1	1	47.8731	17.9697
DATA	1697	21	57	0	0	ASCRP3012811	ASCRP3012811	11341.2	368.03	2.972950e+002	2.974552e+001	330	18	5.062301e+000	0	0	0	0	0	0	304.616	1	1	46.1809	17.4242
DATA	1698	21	58	0	0	ASCRP3012759	ASCRP3012759	11366.6	367.573	1.419798e+002	1.423144e+001	163	15	4.899837e+000	0	0	0	0	0	0	145.577	1	1	57.5363	16.1429
DATA	1699	21	59	0	0	ASCRP3009003	ASCRP3009003	11392.1	367.5	2.850828e+001	3.012855e+000	52	17	5.296279e+000	0	0	0	0	0	0	29.2478	1	1	56.9804	17.5333
DATA	1700	21	60	0	0	ASCRP3010164	ASCRP3010164	11417.5	367.74	7.909922e+001	7.969694e+000	97	13	2.512824e+000	0	0	0	0	0	0	81.1903	1	1	49.5074	13.7143
DATA	1701	21	61	0	0	ASCRP3008260	ASCRP3008260	11442.7	367.734	5.534565e+001	5.619587e+000	76	15.5	4.467121e+000	0	0	0	0	0	0	56.8327	1	1	50.4627	15.1
DATA	1702	21	62	0	0	ASCRP3006545	ASCRP3006545	11468.2	367.797	2.049778e+001	2.269203e+000	42	16	4.880652e+000	0	0	0	0	0	0	21.0558	1	1	43.7019	15.7368
DATA	1703	21	63	0	0	ASCRP3011665	ASCRP3011665	11493.8	368.25	9.390057e+001	9.440360e+000	115	16	4.424712e+000	0	0	0	0	0	0	96.4807	1	1	46.1809	16.2432
DATA	1704	21	64	0	0	ASCRP3009890	ASCRP3009890	11519.1	367.5	1.133833e+002	1.138001e+001	133.5	16	3.614233e+000	0	0	0	0	0	0	116.53	1	1	56.9804	16.7037
DATA	1705	21	65	0	0	ASCRP3000446	ASCRP3000446	11544.4	367.667	7.004546e+001	7.071784e+000	92	16	3.032796e+000	0	0	0	0	0	0	71.9992	1	1	47.2035	15.2581
DATA	1706	21	66	0	0	ASCRP3000183	ASCRP3000183	11569.9	367.733	2.428115e+002	2.430063e+001	272	15	3.534489e+000	0	0	0	0	0	0	249.604	1	1	52.3208	15.2759
DATA	1707	21	67	0	0	ASCRP3005754	ASCRP3005754	11595.6	367.662	6.586204e+001	6.657652e+000	87.5	16	3.866357e+000	0	0	0	0	0	0	67.7069	1	1	48.8603	16.2222
DATA	1708	21	68	0	0	ASCRP3011027	ASCRP3011027	11620.4	367.783	4.530175e+002	4.531219e+001	484	14	5.186373e+000	0	0	0	0	0	0	465.692	1	1	46.8651	15.4615
DATA	1709	21	69	0	0	ASCRP3002836	ASCRP3002836	11645.9	367.812	8.680061e+001	8.734410e+000	108	16	5.229647e+000	0	0	0	0	0	0	89.2225	1	1	46.8651	16.2778
DATA	1710	21	70	0	0	ASCRP3012016	ASCRP3012016	11671.6	367.632	1.520816e+001	1.805415e+000	35	14.5	4.293656e+000	0	0	0	0	0	0	15.6309	1	1	49.1849	15.125
DATA	1711	21	71	0	0	ASCRP3007746	ASCRP3007746	11696.9	367.282	3.280686e+002	3.282129e+001	355	15	2.533114e+000	0	0	0	0	0	0	337.146	1	1	47.2035	15.3333
DATA	1712	21	72	0	1	ETG04_27747	ETG04_27747	11722.5	367.557	5.183770e+000	1.102718e+000	26.5	14	3.799160e+000	0	0	0	0	0	0	5.32609	1	1	47.5395	14.5143
DATA	1713	21	73	0	0	A_23_P25019	NM_000946	11747.9	367.582	8.831705e+001	8.885195e+000	110	14	4.310030e+000	0	0	0	0	0	0	90.7223	1	1	46.1809	15.1724
DATA	1714	21	74	0	0	ASCRP3004568	ASCRP3004568	11773	367.37	2.393692e+002	2.395672e+001	256	15	4.604476e+000	0	0	0	0	0	0	245.836	1	1	48.5334	15.5135
DATA	1715	21	75	0	0	ASCRP3000487	ASCRP3000487	11798.3	367.373	5.020943e+002	5.021888e+001	541	14	4.813262e+000	0	0	0	0	0	0	515.532	1	1	46.1809	14.1034
DATA	1716	21	76	0	0	ASCRP3013208	ASCRP3013208	11823.6	367.523	3.668974e+001	3.796106e+000	58	17	5.182649e+000	0	0	0	0	0	0	37.6617	1	1	45.4864	15.7879
DATA	1717	21	77	0	0	ASCRP3002843	ASCRP3002843	11849.4	367.175	8.317448e+002	8.318019e+001	871	15.5	4.058799e+000	0	0	0	0	0	0	853.58	1	1	49.5074	16.0769
DATA	1718	21	78	0	0	ASCRP3012172	ASCRP3012172	11874.6	367.127	3.745479e+002	3.746747e+001	392	14.5	4.252239e+000	0	0	0	0	0	0	384.287	1	1	47.5395	14.8077
DATA	1719	21	79	0	0	Negative008	Negative008	11900.3	367.246	1.163686e+002	1.167763e+001	138.5	16	4.055253e+000	0	0	0	0	0	0	119.366	1	1	45.1352	16.1515
DATA	1720	21	80	0	0	ASCRP3002759	ASCRP3002759	11925.5	367.174	5.052538e+001	5.145769e+000	70	15	4.828678e+000	0	0	0	0	0	0	51.8162	1	1	47.2035	15.871
DATA	1721	21	81	0	0	ASCRP3009642	ASCRP3009642	11951	367.012	7.388056e+002	7.388699e+001	764.5	15	4.372439e+000	0	0	0	0	0	0	757.553	1	1	50.1463	14.7586
DATA	1722	21	82	0	0	ASCRP3011275	ASCRP3011275	11976.2	367	7.643437e+001	7.705420e+000	96	15	4.549859e+000	0	0	0	0	0	0	78.3633	1	1	46.8651	14.2683
DATA	1723	22	1	0	0	ASCRP3008016	ASCRP3008016	9931.5	376.568	5.809386e+001	5.904802e+000	71	15	5.038795e+000	0	0	0	0	0	0	54.9495	1	1	49.1849	15.8367
DATA	1724	22	2	0	0	ASCRP3006549	ASCRP3006549	9957.06	376.389	1.406162e+003	1.406202e+002	1370.5	17	4.620199e+000	0	0	0	0	0	0	1328.2	1	1	48.2044	16.7097
DATA	1725	22	3	0	0	ASCRP3011701	ASCRP3011701	9982.48	376.406	7.783840e+001	7.855660e+000	89	16	4.660388e+000	0	0	0	0	0	0	73.4443	1	1	47.2035	16.1724
DATA	1726	22	4	0	0	ASCRP3002009	ASCRP3002009	10007.8	376.257	9.230230e+001	9.290972e+000	104	14	4.782744e+000	0	0	0	0	0	0	87.023	1	1	46.8651	15.4815
DATA	1727	22	5	0	0	ASCRP3003081	ASCRP3003081	10033.8	376.025	7.310872e+000	1.288680e+000	25	15	4.274901e+000	0	0	0	0	0	0	6.88906	1	1	49.5074	14.9459
DATA	1728	22	6	0	0	ASCRP3010145	ASCRP3010145	10058.8	376.076	8.491287e+001	8.557377e+000	100	14.5	4.032941e+000	0	0	0	0	0	0	79.995	1	1	45.835	14.7692
DATA	1729	22	7	0	0	ASCRP3001118	ASCRP3001118	10084.4	376.427	8.851682e+000	1.382096e+000	27.5	16.5	3.569346e+000	0	0	0	0	0	0	8.33927	1	1	57.5363	16.1333
DATA	1730	22	8	0	0	Negative030	Negative030	10109.6	376.427	3.080550e+000	1.105010e+000	22.5	16	4.675223e+000	0	0	0	0	0	0	2.90289	1	0	57.5363	16.6957
DATA	1731	22	9	0	0	ASCRP3002129	ASCRP3002129	10134.8	376.446	5.631479e+002	5.632478e+001	546.5	17	3.772910e+000	0	0	0	0	0	0	530.906	1	1	48.8603	16.8788
DATA	1732	22	10	0	0	ASCRP3000579	ASCRP3000579	10160.4	376.427	6.475246e+002	6.476113e+001	620.5	16	4.165238e+000	0	0	0	0	0	0	610.851	1	1	57.5363	16.7222
DATA	1733	22	11	0	0	ASCRP3006343	ASCRP3006343	10185.7	376	5.134709e+001	5.242815e+000	68	15	4.204210e+000	0	0	0	0	0	0	48.478	1	1	46.5243	15.6538
DATA	1734	22	12	0	0	ASCRP3004734	ASCRP3004734	10211.3	376.282	2.307548e+002	2.309973e+001	232	14	3.555574e+000	0	0	0	0	0	0	218.09	1	1	50.1463	13.7
DATA	1735	22	13	0	0	ASCRP3010874	ASCRP3010874	10236.4	376.26	1.175788e+002	1.180528e+001	131	17	2.659574e+000	0	0	0	0	0	0	111.255	1	1	49.5074	16.64
DATA	1736	22	14	130	1	(+)eQC-41	EQC	10262	375.855	8.183079e+001	8.250863e+000	95	15	4.618229e+000	0	0	0	0	0	0	77.5319	1	1	47.8731	16.0714
DATA	1737	22	15	0	0	ASCRP3001987	ASCRP3001987	10287.2	376.114	3.496171e+001	3.651561e+000	53	16	5.307661e+000	0	0	0	0	0	0	33.1739	1	1	46.8651	16.0333
DATA	1738	22	16	0	0	ASCRP3003367	ASCRP3003367	10312.6	376.014	7.855769e+001	7.925922e+000	97	13	4.963324e+000	0	0	0	0	0	0	74.66	1	1	47.2035	14.1765
DATA	1739	22	17	0	0	ASCRP3006138	ASCRP3006138	10338.4	376.069	8.438459e+001	8.503579e+000	96	16	5.307386e+000	0	0	0	0	0	0	80.3382	1	1	53.8203	16.6563
DATA	1740	22	18	0	0	A_23_P2683	NM_024604	10363.5	376	1.053442e+001	1.486284e+000	29	16.5	4.578945e+000	0	0	0	0	0	0	10.0474	1	1	54.1152	16.4688
DATA	1741	22	19	0	0	A_23_P250813	NM_000553	10388.9	375.943	1.134788e+002	1.139603e+001	126.5	15	4.672615e+000	0	0	0	1	0	0	108.441	1	1	46.8651	16.5
DATA	1742	22	20	0	0	ASCRP3002372	ASCRP3002372	10414.3	375.973	1.043101e+002	1.048316e+001	123	15	3.302891e+000	0	0	0	0	0	0	99.8788	1	1	48.2044	15.6364
DATA	1743	22	21	0	0	ASCRP3006306	ASCRP3006306	10439.7	375.905	3.777515e+002	3.778952e+001	382.5	17	5.509688e+000	0	0	0	0	0	0	362.458	1	1	48.8603	17.24
DATA	1744	22	22	0	0	ASCRP3008215	ASCRP3008215	10465.5	376	2.960355e+001	3.137695e+000	48	16	4.783490e+000	0	0	0	0	0	0	28.4672	1	1	54.1152	16.1034
DATA	1745	22	23	0	0	ASCRP3010581	ASCRP3010581	10490.4	375.973	1.295204e+002	1.299355e+001	140	14	4.280576e+000	0	0	0	0	0	0	124.818	1	1	48.5334	14.36
DATA	1746	22	24	0	0	ASCRP3013439	ASCRP3013439	10515.9	376.056	1.527065e+002	1.530571e+001	168	14	3.891806e+000	0	0	0	0	0	0	147.495	1	1	46.8651	15.1154
DATA	1747	22	25	0	0	ASCRP3013191	ASCRP3013191	10541.2	376.025	4.439626e+002	4.440828e+001	442	13	4.528835e+000	0	0	0	0	0	0	429.79	1	1	49.1849	14.2
DATA	1748	22	26	0	0	ASCRP3001587	ASCRP3001587	10566.5	375.857	2.203766e+001	2.432841e+000	40	15	3.123297e+000	0	0	0	0	0	0	21.3834	1	1	43.7019	14.7037
DATA	1749	22	27	0	0	ASCRP3005904	ASCRP3005904	10591.9	375.8	7.406495e+002	7.407208e+001	721	16	4.845572e+000	0	0	0	0	0	0	720.344	1	1	46.8651	16.7097
DATA	1750	22	28	0	0	ASCRP3006363	ASCRP3006363	10617.5	376	1.350759e+004	1.350759e+003	12961	17	4.782151e+000	0	0	0	0	0	0	13168.4	1	1	54.1152	16.6
DATA	1751	22	29	0	0	ASCRP3002588	ASCRP3002588	10643	375.882	9.316220e+002	9.316782e+001	944	16.5	3.673000e+000	0	0	0	0	0	0	910.381	1	1	47.5395	16.8438
DATA	1752	22	30	0	0	ASCRP3006804	ASCRP3006804	10668.3	375.857	2.947098e+001	3.118924e+000	48	16	4.108916e+000	0	0	0	0	0	0	28.8668	1	1	45.1352	16.037
DATA	1753	22	31	0	0	Negative021	Negative021	10693.7	375.4	9.675599e+000	1.404845e+000	29	17	6.469532e+000	0	0	0	0	0	0	9.49951	1	1	41.8414	18.625
DATA	1754	22	32	0	0	ASCRP3000608	ASCRP3000608	10719	375.785	1.992206e+002	1.994796e+001	213	15.5	4.448632e+000	0	0	0	0	0	0	196.05	1	1	45.835	15.875
DATA	1755	22	33	0	0	ASCRP3011649	ASCRP3011649	10744.3	375.589	1.659725e+002	1.662818e+001	179	15	4.112177e+000	0	0	0	0	0	0	163.707	1	1	47.5395	15.08
DATA	1756	22	34	0	0	ASCRP3009791	ASCRP3009791	10769.6	375.829	1.895364e+002	1.898061e+001	205	16	4.045310e+000	0	0	0	0	0	0	187.375	1	1	49.8279	15.6897
DATA	1757	22	35	0	0	ASCRP3003871	ASCRP3003871	10795.3	375.781	9.851586e+001	9.903147e+000	117.5	15	3.715679e+000	0	0	0	0	0	0	97.6139	1	1	48.5334	15.037
DATA	1758	22	36	0	0	ASCRP3007659	ASCRP3007659	10820.6	375.36	1.351694e+002	1.355440e+001	149.5	16	5.766815e+000	0	0	0	0	0	0	134.229	1	1	48.8603	17.5517
DATA	1759	22	37	0	0	ASCRP3012385	ASCRP3012385	10845.8	375.786	1.805898e+002	1.808691e+001	194	17	3.829825e+000	0	0	0	0	0	0	179.718	1	1	46.5243	16.6176
DATA	1760	22	38	0	0	ASCRP3000807	ASCRP3000807	10871.3	375.681	2.904965e+001	3.073153e+000	49	17	5.464417e+000	0	0	0	0	0	0	28.9709	1	1	46.5243	17.8788
DATA	1761	22	39	0	0	ASCRP3002047	ASCRP3002047	10896.9	375.5	5.581634e+001	5.670618e+000	73	15	3.703990e+000	0	0	0	0	0	0	55.7811	1	1	56.9804	14.7333
DATA	1762	22	40	0	0	ASCRP3011380	ASCRP3011380	10922.4	375.573	1.995777e+002	1.998273e+001	215	16	5.284050e+000	0	0	0	0	0	0	199.854	1	1	57.5363	16.7241
DATA	1763	22	41	0	0	Negative026	Negative026	10947.6	375.573	1.013185e+000	9.966961e-001	19	15	4.239223e+000	0	0	0	0	0	0	-0.712906	0	0	65	15.8333
DATA	1764	22	42	0	0	ASCRP3003967	ASCRP3003967	10973.1	375.5	6.645574e+000	1.196364e+000	28	15.5	3.935904e+000	0	0	0	0	0	0	6.68023	1	1	56.9804	15.5909
DATA	1765	22	43	0	0	CUST_16_PI418767722	NM_001536	10998.5	375.5	1.143402e+001	1.514411e+000	31	16	5.351731e+000	0	0	0	0	0	0	11.5145	1	1	57.5363	15.5556
DATA	1766	22	44	0	0	ASCRP3006948	ASCRP3006948	11023.7	375.623	2.237605e+001	2.447357e+000	44	15.5	4.763969e+000	0	0	0	0	0	0	22.5724	1	1	46.8651	15.8333
DATA	1767	22	45	0	0	ASCRP3002293	ASCRP3002293	11049.3	375.5	9.519069e+000	1.373134e+000	30	16	5.708864e+000	0	0	0	0	0	0	9.6188	1	1	57.5363	17.3448
DATA	1768	22	46	0	0	ASCRP3004551	ASCRP3004551	11074.5	375.5	2.011887e+001	2.241423e+000	40	16	6.168515e+000	0	0	0	0	0	0	20.3617	1	1	57.5363	17.4667
DATA	1769	22	47	0	0	ASCRP3006483	ASCRP3006483	11100.1	375.5	2.557052e+001	2.740771e+000	45	13.5	2.727918e+000	0	0	0	0	0	0	25.9187	1	1	56.9804	13.8077
DATA	1770	22	48	0	0	Negative027	Negative027	11125	375.479	1.549675e+001	1.836322e+000	35	16	4.150059e+000	0	0	0	0	0	0	15.7298	1	1	48.2044	16.4667
DATA	1771	22	49	0	0	ASCRP3011229	ASCRP3011229	11150.8	375.4	3.721094e+001	3.848954e+000	60	15	4.561370e+000	0	0	0	0	0	0	37.8228	1	1	47.2035	15.5122
DATA	1772	22	50	0	0	ASCRP3004929	ASCRP3004929	11176.4	375.427	4.501455e+001	4.607443e+000	64	17	5.232002e+000	0	0	0	0	0	0	45.8132	1	1	57.5363	17.4231
DATA	1773	22	51	0	0	ASCRP3009175	ASCRP3009175	11201.6	375.427	1.628940e+002	1.631894e+001	179	18	4.634008e+000	0	0	0	0	0	0	165.979	1	1	57.5363	17.9545
DATA	1774	22	52	0	0	ASCRP3011783	ASCRP3011783	11227	375.455	2.619204e+001	2.796656e+000	46.5	15.5	4.868855e+000	0	0	0	0	0	0	26.7175	1	1	55.8519	15.4667
DATA	1775	22	53	0	0	ASCRP3012581	ASCRP3012581	11252.4	375.37	5.744633e+001	5.827512e+000	80	15	3.871648e+000	0	0	0	0	0	0	58.6588	1	1	48.2044	15.1
DATA	1776	22	54	0	0	ASCRP3003521	ASCRP3003521	11277.5	374.828	3.610705e+001	3.740914e+000	55	18	4.970149e+000	0	0	0	0	0	0	36.9046	1	1	44.4243	16.9643
DATA	1777	22	55	1028	1	(+)E1A_r60_3	E1A_r60_3	11303.2	375.058	3.889853e+002	3.891081e+001	409.5	17	4.135036e+000	0	0	0	0	0	0	397.915	1	1	46.5243	16.2069
DATA	1778	22	56	0	0	ASCRP3010739	ASCRP3010739	11328.6	375.427	4.457321e+001	4.563103e+000	64.5	18	4.858591e+000	0	0	0	0	0	0	45.6303	1	1	57.5363	17.9655
DATA	1779	22	57	0	0	ASCRP3000453	ASCRP3000453	11354	375.455	6.647759e+001	6.719047e+000	89	14.5	4.900526e+000	0	0	0	0	0	0	68.1009	1	1	55.8519	15.5
DATA	1780	22	58	0	0	ASCRP3002826	ASCRP3002826	11379.5	375.127	2.551334e+001	2.731481e+000	45	15	5.131232e+000	0	0	0	0	0	0	26.153	1	1	47.8731	15.7273
DATA	1781	22	59	0	0	ASCRP3011114	ASCRP3011114	11404.7	375.027	1.105560e+002	1.109851e+001	130	13	4.156483e+000	0	0	0	0	0	0	113.388	1	1	48.2044	14.7407
DATA	1782	22	60	0	0	ASCRP3009548	ASCRP3009548	11430.2	374.897	1.707012e+002	1.709791e+001	192	14	4.084735e+000	0	0	0	0	0	0	175.156	1	1	46.5243	14.2667
DATA	1783	22	61	0	0	ASCRP3003711	ASCRP3003711	11455.7	375.243	7.852806e+001	7.913006e+000	97	15	4.478893e+000	0	0	0	0	0	0	80.6059	1	1	47.2035	14.5625
DATA	1784	22	62	0	0	A_23_P142849	NM_005168	11481.1	375.333	6.083497e+001	6.160963e+000	82.5	16	4.685187e+000	0	0	0	0	0	0	62.4635	1	1	45.1352	16.4412
DATA	1785	22	63	0	0	ASCRP3012906	ASCRP3012906	11506.2	375	3.146576e+002	3.148082e+001	339	17	2.911728e+000	0	0	0	0	0	0	323.167	1	1	46.8651	17.2667
DATA	1786	22	64	0	0	ASCRP3002077	ASCRP3002077	11531.8	375	4.486148e+002	4.487204e+001	474	16	3.596033e+000	0	0	0	0	0	0	460.828	1	1	46.8651	15.6875
DATA	1787	22	65	0	0	ASCRP3006860	ASCRP3006860	11557.4	375.136	5.433676e+001	5.520175e+000	76.5	16	3.330577e+000	0	0	0	0	0	0	55.8219	1	1	46.1809	15.4375
DATA	1788	22	66	0	0	ASCRP3005220	ASCRP3005220	11582.4	375.014	4.693340e+001	4.793205e+000	69	16	3.665307e+000	0	0	0	0	0	0	48.2193	1	1	48.2044	16.2813
DATA	1789	22	67	0	0	ASCRP3000613	ASCRP3000613	11608.1	374.952	2.275671e+002	2.277752e+001	259.5	15	3.316625e+000	0	0	0	0	0	0	233.804	1	1	50.7771	15
DATA	1790	22	68	0	0	ASCRP3011894	ASCRP3011894	11633.2	375	3.047919e+002	3.049473e+001	331	16	4.487490e+000	0	0	0	0	0	0	313.13	1	1	46.8651	15.7143
DATA	1791	22	69	0	0	ASCRP3004930	ASCRP3004930	11658.7	375.1	8.909357e+001	8.962381e+000	109.5	15	4.226334e+000	0	0	0	0	0	0	91.5221	1	1	47.2035	15.5938
DATA	1792	22	70	0	0	ASCRP3012424	ASCRP3012424	11684.1	374.778	1.676737e+002	1.679561e+001	197	16	3.775216e+000	0	0	0	0	0	0	172.226	1	1	47.2035	16.4324
DATA	1793	22	71	0	0	ASCRP3010694	ASCRP3010694	11709.4	374.973	7.889783e+001	7.949644e+000	104	14	3.767414e+000	0	0	0	0	0	0	81.0257	1	1	48.5334	14.4412
DATA	1794	22	72	0	0	ASCRP3010242	ASCRP3010242	11734.8	374.93	9.309775e+001	9.360578e+000	115	15	4.770490e+000	0	0	0	0	0	0	95.5908	1	1	46.8651	15.4848
DATA	1795	22	73	0	0	AS_circRNA_control203	AS_circRNA_control203	11760.2	375	2.072064e+002	2.074353e+001	232	15.5	3.933937e+000	0	0	0	0	0	0	212.709	1	1	46.8651	15.2
DATA	1796	22	74	0	0	ASCRP3006758	ASCRP3006758	11785.9	374.9	1.543230e+002	1.546303e+001	178	14	4.787916e+000	0	0	0	0	0	0	158.386	1	1	46.8651	14.2
DATA	1797	22	75	0	0	ASCRP3006694	ASCRP3006694	11811.1	374.896	9.291994e+001	9.342963e+000	114	16.5	4.415766e+000	0	0	0	0	0	0	95.3442	1	1	46.8651	15.7188
DATA	1798	22	76	0	0	ASCRP3007992	ASCRP3007992	11836.5	374.757	6.249675e+001	6.325240e+000	85	16	4.296292e+000	0	0	0	0	0	0	64.1126	1	1	47.2035	15.3793
DATA	1799	22	77	0	0	ASCRP3008269	ASCRP3008269	11861.9	374.143	5.576143e+000	1.123177e+000	26	15	4.000000e+000	0	0	0	0	0	0	5.71922	1	1	38.6789	15
DATA	1800	22	78	0	0	ASCRP3008887	ASCRP3008887	11887.4	374.776	2.463771e+002	2.465700e+001	275	17	5.081910e+000	0	0	0	0	0	0	252.633	1	1	46.5243	16.6774
DATA	1801	22	79	0	0	ASCRP3013233	ASCRP3013233	11912.5	374.63	1.274792e+002	1.278519e+001	150.5	16	4.489111e+000	0	0	0	0	0	0	130.692	1	1	48.5334	16.3214
DATA	1802	22	80	0	0	ASCRP3013039	ASCRP3013039	11938.4	374.573	2.193658e+001	2.400813e+000	42	15	3.968866e+000	0	0	0	0	0	0	22.4856	1	1	57.5363	14.5758
DATA	1803	22	81	0	0	ASCRP3001707	ASCRP3001707	11963.5	374.5	1.188062e+002	1.192061e+001	141	16	3.122024e+000	0	0	0	0	0	0	121.764	1	1	49.1849	15.7391
DATA	1804	22	82	0	0	ASCRP3008546	ASCRP3008546	11988.9	374.523	3.157571e+001	3.304909e+000	49	15	4.597356e+000	0	0	0	0	0	0	32.3591	1	1	55.8519	15.5984
DATA	1805	23	1	0	0	ASCRP3003435	ASCRP3003435	9918.92	383.824	8.159591e+001	8.227601e+000	95	15	4.523683e+000	0	0	0	0	0	0	77.2912	1	1	47.8731	15.6779
DATA	1806	23	2	0	0	ASCRP3010026	ASCRP3010026	9944.39	383.541	8.856443e+001	8.919337e+000	103.5	13	5.643367e+000	0	0	0	0	0	0	83.7606	1	1	49.1849	15.0294
DATA	1807	23	3	0	0	Negative027	Negative027	9970	383.545	1.276773e+001	1.658586e+000	30	17	4.682156e+000	0	0	0	1	0	0	12.0603	1	1	55.8519	15.5484
DATA	1808	23	4	0	0	ASCRP3004348	ASCRP3004348	9995.37	383.627	3.371805e+002	3.373470e+001	334	14	4.798801e+000	0	0	0	0	0	0	318.204	1	1	48.8603	15.4815
DATA	1809	23	5	0	0	ASCRP3002946	ASCRP3002946	10020.6	383.78	3.330824e+001	3.495518e+000	50	16	3.982699e+000	0	0	0	0	0	0	31.4137	1	1	42.9674	15.4063
DATA	1810	23	6	0	0	ASCRP3002618	ASCRP3002618	10046	383.901	4.248004e+001	4.378429e+000	57.5	15	4.470212e+000	0	0	0	0	0	0	40.0487	1	1	46.8651	14.871
DATA	1811	23	7	0	0	ASCRP3003856	ASCRP3003856	10071.5	383.704	2.680058e+002	2.682156e+001	273	15	3.915780e+000	0	0	0	0	0	0	252.628	1	1	47.8731	15.6667
DATA	1812	23	8	0	0	ASCRP3010577	ASCRP3010577	10096.9	383.5	6.540079e+001	6.625548e+000	78.5	17	5.390934e+000	0	0	0	0	0	0	61.6535	1	1	65	17.3929
DATA	1813	23	9	0	0	A_23_P202496	NM_022451	10122	384.123	5.353451e+001	5.457461e+000	69	16	4.338062e+000	0	0	0	0	0	0	50.4854	1	1	49.8279	17.1786
DATA	1814	23	10	0	0	ASCRP3009258	ASCRP3009258	10147.6	383.443	1.646836e+001	1.958421e+000	35	15	3.968683e+000	0	0	0	0	0	0	15.538	1	1	50.1463	15.6471
DATA	1815	23	11	0	0	ASCRP3001036	ASCRP3001036	10173.1	383.527	1.108503e+002	1.113551e+001	124.5	15.5	4.567673e+000	0	0	0	0	0	0	104.665	1	1	48.8603	16.5
DATA	1816	23	12	0	0	ASCRP3011935	ASCRP3011935	10198.5	383.618	1.361584e+002	1.365690e+001	145	13.5	3.551814e+000	0	0	0	0	0	0	128.679	1	1	47.2035	13.8462
DATA	1817	23	13	0	0	ASCRP3008720	ASCRP3008720	10223.7	383.87	5.346065e+001	5.449552e+000	68	16	4.153025e+000	0	0	0	0	0	0	50.5789	1	1	49.5074	15.619
DATA	1818	23	14	0	0	ASCRP3002367	ASCRP3002367	10249.4	383.427	9.001708e+000	1.387362e+000	28	16	3.607684e+000	0	0	0	0	0	0	8.52691	1	1	57.5363	16.8462
DATA	1819	23	15	0	0	ASCRP3000522	ASCRP3000522	10274.6	383.427	1.513071e+002	1.516739e+001	161.5	16.5	5.012139e+000	0	0	0	0	0	0	143.523	1	1	57.5363	16.8077
DATA	1820	23	16	0	0	ASCRP3010105	ASCRP3010105	10300.1	383.5	2.276291e+002	2.278724e+001	238	15	5.335726e+000	0	0	0	0	0	0	216.249	1	1	49.8279	15.5946
DATA	1821	23	17	0	0	ASCRP3009783	ASCRP3009783	10325.4	383.704	7.562518e+001	7.635186e+000	90	15.5	4.802298e+000	0	0	0	0	0	0	71.9625	1	1	48.2044	15.2
DATA	1822	23	18	0	0	ASCRP3006686	ASCRP3006686	10350.9	383.386	1.344612e+001	1.705439e+000	34	17	4.325468e+000	0	0	0	0	0	0	12.8172	1	1	57.259	16.75
DATA	1823	23	19	0	0	ASCRP3000855	ASCRP3000855	10376.4	383.47	1.649924e+001	1.954148e+000	35	18	4.406451e+000	0	0	0	0	0	0	15.7569	1	1	45.1352	16.7714
DATA	1824	23	20	0	0	ASCRP3007694	ASCRP3007694	10401.9	383.095	2.222853e+002	2.225309e+001	228	16.5	4.169539e+000	0	0	0	0	0	0	212.694	1	1	47.5395	16.1667
DATA	1825	23	21	0	0	ASCRP3004407	ASCRP3004407	10427.3	383.136	1.442259e+002	1.446025e+001	160	16.5	5.904890e+000	0	0	0	0	0	0	138.283	1	1	45.835	16.8571
DATA	1826	23	22	0	0	ASCRP3010533	ASCRP3010533	10452.5	383	9.529247e+001	9.585920e+000	92	17	4.897433e+000	0	0	0	0	0	0	91.5553	1	1	54.1152	16.8788
DATA	1827	23	23	0	0	ASCRP3009570	ASCRP3009570	10478	383.153	3.741038e+001	3.882524e+000	56	16	4.344729e+000	0	0	0	0	0	0	36.0211	1	1	46.8651	16.28
DATA	1828	23	24	0	0	ASCRP3008282	ASCRP3008282	10503.3	383.324	8.730794e+001	8.792079e+000	101.5	16	5.593403e+000	0	0	0	0	0	0	84.2511	1	1	47.5395	15.3846
DATA	1829	23	25	0	0	ASCRP3008189	ASCRP3008189	10528.7	383.12	8.855718e+002	8.856321e+001	862	19	6.234725e+000	0	0	0	0	0	0	856.476	1	1	50.1463	17.5556
DATA	1830	23	26	0	0	ASCRP3006190	ASCRP3006190	10554.1	383.065	8.835137e+000	1.358245e+000	28	13	3.341656e+000	0	0	0	0	0	0	8.56437	1	1	54.4085	13.6667
DATA	1831	23	27	0	0	ASCRP3007598	ASCRP3007598	10579.4	383.373	1.615102e+001	1.915178e+000	36	15	3.977896e+000	0	0	0	0	0	0	15.6921	1	1	42.2201	15.0968
DATA	1832	23	28	0	0	ASCRP3001812	ASCRP3001812	10605.2	383.103	8.760347e+001	8.820321e+000	103	17	5.429534e+000	0	0	0	0	0	0	85.3144	1	1	46.5243	16.9375
DATA	1833	23	29	0	0	ASCRP3001267	ASCRP3001267	10630.3	383.353	1.897236e+002	1.900000e+001	204	17	4.670633e+000	0	0	0	0	0	0	185.192	1	1	46.1809	16.5
DATA	1834	23	30	0	0	AS_circRNA_control204	AS_circRNA_control204	10655.7	383.086	3.943285e+003	3.943298e+002	3840.5	16.5	3.715243e+000	0	0	0	0	0	0	3858.08	1	1	49.5074	17.2273
DATA	1835	23	31	0	0	ASCRP3012267	ASCRP3012267	10681	383	8.499993e+001	8.560940e+000	102	18	5.049377e+000	0	0	0	0	0	0	83.3565	1	1	54.9904	18.0606
DATA	1836	23	32	0	0	ASCRP3010864	ASCRP3010864	10706.2	383.338	1.041041e+002	1.046001e+001	121	17	6.698551e+000	0	0	0	0	0	0	102.326	1	1	45.4864	18.2
DATA	1837	23	33	0	0	Negative024	Negative024	10731.6	382.931	1.031834e+000	1.017386e+000	21	16	4.174009e+000	0	0	0	0	0	0	0.679994	0	0	53.8203	15.7879
DATA	1838	23	34	0	0	CUST_18_PI418767722	NM_000754	10757.2	383.031	2.785103e+001	2.963511e+000	47	16	3.693799e+000	0	0	0	0	0	0	27.5012	1	1	45.4864	15.9688
DATA	1839	23	35	0	0	ASCRP3001845	ASCRP3001845	10782.7	383.164	5.692512e+001	5.781495e+000	75	15	3.827029e+000	0	0	0	0	0	0	56.3366	1	1	48.2044	14.6154
DATA	1840	23	36	0	0	ASCRP3011838	ASCRP3011838	10808.1	383.104	1.016365e+002	1.021353e+001	120	16	6.289572e+000	0	0	0	0	0	0	100.808	1	1	46.8651	17.6061
DATA	1841	23	37	0	0	ASCRP3007686	ASCRP3007686	10833.3	383.044	3.386193e+001	3.532485e+000	53	15	2.939955e+000	0	0	0	0	0	0	33.6581	1	1	45.835	15.32
DATA	1842	23	38	0	0	ASCRP3000685	ASCRP3000685	10859	382.882	7.007330e+001	7.078876e+000	88.5	16.5	4.063664e+000	0	0	0	0	0	0	69.8009	1	1	46.8651	16.1765
DATA	1843	23	39	0	0	ASCRP3010059	ASCRP3010059	10884.3	382.986	9.136894e+000	1.355922e+000	29	17	5.631183e+000	0	0	0	0	0	0	9.12006	1	1	46.8651	16.9091
DATA	1844	23	40	0	0	ASCRP3010055	ASCRP3010055	10909.6	382.573	8.330670e+004	8.330670e+003	84114	16	4.792467e+000	0	0	0	0	0	0	83321.1	1	1	57.5363	16.5
DATA	1845	23	41	0	0	ASCRP3009491	ASCRP3009491	10935	382.545	7.906383e+001	7.969105e+000	96	15	4.616026e+000	0	0	0	0	0	0	79.2323	1	1	55.8519	16
DATA	1846	23	42	0	0	ASCRP3002813	ASCRP3002813	10960.5	382.716	3.741223e+001	3.871529e+000	56	15	4.001730e+000	0	0	0	0	0	0	37.563	1	1	49.1849	15.5769
DATA	1847	23	43	0	0	ASCRP3012290	ASCRP3012290	10985.6	383	7.937315e+002	7.937938e+001	792	18	5.755577e+000	0	0	0	0	0	0	798.36	1	1	48.5334	16.72
DATA	1848	23	44	0	0	ASCRP3008607	ASCRP3008607	11010.9	383.099	8.463144e+001	8.521139e+000	105	15	6.450264e+000	0	0	0	0	0	0	85.2732	1	1	46.8651	16.9655
DATA	1849	23	45	0	0	ASCRP3006316	ASCRP3006316	11036.6	383	6.245415e+001	6.323516e+000	82	16	4.754066e+000	0	0	0	0	0	0	63.0354	1	1	48.5334	16.2963
DATA	1850	23	46	0	0	ASCRP3012793	ASCRP3012793	11062	382.545	2.642150e+000	1.023847e+000	23	16	5.882109e+000	0	0	0	0	0	0	2.67108	1	0	55.8519	17.5278
DATA	1851	23	47	0	0	Negative019	Negative019	11087.4	382.573	1.003994e+000	9.877029e-001	22	13	4.488150e+000	0	0	0	0	0	0	0.0991159	0	0	57.5363	14.0882
DATA	1852	23	48	0	0	ASCRP3003391	ASCRP3003391	11113	382.632	3.700469e+001	3.829633e+000	57	15	5.291503e+000	0	0	0	0	0	0	37.5219	1	1	49.1849	16
DATA	1853	23	49	0	0	ASCRP3002017	ASCRP3002017	11138.2	382.859	5.553839e+001	5.640490e+000	76.5	16	5.187201e+000	0	0	0	0	0	0	56.3908	1	1	46.8651	16.375
DATA	1854	23	50	0	0	A_23_P70328	NM_018132	11163.4	382.908	5.708891e+001	5.793008e+000	79	17	5.315786e+000	0	0	0	0	0	0	58.0395	1	1	44.7812	16.5152
DATA	1855	23	51	0	0	ASCRP3011582	ASCRP3011582	11188.9	382.5	6.749352e+004	6.749352e+003	67656.5	18	5.365631e+000	0	0	0	0	0	0	68702.3	1	1	56.9804	17.96
DATA	1856	23	52	0	0	ASCRP3010717	ASCRP3010717	11214.4	382.622	3.449282e+002	3.450677e+001	373.5	16	4.689723e+000	0	0	0	0	0	0	351.501	1	1	49.1849	15.7727
DATA	1857	23	53	0	0	ASCRP3002143	ASCRP3002143	11239.7	382.662	1.045404e+002	1.049990e+001	123	15.5	5.034038e+000	0	0	0	0	0	0	106.643	1	1	48.5334	16.3077
DATA	1858	23	54	0	0	ASCRP3004526	ASCRP3004526	11265.3	382.5	2.053361e+002	2.055695e+001	233	16	4.574486e+000	0	0	0	0	0	0	209.671	1	1	48.5334	16.1852
DATA	1859	23	55	0	0	ASCRP3010127	ASCRP3010127	11290.6	382.714	4.352292e+001	4.460927e+000	65	18.5	4.964288e+000	0	0	0	0	0	0	44.4802	1	1	47.5395	17.5313
DATA	1860	23	56	0	0	ASCRP3011687	ASCRP3011687	11315.9	382.5	2.059023e+001	2.279352e+000	40.5	16	4.047745e+000	0	0	0	0	0	0	21.0601	1	1	56.9804	15.7931
DATA	1861	23	57	0	0	ASCRP3008766	ASCRP3008766	11341.2	382.481	2.173868e+003	2.173890e+002	2162	15	4.402796e+000	0	0	0	0	0	0	2225.07	1	1	49.8279	15
DATA	1862	23	58	0	0	ASCRP3010740	ASCRP3010740	11366.6	382.427	1.089855e+002	1.094219e+001	127.5	14	3.696738e+000	0	0	0	0	0	0	111.624	1	1	57.5363	14.6389
DATA	1863	23	59	0	0	A_23_P49878	NM_019013	11392.1	382.373	1.980116e+002	1.982519e+001	224	15	4.922890e+000	0	0	0	0	0	0	202.921	1	1	48.8603	16.1212
DATA	1864	23	60	0	0	ASCRP3001302	ASCRP3001302	11417.4	382.392	4.033120e+002	4.034299e+001	418	14.5	4.827645e+000	0	0	0	0	0	0	413.51	1	1	49.1849	16.1154
DATA	1865	23	61	0	0	ASCRP3010757	ASCRP3010757	11443.3	382.535	2.449765e+001	2.636639e+000	45.5	15	4.219795e+000	0	0	0	0	0	0	25.1273	1	1	47.8731	15.16
DATA	1866	23	62	0	0	ASCRP3008073	ASCRP3008073	11468.4	382.216	2.163205e+001	2.372612e+000	40	14	4.592420e+000	0	0	0	0	0	0	22.196	1	1	49.1849	15.0968
DATA	1867	23	63	0	0	ASCRP3005513	ASCRP3005513	11493.9	382.29	1.681776e+002	1.684596e+001	193.5	17	3.603174e+000	0	0	0	0	0	0	172.608	1	1	46.1809	17.2813
DATA	1868	23	64	0	0	ASCRP3001054	ASCRP3001054	11519	382.167	3.746541e+001	3.871110e+000	60	16	3.208188e+000	0	0	0	0	0	0	38.4605	1	1	46.8651	16.3226
DATA	1869	23	65	0	0	ASCRP3012174	ASCRP3012174	11544.2	382.194	4.214288e+001	4.325377e+000	63	15	3.342620e+000	0	0	0	0	0	0	43.2682	1	1	47.5395	15.0571
DATA	1870	23	66	0	0	ASCRP3011637	ASCRP3011637	11569.9	382.194	1.459718e+002	1.462963e+001	170.5	15	4.559523e+000	0	0	0	0	0	0	149.883	1	1	46.8651	15.4516
DATA	1871	23	67	0	0	ASCRP3000322	ASCRP3000322	11595.2	382.236	1.515362e+002	1.518489e+001	175	16	4.567643e+000	0	0	0	0	0	0	155.6	1	1	47.5395	15.5676
DATA	1872	23	68	0	1	RC11	RC11	11620.5	382	9.899920e-001	9.738806e-001	19	16	4.410671e+000	0	0	0	0	0	0	-1.06663	0	0	54.1152	15.8333
DATA	1873	23	69	0	0	ASCRP3004859	ASCRP3004859	11645.9	382.084	2.031672e+001	2.253058e+000	41	17	3.655393e+000	0	0	0	0	0	0	20.8601	1	1	46.8651	15.8438
DATA	1874	23	70	0	0	ASCRP3005735	ASCRP3005735	11671.1	382.186	5.571355e+001	5.655863e+000	74	14	4.091428e+000	0	0	0	0	0	0	57.1974	1	1	46.8651	15.8387
DATA	1875	23	71	0	0	ASCRP3013273	ASCRP3013273	11696.8	382.103	6.155617e+001	6.232227e+000	78	15	1.948679e+000	0	0	0	0	0	0	63.1872	1	1	46.5243	14.7879
DATA	1876	23	72	0	0	ASCRP3005099	ASCRP3005099	11722.1	382.269	1.241402e+001	1.578119e+000	32	16	4.968936e+000	0	0	0	0	0	0	12.7407	1	1	45.835	16.0968
DATA	1877	23	73	0	0	ASCRP3005370	ASCRP3005370	11747.7	382.084	9.881088e+002	9.881569e+001	1025	15.5	4.046994e+000	0	0	0	0	0	0	1013.93	1	1	49.8279	15.9667
DATA	1878	23	74	0	0	ASCRP3002592	ASCRP3002592	11772.9	382.015	4.471994e+001	4.576989e+000	65.5	17	4.975556e+000	0	0	0	0	0	0	45.8792	1	1	46.8651	16.5517
DATA	1879	23	75	0	0	ASCRP3010699	ASCRP3010699	11798.4	382.027	6.960149e+001	7.028100e+000	91	15	4.249314e+000	0	0	0	0	0	0	71.3901	1	1	48.5334	14.84
DATA	1880	23	76	0	0	ASCRP3008408	ASCRP3008408	11823.6	382.135	2.239840e+001	2.442915e+000	43	16	4.280576e+000	0	0	0	0	0	0	22.9688	1	1	48.5334	15.64
DATA	1881	23	77	0	0	ASCRP3005680	ASCRP3005680	11849	382	3.668251e+002	3.669547e+001	385	16	3.857874e+000	0	0	0	0	0	0	376.088	1	1	46.8651	15.963
DATA	1882	23	78	0	0	ASCRP3001595	ASCRP3001595	11874.5	381.811	1.827710e+002	1.830312e+001	201	17.5	5.053157e+000	0	0	0	0	0	0	187.349	1	1	48.2044	17.1429
DATA	1883	23	79	0	0	CUST_4_PI418767722	NM_006098	11900.2	381.958	4.433078e+001	4.539194e+000	66	16	4.400515e+000	0	0	0	0	0	0	45.4322	1	1	46.8651	16.6897
DATA	1884	23	80	0	0	A_23_P213255	NM_020159	11925.5	382	4.022414e+001	4.139110e+000	59	16	5.338539e+000	0	0	0	0	0	0	41.2168	1	1	54.1152	16.5
DATA	1885	23	81	0	0	Negative022	Negative022	11951	381.883	1.031887e+001	1.420362e+000	30	16	3.968150e+000	0	0	0	0	0	0	10.5723	1	1	44.4243	14.9394
DATA	1886	23	82	0	0	ASCRP3012701	ASCRP3012701	11976.1	381.857	4.337608e+001	4.446081e+000	65	16	3.225191e+000	0	0	0	0	0	0	44.4378	1	1	46.8651	15.8095
DATA	1887	24	1	0	0	ASCRP3012751	ASCRP3012751	9931.99	391.039	5.526150e+001	5.626127e+000	71.5	14.5	5.141663e+000	0	0	0	0	0	0	52.335	1	1	46.8651	15.619
DATA	1888	24	2	0	0	CUST_15_PI418767722	NM_001614	9957.22	391.11	3.157426e+002	3.159196e+001	310	16	4.988558e+000	0	0	0	0	0	0	298.611	1	1	47.8731	15.5
DATA	1889	24	3	0	0	Negative011	Negative011	9982.5	391	1.076041e+000	1.063166e+000	19	16	4.764702e+000	0	0	0	0	0	0	0.937068	0	0	54.1152	15.5357
DATA	1890	24	4	0	0	ASCRP3013069	ASCRP3013069	10007.8	391.194	9.663483e+001	9.721376e+000	109	15	2.976015e+000	0	0	0	0	0	0	91.22	1	1	47.5395	15.24
DATA	1891	24	5	0	0	ASCRP3002911	ASCRP3002911	10033.5	391	1.137074e+002	1.142004e+001	114	16	4.683533e+000	0	0	0	0	0	0	107.277	1	1	54.1152	15.75
DATA	1892	24	6	0	0	Negative054	Negative054	10058.6	391.069	2.790504e+000	1.096337e+000	23	14	4.053870e+000	0	0	0	0	0	0	2.63198	1	0	53.8203	14.7143
DATA	1894	24	8	0	0	ASCRP3004411	ASCRP3004411	10109.5	391	3.748692e+004	3.748692e+003	35447	17	4.689573e+000	0	0	0	0	0	0	35363	1	1	54.1152	16.913
DATA	1895	24	9	0	0	ASCRP3007076	ASCRP3007076	10134.7	391.1	3.046144e+002	3.047986e+001	306.5	17.5	5.107752e+000	0	0	0	0	0	0	287.475	1	1	47.2035	17.1765
DATA	1896	24	10	0	0	ASCRP3007217	ASCRP3007217	10160	391.464	2.469262e+001	2.686751e+000	41.5	16	3.590537e+000	0	0	0	0	0	0	23.318	1	1	42.2201	16.0667
DATA	1897	24	11	0	0	ASCRP3006833	ASCRP3006833	10185.7	391.066	1.449267e+002	1.453125e+001	157	16	4.638934e+000	0	0	0	0	0	0	136.966	1	1	49.1849	16.3448
DATA	1898	24	12	0	0	ASCRP3002279	ASCRP3002279	10211.5	391	2.189897e+001	2.431678e+000	37	14	3.700450e+000	0	0	0	0	0	0	20.7165	1	1	54.1152	14.88
DATA	1899	24	13	0	0	ASCRP3011904	ASCRP3011904	10236.5	390.676	1.407614e+002	1.411569e+001	150	17	5.198619e+000	0	0	0	0	0	0	133.308	1	1	47.2035	17.2222
DATA	1900	24	14	0	0	ASCRP3005155	ASCRP3005155	10262.2	390.874	7.548540e+003	7.548547e+002	6997	15.5	4.123942e+000	0	0	0	0	0	0	7158.28	1	1	51.4001	16.6
DATA	1901	24	15	0	0	ASCRP3011393	ASCRP3011393	10287.3	390.886	1.704682e+002	1.707931e+001	185	14	5.011982e+000	0	0	0	0	0	0	161.884	1	1	47.2035	15.0938
DATA	1902	24	16	0	0	ASCRP3010319	ASCRP3010319	10312.9	390.896	7.394990e+001	7.469355e+000	88.5	16	5.075558e+000	0	0	0	0	0	0	70.3363	1	1	46.8651	15.1935
DATA	1903	24	17	0	0	ASCRP3001259	ASCRP3001259	10338.2	390.788	3.365200e+002	3.366836e+001	345	15	4.293807e+000	0	0	0	0	0	0	320.609	1	1	45.835	15.3333
DATA	1904	24	18	0	0	ASCRP3009635	ASCRP3009635	10363.6	390.87	2.171918e+002	2.174444e+001	226.5	18	4.288833e+000	0	0	0	0	0	0	207.292	1	1	46.8651	17.5862
DATA	1905	24	19	0	0	ASCRP3009082	ASCRP3009082	10388.8	390.865	9.862165e+001	9.917462e+000	117	15	4.238028e+000	0	0	0	0	0	0	94.301	1	1	48.2044	15.6579
DATA	1906	24	20	0	0	ASCRP3004744	ASCRP3004744	10414.6	390.643	1.525987e+002	1.529552e+001	164	16.5	3.917399e+000	0	0	0	0	0	0	146.203	1	1	47.2035	15.9583
DATA	1907	24	21	0	0	ASCRP3007533	ASCRP3007533	10439.6	390.573	1.212139e+002	1.216607e+001	134.5	17	5.152121e+000	0	0	0	0	0	0	116.366	1	1	57.5363	16.8125
DATA	1908	24	22	0	0	ASCRP3003111	ASCRP3003111	10465.2	390.62	7.464289e+002	7.465012e+001	731	17.5	4.292390e+000	0	0	0	0	0	0	718.096	1	1	47.5395	16.7692
DATA	1909	24	23	0	0	ASCRP3005050	ASCRP3005050	10490.6	390.25	2.340910e+001	2.560415e+000	41	15	5.168941e+000	0	0	0	0	0	0	22.5687	1	1	46.8651	15.5556
DATA	1910	24	24	0	0	ASCRP3012769	ASCRP3012769	10515.9	390.307	1.179598e+002	1.184130e+001	132	18	4.415028e+000	0	0	0	0	0	0	113.975	1	1	49.1849	16.3226
DATA	1911	24	25	0	0	ASCRP3007038	ASCRP3007038	10541.2	390.434	1.925804e+002	1.928571e+001	203	15	3.836379e+000	0	0	0	0	0	0	186.49	1	1	49.5074	15.0303
DATA	1912	24	26	0	0	ASCRP3003701	ASCRP3003701	10566.7	390.521	5.039710e+001	5.143949e+000	67	14.5	3.756714e+000	0	0	0	0	0	0	48.9145	1	1	47.8731	14.375
DATA	1913	24	27	0	0	ASCRP3009793	ASCRP3009793	10592	390.558	7.294784e+001	7.366857e+000	91	17	4.843576e+000	0	0	0	0	0	0	70.9634	1	1	49.1849	17.0909
DATA	1914	24	28	0	0	ASCRP3002872	ASCRP3002872	10617.5	390.5	1.585691e+001	1.888454e+000	34	17	5.790259e+000	0	0	0	0	0	0	15.4612	1	1	57.5363	17.2069
DATA	1915	24	29	0	0	ASCRP3005581	ASCRP3005581	10642.9	390.5	1.515373e+002	1.518823e+001	160.5	17	3.974651e+000	0	0	0	0	0	0	148.097	1	1	56.9804	16.2581
DATA	1916	24	30	0	0	ASCRP3012834	ASCRP3012834	10668	389.847	1.628956e+001	1.922434e+000	35	16	4.250237e+000	0	0	0	0	0	0	15.9559	1	1	46.8651	16.2581
DATA	1917	24	31	0	0	ASCRP3003030	ASCRP3003030	10693.7	390.5	4.718207e+004	4.718207e+003	47947	16	3.898086e+000	0	0	0	0	0	0	46323.2	1	1	57.5363	16.4848
DATA	1918	24	32	0	0	ASCRP3002687	ASCRP3002687	10719.2	390.563	6.437934e+001	6.517643e+000	84.5	16	3.623106e+000	0	0	0	0	0	0	63.3526	1	1	45.1352	15.2424
DATA	1919	24	33	0	0	ASCRP3012316	ASCRP3012316	10744.5	390.268	2.308521e+001	2.521369e+000	43	16	4.352594e+000	0	0	0	0	0	0	22.7683	1	1	47.2035	15.5152
DATA	1920	24	34	0	0	ASCRP3007780	ASCRP3007780	10770	390.5	9.726147e+002	9.726673e+001	977	16.5	3.895916e+000	0	0	0	0	0	0	961.407	1	1	54.7002	16.1667
DATA	1921	24	35	0	0	ASCRP3011038	ASCRP3011038	10795.3	390.222	4.015584e+001	4.140519e+000	59.5	15	4.720253e+000	0	0	0	0	0	0	39.7801	1	1	47.5395	15.069
DATA	1922	24	36	0	0	ASCRP3005031	ASCRP3005031	10820.7	390.273	4.248152e+001	4.365934e+000	63	16	5.563413e+000	0	0	0	0	0	0	42.175	1	1	49.8279	16.5185
DATA	1923	24	37	0	0	ASCRP3002639	ASCRP3002639	10846	389.922	5.532583e+002	5.533496e+001	570	15	3.922091e+000	0	0	0	0	0	0	550.431	1	1	46.1809	15.129
DATA	1924	24	38	0	0	ASCRP3011206	ASCRP3011206	10871.3	390.16	6.897117e+001	6.969675e+000	88	15	5.555278e+000	0	0	0	0	0	0	68.7601	1	1	49.5074	15.25
DATA	1925	24	39	0	0	ASCRP3001489	ASCRP3001489	10896.9	390.5	9.928823e+001	9.979159e+000	120	17	5.101669e+000	0	0	0	0	0	0	99.1844	1	1	56.9804	18.027
DATA	1926	24	40	0	0	ASCRP3004701	ASCRP3004701	10922.4	390.427	5.891740e+001	5.975848e+000	79	15	6.116081e+000	0	0	0	0	0	0	58.9718	1	1	57.5363	17.1613
DATA	1927	24	41	0	0	ASCRP3004291	ASCRP3004291	10947.7	390.122	1.241645e+002	1.245642e+001	148	17	4.393702e+000	0	0	0	0	0	0	124.515	1	1	48.8603	16.7692
DATA	1928	24	42	0	0	A_23_P67042	NM_017947	10973.3	389.986	2.165621e+002	2.167907e+001	236	14	4.850086e+000	0	0	0	0	0	0	217.577	1	1	47.2035	15.76
DATA	1929	24	43	0	0	ASCRP3007339	ASCRP3007339	10998.4	390	1.956595e+002	1.959116e+001	212	14	6.330409e+000	0	0	0	0	0	0	196.92	1	1	48.5334	16
DATA	1930	24	44	0	0	ASCRP3009627	ASCRP3009627	11023.8	390.103	1.610830e+002	1.613881e+001	181	16.5	5.013660e+000	0	0	0	0	0	0	162.396	1	1	46.5243	16.6333
DATA	1931	24	45	0	0	A_23_P41948	NM_017785	11049	390.118	1.511208e+002	1.514449e+001	172	14	3.982144e+000	0	0	0	0	0	0	152.598	1	1	46.8651	14.7333
DATA	1932	24	46	0	0	ASCRP3008610	ASCRP3008610	11074.6	390.027	2.857346e+002	2.859056e+001	302	15	5.629048e+000	0	0	0	0	0	0	288.979	1	1	48.5334	15.3784
DATA	1933	24	47	0	0	ASCRP3011043	ASCRP3011043	11100.3	390.239	2.563751e+001	2.747291e+000	48	14	4.468547e+000	0	0	0	0	0	0	25.967	1	1	46.1809	15.1765
DATA	1934	24	48	0	0	ASCRP3011283	ASCRP3011283	11125.5	390	6.304804e+001	6.381428e+000	83.5	16	4.509965e+000	0	0	0	0	0	0	63.9476	1	1	48.5334	16.1613
DATA	1935	24	49	0	0	ASCRP3011575	ASCRP3011575	11150.8	390.097	8.140041e+001	8.199378e+000	99.5	14	4.311944e+000	0	0	0	0	0	0	82.6697	1	1	46.8651	15.0833
DATA	1936	24	50	0	0	ASCRP3009891	ASCRP3009891	11176.5	390	1.137803e+003	1.137845e+002	1185	17	4.715441e+000	0	0	0	0	0	0	1156.99	1	1	54.1152	16.6538
DATA	1937	24	51	0	0	ASCRP3003202	ASCRP3003202	11201.4	389.908	7.064409e+002	7.065092e+001	741	18	4.941956e+000	0	0	0	0	0	0	719.171	1	1	49.1849	17.1739
DATA	1938	24	52	0	0	ASCRP3012822	ASCRP3012822	11226.8	390.041	2.904345e+001	3.065629e+000	49.5	15.5	4.905995e+000	0	0	0	0	0	0	29.5982	1	1	47.5395	16.0714
DATA	1939	24	53	0	0	A_23_P139509	NM_016570	11252.3	390.095	4.411732e+001	4.519329e+000	66	15	3.985921e+000	0	0	0	0	0	0	45.0045	1	1	48.8603	15.9643
DATA	1940	24	54	0	0	ASCRP3013032	ASCRP3013032	11277.7	389.905	2.586279e+002	2.588132e+001	276	18	4.264933e+000	0	0	0	0	0	0	264.072	1	1	48.8603	18.2414
DATA	1941	24	55	0	0	ASCRP3008628	ASCRP3008628	11303.2	390.026	2.381626e+002	2.383636e+001	263	16	4.791178e+000	0	0	0	0	0	0	243.375	1	1	49.1849	16.3462
DATA	1942	24	56	0	0	ASCRP3012092	ASCRP3012092	11328.3	389.9	7.563702e+002	7.564335e+001	779	16	3.348057e+000	0	0	0	0	0	0	773.503	1	1	47.2035	15.1304
DATA	1943	24	57	0	0	ASCRP3001169	ASCRP3001169	11353.7	389.493	2.941683e+001	3.099736e+000	47	14	3.635630e+000	0	0	0	0	0	0	30.1041	1	1	45.835	14.697
DATA	1944	24	58	0	0	ASCRP3000351	ASCRP3000351	11379.3	390	9.168492e+001	9.220360e+000	114	15	4.628428e+000	0	0	0	0	0	0	93.8793	1	1	48.5334	15.2121
DATA	1945	24	59	0	0	ASCRP3006954	ASCRP3006954	11405.3	389.985	9.226650e+000	1.343170e+000	30	15	4.671624e+000	0	0	0	0	0	0	9.45245	1	1	46.5243	15.75
DATA	1946	24	60	0	0	ASCRP3010561	ASCRP3010561	11430.3	389.847	3.613176e+001	3.742592e+000	57	14	5.050503e+000	0	0	0	0	0	0	37.0323	1	1	47.8731	14.5152
DATA	1947	24	61	0	0	ASCRP3011883	ASCRP3011883	11455.4	390	1.593748e+002	1.596730e+001	182	14	3.712250e+000	0	0	0	0	0	0	163.405	1	1	48.5334	14.2917
DATA	1948	24	62	0	0	ASCRP3000983	ASCRP3000983	11480.7	389.831	1.711488e+001	1.969742e+000	39	16	4.594474e+000	0	0	0	0	0	0	17.5531	1	1	47.2035	16.1667
DATA	1949	24	63	0	0	ASCRP3003762	ASCRP3003762	11506.2	389.8	5.699819e+001	5.782575e+000	78	16	3.925927e+000	0	0	0	0	0	0	58.4715	1	1	46.8651	15.7097
DATA	1950	24	64	0	0	ASCRP3002673	ASCRP3002673	11531.2	389.764	2.530367e+001	2.711581e+000	47	15	3.700329e+000	0	0	0	0	0	0	25.9622	1	1	47.5395	14.8857
DATA	1951	24	65	0	0	ASCRP3000419	ASCRP3000419	11557.2	389.731	8.884094e+002	8.884628e+001	914	15	3.279603e+000	0	0	0	0	0	0	911.638	1	1	49.8279	15.1765
DATA	1952	24	66	0	0	ASCRP3002207	ASCRP3002207	11582.2	389.683	5.448248e+000	1.116426e+000	25	15	4.954599e+000	0	0	0	0	0	0	5.59104	1	1	44.7812	15.2973
DATA	1953	24	67	0	0	ASCRP3001217	ASCRP3001217	11607.8	389.645	1.044232e+002	1.048769e+001	123	15	4.729642e+000	0	0	0	0	0	0	107.161	1	1	49.5074	14.9268
DATA	1954	24	68	0	0	ASCRP3006526	ASCRP3006526	11633.3	389.778	7.958209e+001	8.017652e+000	99	17	3.741657e+000	0	0	0	0	0	0	81.6649	1	1	47.5395	16.25
DATA	1955	24	69	0	0	ASCRP3009622	ASCRP3009622	11658.8	389.451	7.718772e+001	7.780050e+000	98.5	16	2.801607e+000	0	0	0	0	0	0	79.2035	1	1	47.5395	15.8148
DATA	1956	24	70	0	0	ASCRP3012680	ASCRP3012680	11684	389.657	8.238663e+001	8.296118e+000	105	16	3.532562e+000	0	0	0	0	0	0	84.5272	1	1	45.4864	15.8571
DATA	1957	24	71	0	0	ASCRP3008755	ASCRP3008755	11709.3	389.662	1.801066e+002	1.803702e+001	205	16	2.896112e+000	0	0	0	0	0	0	184.759	1	1	48.5334	15.8148
DATA	1958	24	72	0	0	ASCRP3003635	ASCRP3003635	11734.7	389.639	2.590373e+003	2.590391e+002	2645.5	14	4.153247e+000	0	0	0	0	0	0	2656.85	1	1	51.0895	14.871
DATA	1959	24	73	0	0	ASCRP3013609	ASCRP3013609	11760.5	389.386	6.029017e+001	6.107369e+000	80	17	4.819192e+000	0	0	0	0	0	0	61.8267	1	1	47.5395	16.7692
DATA	1960	24	74	0	0	ASCRP3011075	ASCRP3011075	11785.6	389.278	5.882927e+002	5.883735e+001	578	17	4.025913e+000	0	0	0	0	0	0	603.17	1	1	48.5334	16.1481
DATA	1961	24	75	0	0	ASCRP3012665	ASCRP3012665	11810.9	389.232	3.407478e+002	3.408874e+001	363	16.5	4.374561e+000	0	0	0	0	0	0	349.295	1	1	46.5243	16.0333
DATA	1962	24	76	0	0	ASCRP3009266	ASCRP3009266	11836.5	389.315	3.023177e+002	3.024751e+001	336	16	3.696846e+000	0	0	0	0	0	0	309.836	1	1	48.5334	15.6
DATA	1963	24	77	0	0	ASCRP3011507	ASCRP3011507	11861.7	389	5.352630e+001	5.440867e+000	75	17	4.217642e+000	0	0	0	0	0	0	54.8479	1	1	45.4864	17.0667
DATA	1964	24	78	0	0	ASCRP3000877	ASCRP3000877	11887.2	389.182	6.310729e+002	6.311483e+001	674	19	5.140393e+000	0	0	0	0	0	0	646.531	1	1	52.9257	18.069
DATA	1965	24	79	0	0	ASCRP3005910	ASCRP3005910	11912.7	389.1	3.376875e+001	3.515156e+000	53.5	16	4.669359e+000	0	0	0	0	0	0	34.5908	1	1	47.2035	16.6071
DATA	1966	24	80	0	0	ASCRP3006251	ASCRP3006251	11938.1	389.232	3.780847e+002	3.782108e+001	409.5	16	3.782686e+000	0	0	0	0	0	0	387.24	1	1	46.5243	16.3939
DATA	1967	24	81	0	0	ASCRP3006155	ASCRP3006155	11963.6	388.973	1.254962e+002	1.258755e+001	150	14	4.254711e+000	0	0	0	0	0	0	128.527	1	1	49.1849	15.4444
DATA	1968	24	82	0	0	ASCRP3001761	ASCRP3001761	11988.9	389.197	1.867881e+001	2.107712e+000	41	15	4.662978e+000	0	0	0	0	0	0	19.1291	1	1	46.8651	15.8109
DATA	1969	25	1	0	0	ASCRP3007048	ASCRP3007048	9919	398.5	8.387893e+001	8.453902e+000	97	15	4.769467e+000	0	0	0	0	0	0	79.5525	1	1	48.5334	15.6615
DATA	1970	25	2	0	0	ASCRP3002391	ASCRP3002391	9944.37	398.627	9.806038e+001	9.862735e+000	108	15	4.748299e+000	0	0	0	0	0	0	92.8587	1	1	48.8603	15.3824
DATA	1971	25	3	0	0	ASCRP3000077	ASCRP3000077	9969.81	398.519	2.833732e+002	2.835704e+001	285	16	4.288608e+000	0	0	0	0	0	0	268.003	1	1	49.8279	14.8235
DATA	1972	25	4	0	0	ASCRP3004700	ASCRP3004700	9995.29	398.132	1.221020e+002	1.225599e+001	131	16	4.041452e+000	0	0	0	0	0	0	115.365	1	1	45.835	15.6
DATA	1973	25	5	0	0	ASCRP3007969	ASCRP3007969	10020.6	398.2	2.422062e+001	2.643500e+000	39.5	16	2.858542e+000	0	0	0	0	0	0	22.8689	1	1	47.2035	15.3667
DATA	1974	25	6	0	0	ASCRP3002222	ASCRP3002222	10046.1	398.214	1.460983e+002	1.464820e+001	151	14	4.697517e+000	0	0	0	0	0	0	137.888	1	1	46.8651	15
DATA	1975	25	7	0	0	ASCRP3000731	ASCRP3000731	10071.5	398.315	1.044272e+002	1.049635e+001	115	14.5	4.110092e+000	0	0	0	0	0	0	98.5429	1	1	48.2044	15.1786
DATA	1976	25	8	0	0	ASCRP3002378	ASCRP3002378	10096.9	398.065	1.343671e+002	1.347843e+001	145	14	4.859713e+000	0	0	0	0	0	0	126.802	1	1	54.4085	15.0286
DATA	1977	25	9	0	0	ASCRP3005595	ASCRP3005595	10122	398.307	1.001843e+003	1.001899e+002	939.5	16	5.520227e+000	0	0	0	0	0	0	945.725	1	1	48.2044	17.5172
DATA	1978	25	10	0	0	AS_circRNA_control201	AS_circRNA_control201	10147.7	398.353	3.126265e+002	3.128058e+001	316.5	15	4.175370e+000	0	0	0	0	0	0	295.264	1	1	46.1809	15.6061
DATA	1979	25	11	0	0	ASCRP3008385	ASCRP3008385	10173.1	398.095	2.128389e+002	2.131017e+001	214	15	4.276237e+000	0	0	0	0	0	0	201.154	1	1	47.5395	15.7
DATA	1980	25	12	0	0	ASCRP3004511	ASCRP3004511	10198.5	398.067	1.624196e+002	1.627632e+001	169	14	3.811979e+000	0	0	0	0	0	0	153.636	1	1	48.8603	14.7419
DATA	1981	25	13	0	0	ASCRP3012186	ASCRP3012186	10223.9	398.225	1.738637e+002	1.741841e+001	184.5	14.5	5.029016e+000	0	0	0	0	0	0	164.634	1	1	47.5395	15.5714
DATA	1982	25	14	0	0	ASCRP3011934	ASCRP3011934	10249.3	398.095	7.839864e+002	7.840573e+001	744	15	4.971181e+000	0	0	0	0	0	0	743.253	1	1	48.8603	16.6667
DATA	1984	25	16	0	0	ASCRP3001164	ASCRP3001164	10299.9	398.082	8.296751e+001	8.363161e+000	100	15	4.688800e+000	0	0	0	0	0	0	78.8777	1	1	46.8651	14.8788
DATA	1985	25	17	0	0	ASCRP3001320	ASCRP3001320	10325.5	398.181	1.316279e+001	1.683870e+000	31	15.5	4.725256e+000	0	0	0	0	0	0	12.5341	1	1	47.8731	15.5714
DATA	1986	25	18	0	0	A_23_P7313	NM_001040058	10350.9	398.082	2.807934e+002	2.809890e+001	290	17	3.749731e+000	0	0	0	0	0	0	267.838	1	1	51.0895	16.4375
DATA	1987	25	19	0	0	ASCRP3006101	ASCRP3006101	10376.2	398	1.513067e+002	1.516682e+001	169	18	3.743778e+000	0	0	0	0	0	0	144.585	1	1	49.1849	17.3571
DATA	1988	25	20	0	0	ASCRP3006959	ASCRP3006959	10401.6	397.897	2.134516e+001	2.376379e+000	39	15	4.166718e+000	0	0	0	0	0	0	20.4354	1	1	46.8651	15.15
DATA	1989	25	21	0	0	ASCRP3010611	ASCRP3010611	10427.1	397.935	7.071613e+003	7.071620e+002	6682	17	5.332723e+000	0	0	0	0	0	0	6783.66	1	1	54.4085	16.9
DATA	1990	25	22	0	0	ASCRP3007525	ASCRP3007525	10452.5	398	8.653700e+001	8.716007e+000	102.5	17	5.120031e+000	0	0	0	0	0	0	83.1833	1	1	48.5334	16.7027
DATA	1991	25	23	0	0	ASCRP3003446	ASCRP3003446	10477.8	398	1.327326e+002	1.331380e+001	146	18.5	5.016754e+000	0	0	0	0	0	0	127.855	1	1	46.8651	17.2667
DATA	1992	25	24	0	0	A_23_P252748	NM_007152	10503.5	397.926	2.010531e+002	2.013198e+001	215	18	4.477422e+000	0	0	0	0	0	0	194.088	1	1	49.8279	16.7742
DATA	1993	25	25	0	0	ASCRP3000544	ASCRP3000544	10528.8	398.059	1.807261e+003	1.807290e+002	1753.5	16	5.219327e+000	0	0	0	0	0	0	1748.47	1	1	46.5243	16.2069
DATA	1994	25	26	0	0	ASCRP3004244	ASCRP3004244	10554	397.707	1.927206e+001	2.185816e+000	39	15	4.050271e+000	0	0	0	0	0	0	18.6864	1	1	49.1849	14.9737
DATA	1995	25	27	0	0	CUST_3_PI418767722	NM_002539	10579.9	397.743	1.391086e+001	1.730297e+000	33	15	3.350384e+000	0	0	0	0	0	0	13.519	1	1	46.8651	15.0741
DATA	1996	25	28	0	0	ASCRP3012539	ASCRP3012539	10604.6	397.63	8.866464e+002	8.867058e+001	853	16.5	4.651586e+000	0	0	0	0	0	0	863.579	1	1	50.7771	16.3824
DATA	1997	25	29	0	1	ETG02_36680	ETG02_36680	10630.4	397.625	4.297028e+001	4.417434e+000	58	17.5	5.197043e+000	0	0	0	0	0	0	41.9493	1	1	50.7771	16.75
DATA	1998	25	30	0	0	ASCRP3002995	ASCRP3002995	10655.6	397.391	1.420204e+001	1.749721e+000	33	16	4.611207e+000	0	0	0	0	0	0	13.8959	1	1	45.1352	16.6786
DATA	1999	25	31	0	0	ASCRP3005401	ASCRP3005401	10681.1	397.5	9.105893e+001	9.162809e+000	113.5	16	4.002933e+000	0	0	0	0	0	0	89.3004	1	1	65	15.7632
DATA	2000	25	32	0	0	ASCRP3002506	ASCRP3002506	10706.5	397.5	1.528213e+002	1.531596e+001	172	16.5	3.601075e+000	0	0	0	0	0	0	150.209	1	1	57.5363	16.75
DATA	2001	25	33	0	0	A_23_P25873	NM_007086	10731.9	397.843	7.053514e+001	7.126184e+000	89	16	4.286011e+000	0	0	0	0	0	0	69.4852	1	1	46.8651	15.3548
DATA	2002	25	34	0	0	ASCRP3012790	ASCRP3012790	10757.2	397.757	1.976089e+002	1.978683e+001	213	16	4.215817e+000	0	0	0	0	0	0	195.099	1	1	46.8651	15.8571
DATA	2003	25	35	0	0	ASCRP3002696	ASCRP3002696	10782.4	397.568	5.660265e+001	5.749787e+000	76	16	4.152274e+000	0	0	0	0	0	0	56.0052	1	1	49.1849	15.7931
DATA	2004	25	36	0	0	Negative011	Negative011	10808.1	397.5	1.025146e+000	1.008462e+000	18	17	5.823946e+000	0	0	0	0	0	0	-0.901899	0	0	56.9804	17.2188
DATA	2005	25	37	0	0	ASCRP3012518	ASCRP3012518	10833.3	397.757	8.381138e+001	8.441340e+000	104	14	3.284688e+000	0	0	0	0	0	0	83.2824	1	1	48.8603	13.5926
DATA	2006	25	38	0	0	ASCRP3003171	ASCRP3003171	10858.7	397.783	2.931807e+001	3.099044e+000	50	14	4.159715e+000	0	0	0	0	0	0	29.1931	1	1	46.8651	13.3548
DATA	2007	25	39	0	0	ASCRP3012407	ASCRP3012407	10884.1	397.729	7.175812e+001	7.245466e+000	91	17	4.272146e+000	0	0	0	0	0	0	71.5972	1	1	46.5243	17.4138
DATA	2008	25	40	0	0	ASCRP3011450	ASCRP3011450	10909.6	397.427	3.812553e+001	4.828892e+000	49	17	4.166644e+000	0	0	0	0	0	0	38.1153	1	1	57.5363	17.1333
DATA	2009	25	41	0	0	ASCRP3004048	ASCRP3004048	10935.3	397.384	1.737874e+002	1.740739e+001	195	16	4.959143e+000	0	0	0	0	0	0	174.076	1	1	48.5334	16.6
DATA	2010	25	42	0	0	ASCRP3010368	ASCRP3010368	10960.6	397.896	7.922987e+000	1.273106e+000	28	16.5	3.469443e+000	0	0	0	0	0	0	7.95062	1	1	45.835	16.5
DATA	2011	25	43	0	0	ASCRP3003239	ASCRP3003239	10985.9	397.627	4.678690e+001	4.783271e+000	67	14	4.894555e+000	0	0	0	0	0	0	47.0335	1	1	48.8603	15.04
DATA	2012	25	44	0	0	ASCRP3011078	ASCRP3011078	11011.5	397.853	1.009527e+001	1.416084e+000	30	17	5.722433e+000	0	0	0	0	0	0	10.1659	1	1	46.8651	17.2903
DATA	2013	25	45	0	0	ASCRP3000157	ASCRP3000157	11036.6	397.427	5.452601e+000	1.131476e+000	26	13.5	4.285903e+000	0	0	0	0	0	0	5.49975	1	1	57.5363	15.1
DATA	2014	25	46	0	0	ASCRP3002758	ASCRP3002758	11062	397.569	4.515941e+001	4.623157e+000	66	15.5	3.960253e+000	0	0	0	0	0	0	45.6211	1	1	48.2044	15.7941
DATA	2015	25	47	0	0	ASCRP3011321	ASCRP3011321	11087.5	397.722	3.240084e+001	3.387491e+000	52	15	4.291130e+000	0	0	0	0	0	0	32.7808	1	1	48.2044	16
DATA	2016	25	48	0	0	ASCRP3003254	ASCRP3003254	11112.8	397.135	4.386515e+001	4.496183e+000	64	15	4.828334e+000	0	0	0	0	0	0	44.4436	1	1	47.8731	15.7931
DATA	2018	25	50	0	0	ASCRP3012531	ASCRP3012531	11163.7	397.3	5.926850e+001	6.008050e+000	76.5	14	5.149381e+000	0	0	0	0	0	0	60.2056	1	1	46.8651	15.871
DATA	2019	25	51	0	0	ASCRP3009631	ASCRP3009631	11189	397.348	3.422588e+001	3.561035e+000	55	17	4.677947e+000	0	0	0	0	0	0	34.8076	1	1	46.1809	17.037
DATA	2020	25	52	0	0	ASCRP3010785	ASCRP3010785	11214.4	397.042	8.952675e+002	8.953214e+001	914	15.5	4.420929e+000	0	0	0	0	0	0	911.499	1	1	48.2044	16.2308
DATA	2021	25	53	0	0	ASCRP3003721	ASCRP3003721	11239.7	397.225	2.400999e+002	2.403003e+001	260.5	15	4.672332e+000	0	0	0	0	0	0	244.698	1	1	47.2035	15.8571
DATA	2022	25	54	0	0	AS_circRNA_control215	AS_circRNA_control215	11265.4	397	5.759082e+002	5.759916e+001	599	15	3.857371e+000	0	0	0	0	0	0	587.499	1	1	49.1849	15.5
DATA	2023	25	55	0	0	ASCRP3004718	ASCRP3004718	11290.9	397.235	1.817231e+002	1.819869e+001	203	17.5	4.870882e+000	0	0	0	0	0	0	185.537	1	1	46.1809	17.1765
DATA	2024	25	56	0	0	ASCRP3013136	ASCRP3013136	11316	397	1.777157e+002	1.779850e+001	201	15	4.423552e+000	0	0	0	0	0	0	181.587	1	1	46.8651	14.1333
DATA	2025	25	57	0	0	ASCRP3009429	ASCRP3009429	11341.4	397.194	6.473414e+001	6.546877e+000	85	14	3.315117e+000	0	0	0	0	0	0	66.1892	1	1	46.5243	14.36
DATA	2026	25	58	0	0	ASCRP3000574	ASCRP3000574	11366.7	397.538	3.492025e+001	3.626242e+000	56	14.5	3.681068e+000	0	0	0	0	0	0	35.7262	1	1	45.1352	15.0714
DATA	2027	25	59	0	0	ASCRP3000056	ASCRP3000056	11392.2	397.029	2.756066e+002	2.757796e+001	297.5	16	4.110441e+000	0	0	0	0	0	0	282.132	1	1	46.1809	15.7941
DATA	2028	25	60	0	0	ASCRP3002717	ASCRP3002717	11417.4	397	4.726451e+002	4.727460e+001	468	14	4.158978e+000	0	0	0	0	0	0	484.061	1	1	49.1849	14.5833
DATA	2029	25	61	0	0	ASCRP3008306	ASCRP3008306	11443.2	397	3.639197e+002	3.640505e+001	385	13	3.993585e+000	0	0	0	0	0	0	372.86	1	1	46.8651	13.5556
DATA	2030	25	62	0	0	ASCRP3012932	ASCRP3012932	11468.6	397	6.276957e+001	6.352337e+000	82	16	5.354555e+000	0	0	0	0	0	0	64.3326	1	1	48.5334	17.1333
DATA	2031	25	63	0	0	ASCRP3008928	ASCRP3008928	11493.9	397.025	2.373433e+002	2.375436e+001	261	15.5	3.311149e+000	0	0	0	0	0	0	243.316	1	1	49.8279	15.4375
DATA	2032	25	64	0	0	ASCRP3002605	ASCRP3002605	11519.4	397.014	1.162868e+002	1.166950e+001	134	14.5	3.965451e+000	0	0	0	0	0	0	119.237	1	1	48.5334	14.7813
DATA	2033	25	65	0	0	ASCRP3011493	ASCRP3011493	11544.6	397.171	8.370353e+001	8.426962e+000	106	14	3.909050e+000	0	0	0	0	0	0	85.838	1	1	49.1849	13.8857
DATA	2034	25	66	0	0	ASCRP3008278	ASCRP3008278	11570	397.062	1.095744e+002	1.100074e+001	120	15	4.835083e+000	0	0	0	0	0	0	112.379	1	1	46.8651	14.9063
DATA	2035	25	67	0	0	ASCRP3009525	ASCRP3009525	11595.3	397.164	6.937379e+001	7.005561e+000	91	14.5	5.201626e+000	0	0	0	0	0	0	71.1514	1	1	48.2044	14.3333
DATA	2036	25	68	0	0	ASCRP3007555	ASCRP3007555	11621	396.7	3.710197e+001	3.836167e+000	55	17	3.561908e+000	0	0	0	0	0	0	38.0535	1	1	46.1809	16.4828
DATA	2037	25	69	0	0	ASCRP3004294	ASCRP3004294	11646.2	396.816	1.602180e+002	1.605144e+001	181	16	2.639495e+000	0	0	0	0	0	0	164.317	1	1	48.8603	16.3214
DATA	2038	25	70	0	0	ASCRP3006127	ASCRP3006127	11671.5	396.882	3.730049e+002	3.731324e+001	403	17	5.314618e+000	0	0	0	0	0	0	382.51	1	1	49.8279	17.3871
DATA	2039	25	71	0	0	A_23_P213255	NM_020159	11696.9	396.5	4.239273e+001	4.350004e+000	65	16	2.317588e+000	0	0	0	0	0	0	43.4689	1	1	56.9804	16.3939
DATA	2040	25	72	0	0	ASCRP3007115	ASCRP3007115	11722.4	396.573	4.446624e+001	4.552347e+000	66	15	2.561250e+000	0	0	0	0	0	0	45.588	1	1	57.5363	15
DATA	2041	25	73	0	0	ASCRP3004025	ASCRP3004025	11747.7	396.701	2.224425e+002	2.226564e+001	242	17	5.085024e+000	0	0	0	0	0	0	228.014	1	1	52.3208	17.2667
DATA	2042	25	74	0	0	ASCRP3003527	ASCRP3003527	11773.1	396.613	3.295088e+002	3.296533e+001	362.5	18	5.144018e+000	0	0	0	0	0	0	337.702	1	1	50.1463	17.4333
DATA	2043	25	75	0	0	ASCRP3006259	ASCRP3006259	11798.4	396.608	1.158216e+002	1.162321e+001	137	16.5	3.243838e+000	0	0	0	0	0	0	118.679	1	1	49.1849	15.8214
DATA	2044	25	76	0	0	ASCRP3012197	ASCRP3012197	11823.8	396.348	2.860631e+001	3.022575e+000	49	17	4.301045e+000	0	0	0	0	0	0	29.3071	1	1	46.8651	16.7813
DATA	2045	25	77	0	0	ASCRP3008644	ASCRP3008644	11849.3	396.611	2.217385e+002	2.219533e+001	250	16	4.198168e+000	0	0	0	0	0	0	227.125	1	1	48.2044	16.2308
DATA	2046	25	78	0	0	ASCRP3004074	ASCRP3004074	11874.5	396.597	4.757358e+001	4.856532e+000	68	17.5	4.340242e+000	0	0	0	0	0	0	48.7213	1	1	48.2044	17.4688
DATA	2047	25	79	0	0	ASCRP3008254	ASCRP3008254	11900.2	396.324	8.288410e+001	8.345743e+000	104	18	4.936842e+000	0	0	0	0	0	0	84.8726	1	1	46.1809	17.8
DATA	2048	25	80	0	0	ASCRP3001896	ASCRP3001896	11925.4	396.479	7.184873e+002	7.185537e+001	723	16	4.841867e+000	0	0	0	0	0	0	735.636	1	1	48.2044	16.2667
DATA	2049	25	81	0	0	ASCRP3012803	ASCRP3012803	11951.1	396.197	4.581731e+001	4.684687e+000	67	17	2.940266e+000	0	0	0	0	0	0	46.9081	1	1	44.7812	16.6129
DATA	2050	25	82	0	0	A_23_P213255	NM_020159	11976.2	396.088	4.040781e+001	4.157160e+000	63	15	4.223162e+000	0	0	0	0	0	0	41.369	1	1	46.5243	15.4545
DATA	2051	26	1	0	0	ASCRP3008859	ASCRP3008859	9931.66	405.729	3.032609e+001	3.210759e+000	47	15	3.978970e+000	0	0	0	0	0	0	28.7551	1	1	47.5395	15.1731
DATA	2052	26	2	0	0	ASCRP3006853	ASCRP3006853	9957.19	406.075	2.206905e+001	2.446587e+000	39	15.5	5.166825e+000	0	0	0	0	0	0	20.8966	1	1	46.1809	14.9706
DATA	2053	26	3	0	0	ASCRP3005823	ASCRP3005823	9982.49	405.87	2.248252e+002	2.250736e+001	232	15	3.674041e+000	0	0	0	0	0	0	212.642	1	1	47.2035	15.037
DATA	2054	26	4	0	0	ASCRP3011860	ASCRP3011860	10007.4	406	8.894595e+000	1.382319e+000	27	16	4.404783e+000	0	0	0	0	0	0	8.40585	1	1	45.4864	16.9286
DATA	2055	26	5	0	0	A_23_P253524	NM_001813	10033.3	405.716	1.817550e+002	1.820631e+001	189.5	15	4.286976e+000	0	0	0	0	0	0	171.666	1	1	47.5395	15.3667
DATA	2056	26	6	0	0	CUST_16_PI418767722	NM_001536	10058.6	405.573	1.148461e+001	1.562261e+000	29	15	4.540731e+000	0	0	0	0	0	0	10.8437	1	1	57.5363	14.8148
DATA	2057	26	7	0	0	ASCRP3009248	ASCRP3009248	10084.2	405.632	3.987901e+002	3.989308e+001	393	13	3.526447e+000	0	0	0	0	0	0	376.514	1	1	49.5074	13.4412
DATA	2058	26	8	0	0	ASCRP3003622	ASCRP3003622	10109.6	405.573	7.468056e+000	1.295835e+000	27	16.5	6.241608e+000	0	0	0	0	0	0	7.05203	1	1	57.5363	16.9286
DATA	2059	26	9	0	0	ASCRP3005374	ASCRP3005374	10135	405.545	6.622054e+001	6.706133e+000	81	16	5.187910e+000	0	0	0	0	0	0	62.5551	1	1	55.8519	16.4054
DATA	2060	26	10	0	0	ASCRP3002182	ASCRP3002182	10160.5	405.5	6.253355e+002	6.254250e+001	604	14	2.851900e+000	0	0	0	0	0	0	591.064	1	1	50.4627	14.3333
DATA	2061	26	11	0	0	ASCRP3012676	ASCRP3012676	10185.5	405.366	3.045407e+001	3.223689e+000	47	15	2.974984e+000	0	0	0	0	0	0	28.8065	1	1	47.8731	15.4643
DATA	2062	26	12	0	0	CUST_17_PI418767722	NM_003753	10211.3	405.556	7.129727e+001	7.207532e+000	88	14.5	3.755303e+000	0	0	0	0	0	0	67.505	1	1	48.5334	15.0333
DATA	2063	26	13	0	0	ASCRP3002628	ASCRP3002628	10236.3	405.333	1.234638e+001	1.624023e+000	31	16.5	4.444891e+000	0	0	0	0	0	0	11.7022	1	1	46.8651	16.2813
DATA	2064	26	14	1028	1	(+)E1A_r60_a20	E1A_r60_a20	10262.1	405.5	4.832129e+001	4.945679e+000	66.5	14	3.628749e+000	0	0	0	0	0	0	45.8588	1	1	56.9804	14.9333
DATA	2065	26	15	0	0	A_23_P41948	NM_017785	10287.3	405.42	1.578877e+002	1.582380e+001	167	14	3.429286e+000	0	0	0	0	0	0	150.047	1	1	46.8651	14
DATA	2066	26	16	0	0	ASCRP3010429	ASCRP3010429	10312.5	405.634	3.625380e+001	3.774555e+000	54.5	16	4.996672e+000	0	0	0	0	0	0	34.5057	1	1	47.8731	15.4688
DATA	2067	26	17	0	0	ASCRP3006708	ASCRP3006708	10338.1	405.379	1.693017e+003	1.693050e+002	1635.5	15	4.000237e+000	0	0	0	0	0	0	1614.01	1	1	45.4864	15.5758
DATA	2068	26	18	0	0	ASCRP3003663	ASCRP3003663	10363.5	405.5	2.477009e+001	2.689247e+000	44	17	3.837100e+000	0	0	0	0	0	0	23.6553	1	1	57.5363	16.84
DATA	2069	26	19	0	0	ASCRP3004510	ASCRP3004510	10388.2	405.071	2.769858e+001	2.960531e+000	47	15	4.279127e+000	0	0	0	0	0	0	26.4985	1	1	42.2201	15.5714
DATA	2070	26	20	0	0	ASCRP3005426	ASCRP3005426	10414.3	405.429	6.180439e+001	6.267866e+000	78.5	16	4.512110e+000	0	0	0	0	0	0	59.2437	1	1	47.2035	15.6774
DATA	2071	26	21	0	0	ASCRP3009225	ASCRP3009225	10439.5	405.493	2.288482e+002	2.290849e+001	245	17	5.419871e+000	0	0	0	0	0	0	219.798	1	1	49.1849	17
DATA	2072	26	22	0	0	ASCRP3005218	ASCRP3005218	10465.4	404.609	6.657212e+001	6.737807e+000	78	17.5	4.729398e+000	0	0	0	0	0	0	64.0719	1	1	39.0882	17.2353
DATA	2073	26	23	0	0	ASCRP3005193	ASCRP3005193	10490.7	405.239	7.685308e+002	7.686007e+001	756	17.5	5.130593e+000	0	0	0	0	0	0	741.234	1	1	47.2035	16.7667
DATA	2074	26	24	0	0	ASCRP3003567	ASCRP3003567	10515.9	405.232	7.789713e+002	7.790400e+001	759	17	4.235492e+000	0	0	0	0	0	0	752.909	1	1	46.5243	16.2424
DATA	2075	26	25	0	0	ASCRP3013532	ASCRP3013532	10541.2	405.167	6.452932e+001	6.534992e+000	81	16	4.438752e+000	0	0	0	0	0	0	62.5059	1	1	47.5395	15.6571
DATA	2076	26	26	0	0	ASCRP3011928	ASCRP3011928	10566.6	405.329	1.029410e+002	1.034551e+001	118	16	4.364761e+000	0	0	0	0	0	0	99.9347	1	1	47.8731	16.6364
DATA	2077	26	27	0	0	ASCRP3004218	ASCRP3004218	10592.2	405.208	5.130284e+001	5.232219e+000	69.5	16	4.342138e+000	0	0	0	0	0	0	49.9168	1	1	47.5395	16.3333
DATA	2078	26	28	0	0	ASCRP3002257	ASCRP3002257	10617.3	405.184	1.377244e+002	1.381057e+001	154	18	4.767899e+000	0	0	0	0	0	0	134.302	1	1	49.5074	17.0938
DATA	2079	26	29	0	0	ASCRP3009650	ASCRP3009650	10642.9	405.211	9.339790e+001	9.395666e+000	108	16	4.213300e+000	0	0	0	0	0	0	91.2838	1	1	47.2035	15.4242
DATA	2080	26	30	0	0	ASCRP3012307	ASCRP3012307	10668.2	405.029	2.616294e+002	2.618285e+001	275.5	14	4.074459e+000	0	0	0	0	0	0	256.283	1	1	46.1809	15.7317
DATA	2081	26	31	0	0	ASCRP3003778	ASCRP3003778	10693.9	405.1	4.431311e+001	4.546863e+000	63	16	3.037401e+000	0	0	0	0	0	0	43.506	1	1	46.8651	15.25
DATA	2082	26	32	0	0	ASCRP3007902	ASCRP3007902	10719.3	405.136	5.005214e+001	5.107347e+000	70	16	3.978977e+000	0	0	0	0	0	0	49.2503	1	1	45.835	16.0323
DATA	2083	26	33	0	0	ASCRP3013052	ASCRP3013052	10744.2	405.3	3.066795e+001	3.230108e+000	50	16.5	4.848927e+000	0	0	0	0	0	0	30.242	1	1	46.8651	15.6875
DATA	2084	26	34	0	0	ASCRP3006892	ASCRP3006892	10769.9	405.082	1.977535e+002	1.980122e+001	214.5	17	4.209777e+000	0	0	0	0	0	0	195.438	1	1	51.0895	16
DATA	2085	26	35	0	0	A_23_P250196	NM_178812	10795.2	404.912	2.995353e+001	3.160950e+000	49	17	4.273299e+000	0	0	0	0	0	0	29.6662	1	1	46.5243	16.2414
DATA	2086	26	36	0	0	ASCRP3008804	ASCRP3008804	10820.7	405	1.563564e+002	1.566807e+001	170	14.5	5.656854e+000	0	0	0	0	0	0	155.185	1	1	49.1849	15
DATA	2087	26	37	0	0	ASCRP3013175	ASCRP3013175	10846	404.912	4.882338e+002	4.883374e+001	500	14	4.928112e+000	0	0	0	0	0	0	485.577	1	1	46.8651	14.8125
DATA	2088	26	38	0	0	ASCRP3011650	ASCRP3011650	10871.5	404.908	6.616228e+001	6.691887e+000	84	15	5.479519e+000	0	0	0	0	0	0	65.9358	1	1	44.7812	14.8929
DATA	2089	26	39	0	0	ASCRP3006213	ASCRP3006213	10897	405	6.276502e+001	6.355894e+000	75	16	4.387176e+000	0	0	0	0	0	0	62.6737	1	1	54.9904	16.7742
DATA	2090	26	40	0	0	ASCRP3010774	ASCRP3010774	10922.3	405	4.370434e+001	4.483280e+000	64	17	5.201241e+000	0	0	0	0	0	0	43.7239	1	1	46.1809	17.3571
DATA	2091	26	41	0	0	ASCRP3008756	ASCRP3008756	10947.4	405.125	4.319494e+001	4.433226e+000	64	17	3.700000e+000	0	0	0	0	0	0	43.2933	1	1	48.5334	17.24
DATA	2092	26	42	66	-1	(-)3xSLv1	NegativeControl	10973.4	404.931	1.012373e+000	9.958969e-001	19	16	3.858258e+000	0	0	0	0	0	0	-1.3406	0	0	53.8203	15.6154
DATA	2093	26	43	0	0	ASCRP3013511	ASCRP3013511	10998.6	404.96	4.173969e+001	4.290739e+000	59	13	4.573552e+000	0	0	0	0	0	0	41.9833	1	1	49.1849	14.0741
DATA	2094	26	44	0	0	ASCRP3010393	ASCRP3010393	11023.9	404.907	7.481568e+001	7.547120e+000	94	16	4.374080e+000	0	0	0	0	0	0	75.3768	1	1	46.8651	16.1515
DATA	2095	26	45	0	0	ASCRP3001609	ASCRP3001609	11049.4	405.014	3.241458e+002	3.242973e+001	351	15	4.885754e+000	0	0	0	0	0	0	327.094	1	1	48.5334	15.2
DATA	2096	26	46	0	0	ASCRP3000857	ASCRP3000857	11074.8	404.889	1.457576e+002	1.460931e+001	170.5	15	5.663889e+000	0	0	0	0	0	0	147.306	1	1	46.8651	15.7188
DATA	2097	26	47	0	0	ASCRP3008957	ASCRP3008957	11100.2	405.068	2.142622e+001	2.359476e+000	42	15	5.055643e+000	0	0	0	0	0	0	21.6847	1	1	48.5334	15.8214
DATA	2098	26	48	0	0	ASCRP3002253	ASCRP3002253	11125.6	404.808	1.450707e+002	1.454059e+001	169	16	4.199754e+000	0	0	0	0	0	0	147.022	1	1	48.2044	15.931
DATA	2099	26	49	0	0	ASCRP3003322	ASCRP3003322	11150.8	405	4.738967e+001	4.840351e+000	66	14	4.385107e+000	0	0	0	0	0	0	48.0875	1	1	46.8651	15.3333
DATA	2100	26	50	0	0	ASCRP3001415	ASCRP3001415	11176.3	404.486	2.815887e+002	2.817607e+001	301.5	15.5	4.050451e+000	0	0	0	0	0	0	286.087	1	1	48.5334	15.3846
DATA	2101	26	51	0	0	ASCRP3005423	ASCRP3005423	11202	404.338	3.642417e+001	3.772770e+000	58	16.5	4.244997e+000	0	0	0	0	0	0	37.0484	1	1	45.4864	16.5
DATA	2102	26	52	0	0	A_23_P154235	NM_004688	11227.1	404.529	4.788828e+001	4.888506e+000	71	15	4.625781e+000	0	0	0	0	0	0	48.7584	1	1	47.8731	15.7419
DATA	2103	26	53	0	0	ASCRP3012964	ASCRP3012964	11252.3	404.622	8.581827e+001	8.637740e+000	104	15.5	3.726420e+000	0	0	0	0	0	0	87.4605	1	1	48.5334	16.1
DATA	2104	26	54	0	0	ASCRP3001584	ASCRP3001584	11277.6	404.466	5.427719e+003	5.427728e+002	5404.5	15.5	3.908221e+000	0	0	0	0	0	0	5536.49	1	1	49.1849	15.625
DATA	2105	26	55	0	0	Negative030	Negative030	11303.4	404.573	5.457920e+000	1.121352e+000	25	16	5.148161e+000	0	0	0	0	0	0	5.57179	1	1	57.5363	16.2647
DATA	2106	26	56	0	0	CUST_2_PI418767722	NM_002455	11328.6	404.608	5.013402e+002	5.014357e+001	525	16	3.370036e+000	0	0	0	0	0	0	512.165	1	1	49.1849	14.5714
DATA	2107	26	57	0	0	ASCRP3010457	ASCRP3010457	11353.8	404.535	1.003329e+003	1.003376e+002	1038	15	4.937037e+000	0	0	0	0	0	0	1025.66	1	1	47.5395	16.1786
DATA	2108	26	58	0	0	ASCRP3005618	ASCRP3005618	11379.4	404.58	5.097208e+001	5.190123e+000	71.5	15	3.080127e+000	0	0	0	0	0	0	52.1362	1	1	47.5395	15.1111
DATA	2109	26	59	0	0	Negative008	Negative008	11405	404.457	1.179214e+002	1.183256e+001	137	15	4.866493e+000	0	0	0	0	0	0	120.676	1	1	47.8731	14.8
DATA	2110	26	60	0	0	ASCRP3009114	ASCRP3009114	11430.1	404.466	3.237663e+002	3.239136e+001	348	14	4.715955e+000	0	0	0	0	0	0	331.468	1	1	48.5334	14.6333
DATA	2111	26	61	0	0	ASCRP3006516	ASCRP3006516	11455.2	404.263	3.130201e+001	3.278952e+000	51	14.5	6.498320e+000	0	0	0	0	0	0	32.0584	1	1	49.1849	16.1176
DATA	2112	26	62	0	0	ASCRP3006690	ASCRP3006690	11480.9	404.486	1.257461e+002	1.261244e+001	148	16	4.562890e+000	0	0	0	0	0	0	128.821	1	1	47.8731	16.7059
DATA	2113	26	63	0	0	A_23_P11685	NM_024420	11506.5	404.371	1.966724e+001	2.195538e+000	39.5	15	4.185217e+000	0	0	0	0	0	0	20.1529	1	1	47.5395	14.6176
DATA	2114	26	64	0	0	ASCRP3004620	ASCRP3004620	11531.9	404.268	1.934840e+003	1.934865e+002	1937	13	2.915212e+000	0	0	0	0	0	0	1982.97	1	1	47.5395	13.5385
DATA	2115	26	65	0	0	ASCRP3001831	ASCRP3001831	11557.2	404.356	1.233128e+003	1.233167e+002	1258	15	4.651107e+000	0	0	0	0	0	0	1263.93	1	1	48.5334	15.0588
DATA	2116	26	66	0	0	ASCRP3003194	ASCRP3003194	11582.4	404.347	4.921111e+001	5.016878e+000	71	14	4.465455e+000	0	0	0	0	0	0	50.4435	1	1	48.8603	13.6176
DATA	2117	26	67	0	0	ASCRP3005309	ASCRP3005309	11608	404.455	6.950549e+001	7.018679e+000	91	15	5.511333e+000	0	0	0	0	0	0	71.2465	1	1	55.8519	15.4857
DATA	2118	26	68	0	0	ASCRP3002978	ASCRP3002978	11633.4	404.427	1.224207e+002	1.228088e+001	144	17	4.162648e+000	0	0	0	0	0	0	125.484	1	1	57.5363	17.4074
DATA	2119	26	69	0	0	ASCRP3009823	ASCRP3009823	11658.6	404.343	1.133805e+001	1.495797e+000	32	16	5.548085e+000	0	0	0	0	0	0	11.621	1	1	47.5395	17.1563
DATA	2120	26	70	0	0	ASCRP3004606	ASCRP3004606	11683.9	404.083	6.351547e+002	6.352296e+001	674	16	3.597137e+000	0	0	0	0	0	0	650.954	1	1	46.8651	16.7576
DATA	2121	26	71	1028	1	(+)E1A_r60_a22	E1A_r60_a22	11709.6	404.427	2.006086e+001	2.230856e+000	40	16	2.442441e+000	0	0	0	0	0	0	20.5567	1	1	57.5363	16.4138
DATA	2122	26	72	0	0	ASCRP3009446	ASCRP3009446	11734.9	404.067	3.158716e+002	3.160224e+001	343	15	3.719174e+000	0	0	0	0	0	0	323.64	1	1	46.8651	14.9677
DATA	2123	26	73	0	0	ASCRP3003550	ASCRP3003550	11760.3	404.095	3.176657e+002	3.178156e+001	342.5	18	5.223101e+000	0	0	0	0	0	0	325.424	1	1	48.8603	18.069
DATA	2124	26	74	0	0	AS_circRNA_control201	AS_circRNA_control201	11785.6	403.987	3.058046e+002	3.059604e+001	331	17	3.574678e+000	0	0	0	0	0	0	313.222	1	1	49.8279	16.2759
DATA	2125	26	75	0	0	ASCRP3006461	ASCRP3006461	11810.8	404	4.024733e+001	4.141497e+000	63	17	2.966887e+000	0	0	0	0	0	0	41.2164	1	1	47.2035	16.6875
DATA	2126	26	76	0	0	ASCRP3001689	ASCRP3001689	11836.4	404.134	5.729764e+001	5.812406e+000	78	16	4.166190e+000	0	0	0	0	0	0	58.6668	1	1	46.1809	16
DATA	2127	26	77	0	0	ASCRP3007361	ASCRP3007361	11861.8	404	5.594546e+002	5.595398e+001	589	17	3.788107e+000	0	0	0	0	0	0	572.74	1	1	46.8651	17.2759
DATA	2128	26	78	0	0	ASCRP3002404	ASCRP3002404	11887.3	403.955	1.274398e+002	1.278137e+001	148	18.5	5.307312e+000	0	0	0	0	0	0	130.449	1	1	45.4864	17.8824
DATA	2129	26	79	0	0	ASCRP3009560	ASCRP3009560	11912.6	403.87	1.454229e+002	1.457507e+001	165	16	4.893036e+000	0	0	0	0	0	0	148.842	1	1	46.8651	16.6429
DATA	2130	26	80	0	0	ASCRP3003804	ASCRP3003804	11938	403.954	6.771959e+001	6.842087e+000	89	17	3.633874e+000	0	0	0	0	0	0	69.3066	1	1	46.8651	17.0286
DATA	2131	26	81	0	0	ASCRP3009023	ASCRP3009023	11963.7	403.78	3.563254e+001	3.694798e+000	54	17	4.933537e+000	0	0	0	0	0	0	36.4671	1	1	39.8942	17.1613
DATA	2132	26	82	0	0	ASCRP3009660	ASCRP3009660	11988.7	403.865	1.721993e+002	1.724763e+001	193.5	16	4.457303e+000	0	0	0	0	0	0	176.237	1	1	48.5334	15.7514
DATA	2133	27	1	0	0	ASCRP3008225	ASCRP3008225	9919.18	413.149	3.445421e+001	3.602791e+000	50	15	4.438541e+000	0	0	0	0	0	0	32.7146	1	1	46.1809	15.0476
DATA	2134	27	2	0	0	ASCRP3004162	ASCRP3004162	9944.88	412.737	3.345651e+001	3.508013e+000	50	15	4.803327e+000	0	0	0	0	0	0	31.7158	1	1	42.5954	14.3171
DATA	2135	27	3	0	0	ASCRP3005775	ASCRP3005775	9969.93	412.986	1.873395e+002	1.876370e+001	195.5	16	3.306731e+000	0	0	0	0	0	0	177.374	1	1	46.8651	15.6296
DATA	2136	27	4	0	0	ASCRP3012944	ASCRP3012944	9995.38	413	1.887764e+002	1.890722e+001	188.5	15.5	4.705620e+000	0	0	0	0	0	0	178.56	1	1	48.5334	15.9286
DATA	2137	27	5	0	0	ASCRP3009094	ASCRP3009094	10020.7	413.132	1.025714e+002	1.031155e+001	114	16	4.168560e+000	0	0	0	0	0	0	96.9532	1	1	45.835	15.5758
DATA	2138	27	6	0	0	ASCRP3002892	ASCRP3002892	10046.1	412.913	4.259294e+003	4.259307e+002	4040.5	15	4.659256e+000	0	0	0	0	0	0	4024.16	1	1	46.8651	14.9688
DATA	2139	27	7	0	0	ASCRP3002700	ASCRP3002700	10071.7	413	3.822741e+001	3.966617e+000	53.5	14	4.413521e+000	0	0	0	0	0	0	36.1103	1	1	48.5334	14.6667
DATA	2140	27	8	0	0	ASCRP3012520	ASCRP3012520	10097	413	1.219800e+003	1.219846e+002	1152	12.5	3.462171e+000	0	0	0	0	0	0	1152.29	1	1	46.8651	13.2059
DATA	2141	27	9	0	0	ASCRP3002479	ASCRP3002479	10122.2	413.118	4.916334e+002	4.917472e+001	483.5	16.5	5.685222e+000	0	0	0	0	0	0	464.546	1	1	46.5243	17.2647
DATA	2142	27	10	0	0	ASCRP3007864	ASCRP3007864	10147.8	413.026	5.120419e+003	5.120430e+002	4841	14	4.095106e+000	0	0	0	0	0	0	4840.54	1	1	49.1849	14.6452
DATA	2143	27	11	0	0	ASCRP3006738	ASCRP3006738	10173.1	412.946	1.355447e+002	1.359563e+001	141	14	2.524952e+000	0	0	0	0	0	0	128.219	1	1	46.8651	14.1538
DATA	2144	27	12	0	0	ASCRP3006801	ASCRP3006801	10198.6	413.016	7.990543e+001	8.060052e+000	93	15	3.848701e+000	0	0	0	0	0	0	75.6505	1	1	43.7019	15
DATA	2145	27	13	0	0	ASCRP3010056	ASCRP3010056	10224	413	1.018175e+002	1.023628e+001	112	15	4.107884e+000	0	0	0	0	0	0	96.4925	1	1	46.8651	15.4333
DATA	2146	27	14	0	0	ASCRP3010307	ASCRP3010307	10249.4	412.746	1.564265e+001	1.886210e+000	34.5	14	4.493050e+000	0	0	0	0	0	0	14.8416	1	1	44.0646	15
DATA	2147	27	15	0	0	ASCRP3009657	ASCRP3009657	10274.5	413.029	4.641571e+001	4.759429e+000	64.5	14	3.481739e+000	0	0	0	0	0	0	44.0958	1	1	47.8731	14.2593
DATA	2149	27	17	0	0	ASCRP3003140	ASCRP3003140	10325.7	413.041	3.032661e+002	3.034476e+001	311.5	15	4.771712e+000	0	0	0	0	0	0	288.977	1	1	48.5334	15.6667
DATA	2150	27	18	0	0	ASCRP3000036	ASCRP3000036	10350.9	412.5	8.145341e+001	8.212451e+000	98.5	15	3.240663e+000	0	0	0	0	0	0	77.7417	1	1	56.9804	15.2424
DATA	2151	27	19	0	0	ASCRP3013479	ASCRP3013479	10376.1	412.985	1.925704e+001	2.191398e+000	37	16	3.872029e+000	0	0	0	0	0	0	18.4121	1	1	46.8651	16.2759
DATA	2152	27	20	0	0	ASCRP3001475	ASCRP3001475	10401.8	412.824	7.281936e+001	7.356387e+000	89.5	15	3.323183e+000	0	0	0	0	0	0	69.7537	1	1	48.2044	14.8919
DATA	2153	27	21	0	0	ASCRP3006515	ASCRP3006515	10427.1	412.653	2.887351e+002	2.889230e+001	298	15.5	5.506631e+000	0	0	0	0	0	0	277.109	1	1	48.5334	15.7667
DATA	2154	27	22	0	0	ASCRP3003943	ASCRP3003943	10452.5	412.5	1.629085e+003	1.629118e+002	1613.5	17.5	4.691509e+000	0	0	0	0	0	0	1566.61	1	1	49.1849	17.2
DATA	2155	27	23	0	1	ETG05_36762	ETG05_36762	10477.9	412.5	5.889275e+001	5.980006e+000	79	18	4.440473e+000	0	0	0	0	0	0	56.7506	1	1	56.9804	17.303
DATA	2156	27	24	0	0	Negative046	Negative046	10503.4	412.427	2.107522e+001	2.348196e+000	39	17	4.738994e+000	0	0	0	0	0	0	20.3516	1	1	57.5363	16.5161
DATA	2157	27	25	0	0	ASCRP3001333	ASCRP3001333	10528.7	412.519	2.848336e+002	2.850209e+001	290	15	4.940519e+000	0	0	0	0	0	0	275.642	1	1	49.8279	15.8611
DATA	2158	27	26	0	0	ASCRP3012777	ASCRP3012777	10554.2	412.562	2.900411e+001	3.078233e+000	47	16	3.470933e+000	0	0	0	0	0	0	28.1297	1	1	48.8603	15.7813
DATA	2159	27	27	0	0	ASCRP3012689	ASCRP3012689	10579.3	412.389	6.331087e+001	6.414140e+000	80	16	4.220534e+000	0	0	0	0	0	0	61.5357	1	1	48.2044	16.2903
DATA	2160	27	28	0	0	ASCRP3012258	ASCRP3012258	10604.9	412.5	1.427887e+002	1.431572e+001	158.5	17	4.288584e+000	0	0	0	0	0	0	139.096	1	1	56.9804	16.4333
DATA	2161	27	29	0	0	ASCRP3001061	ASCRP3001061	10630.4	412.427	1.550495e+001	1.858261e+000	33.5	16.5	4.280939e+000	0	0	0	0	0	0	15.1378	1	1	57.5363	15.8667
DATA	2162	27	30	0	0	ASCRP3001564	ASCRP3001564	10655.6	412.427	3.881971e+001	4.014246e+000	56.5	14	4.639475e+000	0	0	0	0	0	0	37.9843	1	1	57.5363	15.4839
DATA	2163	27	31	0	0	ASCRP3001838	ASCRP3001838	10681.1	412.389	7.361440e+001	7.431731e+000	94	16	4.974187e+000	0	0	0	0	0	0	72.191	1	1	48.2044	16.4737
DATA	2164	27	32	0	0	ASCRP3006764	ASCRP3006764	10706.7	412.247	3.884963e+001	4.015984e+000	58	16	3.828057e+000	0	0	0	0	0	0	38.1836	1	1	48.2044	15.6333
DATA	2165	27	33	0	0	ASCRP3006710	ASCRP3006710	10731.9	412.309	8.951906e+001	9.009290e+000	107	17	5.338841e+000	0	0	0	0	0	0	88.1761	1	1	45.835	16.3548
DATA	2166	27	34	0	0	ASCRP3000225	ASCRP3000225	10757.1	412.143	5.565184e+001	5.656636e+000	74	16	4.218862e+000	0	0	0	0	0	0	54.9355	1	1	46.8651	16.0811
DATA	2167	27	35	0	0	ASCRP3011966	ASCRP3011966	10782.8	412.235	2.409159e+001	2.612635e+000	43.5	15.5	3.900041e+000	0	0	0	0	0	0	23.833	1	1	46.1809	15.1071
DATA	2168	27	36	0	0	ASCRP3006692	ASCRP3006692	10808.1	412.211	1.658112e+002	1.661177e+001	181	16	5.033459e+000	0	0	0	0	0	0	164.377	1	1	47.2035	15.5833
DATA	2169	27	37	0	0	ASCRP3006854	ASCRP3006854	10833.8	412.043	1.652762e+001	1.935175e+000	36.5	15	4.313038e+000	0	0	0	0	0	0	16.4189	1	1	46.8651	14.8667
DATA	2170	27	38	0	0	ASCRP3005279	ASCRP3005279	10859	412.203	2.006564e+002	2.009077e+001	214	14	5.036426e+000	0	0	0	0	0	0	199.736	1	1	46.8651	13.9677
DATA	2171	27	39	0	0	ASCRP3006324	ASCRP3006324	10884.2	411.958	2.677081e+001	2.858679e+000	47	15.5	4.806851e+000	0	0	0	0	0	0	26.7003	1	1	46.8651	16.0714
DATA	2172	27	40	0	0	ASCRP3002178	ASCRP3002178	10909.5	412.132	2.601947e+001	2.787759e+000	46	17	4.829346e+000	0	0	0	0	0	0	26.0004	1	1	46.8651	16.5484
DATA	2173	27	41	0	0	ASCRP3004465	ASCRP3004465	10934.9	412.031	4.839480e+003	4.839490e+002	4842	17.5	4.858141e+000	0	0	0	0	0	0	4844.98	1	1	45.835	17.1923
DATA	2174	27	42	0	0	ASCRP3009876	ASCRP3009876	10960.4	412.13	1.627684e+002	1.630735e+001	181.5	16	4.021672e+000	0	0	0	0	0	0	163.247	1	1	46.8651	16.4231
DATA	2175	27	43	0	0	ASCRP3005032	ASCRP3005032	10985.9	412.104	1.620208e+003	1.620239e+002	1659.5	16	4.653592e+000	0	0	0	0	0	0	1627.81	1	1	46.8651	16.5484
DATA	2176	27	44	0	0	Negative024	Negative024	11011.5	412	1.010094e+000	9.938048e-001	20	14	3.162278e+000	0	0	0	0	0	0	0.173202	0	0	54.1152	14
DATA	2177	27	45	0	0	ASCRP3000566	ASCRP3000566	11036.7	412.246	3.447271e+002	3.448698e+001	374	15.5	4.910814e+000	0	0	0	0	0	0	347.475	1	1	45.1352	16.2333
DATA	2178	27	46	0	0	ASCRP3004385	ASCRP3004385	11062	412.086	1.121634e+002	1.126000e+001	133.5	13.5	3.079222e+000	0	0	0	0	0	0	113.23	1	1	46.8651	13.9667
DATA	2179	27	47	0	0	ASCRP3010511	ASCRP3010511	11087.5	412.059	1.943179e+001	2.180442e+000	38	17	5.883026e+000	0	0	0	0	0	0	19.6453	1	1	46.8651	16.12
DATA	2180	27	48	0	0	ASCRP3005345	ASCRP3005345	11112.6	411.931	4.364965e+003	4.364976e+002	4397.5	16	5.295690e+000	0	0	0	0	0	0	4418.96	1	1	53.8203	15.4828
DATA	2181	27	49	0	0	ASCRP3005615	ASCRP3005615	11138.1	412.099	7.223049e+001	7.290105e+000	93	15.5	4.073401e+000	0	0	0	0	0	0	73.2187	1	1	46.8651	16
DATA	2182	27	50	0	0	ASCRP3008296	ASCRP3008296	11163.6	412	2.942649e+002	2.944298e+001	319	14	4.765899e+000	0	0	0	0	0	0	298.66	1	1	49.1849	15.1
DATA	2183	27	51	1028	1	(+)E1A_r60_n9	E1A_r60_n9	11189	411.867	4.398316e+000	1.077965e+000	25	16.5	4.887704e+000	0	0	0	0	0	0	4.46914	1	0	54.4085	16.2
DATA	2184	27	52	0	0	ASCRP3001519	ASCRP3001519	11214.2	412	8.440947e+001	8.498006e+000	109	14	4.089375e+000	0	0	0	0	0	0	85.8587	1	1	46.1809	14.6333
DATA	2185	27	53	0	0	ASCRP3011426	ASCRP3011426	11239.6	411.931	2.147830e+002	2.150074e+001	243.5	15	3.535990e+000	0	0	0	0	0	0	218.687	1	1	53.8203	15.6452
DATA	2186	27	54	0	1	RC5	RC5	11265.4	411.931	9.974791e-001	9.812459e-001	19	13.5	3.682984e+000	0	0	0	0	0	0	-0.898914	0	0	65	14.5667
DATA	2187	27	55	0	0	ASCRP3005138	ASCRP3005138	11290.6	411.968	6.329155e+001	6.404644e+000	86	15	4.890223e+000	0	0	0	0	0	0	64.5539	1	1	44.0646	15.8333
DATA	2188	27	56	0	0	ASCRP3004931	ASCRP3004931	11316	411.545	3.545182e+001	3.678055e+000	54	13	3.630400e+000	0	0	0	0	0	0	36.1872	1	1	55.8519	13.5862
DATA	2189	27	57	0	0	ASCRP3007632	ASCRP3007632	11341.5	411.806	8.846007e+001	8.900020e+000	110	14.5	3.809789e+000	0	0	0	0	0	0	90.3542	1	1	47.8731	14.5833
DATA	2190	27	58	0	0	ASCRP3007930	ASCRP3007930	11366.6	411.863	5.287193e+002	5.288098e+001	559	15	4.128140e+000	0	0	0	0	0	0	540.358	1	1	48.5334	15.8077
DATA	2191	27	59	0	0	ASCRP3007925	ASCRP3007925	11392.2	411.657	3.848258e+001	3.970571e+000	59	15	3.541702e+000	0	0	0	0	0	0	39.3511	1	1	47.2035	14.3929
DATA	2192	27	60	0	0	ASCRP3008048	ASCRP3008048	11417.6	411.846	3.999908e+001	4.117616e+000	56	15	4.540459e+000	0	0	0	0	0	0	40.9199	1	1	45.4864	14.4828
DATA	2193	27	61	0	0	ASCRP3009578	ASCRP3009578	11442.8	412	4.633937e+002	4.634967e+001	490	15	5.792385e+000	0	0	0	0	0	0	474.236	1	1	46.8651	15.8621
DATA	2194	27	62	0	0	ASCRP3001339	ASCRP3001339	11468.4	411.873	8.116087e+002	8.116674e+001	825	15	5.902779e+000	0	0	0	0	0	0	830.873	1	1	47.5395	16.697
DATA	2195	27	63	0	0	ASCRP3001089	ASCRP3001089	11494	411.268	7.335551e+000	1.221348e+000	27	15	4.024139e+000	0	0	0	0	0	0	7.51195	1	1	47.2035	15.027
DATA	2196	27	64	0	0	ASCRP3004705	ASCRP3004705	11519.3	411.5	3.556759e+002	3.558099e+001	380.5	14	4.369996e+000	0	0	0	0	0	0	364.293	1	1	57.5363	13.5926
DATA	2197	27	65	0	0	ASCRP3006823	ASCRP3006823	11544.2	411.971	7.075648e+001	7.142679e+000	94	14	3.621475e+000	0	0	0	0	0	0	72.478	1	1	46.5243	14.3214
DATA	2198	27	66	0	0	ASCRP3004868	ASCRP3004868	11569.9	411.605	1.217476e+002	1.221383e+001	140.5	14	5.065106e+000	0	0	0	0	0	0	124.724	1	1	49.1849	14.9697
DATA	2199	27	67	0	0	ASCRP3004077	ASCRP3004077	11595.7	412.114	1.004987e+001	1.401013e+000	30	13	3.587728e+000	0	0	0	0	0	0	10.2956	1	1	49.1849	12.8889
DATA	2200	27	68	0	0	ASCRP3003278	ASCRP3003278	11620.6	411.427	1.186810e+004	1.186811e+003	11970	16	5.899960e+000	0	0	0	0	0	0	12158.8	1	1	57.5363	17.0714
DATA	2201	27	69	0	0	ASCRP3001864	ASCRP3001864	11646.1	411.526	9.076782e+001	9.129119e+000	110.5	16	3.864515e+000	0	0	0	0	0	0	92.9864	1	1	50.1463	16.6296
DATA	2202	27	70	0	0	ASCRP3008566	ASCRP3008566	11671.5	411.5	1.903276e+004	1.903276e+003	19310	15	4.257054e+000	0	0	0	0	0	0	19496.5	1	1	57.5363	15.7407
DATA	2203	27	71	0	0	ASCRP3003745	ASCRP3003745	11696.8	411.447	8.281572e+001	8.338922e+000	103	16	2.953777e+000	0	0	0	0	0	0	84.8249	1	1	49.8279	16.7188
DATA	2204	27	72	0	0	ASCRP3001784	ASCRP3001784	11722.3	411.373	1.878770e+002	1.881306e+001	209	16	3.522279e+000	0	0	0	0	0	0	192.411	1	1	46.1809	15.1613
DATA	2205	27	73	0	0	ASCRP3008840	ASCRP3008840	11747.7	411.56	4.171634e+001	4.284420e+000	64.5	16	5.507227e+000	0	0	0	0	0	0	42.7164	1	1	49.1849	16.7273
DATA	2206	27	74	0	0	ASCRP3008860	ASCRP3008860	11772.9	411.397	1.971271e+003	1.971296e+002	1953.5	18	4.003385e+000	0	0	0	0	0	0	2018.24	1	1	48.5334	17.2069
DATA	2207	27	75	0	0	ASCRP3001306	ASCRP3001306	11798.4	411.519	8.988405e+001	9.041335e+000	110	16	4.636401e+000	0	0	0	0	0	0	92.0103	1	1	49.8279	16.6061
DATA	2208	27	76	0	1	ETG10_195139	ETG10_195139	11824.1	411.382	1.873374e+002	1.875920e+001	211	17	5.181004e+000	0	0	0	0	0	0	191.741	1	1	49.1849	18.0303
DATA	2209	27	77	0	0	ASCRP3006132	ASCRP3006132	11849.5	411.258	1.347706e+003	1.347742e+002	1399.5	16	4.381162e+000	0	0	0	0	0	0	1379.2	1	1	46.5243	17.1379
DATA	2210	27	78	0	0	A_23_P111995	NM_002318	11874.8	411.099	2.705741e+002	2.707506e+001	298	19	4.454526e+000	0	0	0	0	0	0	276.865	1	1	46.8651	18.303
DATA	2211	27	79	0	0	ASCRP3006552	ASCRP3006552	11900.2	411	5.164080e+002	5.165005e+001	537	15.5	5.044543e+000	0	0	0	0	0	0	528.366	1	1	46.8651	16.3529
DATA	2212	27	80	0	0	ASCRP3008429	ASCRP3008429	11925.7	410.9	3.418989e+002	3.420386e+001	370	16	3.818222e+000	0	0	0	0	0	0	349.795	1	1	47.2035	16.6897
DATA	2213	27	81	0	0	ASCRP3008195	ASCRP3008195	11950.8	411.155	7.421990e+001	7.486077e+000	97	17	4.029249e+000	0	0	0	0	0	0	75.9316	1	1	47.2035	16.8788
DATA	2214	27	82	0	0	ASCRP3000665	ASCRP3000665	11976.6	411.027	4.203729e+002	4.204865e+001	447	14	5.102647e+000	0	0	0	0	0	0	430.085	1	1	48.5334	15.5319
DATA	2215	28	1	0	0	ASCRP3002533	ASCRP3002533	9931.67	420.315	1.576844e+002	1.580359e+001	166	15	4.413415e+000	0	0	0	0	0	0	149.681	1	1	48.2044	14.4151
DATA	2216	28	2	0	0	ASCRP3004117	ASCRP3004117	9957.29	420.217	1.800364e+001	2.086703e+000	36	15	4.488390e+000	0	0	0	0	0	0	17.0651	1	1	46.8651	14.4865
DATA	2217	28	3	0	0	ASCRP3010260	ASCRP3010260	9982.49	420.398	1.494433e+003	1.494470e+002	1420	15	4.412597e+000	0	0	0	0	0	0	1414.96	1	1	51.7088	15.5833
DATA	2218	28	4	0	0	ASCRP3001909	ASCRP3001909	10008	420.25	5.307104e+001	5.411355e+000	69	15	4.966555e+000	0	0	0	0	0	0	50.2053	1	1	47.5395	15
DATA	2219	28	5	0	0	ASCRP3001308	ASCRP3001308	10033.5	420.5	5.350836e+001	5.454368e+000	69	15	2.888483e+000	0	0	0	0	0	0	50.5903	1	1	57.5363	14.52
DATA	2220	28	6	0	0	ASCRP3004023	ASCRP3004023	10058.5	420.276	2.052803e+002	2.055528e+001	211	15	4.652298e+000	0	0	0	0	0	0	194.02	1	1	49.1849	15.5185
DATA	2221	28	7	0	0	ASCRP3004732	ASCRP3004732	10084	420.271	5.897309e+001	5.991487e+000	74	12	2.930886e+000	0	0	0	0	0	0	55.733	1	1	46.5243	12.4865
DATA	2222	28	8	0	0	A_23_P209962	NM_024624	10109.5	420.352	3.148801e+001	3.321790e+000	48	13	5.400427e+000	0	0	0	0	0	0	29.7621	1	1	47.8731	15.7308
DATA	2223	28	9	0	0	ASCRP3004228	ASCRP3004228	10135.1	420.5	9.895448e+001	9.951805e+000	113	15	5.345098e+000	0	0	0	0	0	0	93.5642	1	1	56.9804	15.8485
DATA	2224	28	10	0	0	ASCRP3001279	ASCRP3001279	10160.4	419.806	5.152935e+001	5.260243e+000	68	14	3.040285e+000	0	0	0	0	0	0	48.7469	1	1	46.5243	13.92
DATA	2225	28	11	0	0	ASCRP3005294	ASCRP3005294	10185.5	420.211	3.561804e+001	3.715131e+000	52	15	1.361114e+000	0	0	0	0	0	0	33.7198	1	1	49.8279	15.2
DATA	2226	28	12	0	0	ASCRP3003414	ASCRP3003414	10211.1	420.284	1.382074e+002	1.386097e+001	148.5	15.5	3.674235e+000	0	0	0	0	0	0	130.962	1	1	48.5334	15.5
DATA	2227	28	13	0	0	ASCRP3012549	ASCRP3012549	10236.6	420.299	3.122018e+001	3.295200e+000	49.5	15	3.752142e+000	0	0	0	0	0	0	29.6149	1	1	49.8279	15.9167
DATA	2228	28	14	0	0	ASCRP3009780	ASCRP3009780	10261.9	419.901	8.150137e+001	8.217873e+000	93.5	15	4.637522e+000	0	0	0	0	0	0	77.4027	1	1	46.8651	15.6071
DATA	2229	28	15	0	0	ASCRP3010354	ASCRP3010354	10287.4	420.027	7.278694e+002	7.279454e+001	695	15.5	3.981239e+000	0	0	0	0	0	0	692.207	1	1	48.5334	15.7059
DATA	2230	28	16	0	0	ASCRP3009888	ASCRP3009888	10312.9	420.015	3.079605e+001	3.253675e+000	49	15.5	4.567376e+000	0	0	0	0	0	0	29.3304	1	1	45.835	15.6333
DATA	2231	28	17	0	0	ASCRP3000134	ASCRP3000134	10338	420.111	6.349137e+001	6.435101e+000	80	16	4.527581e+000	0	0	0	0	0	0	60.5649	1	1	46.8651	15.7813
DATA	2232	28	18	0	0	ASCRP3003911	ASCRP3003911	10363.4	420	2.223320e+003	2.223345e+002	2085	15	3.469649e+000	0	0	0	0	0	0	2124.42	1	1	48.5334	15.9615
DATA	2233	28	19	0	0	ASCRP3006879	ASCRP3006879	10388.8	420.029	5.271074e+001	5.373602e+000	70	15	3.433264e+000	0	0	0	0	0	0	50.4558	1	1	46.8651	14.6111
DATA	2234	28	20	0	0	ASCRP3012909	ASCRP3012909	10414.6	420	5.691368e+002	5.692323e+001	560	16	4.062626e+000	0	0	0	0	0	0	545.823	1	1	49.8279	15.8276
DATA	2235	28	21	1028	1	(+)E1A_r60_a22	E1A_r60_a22	10439.6	419.971	2.092131e+001	2.336690e+000	39	16	3.899602e+000	0	0	0	0	0	0	20.1026	1	1	47.5395	15.7241
DATA	2236	28	22	0	0	Negative031	Negative031	10465.5	420	2.848089e+000	1.076942e+000	23	17.5	4.056500e+000	0	0	0	0	0	0	2.74224	1	0	54.1152	16.6316
DATA	2237	28	23	0	0	ASCRP3001503	ASCRP3001503	10490.3	420.1	8.173720e+001	8.239179e+000	96	17	4.879907e+000	0	0	0	0	0	0	78.8578	1	1	47.2035	16.5357
DATA	2238	28	24	0	0	ASCRP3010508	ASCRP3010508	10515.9	419.764	9.789924e+001	9.844411e+000	114	17	4.883674e+000	0	0	0	0	0	0	94.6504	1	1	47.2035	16.2941
DATA	2239	28	25	0	0	ASCRP3001313	ASCRP3001313	10541.3	419.9	1.237915e+002	1.242210e+001	137	16	3.898502e+000	0	0	0	0	0	0	119.94	1	1	47.2035	15.9143
DATA	2240	28	26	0	0	ASCRP3000434	ASCRP3000434	10566.6	419.908	2.251712e+002	2.254066e+001	239	17	4.111105e+000	0	0	0	0	0	0	218.636	1	1	49.1849	16.913
DATA	2241	28	27	0	0	ASCRP3012591	ASCRP3012591	10591.8	419.897	8.366529e+001	8.429406e+000	99	15	4.255567e+000	0	0	0	0	0	0	81.4138	1	1	46.5243	15.7879
DATA	2242	28	28	0	0	ASCRP3005102	ASCRP3005102	10617.3	419.781	4.290252e+003	4.290264e+002	4077	18	4.833432e+000	0	0	0	0	0	0	4184	1	1	48.2044	17.1724
DATA	2243	28	29	0	0	ASCRP3006888	ASCRP3006888	10643	420	7.697176e+003	7.697183e+002	7556	14.5	4.206353e+000	0	0	0	0	0	0	7523.34	1	1	54.9904	15.0588
DATA	2244	28	30	0	0	ASCRP3000426	ASCRP3000426	10668.2	419.806	6.888419e+001	6.963655e+000	86	15	4.889192e+000	0	0	0	0	0	0	67.4759	1	1	47.5395	15.4857
DATA	2245	28	31	0	0	ASCRP3004147	ASCRP3004147	10693.7	419.838	4.302380e+001	4.421320e+000	60	16	3.912214e+000	0	0	0	0	0	0	42.2371	1	1	45.835	15.6552
DATA	2246	28	32	0	0	ASCRP3000784	ASCRP3000784	10719.1	419.985	1.026730e+002	1.031749e+001	119	16.5	5.208305e+000	0	0	0	0	0	0	101.015	1	1	46.8651	16.3333
DATA	2247	28	33	0	0	ASCRP3008955	ASCRP3008955	10744.4	419.792	1.517331e+002	1.520717e+001	170.5	15.5	5.283242e+000	0	0	0	0	0	0	149.606	1	1	49.1849	15.8667
DATA	2248	28	34	0	0	ASCRP3006371	ASCRP3006371	10770	419.867	4.450758e+000	1.105592e+000	24	17	4.119199e+000	0	0	0	0	0	0	4.39778	1	0	54.4085	16.303
DATA	2249	28	35	0	0	ASCRP3007637	ASCRP3007637	10795.1	419.571	4.118403e+001	4.240428e+000	60	15	4.910564e+000	0	0	0	0	0	0	40.7786	1	1	47.5395	15.6364
DATA	2250	28	36	0	0	ASCRP3004775	ASCRP3004775	10820.7	419.395	4.588487e+001	4.697868e+000	66	16	4.751302e+000	0	0	0	0	0	0	45.5277	1	1	49.5074	15.9706
DATA	2251	28	37	0	0	ASCRP3005758	ASCRP3005758	10846.4	419.573	1.687238e+002	1.690234e+001	184	14	4.686616e+000	0	0	0	0	0	0	167.753	1	1	57.5363	14.3667
DATA	2252	28	38	0	0	ASCRP3007567	ASCRP3007567	10871.3	419.87	2.279662e+001	2.490899e+000	44.5	15	3.553098e+000	0	0	0	0	0	0	22.7092	1	1	49.8279	14.4783
DATA	2253	28	39	0	0	ASCRP3012071	ASCRP3012071	10896.7	419.378	1.394174e+002	1.397770e+001	161.5	16	4.420596e+000	0	0	0	0	0	0	139.151	1	1	48.5334	15.6667
DATA	2254	28	40	0	0	ASCRP3003739	ASCRP3003739	10922.4	419.58	3.580255e+001	3.717295e+000	57	17	5.070084e+000	0	0	0	0	0	0	35.8016	1	1	47.5395	15.8667
DATA	2255	28	41	0	0	ASCRP3007949	ASCRP3007949	10947.5	419.417	1.440523e+002	1.443978e+001	167	19	4.466276e+000	0	0	0	0	0	0	144.307	1	1	48.2044	18.619
DATA	2256	28	42	0	0	ASCRP3012469	ASCRP3012469	10973	419.338	7.350328e+001	7.417567e+000	92	14.5	3.058406e+000	0	0	0	0	0	0	73.7626	1	1	49.1849	15.0769
DATA	2257	28	43	0	0	ASCRP3006606	ASCRP3006606	10998.6	419.479	2.771370e+002	2.773154e+001	288.5	14	3.263472e+000	0	0	0	0	0	0	278.584	1	1	48.2044	14.3103
DATA	2258	28	44	0	0	ASCRP3007055	ASCRP3007055	11023.9	419.662	1.819452e+001	2.072891e+000	37.5	15	3.915231e+000	0	0	0	0	0	0	18.3189	1	1	48.8603	15.0645
DATA	2259	28	45	0	0	ASCRP3012700	ASCRP3012700	11049.3	419.732	5.425380e+001	5.515269e+000	74	14	4.911721e+000	0	0	0	0	0	0	54.7086	1	1	47.5395	15.5625
DATA	2260	28	46	0	0	ASCRP3008812	ASCRP3008812	11074.8	419.361	2.192467e+002	2.194702e+001	239	14	5.381999e+000	0	0	0	0	0	0	221.416	1	1	47.8731	14.8182
DATA	2261	28	47	0	0	ASCRP3002337	ASCRP3002337	11100	419.536	2.134322e+002	2.136611e+001	224.5	20	5.642104e+000	0	0	0	0	0	0	215.84	1	1	51.0895	16.8
DATA	2262	28	48	0	0	ASCRP3000031	ASCRP3000031	11125.4	419.413	5.279530e+002	5.280453e+001	551	16	4.241855e+000	0	0	0	0	0	0	534.618	1	1	49.5074	15.92
DATA	2263	28	49	0	0	ASCRP3003106	ASCRP3003106	11150.8	419.427	3.344456e+002	3.345910e+001	351	14	3.140799e+000	0	0	0	0	0	0	339.089	1	1	52.6241	14.2308
DATA	2264	28	50	0	0	ASCRP3000845	ASCRP3000845	11176.3	419.149	3.628369e+002	3.629707e+001	388	15.5	4.598568e+000	0	0	0	0	0	0	368.313	1	1	48.8603	14.5357
DATA	2265	28	51	0	0	A_23_P70328	NM_018132	11201.7	419.132	6.434242e+001	6.509058e+000	84	15	4.138968e+000	0	0	0	0	0	0	65.3846	1	1	49.1849	15.1481
DATA	2266	28	52	0	0	ASCRP3001758	ASCRP3001758	11227.1	419.307	1.516208e+002	1.519392e+001	175	15	4.319024e+000	0	0	0	0	0	0	154.231	1	1	49.1849	15.4444
DATA	2267	28	53	0	0	Negative020	Negative020	11252.5	419.5	9.984229e-001	9.821743e-001	20	15	4.092214e+000	0	0	0	0	0	0	-0.226998	0	0	57.5363	15.3939
DATA	2268	28	54	0	0	ASCRP3012756	ASCRP3012756	11277.8	419.278	1.761211e+002	1.763942e+001	203	15	3.784572e+000	0	0	0	0	0	0	179.473	1	1	47.5395	14.7667
DATA	2269	28	55	0	0	ASCRP3010743	ASCRP3010743	11303.1	419.26	8.374351e+002	8.374925e+001	834	15	4.477207e+000	0	0	0	0	0	0	854.033	1	1	47.8731	15.1143
DATA	2270	28	56	0	0	ASCRP3013141	ASCRP3013141	11328.6	418.841	6.379306e+001	6.454118e+000	83	13	3.668220e+000	0	0	0	0	0	0	65.1052	1	1	47.2035	14.0741
DATA	2271	28	57	0	0	ASCRP3004550	ASCRP3004550	11354.1	418.803	5.261198e+002	5.262110e+001	546	15	4.365776e+000	0	0	0	0	0	0	537.281	1	1	44.7812	15.68
DATA	2272	28	58	0	0	ASCRP3001572	ASCRP3001572	11379.5	419.113	2.779659e+001	2.946926e+000	47	15	4.069902e+000	0	0	0	0	0	0	28.4013	1	1	47.8731	16.1111
DATA	2273	28	59	0	0	ASCRP3011392	ASCRP3011392	11404.8	419.194	2.399450e+002	2.401443e+001	270	15	5.016966e+000	0	0	0	0	0	0	245.281	1	1	47.5395	14.7931
DATA	2274	28	60	0	0	ASCRP3008103	ASCRP3008103	11430.4	419.069	6.768214e+001	6.838485e+000	87	15	5.281610e+000	0	0	0	0	0	0	69.2168	1	1	53.8203	14.6333
DATA	2275	28	61	0	0	ASCRP3005974	ASCRP3005974	11455.6	419.028	1.269533e+002	1.273291e+001	148	16	5.027238e+000	0	0	0	0	0	0	129.877	1	1	48.2044	15.8387
DATA	2276	28	62	0	0	ASCRP3008477	ASCRP3008477	11481.2	419.121	2.476849e+001	2.662655e+000	46.5	14	4.351760e+000	0	0	0	0	0	0	25.3459	1	1	46.1809	15.3429
DATA	2277	28	63	0	0	A_23_P49878	NM_019013	11506.7	418.904	2.003368e+002	2.005749e+001	223	14	4.430891e+000	0	0	0	0	0	0	205.056	1	1	49.8279	14.0588
DATA	2278	28	64	0	0	ASCRP3012101	ASCRP3012101	11531.8	419	4.115730e+002	4.116889e+001	445	14	3.989116e+000	0	0	0	0	0	0	421.335	1	1	46.1809	14.5
DATA	2279	28	65	0	0	ASCRP3008603	ASCRP3008603	11557.1	419.082	1.588032e+002	1.591033e+001	181	14	5.539602e+000	0	0	0	0	0	0	162.587	1	1	46.8651	15.4828
DATA	2280	28	66	0	0	ASCRP3003885	ASCRP3003885	11582.6	419.085	3.600248e+002	3.601572e+001	387	14	4.324225e+000	0	0	0	0	0	0	368.627	1	1	49.8279	15.0323
DATA	2281	28	67	0	0	ASCRP3002541	ASCRP3002541	11608	419	1.638319e+001	1.907332e+000	36	15	5.714050e+000	0	0	0	0	0	0	16.7751	1	1	54.9904	15.0417
DATA	2282	28	68	0	0	ASCRP3012796	ASCRP3012796	11633.4	419	2.300006e+002	2.302079e+001	249	16	4.365776e+000	0	0	0	0	0	0	235.497	1	1	48.5334	17.5
DATA	2283	28	69	0	0	A_23_P53126	NM_005574	11658.9	419.063	1.653513e+001	1.920438e+000	37	15	4.558577e+000	0	0	0	0	0	0	16.9293	1	1	45.835	15.6296
DATA	2284	28	70	0	0	ASCRP3008625	ASCRP3008625	11684.5	419	5.896064e+001	5.976429e+000	79	16	4.423644e+000	0	0	0	0	0	0	60.3612	1	1	54.1152	17.3529
DATA	2285	28	71	0	0	ASCRP3006821	ASCRP3006821	11709.4	418.986	8.731730e+001	8.786208e+000	109	17	3.795497e+000	0	0	0	0	0	0	89.382	1	1	48.2044	17.3333
DATA	2286	28	72	0	0	ASCRP3004940	ASCRP3004940	11734.9	418.986	1.597445e+002	1.600430e+001	182.5	15	4.329690e+000	0	0	0	0	0	0	163.501	1	1	46.8651	15.3939
DATA	2287	28	73	0	0	ASCRP3001666	ASCRP3001666	11760.4	418.959	2.070373e+003	2.070396e+002	2091.5	16.5	5.563014e+000	0	0	0	0	0	0	2118.78	1	1	49.1849	16.1333
DATA	2288	28	74	0	0	ASCRP3000635	ASCRP3000635	11785.8	418.806	5.209772e+002	5.210688e+001	561	17	3.389274e+000	0	0	0	0	0	0	533.086	1	1	47.5395	16.7778
DATA	2289	28	75	0	0	ASCRP3008114	ASCRP3008114	11811.2	418.877	1.784029e+002	1.786704e+001	200	17	5.162937e+000	0	0	0	0	0	0	182.523	1	1	47.8731	17.5484
DATA	2291	28	77	0	0	ASCRP3003982	ASCRP3003982	11862	418.867	1.829388e+001	2.074244e+000	38	18	4.371864e+000	0	0	0	0	0	0	18.7118	1	1	54.4085	17.9118
DATA	2292	28	78	0	0	ASCRP3000200	ASCRP3000200	11887.2	418.865	1.094206e+001	1.467407e+000	31	18.5	5.201680e+000	0	0	0	0	0	0	11.1911	1	1	48.2044	17.6667
DATA	2293	28	79	0	0	ASCRP3006446	ASCRP3006446	11912.7	418.309	3.074972e+001	3.226686e+000	52	16	3.947813e+000	0	0	0	0	0	0	31.4486	1	1	46.5243	16.0909
DATA	2294	28	80	0	0	ASCRP3007916	ASCRP3007916	11938.1	418.593	9.604905e+002	9.605403e+001	979	17	4.534930e+000	0	0	0	0	0	0	982.29	1	1	52.0157	17.0323
DATA	2295	28	81	0	0	ASCRP3006154	ASCRP3006154	11963.3	418.412	5.189057e+001	5.280373e+000	72.5	16	5.540085e+000	0	0	0	0	0	0	53.0705	1	1	46.8651	17.2188
DATA	2296	28	82	0	0	Negative034	Negative034	11989	418.114	1.199775e+001	1.547671e+000	30.5	16	4.614754e+000	0	0	0	0	0	0	12.2719	1	1	46.8651	15.8047
DATA	2297	29	1	130	1	(+)eQC-39	EQC	9919.42	427.573	5.574205e+000	1.190620e+000	24	15	4.553687e+000	0	0	0	0	0	0	5.29831	1	1	57.5363	14.6702
DATA	2298	29	2	0	0	Negative035	Negative035	9944.08	428.313	1.799794e+001	2.085528e+000	35	15	3.998628e+000	0	0	0	0	0	0	17.0816	1	1	45.1352	15.2439
DATA	2299	29	3	0	0	ASCRP3008990	ASCRP3008990	9970	427.545	1.237926e+002	1.242414e+001	135.5	15	4.126527e+000	0	0	0	0	0	0	117.329	1	1	55.8519	14.4375
DATA	2300	29	4	0	0	ASCRP3008841	ASCRP3008841	9995.18	428.09	8.051411e+001	8.120380e+000	95.5	16	5.334339e+000	0	0	0	0	0	0	76.2375	1	1	46.1809	15.4
DATA	2301	29	5	0	0	ASCRP3012809	ASCRP3012809	10020.7	427.5	8.001469e+001	8.070970e+000	92	15	5.284171e+000	0	0	0	0	0	0	75.7065	1	1	57.5363	15.3235
DATA	2302	29	6	0	0	ASCRP3003775	ASCRP3003775	10046.1	427.931	1.341795e+002	1.345954e+001	145	15	3.254740e+000	0	0	0	0	0	0	126.899	1	1	46.8651	14.52
DATA	2303	29	7	0	0	A_23_P128613	NM_024089	10071.2	428.115	2.888011e+001	3.075565e+000	44	14	4.814550e+000	0	0	0	0	0	0	27.3075	1	1	44.7812	15.0714
DATA	2304	29	8	0	0	ASCRP3010509	ASCRP3010509	10097	427.5	1.631670e+002	1.635094e+001	176.5	13	4.111984e+000	0	0	0	0	0	0	154.278	1	1	48.5334	13.6216
DATA	2305	29	9	1028	1	(+)E1A_r60_3	E1A_r60_3	10122.3	427.662	3.986248e+002	3.987650e+001	398	15	4.216708e+000	0	0	0	0	0	0	376.997	1	1	48.5334	15.3704
DATA	2306	29	10	0	0	A_23_P87879	NM_001781	10147.7	427.5	8.123791e+000	1.333059e+000	28	14	4.550346e+000	0	0	0	0	0	0	7.68626	1	1	57.5363	14.9375
DATA	2307	29	11	0	0	ASCRP3012582	ASCRP3012582	10173.1	427.573	4.971218e+002	4.972340e+001	489	14	4.366930e+000	0	0	0	0	0	0	470.643	1	1	52.9257	14.1515
DATA	2308	29	12	0	0	ASCRP3009022	ASCRP3009022	10198.4	427.74	6.488982e+001	6.574251e+000	80	15	3.000000e+000	0	0	0	0	0	0	61.4832	1	1	49.5074	15.4
DATA	2309	29	13	0	0	ASCRP3004415	ASCRP3004415	10223.8	427.816	2.291503e+002	2.293928e+001	234	16	4.561064e+000	0	0	0	0	0	0	217.33	1	1	48.8603	16.5946
DATA	2310	29	14	0	0	ASCRP3009995	ASCRP3009995	10249.8	427.537	2.607185e+001	2.811873e+000	44.5	14	3.385713e+000	0	0	0	0	0	0	24.7551	1	1	46.5243	14.9655
DATA	2311	29	15	1028	1	(+)E1A_r60_a97	E1A_r60_a97	10274.6	427.427	4.534294e+000	1.145466e+000	24	15.5	4.633670e+000	0	0	0	0	0	0	4.31057	1	0	57.5363	15.7143
DATA	2312	29	16	0	0	ASCRP3011915	ASCRP3011915	10300.1	427.5	4.390439e+002	4.391695e+001	434	15.5	4.172420e+000	0	0	0	0	0	0	417.968	1	1	49.8279	15.5
DATA	2313	29	17	0	0	ASCRP3006958	ASCRP3006958	10325.3	427.753	4.758325e+001	4.872548e+000	63	16.5	5.137925e+000	0	0	0	0	0	0	45.3674	1	1	48.2044	16.2727
DATA	2314	29	18	0	0	ASCRP3000143	ASCRP3000143	10351	427.455	6.696842e+001	6.778215e+000	84	15.5	3.442939e+000	0	0	0	0	0	0	63.9537	1	1	55.8519	15.7813
DATA	2315	29	19	0	0	ASCRP3006458	ASCRP3006458	10376.5	427	2.696023e+001	2.891591e+000	47	15	3.009008e+000	0	0	0	0	0	0	25.7906	1	1	54.1152	14.8519
DATA	2316	29	20	0	0	ASCRP3010312	ASCRP3010312	10401.6	426.933	1.552939e+001	1.870958e+000	35	16	3.325464e+000	0	0	0	0	0	0	14.8822	1	1	43.7019	15.6061
DATA	2317	29	21	0	0	ASCRP3010188	ASCRP3010188	10427.2	427.313	3.143557e+002	3.145281e+001	318	16	4.304794e+000	0	0	0	0	0	0	301.829	1	1	45.4864	16.2813
DATA	2318	29	22	0	0	ASCRP3009760	ASCRP3009760	10452.3	427.327	1.176080e+001	1.569624e+000	31	17	4.737400e+000	0	0	0	0	0	0	11.3139	1	1	41.0736	16.2647
DATA	2319	29	23	0	0	ASCRP3013522	ASCRP3013522	10478.1	427.313	5.150825e+001	5.254252e+000	69	18	4.720252e+000	0	0	0	0	0	0	49.6522	1	1	45.835	16.3243
DATA	2320	29	24	0	0	ASCRP3000442	ASCRP3000442	10503.4	427.167	3.663625e+001	3.807086e+000	55	16	4.211379e+000	0	0	0	0	0	0	35.3886	1	1	46.1809	16.0833
DATA	2321	29	25	0	0	ASCRP3011897	ASCRP3011897	10528.9	427.183	1.413533e+002	1.417303e+001	154	15	4.193432e+000	0	0	0	0	0	0	136.827	1	1	46.8651	15.0571
DATA	2322	29	26	0	0	ASCRP3003347	ASCRP3003347	10554.3	427.222	1.082894e+001	1.495116e+000	30	15	4.261927e+000	0	0	0	0	0	0	10.5046	1	1	47.5395	15.3571
DATA	2323	29	27	0	0	ASCRP3000092	ASCRP3000092	10579.4	427.097	1.174130e+002	1.178627e+001	136	17	3.669626e+000	0	0	0	0	0	0	114.139	1	1	48.2044	16.8846
DATA	2324	29	28	1028	1	(+)E1A_r60_3	E1A_r60_3	10605.1	426.855	3.911670e+002	3.913017e+001	399	15.5	4.367236e+000	0	0	0	0	0	0	381.094	1	1	46.8651	15.9643
DATA	2325	29	29	0	0	ASCRP3008635	ASCRP3008635	10630.6	427.133	6.701929e+001	6.779736e+000	86	16.5	4.783680e+000	0	0	0	0	0	0	65.4363	1	1	48.8603	16.0714
DATA	2326	29	30	0	0	ASCRP3010481	ASCRP3010481	10655.5	427	1.235874e+002	1.240092e+001	139	14.5	4.457146e+000	0	0	0	0	0	0	120.927	1	1	54.1152	15.1154
DATA	2327	29	31	0	0	ASCRP3012555	ASCRP3012555	10681.2	427.11	1.717082e+002	1.720107e+001	189	17	5.778122e+000	0	0	0	0	0	0	168.382	1	1	47.8731	17.3793
DATA	2328	29	32	0	0	ASCRP3002417	ASCRP3002417	10706.5	427.072	3.774424e+001	3.909181e+000	58	16.5	5.464993e+000	0	0	0	0	0	0	37.093	1	1	47.8731	15.8846
DATA	2329	29	33	0	0	ASCRP3011730	ASCRP3011730	10732	427.215	7.714286e+001	7.780821e+000	97	15	5.151163e+000	0	0	0	0	0	0	75.9755	1	1	45.835	15.5
DATA	2330	29	34	0	0	ASCRP3001303	ASCRP3001303	10757.3	426.957	4.420906e+001	4.535529e+000	64.5	15	4.739661e+000	0	0	0	0	0	0	43.6323	1	1	46.1809	14.8148
DATA	2332	29	36	0	0	Negative031	Negative031	10808.1	426.935	4.263475e+000	1.095398e+000	23	16.5	4.625358e+000	0	0	0	0	0	0	4.22535	1	0	54.4085	17
DATA	2333	29	37	0	0	ASCRP3010213	ASCRP3010213	10833.5	427	9.944709e+001	9.995562e+000	118.5	14	5.010703e+000	0	0	0	0	0	0	98.757	1	1	48.5334	14.75
DATA	2334	29	38	0	0	ASCRP3013057	ASCRP3013057	10858.8	427.06	5.556929e+001	5.647080e+000	73	14	4.290231e+000	0	0	0	0	0	0	55.2921	1	1	45.835	13.9643
DATA	2336	29	40	0	0	ASCRP3006001	ASCRP3006001	10910.2	426.615	1.004529e+001	1.418229e+000	29	17	5.457552e+000	0	0	0	0	0	0	10.0338	1	1	40.6843	15.7429
DATA	2337	29	41	0	0	ASCRP3008696	ASCRP3008696	10935.4	427.188	1.112886e+002	1.117364e+001	127	18	5.267024e+000	0	0	0	0	0	0	111.36	1	1	47.2035	17.6923
DATA	2339	29	43	0	0	ASCRP3008575	ASCRP3008575	10985.8	426.747	6.745171e+001	6.818300e+000	83.5	16	3.534773e+000	0	0	0	0	0	0	67.7271	1	1	48.8603	15.8065
DATA	2340	29	44	0	0	ASCRP3001773	ASCRP3001773	11011.1	426.864	1.018268e+002	1.023111e+001	124.5	14	2.291288e+000	0	0	0	0	0	0	102.408	1	1	46.1809	14
DATA	2341	29	45	0	0	ASCRP3008671	ASCRP3008671	11036.6	427.099	1.009267e+002	1.014138e+001	122.5	15	4.131162e+000	0	0	0	0	0	0	101.66	1	1	47.8731	15.069
DATA	2342	29	46	0	0	ASCRP3002918	ASCRP3002918	11062.2	426.836	1.482924e+002	1.486234e+001	172.5	14	4.495690e+000	0	0	0	0	0	0	149.596	1	1	47.5395	15.0294
DATA	2343	29	47	0	0	ASCRP3010824	ASCRP3010824	11087.8	426.959	4.921322e+001	5.019888e+000	72	16	5.617433e+000	0	0	0	0	0	0	49.7164	1	1	48.2044	16
DATA	2344	29	48	0	0	Negative047	Negative047	11112.9	426.406	2.249414e+001	2.457044e+000	40	17	5.275596e+000	0	0	0	0	0	0	22.755	1	1	46.5243	16.2963
DATA	2345	29	49	0	0	ASCRP3006966	ASCRP3006966	11138.3	426.531	5.428406e+001	5.517457e+000	76	16	3.905814e+000	0	0	0	0	0	0	54.9828	1	1	44.7812	14.8462
DATA	2346	29	50	0	0	ASCRP3002666	ASCRP3002666	11163.6	427	2.615048e+002	2.616907e+001	285	14	4.787550e+000	0	0	0	0	0	0	265.177	1	1	48.5334	14.5714
DATA	2347	29	51	0	0	ASCRP3010193	ASCRP3010193	11189	426.634	1.790262e+001	2.043363e+000	39	16	4.857762e+000	0	0	0	0	0	0	18.1746	1	1	47.8731	15.2581
DATA	2348	29	52	0	0	ASCRP3010434	ASCRP3010434	11214.2	426.406	1.972919e+001	2.204696e+000	40	14.5	4.392878e+000	0	0	0	0	0	0	20.0498	1	1	46.8651	15.1563
DATA	2349	29	53	0	0	ASCRP3001057	ASCRP3001057	11239.9	426.5	2.566907e+003	2.566926e+002	2565.5	15	4.111376e+000	0	0	0	0	0	0	2611.13	1	1	44.4243	15.8182
DATA	2350	29	54	0	0	ASCRP3010326	ASCRP3010326	11265.4	426.351	6.366358e+001	6.441677e+000	86	14	4.064786e+000	0	0	0	0	0	0	64.8182	1	1	48.8603	14.6786
DATA	2351	29	55	0	0	CUST_14_PI418767722	NM_004309	11290.6	426.556	2.551038e+002	2.552925e+001	279.5	14	3.300583e+000	0	0	0	0	0	0	259.935	1	1	48.2044	14.4231
DATA	2352	29	56	0	0	Negative059	Negative059	11316.1	426.522	1.971578e+002	1.974015e+001	218	14	4.050729e+000	0	0	0	0	0	0	201.038	1	1	46.5243	14.0571
DATA	2353	29	57	0	0	ASCRP3009938	ASCRP3009938	11341.4	426.427	4.973705e+001	5.069343e+000	68	13	3.024261e+000	0	0	0	0	0	0	50.7494	1	1	57.5363	14.1154
DATA	2354	29	58	0	0	Negative040	Negative040	11366.6	426.427	1.662549e+001	1.929628e+000	34	17	5.891256e+000	0	0	0	1	0	0	16.9736	1	1	65	17.7241
DATA	2355	29	59	0	0	Negative055	Negative055	11392.4	426.427	3.379551e+000	1.035672e+000	23.5	15	4.215115e+000	0	0	0	0	0	0	3.45211	1	0	57.5363	14.2857
DATA	2356	29	60	1028	1	(+)E1A_r60_a104	E1A_r60_a104	11417.7	426.338	8.303970e+000	1.283398e+000	29	16.5	5.097209e+000	0	0	0	0	0	0	8.48603	1	1	49.8279	16.3077
DATA	2357	29	61	0	0	ASCRP3008951	ASCRP3008951	11443	426.55	1.539626e+002	1.542731e+001	172	15.5	3.876397e+000	0	0	0	0	0	0	157.394	1	1	50.4627	15.2857
DATA	2358	29	62	0	0	ASCRP3001902	ASCRP3001902	11468.4	426.484	1.947470e+001	2.179198e+000	40	15	4.845572e+000	0	0	0	0	0	0	19.915	1	1	44.7812	15.7097
DATA	2359	29	63	0	0	ASCRP3006168	ASCRP3006168	11493.8	426.343	1.587163e+002	1.590171e+001	181	14	4.488223e+000	0	0	0	0	0	0	162.347	1	1	45.835	14.4595
DATA	2360	29	64	0	0	Negative055	Negative055	11519.4	426.069	2.258403e+000	1.003177e+000	22	12	4.178516e+000	0	0	0	0	0	0	2.31056	1	0	53.8203	12.72
DATA	2361	29	65	0	0	ASCRP3007333	ASCRP3007333	11544.5	426.333	1.806637e+002	1.809278e+001	202	14	3.522310e+000	0	0	0	0	0	0	184.858	1	1	46.8651	15.36
DATA	2362	29	66	0	0	ASCRP3006962	ASCRP3006962	11569.8	426.246	1.168236e+002	1.172316e+001	140.5	15	4.368645e+000	0	0	0	0	0	0	119.547	1	1	46.8651	15.5333
DATA	2363	29	67	0	0	ASCRP3001780	ASCRP3001780	11595.2	426.185	3.001817e+002	3.003407e+001	318	15	4.538882e+000	0	0	0	0	0	0	307.195	1	1	49.5074	15.5833
DATA	2364	29	68	0	0	ASCRP3007218	ASCRP3007218	11620.6	426.127	1.230688e+002	1.234562e+001	140	16	3.256788e+000	0	0	0	0	0	0	125.945	1	1	47.5395	16.24
DATA	2365	29	69	0	0	ASCRP3002840	ASCRP3002840	11646.1	426.104	1.422424e+002	1.425776e+001	168	16	3.000000e+000	0	0	0	0	0	0	145.562	1	1	46.8651	16.6667
DATA	2366	29	70	0	0	ASCRP3001922	ASCRP3001922	11671.5	426	1.630333e+002	1.633259e+001	178	15	4.577467e+000	0	0	0	0	0	0	166.829	1	1	48.5334	16.1034
DATA	2367	29	71	0	0	ASCRP3006576	ASCRP3006576	11696.9	426.104	1.370707e+002	1.374187e+001	162	16	3.007588e+000	0	0	0	0	0	0	140.249	1	1	46.8651	16.2593
DATA	2368	29	72	0	0	ASCRP3000125	ASCRP3000125	11722.1	425.986	2.184291e+002	2.186477e+001	239	16	4.218495e+000	0	0	0	0	0	0	223.471	1	1	46.8651	16.9355
DATA	2369	29	73	0	0	ASCRP3005897	ASCRP3005897	11747.6	426.069	6.153114e+001	6.230284e+000	82.5	16	6.174871e+000	0	0	0	0	0	0	62.9436	1	1	48.2044	16.9355
DATA	2370	29	74	0	0	ASCRP3011384	ASCRP3011384	11773	426.038	3.497347e+002	3.498713e+001	381	15	5.173132e+000	0	0	0	0	0	0	357.718	1	1	48.8603	15.1935
DATA	2371	29	75	0	0	ASCRP3005906	ASCRP3005906	11798.7	425.812	1.911995e+001	2.147511e+000	40	16.5	5.439421e+000	0	0	0	0	0	0	19.5542	1	1	46.8651	16.4286
DATA	2372	29	76	0	0	ASCRP3006984	ASCRP3006984	11823.6	426.116	3.310037e+001	3.451476e+000	53	20	6.279760e+000	0	0	0	0	0	0	33.8475	1	1	46.5243	18.6538
DATA	2373	29	77	0	0	ASCRP3009358	ASCRP3009358	11849.3	426	3.713885e+002	3.715172e+001	393	19.5	5.077573e+000	0	0	0	0	0	0	379.734	1	1	49.1849	18.6786
DATA	2374	29	78	0	0	ASCRP3009798	ASCRP3009798	11874.9	425.738	1.684383e+002	1.687221e+001	191	19	4.881127e+000	0	0	0	0	0	0	172.212	1	1	45.835	18.0556
DATA	2375	29	79	0	0	ASCRP3007865	ASCRP3007865	11900.1	425.9	6.409395e+001	6.483603e+000	86	18.5	4.704608e+000	0	0	0	0	0	0	65.526	1	1	46.8651	17.0667
DATA	2376	29	80	0	0	ASCRP3010212	ASCRP3010212	11925.6	426.015	1.590564e+002	1.593569e+001	180	16	3.754472e+000	0	0	0	0	0	0	162.607	1	1	47.5395	16.1034
DATA	2377	29	81	0	0	ASCRP3010285	ASCRP3010285	11950.7	425.88	5.486137e+002	5.487009e+001	574.5	16	5.223573e+000	0	0	0	0	0	0	560.885	1	1	48.8603	16.2143
DATA	2378	29	82	0	0	ASCRP3009704	ASCRP3009704	11976.1	425.817	2.319545e+001	2.517306e+000	44	15	5.140746e+000	0	0	0	0	0	0	23.7165	1	1	46.8651	15.9333
DATA	2379	30	1	0	0	ASCRP3005913	ASCRP3005913	9931.91	435.065	1.433562e+004	1.433563e+003	13760	15	3.900103e+000	0	0	0	0	0	0	13622	1	1	54.4085	14.6429
DATA	2380	30	2	0	0	ASCRP3011683	ASCRP3011683	9957.34	434.929	9.303299e+001	9.362805e+000	108	16	4.606878e+000	0	0	0	0	0	0	88.273	1	1	46.8651	15.4211
DATA	2381	30	3	0	0	ASCRP3005048	ASCRP3005048	9982.65	434.88	6.984506e+002	6.985303e+001	681	14.5	3.283131e+000	0	0	0	0	0	0	661.955	1	1	48.8603	14.4
DATA	2382	30	4	0	0	ASCRP3009727	ASCRP3009727	10008	435	7.161088e+001	7.238536e+000	84.5	14	3.250237e+000	0	0	0	0	0	0	67.8107	1	1	46.8651	13.7241
DATA	2383	30	5	0	0	Negative043	Negative043	10033.5	435	1.074163e+000	1.060934e+000	20	14	3.409301e+000	0	0	0	0	0	0	0.898006	0	0	54.1152	13.96
DATA	2384	30	6	0	0	ASCRP3007762	ASCRP3007762	10058.7	435	1.123881e+003	1.123931e+002	1084	15	4.032967e+000	0	0	0	0	0	0	1063.22	1	1	49.1849	14.913
DATA	2385	30	7	0	0	ASCRP3013062	ASCRP3013062	10084.1	434.887	3.324819e+001	3.488847e+000	52	14	3.822094e+000	0	0	0	0	0	0	31.4498	1	1	46.8651	14.2571
DATA	2386	30	8	0	0	ASCRP3002258	ASCRP3002258	10109.7	434.806	1.031181e+002	1.036585e+001	114	14.5	4.122886e+000	0	0	0	0	0	0	97.5505	1	1	47.5395	14.7083
DATA	2387	30	9	0	0	ASCRP3012006	ASCRP3012006	10134.8	434.829	4.310722e+001	4.438358e+000	61	14	4.446489e+000	0	0	0	0	0	0	40.7926	1	1	46.8651	14.5667
DATA	2388	30	10	0	0	ASCRP3010027	ASCRP3010027	10160.5	435	1.089266e+004	1.089267e+003	9995.5	15	5.153352e+000	0	0	0	0	0	0	10313.2	1	1	54.1152	15.4412
DATA	2389	30	11	0	0	ASCRP3011124	ASCRP3011124	10185.9	434.911	1.772949e+001	2.063329e+000	37	14.5	4.459548e+000	0	0	0	0	0	0	16.798	1	1	42.2201	13.5357
DATA	2390	30	12	0	0	ASCRP3011692	ASCRP3011692	10211.1	435	8.769627e+001	8.832803e+000	103	16	4.227505e+000	0	0	0	0	0	0	83.1607	1	1	46.8651	15.5556
DATA	2391	30	13	0	0	ASCRP3003118	ASCRP3003118	10236.4	434.912	1.513823e+001	1.844303e+000	34.5	15	2.917250e+000	0	0	0	0	0	0	14.3699	1	1	42.9674	15.2
DATA	2392	30	14	0	0	ASCRP3012968	ASCRP3012968	10262	434.938	1.963410e+002	1.966228e+001	207	14	3.887812e+000	0	0	0	0	0	0	186.597	1	1	49.5074	14.6786
DATA	2393	30	15	0	0	ASCRP3008210	ASCRP3008210	10287.5	434.971	2.471110e+001	2.685264e+000	41.5	15	4.364327e+000	0	0	0	0	0	0	23.5156	1	1	47.2035	15.7879
DATA	2394	30	16	0	0	ASCRP3009412	ASCRP3009412	10312.9	434.889	1.449033e+002	1.452828e+001	155	15	4.623685e+000	0	0	0	0	0	0	138.091	1	1	45.4864	15.5385
DATA	2395	30	17	0	0	ASCRP3003599	ASCRP3003599	10338.1	434.662	2.635507e+002	2.637589e+001	266.5	16	5.033223e+000	0	0	0	0	0	0	251.544	1	1	46.1809	16
DATA	2396	30	18	0	0	ASCRP3009352	ASCRP3009352	10363.7	434.853	6.235886e+002	6.236763e+001	601.5	16	3.990136e+000	0	0	0	0	0	0	596.172	1	1	45.835	15.7241
DATA	2397	30	19	0	0	ASCRP3008302	ASCRP3008302	10388.9	434.806	1.244512e+002	1.248885e+001	138	15	3.437207e+000	0	0	0	0	0	0	119.185	1	1	46.8651	15.5758
DATA	2398	30	20	0	0	ASCRP3000823	ASCRP3000823	10414.3	434.592	2.613301e+002	2.615379e+001	274	17	3.716890e+000	0	0	0	0	0	0	250.727	1	1	47.5395	16.6207
DATA	2399	30	21	0	0	ASCRP3009319	ASCRP3009319	10439.7	434.304	3.682293e+001	3.826429e+000	53	17	4.141524e+000	0	0	0	0	0	0	35.3956	1	1	46.8651	16.5938
DATA	2400	30	22	0	0	ASCRP3007799	ASCRP3007799	10465.3	434.681	5.697081e+001	5.790918e+000	73	17	4.879558e+000	0	0	0	0	0	0	54.871	1	1	46.8651	15.8857
DATA	2401	30	23	0	0	ASCRP3008476	ASCRP3008476	10490.5	434.5	3.544998e+002	3.546512e+001	353	15.5	4.950444e+000	0	0	0	0	0	0	342.115	1	1	49.1849	16.1
DATA	2402	30	24	0	0	ASCRP3002049	ASCRP3002049	10516.1	434.608	9.643323e+001	9.698605e+000	111	16.5	3.932442e+000	0	0	0	0	0	0	93.2576	1	1	48.5334	16.65
DATA	2403	30	25	0	0	ASCRP3008823	ASCRP3008823	10541.3	434.644	4.773135e+001	4.883405e+000	67	13	4.783680e+000	0	0	0	0	0	0	46.2555	1	1	48.2044	14.0714
DATA	2404	30	26	0	0	ASCRP3007754	ASCRP3007754	10566.5	434.386	1.197219e+002	1.201639e+001	137	18.5	4.218822e+000	0	0	0	0	0	0	116.264	1	1	47.5395	17.0385
DATA	2405	30	27	0	0	Negative018	Negative018	10592.4	434.573	2.540620e+000	1.058441e+000	23	16	5.176206e+000	0	0	0	0	0	0	2.47263	1	0	57.5363	16.3103
DATA	2406	30	28	0	0	ASCRP3012802	ASCRP3012802	10617.6	434.5	2.016514e+002	2.019119e+001	213.5	16	4.264075e+000	0	0	0	0	0	0	196.675	1	1	49.8279	15.4815
DATA	2407	30	29	0	0	ASCRP3011482	ASCRP3011482	10643	434.5	2.708915e+002	2.710846e+001	276.5	16	4.928803e+000	0	0	0	0	0	0	264.776	1	1	49.8279	15.3103
DATA	2408	30	30	0	0	ASCRP3004245	ASCRP3004245	10668.2	434.101	1.110267e+002	1.114951e+001	131	15	4.433430e+000	0	0	0	0	0	0	108.753	1	1	46.5243	15.9697
DATA	2409	30	31	0	0	ASCRP3007953	ASCRP3007953	10693.6	434.232	1.125670e+001	1.518198e+000	31	18	9.351265e+000	0	0	0	0	1	0	11.0498	1	1	46.8651	19.3846
DATA	2410	30	32	0	0	ASCRP3004293	ASCRP3004293	10719.3	434.311	1.971257e+001	2.217922e+000	39	15	4.922803e+000	0	0	0	0	0	0	19.3921	1	1	48.2044	15.6552
DATA	2411	30	33	0	0	ASCRP3000471	ASCRP3000471	10744.6	434.073	1.202108e+001	1.572905e+000	31	15	4.923660e+000	0	0	0	0	0	0	11.8506	1	1	42.2201	14.3636
DATA	2412	30	34	0	0	ASCRP3013225	ASCRP3013225	10769.8	434.176	2.748150e+002	2.750014e+001	285	17	4.729584e+000	0	0	0	0	0	0	271.479	1	1	48.2044	16.1
DATA	2413	30	35	0	0	ASCRP3002172	ASCRP3002172	10795.3	434.1	2.148690e+002	2.151063e+001	232	16.5	4.550678e+000	0	0	0	0	0	0	212.699	1	1	47.2035	16.5313
DATA	2414	30	36	0	0	ASCRP3011830	ASCRP3011830	10820.6	433.971	2.905388e+002	2.907137e+001	299	14	4.963122e+000	0	0	0	0	0	0	288.183	1	1	46.1809	14.8485
DATA	2415	30	37	0	0	ASCRP3006107	ASCRP3006107	10846.1	434.03	4.449560e+002	4.450697e+001	469	15	4.454526e+000	0	0	0	0	0	0	442.225	1	1	46.8651	15.697
DATA	2417	30	39	0	0	ASCRP3008067	ASCRP3008067	10896.6	434.284	2.087394e+002	2.089799e+001	225	17	5.230437e+000	0	0	0	0	0	0	208.244	1	1	46.1809	16.7667
DATA	2418	30	40	1028	1	(+)E1A_r60_a107	E1A_r60_a107	10922.4	434.427	2.423380e+001	2.621799e+000	46.5	18	5.145901e+000	0	0	0	0	0	0	24.221	1	1	57.5363	15.8621
DATA	2419	30	41	0	0	ASCRP3008404	ASCRP3008404	10947.6	433.735	2.824409e+003	2.824426e+002	2882	17	4.745698e+000	0	0	0	0	0	0	2827.94	1	1	46.5243	17.0455
DATA	2420	30	42	0	0	ASCRP3006587	ASCRP3006587	10973.1	434.071	4.677925e+001	4.783003e+000	66	15.5	3.531416e+000	0	0	0	0	0	0	46.9171	1	1	46.8651	15.7857
DATA	2421	30	43	0	0	ASCRP3008074	ASCRP3008074	10998.6	434	9.447840e+002	9.448364e+001	973	14	2.464772e+000	0	0	0	0	0	0	949.132	1	1	49.8279	13.4348
DATA	2422	30	44	1028	1	(+)E1A_r60_n11	E1A_r60_n11	11023.7	434.311	1.977071e+001	2.212831e+000	39	15	3.896452e+000	0	0	0	0	0	0	19.8923	1	1	44.4243	14.5185
DATA	2423	30	45	0	0	ASCRP3006512	ASCRP3006512	11049.2	434.045	2.619863e+001	2.801514e+000	46	14	3.097393e+000	0	0	0	0	0	0	26.4001	1	1	45.835	13.9231
DATA	2424	30	46	0	0	ASCRP3010549	ASCRP3010549	11074.5	434	2.572563e+000	1.023800e+000	23	16	4.723210e+000	0	0	0	0	0	0	2.59605	1	0	54.1152	16.0606
DATA	2425	30	47	0	0	ASCRP3010340	ASCRP3010340	11100.1	433.969	1.120196e+002	1.124559e+001	136	16.5	5.019347e+000	0	0	0	0	0	0	113.198	1	1	45.835	15.9231
DATA	2426	30	48	0	0	ASCRP3008108	ASCRP3008108	11125.4	434.027	1.607370e+002	1.610406e+001	176	16	4.678849e+000	0	0	0	0	0	0	162.636	1	1	48.5334	15.9655
DATA	2427	30	49	0	0	ASCRP3002464	ASCRP3002464	11151	433.959	1.086961e+002	1.091434e+001	130.5	14.5	3.875032e+000	0	0	0	0	0	0	110.114	1	1	46.8651	15.1429
DATA	2428	30	50	0	0	ASCRP3003437	ASCRP3003437	11175.9	433.971	4.122952e+001	4.239218e+000	61	16	4.877999e+000	0	0	0	0	0	0	41.814	1	1	46.8651	14.7778
DATA	2429	30	51	0	0	ASCRP3012086	ASCRP3012086	11201.5	434	7.821802e+001	7.883575e+000	102	16	4.392392e+000	0	0	0	0	0	0	79.4116	1	1	48.5334	15.6897
DATA	2430	30	52	0	0	A_23_P25019	NM_000946	11227.1	433.939	9.967640e+001	1.001609e+001	122	14.5	4.426565e+000	0	0	0	0	0	0	101.298	1	1	46.5243	15.2647
DATA	2431	30	53	0	0	ASCRP3004967	ASCRP3004967	11252.4	434.063	1.717812e+002	1.720623e+001	191	15	4.473826e+000	0	0	0	0	0	0	174.732	1	1	49.1849	15.7188
DATA	2432	30	54	0	0	ASCRP3004499	ASCRP3004499	11277.8	433.868	1.231768e+002	1.235678e+001	147	14.5	4.194195e+000	0	0	0	0	0	0	125.398	1	1	46.1809	14.5357
DATA	2433	30	55	0	0	ASCRP3012764	ASCRP3012764	11303.2	433.882	1.668182e+002	1.671067e+001	184	14	4.199116e+000	0	0	0	0	0	0	169.955	1	1	46.5243	14.1515
DATA	2434	30	56	0	0	ASCRP3009063	ASCRP3009063	11328.6	433.835	9.343673e+002	9.344187e+001	973	14	3.449521e+000	0	0	0	0	0	0	952.587	1	1	50.1463	14.6875
DATA	2435	30	57	0	0	ASCRP3008790	ASCRP3008790	11354.1	433.935	1.387712e+004	1.387712e+003	13960.5	17	4.138476e+000	0	0	0	0	0	0	14156.3	1	1	54.4085	16.6429
DATA	2436	30	58	0	0	ASCRP3011017	ASCRP3011017	11379.5	434	1.852686e+002	1.855274e+001	205	15.5	3.871195e+000	0	0	0	0	0	0	189.096	1	1	54.1152	16.1154
DATA	2437	30	59	0	0	ASCRP3009847	ASCRP3009847	11404.6	433.884	3.892907e+002	3.894138e+001	410	16	4.638302e+000	0	0	0	0	0	0	397.52	1	1	46.5243	16.0769
DATA	2438	30	60	0	0	ASCRP3004939	ASCRP3004939	11430.2	433.806	1.025944e+003	1.025991e+002	1080	16	3.814950e+000	0	0	0	0	0	0	1048.06	1	1	47.5395	16.0769
DATA	2439	30	61	0	0	ASCRP3008907	ASCRP3008907	11455.4	433.577	8.550317e+001	8.606131e+000	108.5	15	4.390989e+000	0	0	0	0	0	0	87.3773	1	1	47.2035	15.069
DATA	2440	30	62	66	-1	(-)3xSLv1	NegativeControl	11481.1	433.935	9.944883e-001	9.783038e-001	19	15.5	4.647125e+000	0	0	0	0	0	0	-1.2519	0	0	65	15.2188
DATA	2441	30	63	0	1	RC10	RC10	11506.5	434	9.942757e-001	9.780946e-001	19	14	4.389306e+000	0	0	0	0	0	0	-1.4213	0	0	54.1152	13.8621
DATA	2442	30	64	0	0	ASCRP3009295	ASCRP3009295	11531.6	433.738	2.145546e+001	2.357899e+000	41.5	14	3.698560e+000	0	0	0	0	0	0	21.94	1	1	43.7019	14.875
DATA	2443	30	65	0	0	ASCRP3010960	ASCRP3010960	11557.3	433.662	1.473455e+002	1.476696e+001	172.5	15	4.496578e+000	0	0	0	0	0	0	150.691	1	1	48.5334	15.8276
DATA	2444	30	66	0	1	RC3	RC3	11582.6	433.573	9.938992e-001	9.777242e-001	20	15	4.930517e+000	0	0	0	0	0	0	-0.250926	0	0	57.5363	15.68
DATA	2445	30	67	0	0	ASCRP3006325	ASCRP3006325	11607.6	432.909	6.069346e+002	6.070133e+001	582	16	3.509128e+000	0	1	0	0	0	0	620.809	1	1	45.1352	15.7742
DATA	2446	30	68	0	0	ASCRP3004139	ASCRP3004139	11633.3	433.492	4.387582e+002	4.388671e+001	463.5	16	4.120118e+000	0	0	0	0	0	0	448.765	1	1	45.835	16.2414
DATA	2447	30	69	0	0	ASCRP3004104	ASCRP3004104	11658.6	433.392	2.188358e+003	2.188380e+002	2190	15	4.427398e+000	0	0	0	0	0	0	2238.19	1	1	49.1849	15.75
DATA	2448	30	70	0	0	CUST_9_PI418767722	NM_003746	11684	433.338	1.658606e+003	1.658635e+002	1664	15	3.859286e+000	0	0	0	0	0	0	1696.27	1	1	49.1849	15.4138
DATA	2449	30	71	0	0	ASCRP3010744	ASCRP3010744	11709.6	433.47	5.976049e+001	6.055530e+000	79.5	17.5	3.961546e+000	0	0	0	0	0	0	61.1114	1	1	45.835	17.4231
DATA	2450	30	72	0	0	ASCRP3005611	ASCRP3005611	11735	433.397	7.010202e+001	7.078093e+000	92.5	17	4.869386e+000	0	0	0	0	0	0	71.6798	1	1	48.5334	17.3714
DATA	2451	30	73	0	0	Negative024	Negative024	11760.5	433.5	1.304431e+000	9.867641e-001	22	16.5	5.459204e+000	0	0	0	0	0	0	1.33363	1	0	57.5363	17.3929
DATA	2452	30	74	0	0	ASCRP3004435	ASCRP3004435	11785.8	433.4	1.042352e+003	1.042398e+002	1073	15	4.573552e+000	0	0	0	0	0	0	1065.57	1	1	52.0157	14.9259
DATA	2453	30	75	0	0	CUST_5_PI418767722	NM_000841	11811.2	433.574	1.930548e+001	2.164285e+000	39	18	4.647665e+000	0	0	0	0	1	0	19.7333	1	1	43.3362	19.3478
DATA	2454	30	76	0	0	ASCRP3011791	ASCRP3011791	11836.6	433.315	8.023240e+001	8.082675e+000	102	18	6.479521e+000	0	0	0	0	0	0	82.0039	1	1	48.5334	17.4348
DATA	2455	30	77	0	0	ASCRP3006117	ASCRP3006117	11861.7	433.288	2.747211e+001	2.916258e+000	49	17.5	4.430489e+000	0	0	0	0	0	0	28.0767	1	1	48.2044	17.6471
DATA	2456	30	78	0	0	ASCRP3008294	ASCRP3008294	11887.5	433.116	1.196218e+002	1.200213e+001	143	18	5.576384e+000	0	0	0	0	0	0	122.25	1	1	47.5395	17.1034
DATA	2457	30	79	0	0	ASCRP3007509	ASCRP3007509	11912.7	432.971	9.232464e+001	9.284173e+000	114	17	3.349877e+000	0	0	0	0	0	0	94.353	1	1	46.1809	16.3103
DATA	2458	30	80	0	0	Negative060	Negative060	11938.3	433.5	9.946777e-001	9.784901e-001	19	15	4.255799e+000	0	0	0	0	0	0	-0.980334	0	0	57.5363	15.6129
DATA	2459	30	81	0	0	ASCRP3011226	ASCRP3011226	11963.5	432.875	1.506819e+002	1.509992e+001	174	16	5.369591e+000	0	0	0	0	0	0	154.012	1	1	47.8731	16.2414
DATA	2460	30	82	0	0	ASCRP3006525	ASCRP3006525	11988.9	433.03	3.414203e+001	3.551580e+000	54.5	16	4.381221e+000	0	0	0	0	0	0	34.9018	1	1	46.8651	15.8915
DATA	2461	31	1	0	0	ASCRP3009288	ASCRP3009288	9919.42	442.427	1.473952e+002	1.477694e+001	163	15	4.218112e+000	0	0	0	0	0	0	140.242	1	1	57.5363	15.0926
DATA	2462	31	2	0	0	ASCRP3002743	ASCRP3002743	9944.51	442.408	2.714173e+002	2.716213e+001	272	14	3.574702e+000	0	0	0	0	0	0	257.836	1	1	47.8731	14.3871
DATA	2463	31	3	0	0	Negative048	Negative048	9970	442.455	3.368192e+001	3.529269e+000	50	15	3.634956e+000	0	0	0	0	0	0	31.9548	1	1	55.8519	15.2903
DATA	2464	31	4	0	0	ASCRP3008787	ASCRP3008787	9995.21	442.093	4.377638e+001	4.503002e+000	60	15	5.404568e+000	0	0	0	0	0	0	41.4888	1	1	48.2044	14.931
DATA	2465	31	5	0	0	A_23_P10385	NM_016448	10020.6	442.069	3.284603e+001	3.450159e+000	49	14	3.430101e+000	0	0	0	1	0	0	31.1064	1	1	53.8203	13.9677
DATA	2466	31	6	0	0	ASCRP3003683	ASCRP3003683	10046.4	441.903	8.348378e+001	8.414958e+000	98.5	16	7.090496e+000	0	0	0	0	0	0	79.0223	1	1	48.2044	17.8571
DATA	2467	31	7	1028	1	(+)E1A_r60_a135	E1A_r60_a135	10071.5	442	3.031187e+000	1.099322e+000	22	14	4.623734e+000	0	0	0	0	0	0	2.86852	1	0	54.1152	15.9259
DATA	2468	31	8	0	0	ASCRP3008182	ASCRP3008182	10097.2	442.2	2.799659e+001	2.992445e+000	45	14	4.169010e+000	0	0	0	0	0	0	26.4941	1	1	46.8651	14.7742
DATA	2469	31	9	0	0	ASCRP3002007	ASCRP3002007	10122.2	442.194	1.114874e+002	1.119868e+001	121	16.5	4.416629e+000	0	0	0	0	0	0	105.525	1	1	47.5395	15.3929
DATA	2470	31	10	0	0	ASCRP3007105	ASCRP3007105	10147.5	442	4.669924e+001	4.787851e+000	64	14	5.362563e+000	0	0	0	0	0	0	44.219	1	1	54.1152	15.0769
DATA	2471	31	11	0	0	ASCRP3005291	ASCRP3005291	10173.1	442.235	8.781152e+001	8.844355e+000	105	13.5	4.440353e+000	0	0	0	0	0	0	83.1982	1	1	46.1809	14.6563
DATA	2472	31	12	0	0	ASCRP3002137	ASCRP3002137	10198.3	442.12	7.374379e+001	7.449413e+000	88	15	4.618606e+000	0	0	0	0	0	0	69.9225	1	1	48.8603	13.875
DATA	2473	31	13	0	0	ASCRP3007522	ASCRP3007522	10224	442.105	2.578276e+002	2.580428e+001	266	17	4.833060e+000	0	0	0	0	0	0	244.698	1	1	47.2035	16.6071
DATA	2474	31	14	0	0	ASCRP3007691	ASCRP3007691	10249.3	442.098	3.542908e+002	3.544471e+001	354	14	3.010563e+000	0	0	0	0	0	0	336.611	1	1	49.8279	13.7857
DATA	2475	31	15	0	0	ASCRP3003253	ASCRP3003253	10274.7	442.122	3.363831e+001	3.524266e+000	51	17.5	4.839580e+000	0	0	0	0	0	0	31.9989	1	1	48.8603	16.6923
DATA	2476	31	16	0	0	Negative060	Negative060	10300.5	442	1.802138e+000	1.065147e+000	21.5	15.5	3.621475e+000	0	0	0	0	0	0	1.71666	1	0	54.1152	15.6786
DATA	2477	31	17	0	0	ASCRP3001447	ASCRP3001447	10325.4	442	1.255146e+002	1.259516e+001	138.5	15	6.490919e+000	0	0	0	0	0	0	119.734	1	1	48.5334	16.3182
DATA	2478	31	18	0	0	Negative007	Negative007	10351	442	1.063924e+000	1.046610e+000	19	17	4.470865e+000	0	0	0	0	0	0	-0.187675	0	0	65	16.6364
DATA	2479	31	19	0	0	ASCRP3008432	ASCRP3008432	10376.2	442	1.901226e+002	1.904095e+001	200	16.5	4.051583e+000	0	0	0	0	0	0	181.958	1	1	49.1849	16.1875
DATA	2480	31	20	0	0	ASCRP3004986	ASCRP3004986	10401.8	442	5.913127e+001	6.004412e+000	76	18	3.804023e+000	0	0	0	0	0	0	56.6924	1	1	46.1809	17
DATA	2481	31	21	0	0	ASCRP3008172	ASCRP3008172	10427.1	442.186	1.256010e+002	1.260318e+001	140	16	4.121712e+000	0	0	0	0	0	0	120.642	1	1	46.8651	16.6667
DATA	2482	31	22	0	0	ASCRP3009628	ASCRP3009628	10452.4	442.092	1.816576e+002	1.819546e+001	195	18	4.621414e+000	0	0	0	0	0	0	174.817	1	1	49.1849	16.2333
DATA	2483	31	23	0	0	ASCRP3006986	ASCRP3006986	10478.2	441.863	4.272608e+001	4.396669e+000	59	16	4.477337e+000	0	0	0	0	0	0	41.1989	1	1	47.5395	16.1892
DATA	2484	31	24	0	0	ASCRP3007859	ASCRP3007859	10503.2	441.784	7.037658e+001	7.113360e+000	88.5	15	4.738349e+000	0	0	0	0	0	0	67.9956	1	1	47.8731	15.7838
DATA	2485	31	25	0	0	ASCRP3008153	ASCRP3008153	10528.9	441.656	1.060327e+003	1.060377e+002	1046	15	2.997325e+000	0	0	0	0	0	0	1026.58	1	1	54.1152	15.5294
DATA	2486	31	26	0	0	ASCRP3002476	ASCRP3002476	10554.1	442.175	1.724286e+002	1.727364e+001	187	15.5	4.245602e+000	0	0	0	0	0	0	167.287	1	1	45.4864	15.3929
DATA	2487	31	27	0	0	ASCRP3010391	ASCRP3010391	10579.4	441.808	1.707896e+001	1.993709e+000	36	17	3.965266e+000	0	0	0	0	0	0	16.6045	1	1	48.2044	17.16
DATA	2488	31	28	0	0	ASCRP3003913	ASCRP3003913	10605.2	441.506	2.728999e+001	2.915619e+000	47	16	4.623510e+000	0	0	0	0	0	0	26.5893	1	1	49.8279	16.3448
DATA	2489	31	29	0	0	ASCRP3012926	ASCRP3012926	10630.4	441.903	1.347971e+002	1.351856e+001	148	15	4.785054e+000	0	0	0	0	0	0	131.614	1	1	48.2044	14.875
DATA	2490	31	30	0	0	ASCRP3009267	ASCRP3009267	10655.5	441.514	7.703748e+002	7.704426e+001	765.5	15	4.199078e+000	0	0	0	0	0	0	753.77	1	1	49.1849	16.0323
DATA	2491	31	31	0	0	Negative030	Negative030	10681.1	441.5	4.489473e+000	1.114280e+000	24	18.5	6.897491e+000	0	0	0	0	0	0	4.40215	1	0	56.9804	17.8462
DATA	2492	31	32	0	0	Negative021	Negative021	10706.5	441.5	9.074667e+000	1.363512e+000	28	15	5.910539e+000	0	0	0	0	0	0	8.91703	1	1	65	15.6296
DATA	2493	31	33	0	0	ASCRP3000988	ASCRP3000988	10731.9	441.657	2.946457e+002	2.948207e+001	311	15	5.078745e+000	0	0	0	0	0	0	290.135	1	1	45.835	14.6429
DATA	2494	31	34	0	0	ASCRP3003992	ASCRP3003992	10757.2	441.452	2.701997e+001	2.885802e+000	44.5	15	4.792235e+000	0	0	0	0	0	0	26.6616	1	1	48.5334	14.4138
DATA	2495	31	35	0	0	ASCRP3010634	ASCRP3010634	10782.8	441.722	6.277358e+001	6.358308e+000	83	16	4.636701e+000	0	0	0	0	0	0	62.0683	1	1	47.8731	15.7188
DATA	2496	31	36	0	0	ASCRP3012044	ASCRP3012044	10808	441.747	4.950637e+001	5.052482e+000	68	15	5.062862e+000	0	0	0	0	0	0	49.0483	1	1	49.1849	16.4848
DATA	2497	31	37	0	0	Negative034	Negative034	10833.2	441.861	9.467435e+000	1.382433e+000	28	15	4.499300e+000	0	0	0	0	0	0	9.39816	1	1	50.4627	15.1429
DATA	2498	31	38	0	0	ASCRP3008604	ASCRP3008604	10859.1	441.589	6.254212e+002	6.255020e+001	637	15	4.303131e+000	0	0	0	0	0	0	622.071	1	1	53.5237	15.2941
DATA	2499	31	39	0	0	ASCRP3005762	ASCRP3005762	10884.4	441.427	4.193257e+001	4.311659e+000	59	17	5.408327e+000	0	0	0	0	0	0	41.7865	1	1	65	16.4
DATA	2500	31	40	0	0	ASCRP3001648	ASCRP3001648	10909.7	441.563	7.040605e+002	7.041317e+001	734	18	5.713465e+000	0	0	0	0	0	0	702.883	1	1	51.0895	17.6667
DATA	2501	31	41	0	0	ASCRP3013239	ASCRP3013239	10935.1	441.5	3.775149e+001	3.905322e+000	57	18	4.499042e+000	0	0	0	0	0	0	37.7554	1	1	56.9804	16.7931
DATA	2502	31	42	0	0	ASCRP3003257	ASCRP3003257	10960.7	441.42	3.429774e+003	3.429789e+002	3414.5	17	5.432088e+000	0	0	0	0	0	0	3436.07	1	1	52.3208	16.8485
DATA	2503	31	43	0	0	ASCRP3000192	ASCRP3000192	10986	441.247	6.290846e+001	6.369285e+000	81	16	3.861862e+000	0	0	0	0	0	0	63.1281	1	1	47.5395	16.2258
DATA	2504	31	44	0	0	ASCRP3004312	ASCRP3004312	11011.3	441.521	1.340055e+002	1.343744e+001	155	16	4.274732e+000	0	0	0	0	0	0	134.685	1	1	48.5334	15.24
DATA	2505	31	45	0	0	ASCRP3005132	ASCRP3005132	11036.7	441.597	2.677707e+001	2.856056e+000	47	15	3.922944e+000	0	0	0	0	0	0	26.9536	1	1	48.5334	15.4583
DATA	2506	31	46	0	0	ASCRP3000578	ASCRP3000578	11062.5	441.37	5.227177e+001	5.320469e+000	69	14	3.358322e+000	0	0	0	0	0	0	52.6946	1	1	48.5334	14.7241
DATA	2507	31	47	0	0	ASCRP3009495	ASCRP3009495	11087.6	441.395	2.415568e+002	2.417598e+001	262	16.5	4.549220e+000	0	0	0	0	0	0	243.842	1	1	49.5074	16.1667
DATA	2508	31	48	0	0	ASCRP3000466	ASCRP3000466	11112.8	441.113	2.199431e+002	2.201655e+001	239	16	5.004481e+000	0	0	0	0	0	0	222.316	1	1	49.5074	15.3
DATA	2509	31	49	0	0	A_23_P252740	NM_024094	11138.5	440.957	2.863022e+001	3.028732e+000	50	16	5.036901e+000	0	0	0	0	0	0	28.9753	1	1	47.8731	15.7037
DATA	2510	31	50	0	0	ASCRP3005316	ASCRP3005316	11163.9	441.095	2.041987e+003	2.042011e+002	2049	16	3.087796e+000	0	0	0	0	0	0	2068.98	1	1	47.5395	15.9655
DATA	2511	31	51	0	0	ASCRP3006405	ASCRP3006405	11189.4	441.194	1.617068e+002	1.620070e+001	179.5	17	4.320753e+000	0	0	0	0	0	0	164.022	1	1	47.8731	16.9143
DATA	2512	31	52	0	0	ASCRP3009329	ASCRP3009329	11214.7	441.12	6.883212e+001	6.953318e+000	90	16	5.117703e+000	0	0	0	0	0	0	69.8876	1	1	48.8603	16.963
DATA	2513	31	53	0	0	ASCRP3007228	ASCRP3007228	11239.9	441.324	1.012241e+002	1.017012e+001	121	15	3.478391e+000	0	0	0	0	0	0	102.87	1	1	45.835	15.1071
DATA	2514	31	54	0	0	Negative024	Negative024	11265.5	441	9.993963e-001	9.851330e-001	20	15	3.332051e+000	0	0	0	0	0	0	0.638365	0	0	54.1152	14.2222
DATA	2515	31	55	0	0	ASCRP3004833	ASCRP3004833	11290.4	441.268	5.868046e+001	5.949712e+000	76	14	4.598327e+000	0	0	0	0	0	0	59.7319	1	1	47.5395	14.2308
DATA	2516	31	56	0	0	ASCRP3003594	ASCRP3003594	11316.2	440.897	1.705427e+002	1.708250e+001	194	14.5	3.898795e+000	0	0	0	0	0	0	173.728	1	1	46.5243	14.3438
DATA	2517	31	57	0	0	ASCRP3010300	ASCRP3010300	11341.7	441.06	5.508332e+001	5.595014e+000	74.5	16	3.452156e+000	0	0	0	0	0	0	56.1472	1	1	50.1463	16.0741
DATA	2518	31	58	0	0	ASCRP3007472	ASCRP3007472	11366.5	441	1.064104e+004	1.064104e+003	11041	17	3.709107e+000	0	0	0	0	0	0	10852.6	1	1	54.1152	17.0333
DATA	2519	31	59	0	0	ASCRP3013542	ASCRP3013542	11392.3	440.986	2.133373e+002	2.135623e+001	235	17	4.082483e+000	0	0	0	0	0	0	217.688	1	1	47.2035	16.4
DATA	2520	31	60	0	0	ASCRP3011462	ASCRP3011462	11417.7	440.909	2.413733e+002	2.415720e+001	263	16	4.100042e+000	0	0	0	0	0	0	246.402	1	1	49.1849	16.1034
DATA	2521	31	61	0	0	ASCRP3012201	ASCRP3012201	11442.9	441.186	1.663579e+002	1.666459e+001	188.5	15.5	4.166644e+000	0	0	0	0	0	0	169.882	1	1	46.8651	15.5333
DATA	2522	31	62	0	0	ASCRP3006477	ASCRP3006477	11468.6	441.108	7.180699e+001	7.247122e+000	92	15.5	4.620520e+000	0	0	0	0	0	0	73.3511	1	1	45.1352	15.6429
DATA	2523	31	63	0	0	ASCRP3000126	ASCRP3000126	11493.9	440.974	5.078960e+002	5.079903e+001	533	15	4.815564e+000	0	0	0	0	0	0	518.949	1	1	48.5334	14.7586
DATA	2524	31	64	0	0	ASCRP3009530	ASCRP3009530	11519.5	440.88	8.017272e+001	8.076764e+000	101	14	5.026254e+000	0	0	0	0	0	0	81.9338	1	1	48.8603	14.6786
DATA	2525	31	65	0	0	ASCRP3004663	ASCRP3004663	11544.9	441.116	2.076415e+002	2.078719e+001	228.5	16	3.981175e+000	0	0	0	0	0	0	212.228	1	1	46.8651	15.7241
DATA	2526	31	66	0	0	ASCRP3012423	ASCRP3012423	11570	441.111	2.336876e+002	2.338923e+001	253	15.5	4.710468e+000	0	0	0	0	0	0	238.872	1	1	46.8651	16.5333
DATA	2527	31	67	0	0	ASCRP3005478	ASCRP3005478	11595.4	441.029	9.667339e+002	9.667834e+001	1003	16	4.254789e+000	0	0	0	0	0	0	988.235	1	1	47.5395	16.3548
DATA	2528	31	68	0	0	ASCRP3005344	ASCRP3005344	11620.8	440.806	6.304631e+001	6.380069e+000	79.5	16	3.579455e+000	0	0	0	0	0	0	64.4504	1	1	47.5395	16
DATA	2529	31	69	0	0	ASCRP3008701	ASCRP3008701	11646.4	440.573	6.476294e+001	6.549756e+000	84.5	15	4.037193e+000	0	0	0	0	0	0	66.205	1	1	57.5363	16.0323
DATA	2530	31	70	0	0	AS_circRNA_control208	AS_circRNA_control208	11671.4	440.63	2.294902e+003	2.294923e+002	2328	15	3.728799e+000	0	0	0	0	0	0	2345.88	1	1	50.7771	15.2414
DATA	2531	31	71	0	0	ASCRP3003971	ASCRP3003971	11696.9	440.486	5.098137e+001	5.191158e+000	70	16	3.563061e+000	0	0	0	0	0	0	52.1108	1	1	48.5334	16.1667
DATA	2532	31	72	0	0	ASCRP3011986	ASCRP3011986	11722.2	440.614	4.722395e+001	4.822688e+000	65	16	4.919411e+000	0	0	0	0	0	0	48.2656	1	1	47.2035	16.8438
DATA	2533	31	73	0	0	ASCRP3008351	ASCRP3008351	11747.4	440.942	1.187332e+001	1.538596e+000	32	16.5	4.570772e+000	0	0	0	0	0	0	12.1338	1	1	46.5243	17.7333
DATA	2534	31	74	0	0	ASCRP3004867	ASCRP3004867	11773.1	440.44	1.076551e+002	1.080990e+001	127	14	4.811675e+000	0	0	0	0	0	0	110.01	1	1	48.8603	14.5938
DATA	2535	31	75	0	0	ASCRP3002236	ASCRP3002236	11798.6	440.792	4.972248e+001	5.067655e+000	71	17	5.624375e+000	0	0	0	0	0	0	50.8042	1	1	49.8279	17.1786
DATA	2536	31	76	1028	1	(+)E1A_r60_a104	E1A_r60_a104	11823.9	440.5	7.306780e+000	1.221428e+000	27	19	6.082294e+000	0	0	0	0	0	0	7.46525	1	1	56.9804	18.0741
DATA	2537	31	77	0	0	Negative010	Negative010	11849.3	440.705	2.773640e+002	2.775366e+001	300	17	5.098536e+000	0	0	0	0	0	0	283.358	1	1	50.1463	17.069
DATA	2538	31	78	0	0	ASCRP3000966	ASCRP3000966	11874.7	440.366	3.847027e+001	3.969608e+000	59	16	5.065106e+000	0	0	0	0	0	0	39.3009	1	1	48.2044	16.9697
DATA	2539	31	79	0	0	ASCRP3008053	ASCRP3008053	11900.2	440.375	1.212982e+002	1.216926e+001	143.5	19	5.160995e+000	0	0	0	0	0	0	123.917	1	1	50.4627	17.125
DATA	2540	31	80	0	0	ASCRP3009720	ASCRP3009720	11925.5	440.438	8.218277e+001	8.276363e+000	101.5	15	4.075101e+000	0	0	0	0	0	0	83.9598	1	1	50.4627	15.1613
DATA	2541	31	81	0	0	ASCRP3010195	ASCRP3010195	11951.2	440.297	2.349778e+001	2.545464e+000	45	14	4.306027e+000	0	0	0	0	0	0	24.0082	1	1	48.8603	15.5517
DATA	2542	31	82	0	0	ASCRP3010032	ASCRP3010032	11976.3	440.338	3.333161e+001	3.473846e+000	55	16.5	3.954529e+000	0	0	0	0	0	0	34.0608	1	1	48.5334	16.25
DATA	2543	32	1	0	0	ASCRP3010051	ASCRP3010051	9931.56	450.027	3.452956e+002	3.454556e+001	344	15	4.000000e+000	0	0	0	0	0	0	328.433	1	1	48.5334	15
DATA	2544	32	2	0	0	ASCRP3013037	ASCRP3013037	9957	449.797	8.919548e+001	8.981478e+000	104	16	3.268801e+000	0	0	0	0	0	0	84.7143	1	1	46.8651	15.7333
DATA	2545	32	3	0	0	ASCRP3009130	ASCRP3009130	9982.4	449.7	5.756079e+002	5.757044e+001	568	15.5	5.243792e+000	0	0	0	0	0	0	546.047	1	1	47.2035	15.3571
DATA	2546	32	4	0	0	ASCRP3009518	ASCRP3009518	10007.9	449.569	7.221701e+001	7.298368e+000	88	15	3.141941e+000	0	0	0	0	0	0	68.4465	1	1	44.7812	15.1111
DATA	2547	32	5	0	0	ASCRP3007441	ASCRP3007441	10033.4	449.611	8.755595e+001	8.819016e+000	103	16	7.122701e+000	0	0	0	0	0	0	82.9328	1	1	47.5395	17.9063
DATA	2548	32	6	0	0	CUST_14_PI418767722	NM_004309	10058.9	449.282	2.689546e+002	2.691619e+001	274	16.5	4.369827e+000	0	0	0	0	0	0	254.652	1	1	47.2035	17.1538
DATA	2549	32	7	0	0	ASCRP3001123	ASCRP3001123	10084.1	449.324	5.371785e+001	5.474656e+000	69	14	3.923538e+000	0	0	0	0	0	0	50.8543	1	1	48.8603	14.6563
DATA	2550	32	8	0	0	ASCRP3008660	ASCRP3008660	10109.5	449.427	9.030103e+002	9.030721e+001	855.5	17.5	4.249163e+000	0	0	0	0	0	0	854.947	1	1	49.1849	16.8462
DATA	2551	32	9	0	0	CUST_11_PI418767722	NM_001003	10134.9	449.471	1.841848e+002	1.844872e+001	194	18	5.828174e+000	0	0	0	0	0	0	174.432	1	1	47.8731	16.9231
DATA	2552	32	10	66	-1	(-)3xSLv1	NegativeControl	10160.5	449.5	1.072856e+000	1.056261e+000	20	15	4.932702e+000	0	0	0	0	0	0	0.405109	0	0	57.5363	15.8235
DATA	2553	32	11	0	0	A_23_P253524	NM_001813	10185.7	449.592	1.777646e+002	1.780772e+001	183	16.5	5.982417e+000	0	0	0	0	0	0	168.546	1	1	47.8731	16.7813
DATA	2554	32	12	0	0	ASCRP3008770	ASCRP3008770	10211.1	449.658	1.517604e+002	1.521258e+001	159	15	4.658161e+000	0	0	0	0	0	0	144.011	1	1	49.8279	14.4615
DATA	2555	32	13	0	0	ASCRP3006420	ASCRP3006420	10236.6	449.437	4.218695e+002	4.220008e+001	420	16	4.506572e+000	0	0	0	0	0	0	400.723	1	1	52.3208	15.6333
DATA	2556	32	14	0	0	ASCRP3007542	ASCRP3007542	10261.9	449.243	2.412454e+002	2.414745e+001	250	16	4.215694e+000	0	0	0	0	0	0	229.41	1	1	46.5243	15.8148
DATA	2557	32	15	0	0	ASCRP3001042	ASCRP3001042	10287.2	449.262	8.963585e+001	9.024904e+000	105	16.5	4.449991e+000	0	0	0	0	0	0	85.3469	1	1	44.4243	16.4375
DATA	2558	32	16	0	0	ASCRP3012565	ASCRP3012565	10312.6	449.36	1.531462e+002	1.535049e+001	167.5	16	4.452265e+000	0	0	0	0	0	0	146.022	1	1	48.8603	15.5862
DATA	2559	32	17	0	0	ASCRP3010373	ASCRP3010373	10338.1	449.066	1.197128e+002	1.201699e+001	131	16.5	4.343028e+000	0	0	0	0	0	0	114.316	1	1	45.1352	17.0938
DATA	2560	32	18	0	0	ASCRP3011223	ASCRP3011223	10363.7	449.435	6.746108e+001	6.826643e+000	84	18	3.768289e+000	0	0	0	0	0	0	64.5249	1	1	46.8651	17
DATA	2561	32	19	0	0	ASCRP3000704	ASCRP3000704	10389	448.828	9.616929e+002	9.617495e+001	921	17	3.684046e+000	0	0	0	0	0	0	921.381	1	1	45.4864	16.0588
DATA	2562	32	20	0	0	ASCRP3011636	ASCRP3011636	10414.3	449.242	1.152871e+001	1.553915e+000	31	17.5	4.016632e+000	0	0	0	0	0	0	11.0651	1	1	45.4864	16.9333
DATA	2563	32	21	0	0	ASCRP3013173	ASCRP3013173	10439.9	448.844	5.458485e+002	5.459476e+001	536	18	3.856663e+000	0	0	0	0	0	0	524.874	1	1	45.4864	17.0769
DATA	2564	32	22	0	0	ASCRP3000715	ASCRP3000715	10465	448.818	3.877469e+001	4.014000e+000	54.5	16	4.066671e+000	0	0	0	0	0	0	37.3554	1	1	45.835	15.8571
DATA	2565	32	23	0	0	ASCRP3005054	ASCRP3005054	10490.6	449.427	6.898531e+001	6.975878e+000	85	14.5	4.741610e+000	0	0	0	0	0	0	66.5929	1	1	57.5363	16.0313
DATA	2566	32	24	0	1	ETG10_195139	ETG10_195139	10516	449.455	1.978845e+002	1.981544e+001	213	15.5	4.690036e+000	0	0	0	0	0	0	191.407	1	1	55.8519	15.9412
DATA	2567	32	25	0	0	ASCRP3004579	ASCRP3004579	10541.5	449.271	1.792828e+002	1.795795e+001	192	17.5	4.884411e+000	0	0	0	0	0	0	173.771	1	1	47.2035	16.9333
DATA	2568	32	26	0	0	ASCRP3013365	ASCRP3013365	10566.7	449.1	3.389184e+002	3.390748e+001	346.5	17	4.856341e+000	0	0	0	0	0	0	329.174	1	1	47.2035	17.2593
DATA	2569	32	27	0	0	ASCRP3003826	ASCRP3003826	10592.3	449.069	1.258987e+002	1.263173e+001	141	15	3.662363e+000	0	0	0	0	0	0	122.537	1	1	47.5395	15.2903
DATA	2570	32	28	0	0	ASCRP3011292	ASCRP3011292	10617.7	448.833	4.544343e+002	4.545499e+001	461	15	4.009328e+000	0	0	0	0	0	0	443.234	1	1	45.835	14.8333
DATA	2571	32	29	0	0	ASCRP3001952	ASCRP3001952	10643.1	449.162	4.697021e+001	4.807157e+000	65	16	5.417638e+000	0	0	0	0	0	0	45.9094	1	1	46.5243	16.5625
DATA	2572	32	30	0	0	ASCRP3010301	ASCRP3010301	10668.5	448.905	1.004900e+002	1.010073e+001	118	15	4.296971e+000	0	0	0	0	0	0	98.4277	1	1	48.5334	15.6216
DATA	2573	32	31	0	0	ASCRP3006874	ASCRP3006874	10693.6	449.069	2.834309e+004	2.834309e+003	27456	16	5.774601e+000	0	0	0	0	0	0	27819.2	1	1	53.8203	16.9583
DATA	2574	32	32	0	0	ASCRP3005512	ASCRP3005512	10719.5	449.07	4.935041e+001	5.038675e+000	68	15	3.920950e+000	0	0	0	0	0	0	48.5414	1	1	47.8731	14.5769
DATA	2575	32	33	0	0	ASCRP3006361	ASCRP3006361	10744.6	448.862	3.361618e+001	3.511393e+000	54	14.5	4.872529e+000	0	0	0	0	0	0	33.1326	1	1	44.7812	14.6923
DATA	2576	32	34	0	0	ASCRP3007599	ASCRP3007599	10769.9	448.901	7.247281e+001	7.317670e+000	92	15	4.528320e+000	0	0	0	0	0	0	71.576	1	1	46.8651	15.5455
DATA	2577	32	35	0	0	ASCRP3004090	ASCRP3004090	10795.5	449.113	1.163122e+001	1.540760e+000	32	15	4.777298e+000	0	0	0	0	0	0	11.5105	1	1	43.7019	16.375
DATA	2578	32	36	0	0	ASCRP3003921	ASCRP3003921	10820.8	448.806	4.558017e+002	4.559132e+001	479.5	16	4.572111e+000	0	0	0	0	0	0	451.96	1	1	47.5395	16.4857
DATA	2579	32	37	0	0	ASCRP3001705	ASCRP3001705	10846.2	448.785	3.029641e+002	3.031312e+001	313	15	4.015051e+000	0	0	0	0	0	0	300.99	1	1	45.835	14.7778
DATA	2580	32	38	0	0	ASCRP3010876	ASCRP3010876	10871.6	448.963	1.558957e+002	1.562191e+001	176	16	4.459382e+000	0	0	0	0	0	0	155.172	1	1	49.8279	15.7188
DATA	2581	32	39	0	0	CUST_13_PI418767722	NM_005022	10897	449	7.390147e+004	7.390148e+003	74276.5	18	5.091471e+000	0	0	0	0	0	0	73693.4	1	1	54.9904	17.6667
DATA	2582	32	40	0	1	RC8	RC8	10922.5	449	1.017593e+000	1.001033e+000	19	19	5.897678e+000	0	0	0	0	0	0	-1.31443	0	0	54.1152	17.6522
DATA	2583	32	41	0	0	ASCRP3005205	ASCRP3005205	10947.5	448.47	1.599296e+002	1.602415e+001	169.5	17.5	4.881233e+000	0	0	0	0	0	0	160.039	1	1	45.835	16.9667
DATA	2584	32	42	0	0	ASCRP3003726	ASCRP3003726	10973.4	448.931	9.747279e+001	9.798201e+000	118	15.5	2.839629e+000	0	0	0	0	0	0	97.7034	1	1	53.8203	15.7143
DATA	2585	32	43	0	0	ASCRP3010043	ASCRP3010043	10998.5	448.952	3.147976e+001	3.301802e+000	50.5	14	4.152241e+000	0	0	0	0	0	0	31.6042	1	1	43.7019	14.1739
DATA	2586	32	44	0	0	ASCRP3009956	ASCRP3009956	11024.1	448.884	1.706010e+002	1.708906e+001	187	15	5.465140e+000	0	0	0	0	0	0	171.541	1	1	46.8651	15.7083
DATA	2587	32	45	0	0	ASCRP3002251	ASCRP3002251	11049.5	448.775	7.748618e+001	7.811994e+000	98	14	3.576400e+000	0	0	0	0	0	0	78.0277	1	1	47.5395	15.1724
DATA	2588	32	46	0	0	ASCRP3013393	ASCRP3013393	11074.7	448.836	1.427871e+002	1.431311e+001	164	16	3.481858e+000	0	0	0	0	0	0	143.984	1	1	48.2044	16.04
DATA	2589	32	47	0	0	A_23_P82738	NM_012415	11100.3	448.776	8.943392e+001	8.998059e+000	110	18	4.097939e+000	0	0	0	0	0	0	90.3045	1	1	45.835	16.6897
DATA	2590	32	48	0	0	ASCRP3000612	ASCRP3000612	11125.5	448.657	2.078347e+001	2.301715e+000	40	16	5.322736e+000	0	0	0	0	0	0	21.012	1	1	46.5243	16.625
DATA	2591	32	49	0	0	ASCRP3009424	ASCRP3009424	11150.7	448.7	2.209131e+002	2.211340e+001	241.5	16	4.079466e+000	0	0	0	0	0	0	223.604	1	1	46.8651	15.7273
DATA	2592	32	50	0	0	ASCRP3001069	ASCRP3001069	11176.3	448.243	5.128777e+001	5.222854e+000	74	16	4.151541e+000	0	0	0	0	0	0	51.9717	1	1	47.2035	16
DATA	2593	32	51	0	0	ASCRP3012168	ASCRP3012168	11201.8	448.493	9.329561e+001	9.381502e+000	117.5	18	3.808822e+000	0	0	0	0	0	0	94.636	1	1	47.2035	18.2593
DATA	2594	32	52	0	0	ASCRP3010495	ASCRP3010495	11227	448.609	6.904018e+002	6.904720e+001	701	16	5.038522e+000	0	0	0	0	0	0	700.98	1	1	46.8651	16.6207
DATA	2595	32	53	0	0	ASCRP3009555	ASCRP3009555	11252.6	448.324	4.383152e+001	4.492250e+000	65	14	3.238831e+000	0	0	0	0	0	0	44.5435	1	1	46.5243	13.5185
DATA	2596	32	54	0	0	ASCRP3001762	ASCRP3001762	11277.8	448.25	1.007385e+002	1.012172e+001	122.5	15	3.768594e+000	0	0	0	0	0	0	102.457	1	1	45.1352	14.7333
DATA	2597	32	55	0	0	ASCRP3011328	ASCRP3011328	11303.2	448.356	1.041655e+002	1.046278e+001	125.5	15	4.098006e+000	0	0	0	0	0	0	106.02	1	1	48.5334	14.8571
DATA	2598	32	56	0	0	ASCRP3012136	ASCRP3012136	11328.8	448.26	1.150251e+002	1.154434e+001	137	15	2.645751e+000	0	0	0	0	0	0	117.151	1	1	48.5334	15
DATA	2599	32	57	0	0	ASCRP3004522	ASCRP3004522	11354.1	448.5	1.401273e+002	1.404704e+001	163.5	16	3.521058e+000	0	0	0	0	0	0	142.799	1	1	56.9804	16.7419
DATA	2600	32	58	0	0	ASCRP3009368	ASCRP3009368	11379.5	448.5	3.354190e+001	3.494640e+000	53	17	3.611233e+000	0	0	0	0	0	0	34.1994	1	1	57.5363	17.1786
DATA	2601	32	59	0	0	ASCRP3013585	ASCRP3013585	11404.6	448.486	2.183749e+002	2.185948e+001	243	16	3.107298e+000	0	0	0	0	0	0	222.756	1	1	48.2044	15.9697
DATA	2602	32	60	0	1	ETG10_234183	ETG10_234183	11430.3	448.015	1.594096e+001	1.871195e+000	36	16	4.050443e+000	0	0	0	0	0	0	16.2678	1	1	45.4864	15.4643
DATA	2603	32	61	0	0	ASCRP3009681	ASCRP3009681	11455.6	448.284	8.072957e+002	8.073551e+001	834	15	3.547299e+000	0	0	0	0	0	0	824.1	1	1	46.5243	15.8
DATA	2604	32	62	0	0	ASCRP3002586	ASCRP3002586	11481.3	447.667	3.897822e+001	4.018959e+000	59	17	5.197701e+000	0	0	0	0	0	0	39.8023	1	1	45.835	17.4667
DATA	2605	32	63	0	0	ASCRP3005040	ASCRP3005040	11506.3	447.984	5.868513e+002	5.869329e+001	613.5	15	5.904042e+000	0	0	0	0	0	0	599.372	1	1	44.7812	15.6957
DATA	2606	32	64	0	0	ASCRP3004257	ASCRP3004257	11531.7	447.939	4.759584e+001	4.859215e+000	69	15	4.298572e+000	0	0	0	0	0	0	48.6195	1	1	45.835	15.6471
DATA	2607	32	65	0	0	ASCRP3002325	ASCRP3002325	11557.2	448	7.998043e+001	8.057717e+000	103	16	4.580698e+000	0	0	0	0	0	0	81.7099	1	1	45.4864	16.129
DATA	2608	32	66	0	0	ASCRP3005997	ASCRP3005997	11582.4	448.092	4.162458e+001	4.275985e+000	60.5	15	4.448027e+000	0	0	0	0	0	0	42.5275	1	1	44.7812	15.5806
DATA	2609	32	67	0	0	ASCRP3004416	ASCRP3004416	11608.1	448.477	3.915952e+001	4.036416e+000	60.5	16	4.159012e+000	0	0	0	0	0	0	40.0093	1	1	55.8519	15.8438
DATA	2610	32	68	0	0	A_23_P139509	NM_016570	11633.4	448.427	4.394582e+001	4.502257e+000	63	16	4.178544e+000	0	0	0	0	0	0	44.8997	1	1	57.5363	16.0909
DATA	2611	32	69	0	0	ASCRP3004951	ASCRP3004951	11658.6	448.427	1.329983e+001	1.651323e+000	32	15.5	4.764613e+000	0	0	0	0	0	0	13.5882	1	1	57.5363	16.6923
DATA	2612	32	70	0	0	ASCRP3005398	ASCRP3005398	11684.1	447.947	1.404138e+002	1.407545e+001	165	15	3.824009e+000	0	0	0	0	0	0	143.456	1	1	47.8731	15.8421
DATA	2613	32	71	0	0	ASCRP3007192	ASCRP3007192	11709.4	447.812	3.584314e+001	3.715570e+000	56.5	16	4.360349e+000	0	0	0	0	0	0	36.6175	1	1	46.8651	16.4333
DATA	2614	32	72	0	0	ASCRP3001353	ASCRP3001353	11735	448.455	2.198717e+001	2.406812e+000	42	17	4.014485e+000	0	0	0	0	0	0	22.4594	1	1	55.8519	17.2333
DATA	2615	32	73	0	0	ASCRP3012024	ASCRP3012024	11760	447.924	2.445146e+001	2.633859e+000	46	15	3.765608e+000	0	0	0	0	0	0	24.9755	1	1	46.8651	16.5862
DATA	2616	32	74	0	0	ASCRP3011475	ASCRP3011475	11785.6	448	2.715079e+002	2.716844e+001	297	17	4.890056e+000	0	0	0	0	0	0	277.303	1	1	48.5334	16.8667
DATA	2617	32	75	0	0	ASCRP3000240	ASCRP3000240	11811.2	447.974	1.335057e+002	1.338643e+001	152.5	17	3.036667e+000	0	0	0	0	0	0	136.346	1	1	49.1849	17.3043
DATA	2618	32	76	0	0	ASCRP3009294	ASCRP3009294	11836.3	447.875	6.519681e+001	6.592808e+000	86	17	5.496040e+000	0	0	0	0	0	0	66.5804	1	1	45.4864	16.8387
DATA	2619	32	77	0	0	Negative010	Negative010	11861.8	448.038	2.665967e+002	2.667765e+001	289	15	4.539278e+000	0	0	0	0	0	0	272.244	1	1	49.1849	15.5714
DATA	2620	32	78	0	0	ASCRP3005757	ASCRP3005757	11887.4	447.813	3.903334e+002	3.904562e+001	421	15.5	5.188893e+000	0	0	0	0	0	0	398.607	1	1	49.5074	16.2692
DATA	2621	32	79	0	0	ASCRP3009750	ASCRP3009750	11912.3	447.781	4.297009e+002	4.298125e+001	455	15.5	3.333929e+000	0	0	0	0	0	0	438.827	1	1	48.2044	15.8214
DATA	2622	32	80	0	0	ASCRP3010905	ASCRP3010905	11938	447.921	2.534220e+002	2.536111e+001	275.5	14	3.699798e+000	0	0	0	0	0	0	258.826	1	1	46.8651	15.0333
DATA	2623	32	81	0	0	ASCRP3000486	ASCRP3000486	11963.5	447.821	2.073838e+002	2.076148e+001	229	16	3.992673e+000	0	0	0	0	0	0	211.839	1	1	49.1849	15.9459
DATA	2624	32	82	0	0	ASCRP3012472	ASCRP3012472	11988.9	447.691	4.803986e+002	4.804983e+001	507.5	16	4.530449e+000	0	0	0	0	0	0	490.828	1	1	45.835	16.3539
DATA	2625	33	1	0	0	Negative038	Negative038	9919.04	457.353	7.228496e+000	1.274752e+000	25	15	4.331581e+000	0	0	0	0	0	0	6.88434	1	1	45.835	15.7585
DATA	2626	33	2	0	0	A_23_P67042	NM_017947	9944.65	456.933	2.353144e+002	2.355493e+001	242	14	3.918799e+000	0	0	0	0	0	0	223.74	1	1	49.1849	15.0968
DATA	2627	33	3	0	0	CUST_3_PI418767722	NM_002539	9970	457	1.568161e+001	1.888959e+000	33	16	3.980674e+000	0	0	0	0	0	0	14.8908	1	1	54.9904	15.6563
DATA	2628	33	4	0	0	ASCRP3003685	ASCRP3003685	9995.6	456.836	1.361760e+002	1.365835e+001	143	15	4.916768e+000	0	0	0	0	0	0	129.173	1	1	48.5334	14.7857
DATA	2629	33	5	0	0	ASCRP3012339	ASCRP3012339	10020.9	457	3.437828e+002	3.439447e+001	342	15	4.293712e+000	0	0	0	0	0	0	325.859	1	1	48.5334	15.6897
DATA	2630	33	6	0	0	ASCRP3007507	ASCRP3007507	10046.4	456.931	1.229182e+002	1.233705e+001	129.5	17	6.693931e+000	0	0	0	0	1	0	116.45	1	1	53.8203	19.3939
DATA	2632	33	8	0	0	Negative033	Negative033	10096.7	457.016	1.987721e+001	2.250752e+000	37	14	4.228424e+000	0	0	0	0	0	0	18.8256	1	1	45.1352	14.2903
DATA	2633	33	9	0	0	ASCRP3009395	ASCRP3009395	10122.2	457.095	1.752058e+001	2.045522e+000	35	17	5.020812e+000	0	0	0	0	0	0	16.5965	1	1	45.4864	16.0588
DATA	2634	33	10	0	0	ASCRP3000928	ASCRP3000928	10147.9	456.924	9.806154e+000	1.440568e+000	28	16.5	4.972865e+000	0	0	0	0	0	0	9.29241	1	1	46.1809	16.381
DATA	2635	33	11	0	0	ASCRP3013316	ASCRP3013316	10173.3	456.507	3.910804e+001	4.050532e+000	56	15	5.569805e+000	0	0	0	0	0	0	37.0793	1	1	48.8603	16.0909
DATA	2636	33	12	0	1	RC6	RC6	10198.6	456.573	1.071371e+000	1.058044e+000	20	16	4.808966e+000	0	0	0	0	0	0	0.883815	0	0	57.5363	16.6154
DATA	2637	33	13	0	0	ASCRP3012546	ASCRP3012546	10224.1	456.548	5.931073e+001	6.023820e+000	76	16	4.390989e+000	0	0	0	0	0	0	56.3263	1	1	48.5334	16.069
DATA	2638	33	14	0	0	ASCRP3001419	ASCRP3001419	10249.3	456.816	2.669688e+002	2.671760e+001	272	16	4.661475e+000	0	0	0	0	0	0	253.803	1	1	49.5074	16.037
DATA	2639	33	15	0	0	ASCRP3005827	ASCRP3005827	10274.6	456.573	9.313993e+001	9.373063e+000	100	18	4.314313e+000	0	0	0	0	0	0	88.6507	1	1	57.5363	16.5517
DATA	2640	33	16	0	0	ASCRP3010231	ASCRP3010231	10300.4	456.69	6.658812e+001	6.740969e+000	82.5	18	3.754472e+000	0	0	0	0	0	0	63.4638	1	1	48.2044	18.1034
DATA	2641	33	17	0	0	ASCRP3003563	ASCRP3003563	10325.5	456.5	2.360446e+001	2.582535e+000	42	15.5	4.358292e+000	0	0	0	0	0	0	22.5287	1	1	57.5363	16.4286
DATA	2642	33	18	0	0	ASCRP3002377	ASCRP3002377	10351.1	456.676	1.291185e+002	1.295415e+001	145	17	3.906095e+000	0	0	0	0	0	0	123.427	1	1	48.8603	17.4848
DATA	2643	33	19	0	0	ASCRP3005602	ASCRP3005602	10376.4	456.53	5.664272e+002	5.665235e+001	559.5	18	4.118280e+000	0	0	0	0	0	0	542.339	1	1	51.4001	16.9091
DATA	2644	33	20	0	0	ASCRP3005783	ASCRP3005783	10401.9	456.513	7.168257e+001	7.243684e+000	89.5	18	3.270257e+000	0	0	0	0	0	0	68.7526	1	1	49.8279	17.8621
DATA	2645	33	21	0	0	ASCRP3009045	ASCRP3009045	10427.4	456.39	7.087718e+001	7.163720e+000	87.5	17	4.889250e+000	0	0	0	0	0	0	68.1026	1	1	49.8279	16.8571
DATA	2646	33	22	0	0	ASCRP3004892	ASCRP3004892	10452.6	456.5	2.640752e+001	2.837728e+000	46	18	2.176670e+000	0	0	0	0	0	0	25.4209	1	1	46.5243	18.2593
DATA	2647	33	23	0	0	ASCRP3001528	ASCRP3001528	10477.9	456.5	7.738006e+001	7.807160e+000	91	15	3.819501e+000	0	0	0	0	0	0	74.6316	1	1	56.9804	15.5405
DATA	2648	33	24	0	0	ASCRP3001192	ASCRP3001192	10503.4	456.266	1.106934e+003	1.106982e+002	1058.5	17	5.602227e+000	0	0	0	0	0	0	1069.73	1	1	50.7771	17.4194
DATA	2649	33	25	0	0	ASCRP3001376	ASCRP3001376	10528.7	456.5	1.849206e+003	1.849235e+002	1795.5	18	3.552144e+000	0	0	0	0	0	0	1790.64	1	1	50.4627	17.8929
DATA	2650	33	26	0	0	ASCRP3007211	ASCRP3007211	10554.4	456.32	2.805878e+001	2.989155e+000	49	16	3.867574e+000	0	0	0	0	0	0	27.2262	1	1	48.8603	15.6207
DATA	2651	33	27	0	0	ASCRP3000889	ASCRP3000889	10579.6	456.366	1.733166e+002	1.736214e+001	187	17	3.399510e+000	0	0	0	0	0	0	168.519	1	1	47.8731	17.16
DATA	2652	33	28	0	0	ASCRP3005394	ASCRP3005394	10605.2	456.333	3.083333e+002	3.085040e+001	317	15	3.813704e+000	0	0	0	0	0	0	300.425	1	1	52.3208	15.4828
DATA	2653	33	29	0	0	ASCRP3010969	ASCRP3010969	10630.3	456.507	3.507399e+001	3.653880e+000	53	15	4.923610e+000	0	0	0	0	0	0	34.2452	1	1	47.2035	15.375
DATA	2654	33	30	0	0	ASCRP3012580	ASCRP3012580	10655.6	456.427	2.358629e+001	2.570559e+000	42	15	4.626439e+000	0	0	0	0	0	0	23.0768	1	1	57.5363	16.7586
DATA	2655	33	31	0	0	ASCRP3013028	ASCRP3013028	10681.4	456.427	5.579070e+001	5.671530e+000	74	16	4.621130e+000	0	0	0	0	0	0	54.7014	1	1	65	16.5
DATA	2656	33	32	0	0	ASCRP3004632	ASCRP3004632	10706.6	456.304	1.083188e+003	1.083235e+002	1069	15	3.908538e+000	0	0	0	0	0	0	1064.22	1	1	53.2255	15.12
DATA	2657	33	33	0	0	ASCRP3009647	ASCRP3009647	10732.2	456.083	3.617315e+001	3.757213e+000	55	15.5	4.097477e+000	0	0	0	0	0	0	35.6135	1	1	46.8651	14.7188
DATA	2658	33	34	0	0	ASCRP3004853	ASCRP3004853	10757.2	455.986	8.881736e+001	8.939395e+000	108	15	4.333416e+000	0	0	0	0	0	0	87.619	1	1	46.8651	15.3871
DATA	2659	33	35	130	1	(+)eQC-39	EQC	10782.5	456	4.932616e+000	1.125505e+000	25	15	4.399713e+000	0	0	0	0	0	0	4.87577	1	0	54.1152	15.2333
DATA	2660	33	36	0	0	ASCRP3009185	ASCRP3009185	10807.9	456.104	2.544179e+002	2.546182e+001	275.5	15.5	4.964877e+000	0	0	0	0	0	0	251.981	1	1	46.8651	16.75
DATA	2661	33	37	0	0	ASCRP3007169	ASCRP3007169	10833.9	456.319	1.275462e+001	1.625494e+000	32	15	3.909516e+000	0	0	0	0	0	0	12.6573	1	1	47.2035	15.4412
DATA	2662	33	38	0	0	ASCRP3012496	ASCRP3012496	10858.9	456.065	5.155471e+001	5.252669e+000	69	13	3.816286e+000	0	0	0	0	0	0	51.2571	1	1	54.4085	13.7241
DATA	2663	33	39	0	0	ASCRP3003452	ASCRP3003452	10884.5	456	3.335682e+002	3.337192e+001	341.5	18	4.967133e+000	0	0	0	0	0	0	332.258	1	1	54.1152	17.6207
DATA	2665	33	41	0	0	ASCRP3012295	ASCRP3012295	10934.8	456.114	7.115107e+001	7.185098e+000	88.5	18.5	4.358747e+000	0	0	0	0	0	0	71.1191	1	1	46.8651	16.9643
[truncated: 1,955,860 more chars]
