# Supplementary material for: Potential and functional prediction of six circular RNAs as diagnostic markers for colorectal cancer
Source: PeerJ. 2022 May 19;10:e13420. doi: 10.7717/peerj.13420 (PMC9124462; doi:10.7717/peerj.13420)
Supplement: Supplemental Information 6 [file peerj-10-13420-s006.zip › GEO data submit/NC_B629380.txt]

TYPE	text	text	text	integer	text	float	float	text	integer	text	text	integer	integer	integer	integer	float	float	float	float	float	float	text	text	text	text	text	text	text	text	text	text	text	integer	integer	integer	text	integer	boolean
FEPARAMS	Protocol_Name	Protocol_date	Scan_ScannerName	Scan_NumChannels	Scan_Date	Scan_MicronsPerPixelX	Scan_MicronsPerPixelY	Scan_OriginalGUID	Scan_NumScanPass	Grid_Name	Grid_Date	Grid_NumSubGridRows	Grid_NumSubGridCols	Grid_NumRows	Grid_NumCols	Grid_RowSpacing	Grid_ColSpacing	Grid_OffsetX	Grid_OffsetY	Grid_NomSpotWidth	Grid_NomSpotHeight	Grid_GenomicBuild	FeatureExtractor_Barcode	FeatureExtractor_Sample	FeatureExtractor_ScanFileName	FeatureExtractor_ArrayName	FeatureExtractor_ScanFileGUID	FeatureExtractor_DesignFileName	FeatureExtractor_ExtractionTime	FeatureExtractor_UserName	FeatureExtractor_ComputerName	FeatureExtractor_Version	FeatureExtractor_IsXDRExtraction	FeatureExtractor_ColorMode	FeatureExtractor_QCReportType	DyeNorm_NormFilename	DyeNorm_NormNumProbes	Grid_IsGridFile
DATA	GE1_1100_Jul11 (Read Only)	1-Jul-2011 22:30	Agilent Technologies Scanner G2505C US10450393	1	07-31-2019 16:20:14	5	5	0537b66e-fe46-49a5-b20d-c349b8c5c330	1	074301_D_F_20150519	19-May-2015 00:00	1	1	192	82	73.3235	63.5	0	36.6617	65	65	hg19:GRCh37:Feb2009	2_2		F:\2019.07.31 Human,Rat circ 1-color 8x15k(xuguangxian,Dr.Lorenza Lazzari,jiyuqiang)\\US10450393_S01.tif	US10450393_S01	076b586c-7b72-44ac-b486-b82686c9fff7	074301_D_F_20150519.xml	31-Jul-2019 16:42:33	admin	HP4400-CDFC11DC	11.0.1.1	0	0	0		0	0
*
TYPE	float	float	float	integer	integer	float	float	float	integer	float	float	float	integer	float	float	integer	integer	integer	integer	integer	float	float	float	integer	float	float	float	float	float	integer	integer	float	float	float	float	float	integer	float	float	float	float	integer	float	float	float	float	float	integer	float	float	float	float	float	float	float	integer	float	integer	float	float	float	float	integer	float	float	float	float	text	float	float	float	float	float	float	float	float	float	float	float	float	float	float	float	float	float	float	float	float	float	integer	integer	integer	integer	float	integer	text	integer	text	float	float	float	integer	boolean	float	float	boolean	float	boolean	float	boolean	float	boolean	float	boolean	float	boolean	float	boolean	float	boolean	float	boolean	float	boolean	float	boolean
STATS	gDarkOffsetAverage	gDarkOffsetMedian	gDarkOffsetStdDev	gDarkOffsetNumPts	gSaturationValue	gAvgSig2BkgeQC	gAvgSig2BkgNegCtrl	gRatioSig2BkgeQC_NegCtrl	gNumSatFeat	gLocalBGInlierNetAve	gLocalBGInlierAve	gLocalBGInlierSDev	gLocalBGInlierNum	gGlobalBGInlierAve	gGlobalBGInlierSDev	gGlobalBGInlierNum	gNumFeatureNonUnifOL	gNumPopnOL	gNumNonUnifBGOL	gNumPopnBGOL	gOffsetUsed	gGlobalFeatInlierAve	gGlobalFeatInlierSDev	gGlobalFeatInlierNum	AnyColorPrcntFeatNonUnifOL	AnyColorPrcntBGNonUnifOL	AnyColorPrcntFeatPopnOL	AnyColorPrcntBGPopnOL	TotalPrcntFeatOL	gNumNegBGSubFeat	gNonCtrlNumNegFeatBGSubSig	gSpatialDetrendRMSFit	gSpatialDetrendRMSFilteredMinusFit	gSpatialDetrendSurfaceArea	gSpatialDetrendVolume	gSpatialDetrendAveFit	gNonCtrlNumSatFeat	gNonCtrl99PrcntNetSig	gNonCtrl50PrcntNetSig	gNonCtrl1PrcntNetSig	gNonCtrlMedPrcntCVBGSubSig	gCtrleQCNumSatFeat	gCtrleQC99PrcntNetSig	gCtrleQC50PrcntNetSig	gCtrleQC1PrcntNetSig	geQCMedPrcntCVBGSubSig	geQCSig2BkgLow2	gNegCtrlNumInliers	gNegCtrlAveNetSig	gNegCtrlSDevNetSig	gNegCtrlAveBGSubSig	gNegCtrlSDevBGSubSig	gAveNumPixOLLo	gAveNumPixOLHi	gPixCVofHighSignalFeat	gNumHighSignalFeat	AddErrorEstimateGreen	TotalNumFeatures	ROIHeight	ROIWidth	CentroidDiffX	CentroidDiffY	NumFoundFeat	MaxNonUnifEdges	MaxSpotNotFoundEdges	gMultDetrendRMSFit	gMultDetrendSurfaceAverage	eQCLowSigName2	eQCOneColorLogLowSignal	eQCOneColorLogLowSignalError	eQCOneColorLogHighSignal	eQCOneColorLinFitLogLowConc	eQCOneColorLinFitLogLowSignal	eQCOneColorLinFitLogHighConc	eQCOneColorLinFitLogHighSignal	eQCOneColorLinFitSlope	eQCOneColorLinFitIntercept	eQCOneColorLinFitRSQ	eQCOneColorSpikeDetectionLimit	gNonCtrl50PrcntBGSubSig	gCtrleQC50PrcntBGSubSig	gMedPrcntCVProcSignal	geQCMedPrcntCVProcSignal	gOutlierFlagger_Auto_FeatB_Term	gOutlierFlagger_Auto_FeatC_Term	gOutlierFlagger_Auto_BgndB_Term	gOutlierFlagger_Auto_BgndC_Term	OutlierFlagger_FeatChiSq	OutlierFlagger_BgndChiSq	GriddingStatus	IsGoodGrid	NumGeneNonUnifOL	TotalNumberOfReplicatedGenes	gPercentileIntensityProcessedSignal	ExtractionStatus	QCMetricResults	gNonCtrlNumWellAboveBG	ImageDepth	AFHold	gPMTVolts	GlassThickness	gDDN	GridHasBeenOptimized	gNegCtrlSpread	Metric_IsGoodGrid	Metric_IsGoodGrid_IsInRange	Metric_AnyColorPrcntFeatNonUnifOL	Metric_AnyColorPrcntFeatNonUnifOL_IsInRange	Metric_gNegCtrlAveNetSig	Metric_gNegCtrlAveNetSig_IsInRange	Metric_gNegCtrlAveBGSubSig	Metric_gNegCtrlAveBGSubSig_IsInRange	Metric_gNegCtrlSDevBGSubSig	Metric_gNegCtrlSDevBGSubSig_IsInRange	Metric_gSpatialDetrendRMSFilteredMinusFit	Metric_gSpatialDetrendRMSFilteredMinusFit_IsInRange	Metric_gNonCntrlMedCVProcSignal	Metric_gNonCntrlMedCVProcSignal_IsInRange	Metric_gE1aMedCVProcSignal	Metric_gE1aMedCVProcSignal_IsInRange	Metric_absGE1E1aSlope	Metric_absGE1E1aSlope_IsInRange	Metric_DetectionLimit	Metric_DetectionLimit_IsInRange	Metric_gDDN	Metric_gDDN_IsInRange
DATA	7.74718	7.74718	1.89332	0	778251	3.8593	1.37722	2.80224	0	7.00317	14.7504	1.02277	15352	14.7504	1.02277	15352	4	65	6	251	7.74718	748.53	6129.29	15534	0.0256361	0.0384541	0.416587	1.60867	0.0265481	223	65	0.255689	0.918958	1.00064	0.445258	17.997	0	13731.4	58.2997	11.0497	5.12877	0	216.94	17.9759	11.4302	5.97896	20.2559	77	9.33462	0.828885	-0.910886	0.833961	0.355509	1.06903	0.0671055	543	1	15603	4.25793	7.61871	0.709699	1.038	15187	0	0.0426829	0.0193452	1.00004	(+)E1A_r60_3	0	0	0	0	0	0	0	0	0	0	-1	48.0212	7.76842	4.82389	5.93542	329.508	19.6627	41.5	13.3621	1.94722	2.314	0	1	4	13762	124.85	1	ExtractionEvaluate	14281	20 Bit	0	355	956.913	3	0	2.34918	1	1	0.0256361	1	9.33462	1	-0.910886	1	0.833961	1	0.918958	1	4.82389	1	5.93542	1	0	0	-1	0	3	1
*
TYPE	integer	integer	integer	integer	integer	text	text	float	float	float	float	float	float	float	boolean	boolean	boolean	boolean	boolean	boolean	float	boolean	boolean	float	float
FEATURES	FeatureNum	Row	Col	SubTypeMask	ControlType	ProbeName	SystematicName	PositionX	PositionY	gProcessedSignal	gProcessedSigError	gMedianSignal	gBGMedianSignal	gBGPixSDev	gIsSaturated	gIsFeatNonUnifOL	gIsBGNonUnifOL	gIsFeatPopnOL	gIsBGPopnOL	IsManualFlag	gBGSubSignal	gIsPosAndSignif	gIsWellAboveBG	SpotExtentX	gBGMeanSignal
DATA	1	1	1	260	1	GE_BrightCorner	GE_BrightCorner	3571.46	2690.6	1.398875e+005	1.398875e+004	141811	15	4.720273e+000	0	0	0	0	0	0	140895	1	1	56.9804	15.4327
DATA	2	1	2	66	1	DarkCorner	DarkCorner	3597	2690.54	1.011917e+000	9.961151e-001	19	14	4.520526e+000	0	0	0	0	0	0	0.248326	0	0	55.8519	14.5968
DATA	3	1	3	66	1	DarkCorner	DarkCorner	3622.5	2690.5	1.014646e+000	9.984936e-001	17	14	4.626700e+000	0	0	0	0	0	0	-0.0447333	0	0	57.5363	14.7116
DATA	4	1	4	0	0	ASCRP3005920	ASCRP3005920	3647.67	2690.5	5.186341e+001	5.282039e+000	65.5	15	4.984072e+000	0	0	0	0	0	0	51.8169	1	1	57.5363	15.6717
DATA	5	1	5	0	0	ASCRP3009233	ASCRP3009233	3673.33	2690.5	9.931711e+000	1.411595e+000	28	14	4.517875e+000	0	0	0	0	0	0	9.90101	1	1	57.5363	14.6686
DATA	6	1	6	0	0	ASCRP3009385	ASCRP3009385	3698.54	2690.18	5.259220e+001	5.354380e+000	70	14	4.463861e+000	0	0	0	0	0	0	52.3313	1	1	48.8603	14.3719
DATA	7	1	7	0	0	ASCRP3005239	ASCRP3005239	3723.84	2690.48	5.419509e+001	5.512222e+000	70	14	4.469044e+000	0	0	0	0	0	0	53.8325	1	1	52.0157	14.7621
DATA	8	1	8	0	0	ASCRP3002896	ASCRP3002896	3749.38	2690.06	3.467722e+001	3.611307e+000	52	14	4.383816e+000	0	0	0	0	0	0	34.3956	1	1	45.1352	14.6907
DATA	9	1	9	0	0	ASCRP3012599	ASCRP3012599	3774.48	2690.59	1.596025e+001	1.888504e+000	32	14	4.275115e+000	0	0	0	0	0	0	15.8096	1	1	45.835	14.6769
DATA	10	1	10	0	0	ASCRP3008371	ASCRP3008371	3800.33	2690.5	3.023189e+002	3.024877e+001	312	15	4.487871e+000	0	0	0	0	0	0	299.14	1	1	57.5363	14.9848
DATA	11	1	11	0	0	ASCRP3002296	ASCRP3002296	3825.5	2690.5	1.330259e+001	1.671153e+000	32	15	4.554104e+000	0	0	0	0	0	0	13.1511	1	1	65	15.0763
DATA	12	1	12	0	0	ASCRP3009151	ASCRP3009151	3850.65	2690.11	3.425822e+001	3.572221e+000	51	15	4.347083e+000	0	0	0	0	0	0	33.846	1	1	48.8603	14.8436
DATA	13	1	13	0	0	ASCRP3003948	ASCRP3003948	3876.33	2690.29	3.094974e+001	3.256460e+000	47	15	4.386397e+000	0	0	0	0	0	0	30.5601	1	1	47.2035	15.4863
DATA	14	1	14	0	0	ASCRP3004099	ASCRP3004099	3901.59	2690.14	1.563105e+001	1.862711e+000	34	16	5.144496e+000	0	0	0	0	0	0	15.4288	1	1	47.5395	16.8762
DATA	15	1	15	0	0	ASCRP3000075	ASCRP3000075	3927.12	2690.33	2.232714e+001	2.451919e+000	39	16	4.788310e+000	0	0	0	0	0	0	22.0328	1	1	48.5334	16.3396
DATA	16	1	16	0	0	ASCRP3009851	ASCRP3009851	3951.84	2689.88	1.791321e+001	2.058101e+000	36	16	4.325465e+000	0	0	0	0	0	0	17.6766	1	1	46.8651	15.9907
DATA	17	1	17	0	0	ASCRP3000317	ASCRP3000317	3977.77	2690.29	1.347960e+002	1.351763e+001	146	16	4.552349e+000	0	0	0	0	0	0	133.018	1	1	48.8603	15.9532
DATA	18	1	18	0	0	ASCRP3008068	ASCRP3008068	4003.14	2689.99	6.111999e+001	6.195401e+000	77	15	4.424904e+000	0	0	0	0	0	0	60.3271	1	1	46.8651	15.2737
DATA	19	1	19	0	0	ASCRP3009183	ASCRP3009183	4028.5	2690.44	1.441161e+002	1.444716e+001	151.5	15	4.517575e+000	0	0	0	0	0	0	142.283	1	1	47.8731	15.2292
DATA	20	1	20	0	0	ASCRP3007386	ASCRP3007386	4054.16	2689.91	7.183050e+001	7.254042e+000	89	15	4.397982e+000	0	0	0	0	0	0	70.9515	1	1	46.5243	15.1484
DATA	21	1	21	0	0	ASCRP3007026	ASCRP3007026	4079.21	2690.41	6.989612e+001	7.062482e+000	86	15	4.646147e+000	0	0	0	0	0	0	69.0728	1	1	45.835	15.5594
DATA	22	1	22	0	0	ASCRP3005415	ASCRP3005415	4104.63	2689.99	4.157408e+001	4.278625e+000	59	16	4.461183e+000	0	0	0	0	0	0	41.1122	1	1	47.2035	16
DATA	23	1	23	0	0	CUST_18_PI418767722	NM_000754	4129.72	2690.36	1.170626e+001	1.546479e+000	28	16	4.342960e+000	0	0	0	0	0	0	11.5839	1	1	43.7019	15.8674
DATA	24	1	24	0	0	ASCRP3000412	ASCRP3000412	4155.06	2689.94	1.433421e+001	1.753337e+000	31	16	4.435136e+000	0	0	0	0	0	0	14.1965	1	1	46.8651	15.7876
DATA	25	1	25	0	0	ASCRP3012942	ASCRP3012942	4180.78	2690.08	2.890731e+002	2.892491e+001	293	16	4.561048e+000	0	0	0	0	0	0	286.548	1	1	49.8279	15.678
DATA	26	1	26	0	0	ASCRP3001268	ASCRP3001268	4206.64	2690	1.247509e+001	1.603739e+000	29	15	4.520267e+000	0	0	0	0	0	0	12.3783	1	1	45.4864	15.3482
DATA	27	1	27	0	0	ASCRP3011593	ASCRP3011593	4231.6	2690.07	1.751412e+001	2.020178e+000	35	15	4.398318e+000	0	0	0	0	0	0	17.3956	1	1	46.5243	15.222
DATA	28	1	28	0	0	ASCRP3002850	ASCRP3002850	4256.93	2689.8	1.475990e+002	1.479412e+001	163	14	3.945286e+000	0	0	0	0	0	0	146.764	1	1	46.8651	14.7837
DATA	29	1	29	0	0	ASCRP3010443	ASCRP3010443	4282.38	2690.1	1.898444e+001	2.147852e+000	37.5	14	4.325686e+000	0	0	0	0	0	0	18.8979	1	1	44.7812	14.9045
DATA	30	1	30	0	0	ASCRP3007634	ASCRP3007634	4307.62	2690.06	1.016590e+001	1.428368e+000	28	14	4.481879e+000	0	0	0	0	0	0	10.1316	1	1	45.1352	14.7667
DATA	31	1	31	0	0	ASCRP3001637	ASCRP3001637	4333.32	2690	1.288308e+002	1.292200e+001	145	14	4.522731e+000	0	0	0	0	0	0	128.558	1	1	49.1849	14.853
DATA	32	1	32	0	0	ASCRP3012615	ASCRP3012615	4358.7	2689.79	3.408792e+001	3.552673e+000	51	14	4.653274e+000	0	0	0	0	0	0	34.0603	1	1	45.4864	14.7302
DATA	33	1	33	0	0	ASCRP3011633	ASCRP3011633	4384.39	2689.93	1.195192e+002	1.199364e+001	137	14	4.273849e+000	0	0	0	0	0	0	119.579	1	1	53.8203	14.586
DATA	34	1	34	0	0	ASCRP3013504	ASCRP3013504	4409.36	2689.87	5.843997e+001	5.928628e+000	77	14	4.345877e+000	0	0	0	0	0	0	58.5474	1	1	46.8651	15.0994
DATA	35	1	35	0	0	ASCRP3001826	ASCRP3001826	4434.99	2690.24	2.315183e+001	2.520663e+000	40	15	4.458403e+000	0	0	0	0	0	0	23.2254	1	1	46.1809	14.8897
DATA	36	1	36	0	0	ASCRP3001026	ASCRP3001026	4460.21	2689.48	1.175572e+002	1.179779e+001	135	15	4.429399e+000	0	0	0	0	0	0	118.108	1	1	47.5395	14.803
DATA	37	1	37	0	0	ASCRP3002469	ASCRP3002469	4485.5	2690.01	3.465559e+001	3.605294e+000	53	14	4.308990e+000	0	0	0	0	0	0	34.8645	1	1	48.5334	14.1949
DATA	38	1	38	0	0	ASCRP3005995	ASCRP3005995	4511.12	2689.74	3.414659e+001	3.555980e+000	54	14	4.554829e+000	0	0	0	0	0	0	34.4038	1	1	45.835	14.3608
DATA	39	1	39	0	0	ASCRP3003059	ASCRP3003059	4536.34	2690.11	3.047144e+001	3.204288e+000	49	14	4.394548e+000	0	0	0	0	0	0	30.7435	1	1	44.7812	14.4051
DATA	40	1	40	0	0	ASCRP3008503	ASCRP3008503	4561.92	2689.61	4.042677e+001	4.162039e+000	60.5	15	4.354702e+000	0	0	0	0	0	0	40.8512	1	1	48.2044	14.9094
DATA	41	1	41	0	0	ASCRP3008062	ASCRP3008062	4587.35	2689.84	1.100081e+002	1.104510e+001	130.5	14	4.551813e+000	0	0	0	0	0	0	111.323	1	1	50.1463	14.8011
DATA	42	1	42	0	0	ASCRP3009593	ASCRP3009593	4612.71	2689.66	3.675111e+001	3.805261e+000	56	14	4.377886e+000	0	0	0	0	0	0	37.2466	1	1	48.2044	14.7771
DATA	43	1	43	0	0	Negative042	Negative042	4638.46	2689.83	3.566294e+001	3.699886e+000	54	14	4.558129e+000	0	0	0	0	0	0	36.1971	1	1	47.5395	14.4923
DATA	44	1	44	0	0	ASCRP3006330	ASCRP3006330	4663.54	2689.62	1.085700e+002	1.090148e+001	130	14	4.253264e+000	0	0	0	0	0	0	110.362	1	1	47.2035	14.3827
DATA	45	1	45	0	0	ASCRP3003988	ASCRP3003988	4689.07	2689.59	9.911501e+002	9.911988e+001	1019.5	14	4.113619e+000	0	0	0	0	0	0	1009.02	1	1	53.5237	14.2081
DATA	46	1	46	0	0	ASCRP3000521	ASCRP3000521	4714.24	2689.53	2.173020e+002	2.175232e+001	238	14	4.671890e+000	0	0	0	0	0	0	221.55	1	1	47.2035	14.5058
DATA	47	1	47	0	0	ASCRP3012738	ASCRP3012738	4739.54	2689.99	7.001910e+000	1.203996e+000	25.5	14	4.311238e+000	0	0	0	0	0	0	7.14875	1	1	50.4627	14.1426
DATA	48	1	48	0	0	ASCRP3009482	ASCRP3009482	4765.33	2689.5	3.088657e+000	1.025516e+000	21	14	4.273817e+000	0	0	0	0	0	0	3.15846	1	0	57.5363	14.113
DATA	49	1	49	0	0	ASCRP3010011	ASCRP3010011	4790.37	2689.73	2.170357e+001	2.379923e+000	39.5	14	4.264123e+000	0	0	0	0	0	0	22.2255	1	1	47.5395	14.0554
DATA	50	1	50	0	0	A_23_P215720	NM_000492	4816.04	2689	2.131577e+001	2.343950e+000	40	14	4.109272e+000	0	0	0	0	0	0	21.864	1	1	46.8651	14.0923
DATA	51	1	51	0	0	ASCRP3005914	ASCRP3005914	4841.42	2689.43	1.470041e+004	1.470041e+003	14905.5	14	4.276960e+000	0	0	0	0	0	0	15099.4	1	1	57.5363	14.3352
DATA	52	1	52	0	0	ASCRP3008448	ASCRP3008448	4866.63	2689.37	9.422197e+001	9.472215e+000	116	14	4.132035e+000	0	0	0	0	0	0	96.9214	1	1	48.2044	13.7962
DATA	53	1	53	0	0	ASCRP3005403	ASCRP3005403	4892.34	2689.28	3.182739e+001	3.327473e+000	49	14	4.292920e+000	0	0	0	0	0	0	32.7883	1	1	47.8731	13.7306
DATA	54	1	54	0	0	ASCRP3004952	ASCRP3004952	4917.4	2689.24	1.212381e+002	1.216249e+001	150	13	4.602942e+000	0	0	0	0	0	0	125.079	1	1	47.2035	13.8121
DATA	55	1	55	0	0	ASCRP3011716	ASCRP3011716	4942.81	2689.39	2.458898e+002	2.460802e+001	273.5	14	4.455997e+000	0	0	0	0	0	0	254.041	1	1	49.1849	13.8041
DATA	56	1	56	0	0	AS_circRNA_control212	AS_circRNA_control212	4968.22	2688.89	5.754536e+002	5.755348e+001	613	14	4.198348e+000	0	0	0	0	0	0	595.459	1	1	47.8731	13.8113
DATA	57	1	57	0	0	ASCRP3000311	ASCRP3000311	4993.75	2689.03	1.688957e+001	1.945212e+000	34.5	14	4.134815e+000	0	0	0	0	0	0	17.5017	1	1	43.7019	14.0262
DATA	58	1	58	0	0	ASCRP3001004	ASCRP3001004	5019.19	2688.9	2.645816e+001	2.815822e+000	45	15	4.626580e+000	0	0	0	0	0	0	27.4578	1	1	46.8651	15.5835
DATA	59	1	59	0	0	ASCRP3005954	ASCRP3005954	5044.5	2689.44	1.282883e+002	1.286487e+001	151	15	4.646718e+000	0	0	0	0	0	0	133.311	1	1	47.8731	15.7376
DATA	60	1	60	0	0	ASCRP3012098	ASCRP3012098	5069.92	2689.08	1.305567e+001	1.621023e+000	31	15	4.410751e+000	0	0	0	0	0	0	13.5878	1	1	38.6789	15.3891
DATA	61	1	61	0	0	ASCRP3003319	ASCRP3003319	5095.34	2689.15	8.514674e+001	8.568560e+000	109	15	4.256900e+000	0	0	0	0	0	0	88.7452	1	1	49.5074	15.0266
DATA	62	1	62	0	0	ASCRP3003051	ASCRP3003051	5120.79	2688.91	1.619801e+002	1.622631e+001	188	14	4.344752e+000	0	0	0	0	0	0	169.084	1	1	48.2044	14.7186
DATA	63	1	63	0	0	ASCRP3004503	ASCRP3004503	5146.3	2689.03	6.320470e+001	6.392449e+000	83	14	4.209260e+000	0	0	0	0	0	0	66.0729	1	1	46.1809	14.6105
DATA	64	1	64	0	0	Negative026	Negative026	5171.5	2689	9.706210e-001	9.551695e-001	18	15	4.633007e+000	0	0	0	0	0	0	-0.0870244	0	0	65	15.0686
DATA	65	1	65	0	0	ASCRP3002348	ASCRP3002348	5196.89	2688.89	1.445950e+001	1.732144e+000	32	15	4.487623e+000	0	0	0	0	0	0	15.1614	1	1	46.1809	14.7985
DATA	66	1	66	0	0	ASCRP3011765	ASCRP3011765	5222.3	2688.86	4.590277e+001	4.688006e+000	67	15	4.359126e+000	0	0	0	0	0	0	48.205	1	1	47.2035	15.1297
DATA	67	1	67	0	0	ASCRP3002944	ASCRP3002944	5247.67	2689.03	4.941127e+001	5.031776e+000	68.5	15	4.323004e+000	0	0	0	0	0	0	51.9676	1	1	48.8603	14.9397
DATA	68	1	68	0	0	ASCRP3009856	ASCRP3009856	5272.91	2688.68	1.088954e+001	1.444599e+000	30	15	4.448969e+000	0	0	0	0	0	0	11.4719	1	1	41.0736	15.1236
DATA	69	1	69	0	0	ASCRP3011754	ASCRP3011754	5298.57	2688.78	3.046481e+001	3.190488e+000	49	15	4.662544e+000	0	0	0	0	0	0	32.1454	1	1	46.5243	15.1761
DATA	70	1	70	0	0	ASCRP3004993	ASCRP3004993	5323.82	2688.74	2.634453e+002	2.636151e+001	296	15	4.561889e+000	0	0	0	0	0	0	278.435	1	1	45.835	14.9607
DATA	71	1	71	0	0	ASCRP3008023	ASCRP3008023	5349.58	2688.99	1.568324e+002	1.571166e+001	182	14	4.333233e+000	0	0	0	0	0	0	166.027	1	1	45.835	14.7703
DATA	72	1	72	0	0	A_23_P252748	NM_007152	5374.86	2688.82	1.307946e+002	1.311341e+001	154	15	4.187197e+000	0	0	0	0	0	0	138.707	1	1	46.8651	14.9025
DATA	73	1	73	0	0	ASCRP3009717	ASCRP3009717	5400.09	2689.08	1.298579e+001	1.603895e+000	30	15	4.206900e+000	0	0	0	0	0	0	13.7946	1	1	49.1849	15.1252
DATA	75	1	75	0	0	ASCRP3004561	ASCRP3004561	5451	2688.99	2.488429e+002	2.490196e+001	285	15	4.565130e+000	0	0	0	0	0	0	265.333	1	1	50.1463	15.3745
DATA	76	1	76	0	0	ASCRP3004592	ASCRP3004592	5476.6	2688.68	4.155433e+002	4.156487e+001	461	15	4.323112e+000	0	0	0	0	0	0	443.991	1	1	46.8651	15.2038
DATA	77	1	77	0	0	ASCRP3003651	ASCRP3003651	5501.51	2689.09	1.236514e+002	1.240038e+001	152	15	4.368197e+000	0	0	0	0	0	0	132.362	1	1	47.2035	15.0632
DATA	78	1	78	0	0	ASCRP3008186	ASCRP3008186	5527.07	2688.6	2.271465e+002	2.273376e+001	260	15	4.409280e+000	0	0	0	0	0	0	243.697	1	1	51.0895	15.2143
DATA	79	1	79	0	0	ASCRP3001172	ASCRP3001172	5552.54	2688.88	8.159092e+001	8.211938e+000	104.5	15	4.464660e+000	0	0	0	0	0	0	87.7194	1	1	48.8603	14.8108
DATA	80	1	80	66	1	DarkCorner	DarkCorner	5577.58	2688.57	9.429845e-001	9.279730e-001	18	14	4.451826e+000	0	0	0	0	0	0	-0.00637523	0	0	57.5363	14.6528
DATA	81	1	81	260	1	GE_BrightCorner	GE_BrightCorner	5603.42	2688.57	1.222755e+005	1.222755e+004	133246	15	4.529004e+000	0	0	0	0	0	0	132083	1	1	57.5363	15.2008
DATA	82	1	82	260	1	GE_BrightCorner	GE_BrightCorner	5628.58	2688.57	1.214648e+005	1.214648e+004	132388	15	5.337006e+000	0	0	0	0	0	0	131528	1	1	57.5363	15.541
DATA	83	2	1	260	1	GE_BrightCorner	GE_BrightCorner	3584.5	2698	1.391264e+005	1.391264e+004	140380	16	6.275579e+000	0	0	0	0	0	0	139762	1	1	54.1152	16.905
DATA	84	2	2	66	1	DarkCorner	DarkCorner	3609.5	2698	1.014341e+000	1.001543e+000	19	14	4.322080e+000	0	0	0	0	0	0	0.819825	0	0	54.1152	14.195
DATA	85	2	3	0	0	ASCRP3011718	ASCRP3011718	3634.25	2698.1	1.332706e+001	1.666571e+000	32	14	4.559401e+000	0	0	0	0	0	0	13.318	1	1	44.4243	14.7822
DATA	86	2	4	0	0	ASCRP3004590	ASCRP3004590	3660.19	2697.97	1.094452e+003	1.094497e+002	1108	15	5.161666e+000	0	0	0	0	0	0	1091.18	1	1	49.1849	15.8357
DATA	87	2	5	0	0	ASCRP3004324	ASCRP3004324	3685.64	2697.89	2.735817e+001	2.914581e+000	45.5	14	4.640639e+000	0	0	0	0	0	0	27.2212	1	1	46.8651	14.4976
DATA	88	2	6	0	0	A_23_P57306	NM_005441	3711.26	2697.95	3.548042e+001	3.688141e+000	50.5	14	4.627358e+000	0	0	0	0	0	0	35.2385	1	1	47.8731	14.6965
DATA	89	2	7	0	0	ASCRP3005419	ASCRP3005419	3736.5	2698	2.581618e+000	1.040972e+000	20	14	4.595467e+000	0	0	0	0	0	0	2.55998	1	0	65	14.7846
DATA	90	2	8	0	0	ASCRP3006367	ASCRP3006367	3761.73	2697.78	4.492129e+001	4.604227e+000	61	15	4.312660e+000	0	0	0	0	0	0	44.4856	1	1	48.2044	15
DATA	91	2	9	0	0	ASCRP3003758	ASCRP3003758	3787.08	2698	7.860207e+001	7.924959e+000	96	14	4.339030e+000	0	0	0	0	0	0	77.7472	1	1	46.8651	14.3095
DATA	92	2	10	0	0	ASCRP3006209	ASCRP3006209	3812.79	2697.9	5.868077e+003	5.868086e+002	5786.5	15	4.755601e+000	0	0	0	0	0	0	5798.62	1	1	51.7088	15.3284
DATA	93	2	11	0	0	ASCRP3011890	ASCRP3011890	3837.93	2698.29	1.990326e+001	2.233201e+000	37	15	4.047365e+000	0	0	0	0	0	0	19.6515	1	1	43.7019	15.0049
DATA	94	2	12	0	0	ASCRP3012914	ASCRP3012914	3863.56	2697.99	3.267247e+001	3.420802e+000	49.5	14	4.188878e+000	0	0	0	0	0	0	32.2403	1	1	48.5334	14.9902
DATA	95	2	13	0	0	ASCRP3008257	ASCRP3008257	3888.76	2698	1.057786e+002	1.062634e+001	120	17	4.744141e+000	0	0	0	0	0	0	104.333	1	1	46.8651	16.7813
DATA	96	2	14	0	0	ASCRP3011640	ASCRP3011640	3914.2	2698	1.759279e+002	1.762199e+001	193	17	4.848397e+000	0	0	0	0	0	0	173.473	1	1	49.1849	16.9113
DATA	97	2	15	0	0	ASCRP3013127	ASCRP3013127	3939.54	2698.06	4.109620e+001	4.232941e+000	58.5	16	4.177371e+000	0	0	0	0	0	0	40.5166	1	1	46.8651	16.2932
DATA	98	2	16	0	0	ASCRP3001518	ASCRP3001518	3964.91	2697.9	5.918956e+001	6.005233e+000	76	16	4.252773e+000	0	0	0	0	0	0	58.3555	1	1	46.8651	16.2775
DATA	99	2	17	0	0	ASCRP3002547	ASCRP3002547	3990.44	2697.97	6.578508e+001	6.656224e+000	84	15	4.636525e+000	0	0	0	0	0	0	64.8658	1	1	48.5334	15.5622
DATA	100	2	18	0	0	ASCRP3006626	ASCRP3006626	4016	2697.54	7.274981e+001	7.345290e+000	89	16	4.487883e+000	0	0	0	0	0	0	71.7546	1	1	55.8519	15.638
DATA	101	2	19	0	0	AS_circRNA_control208	AS_circRNA_control208	4041.18	2697.64	5.194738e+002	5.195726e+001	530	15	4.346071e+000	0	0	0	0	0	0	512.548	1	1	47.8731	14.8505
DATA	102	2	20	0	0	ASCRP3006695	ASCRP3006695	4066.44	2697.73	1.336002e+003	1.336040e+002	1302	16	4.236384e+000	0	0	0	0	0	0	1318.8	1	1	49.1849	15.7402
DATA	103	2	21	0	0	ASCRP3002878	ASCRP3002878	4092.12	2697.6	5.306187e+002	5.307153e+001	533	15	4.589251e+000	0	0	0	0	0	0	524.097	1	1	48.5334	15.6442
DATA	104	2	22	0	0	Negative002	Negative002	4117.58	2697.57	3.475967e+000	1.069806e+000	21	16	4.779874e+000	0	0	0	0	0	0	3.43556	1	0	57.5363	15.6569
DATA	105	2	23	1028	1	(+)E1A_r60_n11	E1A_r60_n11	4142.93	2697.82	1.621077e+001	1.910514e+000	33.5	16	4.293726e+000	0	0	0	0	0	0	16.034	1	1	46.1809	16.19
DATA	106	2	24	0	0	ASCRP3006863	ASCRP3006863	4168.28	2697.73	6.873385e+001	6.947220e+000	86	16	4.883350e+000	0	0	0	0	0	0	68.0418	1	1	47.5395	15.7463
DATA	107	2	25	0	0	ASCRP3012336	ASCRP3012336	4193.36	2697.6	1.592498e+001	1.885373e+000	33	15	4.228944e+000	0	0	0	0	0	0	15.7791	1	1	48.5334	14.9904
DATA	108	2	26	0	0	ASCRP3001892	ASCRP3001892	4219.29	2697.6	8.265030e+001	8.326299e+000	99.5	15	4.794849e+000	0	0	0	0	0	0	81.9751	1	1	46.8651	15.5756
DATA	109	2	27	0	0	ASCRP3009478	ASCRP3009478	4244.51	2697.4	1.617496e+002	1.620629e+001	178	14	4.052913e+000	0	0	0	0	0	0	160.598	1	1	51.7088	14.7778
DATA	110	2	28	0	0	ASCRP3004476	ASCRP3004476	4269.63	2697.37	2.077733e+002	2.080167e+001	231	15	4.172773e+000	0	0	0	0	0	0	206.52	1	1	48.2044	15.0242
DATA	111	2	29	0	0	ASCRP3012342	ASCRP3012342	4295.28	2697.69	4.029998e+001	4.153406e+000	57	14	4.269089e+000	0	0	0	0	0	0	40.1021	1	1	48.2044	14.7363
DATA	112	2	30	0	0	ASCRP3009415	ASCRP3009415	4320.82	2697.44	2.052676e+002	2.055128e+001	222	14	4.498047e+000	0	0	0	0	0	0	204.512	1	1	50.1463	14.8086
DATA	113	2	31	0	0	ASCRP3009929	ASCRP3009929	4345.91	2697.16	4.961523e+001	5.061775e+000	69	15	4.702352e+000	0	0	0	0	0	0	49.4952	1	1	46.1809	14.9657
DATA	114	2	32	0	0	ASCRP3010473	ASCRP3010473	4371.37	2697.92	1.912148e+001	2.158422e+000	37	15	4.677290e+000	0	0	0	0	0	0	19.0979	1	1	47.5395	14.8818
DATA	115	2	33	0	0	ASCRP3010272	ASCRP3010272	4396.63	2697.5	3.090476e+002	3.092093e+001	323.5	14	3.956415e+000	0	0	0	0	0	0	309.087	1	1	49.8279	14.4213
DATA	116	2	34	0	0	CUST_2_PI418767722	NM_002455	4422.14	2697.4	2.778589e+002	2.780383e+001	291	15	4.490603e+000	0	0	0	0	0	0	278.273	1	1	52.0157	15.5189
DATA	117	2	35	0	0	Negative012	Negative012	4447.58	2697.43	2.549257e+000	1.029219e+000	20	15	4.099933e+000	0	0	0	0	0	0	2.55655	1	0	57.5363	14.5423
DATA	118	2	36	0	0	ASCRP3002893	ASCRP3002893	4472.84	2697.12	1.962371e+002	1.964895e+001	214.5	14	4.763973e+000	0	0	0	0	0	0	197.079	1	1	46.5243	14.4856
DATA	119	2	37	0	0	ASCRP3009531	ASCRP3009531	4498.44	2697.32	9.178260e+001	9.231964e+000	110	14	4.378587e+000	0	0	0	0	0	0	92.3048	1	1	49.8279	14.5896
DATA	120	2	38	0	0	ASCRP3008102	ASCRP3008102	4523.69	2697.34	1.810742e+002	1.813463e+001	197.5	14	4.564958e+000	0	0	0	0	0	0	182.362	1	1	48.5334	14.3535
DATA	121	2	39	0	0	ASCRP3000345	ASCRP3000345	4549.5	2697	2.048266e+000	1.012377e+000	19	15	3.954732e+000	0	0	0	0	0	0	2.06595	1	0	54.1152	14.5742
DATA	122	2	40	0	0	ASCRP3005981	ASCRP3005981	4574.5	2697	3.115752e+000	1.037900e+000	21	15	4.747499e+000	0	0	0	0	0	0	3.14713	1	0	54.1152	15.2654
DATA	123	2	41	0	0	ASCRP3002894	ASCRP3002894	4599.86	2697	4.569121e+001	4.674846e+000	65	14	4.378859e+000	0	0	0	0	0	0	46.2184	1	1	46.8651	14.6398
DATA	124	2	42	0	0	ASCRP3002179	ASCRP3002179	4625.65	2697.07	1.789075e+003	1.789102e+002	1797	15	4.728861e+000	0	0	0	0	0	0	1812.38	1	1	49.1849	15.3005
DATA	125	2	43	0	0	ASCRP3010700	ASCRP3010700	4650.91	2697.07	5.787878e+001	5.871213e+000	76	14	4.431800e+000	0	0	0	0	0	0	58.718	1	1	54.4085	14.7524
DATA	126	2	44	0	0	ASCRP3008574	ASCRP3008574	4676.24	2697	3.481300e+001	3.617764e+000	52.5	14	3.970710e+000	0	0	0	0	0	0	35.3697	1	1	46.8651	14.1442
DATA	127	2	45	0	0	ASCRP3011854	ASCRP3011854	4701.64	2697.07	9.755132e+001	9.804517e+000	116	14	4.052282e+000	0	0	0	0	0	0	99.2549	1	1	46.5243	14.5744
DATA	128	2	46	0	0	ASCRP3008935	ASCRP3008935	4727	2697.19	5.038918e+001	5.133604e+000	70	14	4.857239e+000	0	0	0	0	0	0	51.3429	1	1	47.5395	14.6667
DATA	129	2	47	0	0	ASCRP3001256	ASCRP3001256	4752.48	2697.23	3.497452e+001	3.632159e+000	55.5	14	4.230747e+000	0	0	0	0	0	0	35.6882	1	1	42.9674	14.0657
DATA	130	2	48	0	0	ASCRP3003770	ASCRP3003770	4777.72	2696.91	9.881660e+001	9.929991e+000	116	14	3.959516e+000	0	0	0	0	0	0	100.985	1	1	48.8603	14.325
DATA	131	2	49	66	-1	(-)3xSLv1	NegativeControl	4803.5	2697	9.929170e-001	9.771106e-001	16	14	4.145341e+000	0	0	0	0	0	0	-1.25112	0	0	54.1152	14.3173
DATA	132	2	50	0	0	ASCRP3006639	ASCRP3006639	4828.63	2697	8.505755e+001	8.561535e+000	102	14	3.171201e+000	0	0	0	0	0	0	87.1744	1	1	47.2035	14.0598
DATA	133	2	51	0	0	ASCRP3012632	ASCRP3012632	4854	2697	3.596340e+001	3.725984e+000	54	14	4.524844e+000	0	0	0	0	0	0	36.9114	1	1	65	14.298
DATA	134	2	52	0	0	ASCRP3001111	ASCRP3001111	4879.5	2697	4.925107e+000	1.090473e+000	23	14	3.992013e+000	0	0	0	0	0	0	5.06222	1	1	54.1152	14.2705
DATA	135	2	53	0	0	ASCRP3008390	ASCRP3008390	4904.71	2696.92	4.041809e+001	4.156931e+000	58	13	4.175849e+000	0	0	0	0	0	0	41.6029	1	1	45.835	13.6477
DATA	136	2	54	0	1	RC7	RC7	4930.5	2697	9.858261e-001	9.701326e-001	17	14	4.822632e+000	0	0	0	0	0	0	-1.07523	0	0	54.1152	13.7379
DATA	137	2	55	0	0	ASCRP3009364	ASCRP3009364	4955.45	2697.03	1.587128e+001	1.859440e+000	34	14	4.454275e+000	0	0	0	0	0	0	16.3827	1	1	47.5395	13.9545
DATA	138	2	56	0	0	ASCRP3007693	ASCRP3007693	4981.27	2697	1.588307e+001	1.859717e+000	34	14	4.405017e+000	0	0	0	0	0	0	16.4186	1	1	46.8651	13.7164
DATA	139	2	57	0	0	ASCRP3008513	ASCRP3008513	5006.51	2697.38	1.064218e+001	1.437327e+000	28.5	14	3.999796e+000	0	0	0	0	0	0	11.0156	1	1	44.4243	14.1323
DATA	140	2	58	0	0	ASCRP3006817	ASCRP3006817	5031.6	2696.88	5.419925e+001	5.505099e+000	73	16	4.566508e+000	0	0	0	0	0	0	56.186	1	1	48.5334	16.4532
DATA	141	2	59	0	0	ASCRP3001023	ASCRP3001023	5056.84	2696.56	1.692761e+001	1.947618e+000	36	14	4.282925e+000	0	0	0	0	0	0	17.5741	1	1	43.7019	14.6462
DATA	142	2	60	0	0	Negative050	Negative050	5082.58	2696.57	9.065094e+000	1.321688e+000	26.5	15	4.035403e+000	0	0	0	0	0	0	9.42493	1	1	57.5363	14.7465
DATA	143	2	61	0	0	ASCRP3006015	ASCRP3006015	5109	2696.37	1.049058e+001	1.422245e+000	29.5	14.5	4.124430e+000	0	0	0	0	0	0	10.9238	1	1	49.1849	14.9439
DATA	144	2	62	0	0	ASCRP3008616	ASCRP3008616	5133.44	2696.48	9.879164e+001	9.925605e+000	121	14	4.240143e+000	0	0	0	0	0	0	103.012	1	1	49.1849	14.2244
DATA	145	2	63	0	0	ASCRP3003996	ASCRP3003996	5158.82	2696.45	5.800679e+001	5.879195e+000	78	14	4.402611e+000	0	0	0	0	0	0	60.573	1	1	49.8279	14.7451
DATA	146	2	64	0	0	ASCRP3001970	ASCRP3001970	5184.15	2696.89	2.836247e+001	2.993138e+000	48	14	4.751371e+000	0	0	0	0	0	0	29.6574	1	1	45.835	14.6108
DATA	147	2	65	0	0	ASCRP3004002	ASCRP3004002	5209.56	2696.74	1.952685e+002	1.955018e+001	223.5	14	4.143996e+000	0	0	0	0	0	0	204.495	1	1	49.5074	14.8128
DATA	148	2	66	0	0	ASCRP3000344	ASCRP3000344	5234.74	2696.62	3.294834e+001	3.430007e+000	50	15	4.359598e+000	0	0	0	0	0	0	34.5579	1	1	48.5334	15.6131
DATA	149	2	67	0	0	ASCRP3013262	ASCRP3013262	5260.5	2696.5	2.616851e+000	9.872295e-001	21	14	4.141517e+000	0	0	0	0	0	0	2.74904	1	0	57.5363	14.8641
DATA	150	2	68	0	0	Negative027	Negative027	5285.51	2696.39	1.025782e+001	1.398406e+000	28	15	4.917047e+000	0	0	0	0	0	0	10.7929	1	1	49.8279	15.1005
DATA	151	2	69	0	0	ASCRP3008344	ASCRP3008344	5311.2	2696.51	8.380938e+001	8.434487e+000	108	15	4.718541e+000	0	0	0	0	0	0	88.3204	1	1	47.8731	15.2239
DATA	152	2	70	0	0	ASCRP3005983	ASCRP3005983	5336.47	2696.62	5.827066e+001	5.903583e+000	78.5	14	4.382182e+000	0	0	0	0	0	0	61.5048	1	1	49.8279	14.65
DATA	153	2	71	0	0	ASCRP3009337	ASCRP3009337	5361.77	2696.19	1.392298e+001	1.683121e+000	34	14.5	4.397896e+000	0	0	0	0	0	0	14.722	1	1	46.1809	14.8125
DATA	154	2	72	0	0	ASCRP3001698	ASCRP3001698	5387.43	2696.1	3.887294e+001	4.000289e+000	61	15	4.129497e+000	0	0	0	0	0	0	41.1761	1	1	46.5243	14.9279
DATA	155	2	73	0	0	ASCRP3008893	ASCRP3008893	5412.76	2696.57	2.327432e+002	2.329340e+001	260	15	4.502181e+000	0	0	0	0	0	0	246.937	1	1	52.6241	15.4573
DATA	156	2	74	0	0	ASCRP3000411	ASCRP3000411	5438	2696	1.826093e+002	1.828514e+001	210.5	16	4.378443e+000	0	0	0	0	0	0	194.129	1	1	46.8651	15.8802
DATA	157	2	75	0	0	ASCRP3004231	ASCRP3004231	5463.55	2696.14	2.003702e+001	2.212776e+000	40	15	4.356231e+000	0	0	0	0	0	0	21.3407	1	1	47.8731	15.1667
DATA	158	2	76	0	0	ASCRP3010130	ASCRP3010130	5488.94	2696.29	3.677721e+002	3.678915e+001	413	15	4.074001e+000	0	0	0	0	0	0	392.45	1	1	52.9257	15.3065
DATA	159	2	77	0	0	A_23_P6335	NM_000185	5514.44	2696.03	3.626826e+002	3.628031e+001	401.5	15	4.410636e+000	0	0	0	0	0	0	387.838	1	1	48.2044	15.1971
DATA	160	2	78	0	0	ASCRP3006054	ASCRP3006054	5539.53	2696.43	4.521325e+001	4.616648e+000	65	14	4.114833e+000	0	0	0	0	0	0	48.4443	1	1	49.5074	14.6585
DATA	161	2	79	0	0	ASCRP3002857	ASCRP3002857	5565.19	2696.29	1.514572e+002	1.517432e+001	183	15	4.164282e+000	0	0	0	0	0	0	162.648	1	1	50.1463	14.5431
DATA	162	2	80	66	1	DarkCorner	DarkCorner	5590.5	2696	9.440194e-001	9.289914e-001	17	15	4.296541e+000	0	0	0	0	0	0	-0.741205	0	0	54.1152	14.7952
DATA	163	2	81	66	1	DarkCorner	DarkCorner	5615.91	2696.07	3.222257e+000	9.812097e-001	21	16	5.515235e+000	0	0	0	1	0	0	3.47679	1	0	54.4085	16.4021
DATA	164	2	82	260	1	GE_BrightCorner	GE_BrightCorner	5641.5	2696	1.218743e+005	1.218743e+004	132160	16	5.184511e+000	0	0	0	0	0	0	131835	1	1	54.1152	15.9369
DATA	165	3	1	66	1	DarkCorner	DarkCorner	3571.58	2705.43	1.192919e+000	1.002094e+000	19	15	4.556333e+000	0	0	0	0	0	0	1.19895	1	0	57.5363	15.6842
DATA	166	3	2	66	1	DarkCorner	DarkCorner	3597	2705.46	1.014012e+000	9.978693e-001	17	15	5.331907e+000	0	0	0	0	0	0	-1.06811	0	0	55.8519	15.4894
DATA	167	3	3	0	0	ASCRP3008726	ASCRP3008726	3622.11	2705.19	2.127449e+002	2.129800e+001	218.5	15	5.348214e+000	0	0	0	0	0	0	212.651	1	1	50.1463	15.2
DATA	168	3	4	0	0	ASCRP3006793	ASCRP3006793	3647.65	2705.12	2.794522e+002	2.796321e+001	300	16	5.273136e+000	0	0	0	0	0	0	278.664	1	1	48.8603	16.5085
DATA	169	3	5	0	0	ASCRP3011055	ASCRP3011055	3672.79	2705.19	1.940759e+002	1.943359e+001	203	16.5	5.241660e+000	0	0	0	0	0	0	193.119	1	1	47.5395	16.375
DATA	171	3	7	0	0	ASCRP3013087	ASCRP3013087	3723.91	2705.07	6.688504e+003	6.688512e+002	6638	15	4.872846e+000	0	0	0	0	0	0	6631.77	1	1	54.4085	14.5333
DATA	172	3	8	0	0	ASCRP3000452	ASCRP3000452	3749.22	2704.9	3.746966e+001	3.880702e+000	53.5	16	4.648663e+000	0	0	0	0	0	0	37.0988	1	1	45.835	15.6607
DATA	173	3	9	0	0	ASCRP3002529	ASCRP3002529	3774.65	2705.42	3.387691e+001	3.535424e+000	52	14	4.253215e+000	0	0	0	0	0	0	33.4977	1	1	45.4864	14.2586
DATA	174	3	10	0	0	ASCRP3008304	ASCRP3008304	3800.39	2705.07	1.819303e+001	2.082002e+000	35	14	4.179329e+000	0	0	0	0	0	0	17.971	1	1	53.8203	13.8772
DATA	175	3	11	0	0	ASCRP3010420	ASCRP3010420	3825.2	2704.78	1.736621e+001	2.010569e+000	35	17	4.313405e+000	0	0	0	0	1	0	17.1403	1	1	45.4864	17.623
DATA	176	3	12	0	0	ASCRP3002602	ASCRP3002602	3850.88	2705.67	1.184016e+001	1.558866e+000	27.5	16	4.064547e+000	0	0	0	0	0	0	11.6768	1	1	40.2912	15.8727
DATA	177	3	13	0	0	ASCRP3007145	ASCRP3007145	3876.35	2705.02	2.127485e+001	2.356965e+000	39	15.5	4.253978e+000	0	0	0	0	0	0	20.9719	1	1	44.0646	15.84
DATA	178	3	14	0	0	ASCRP3009735	ASCRP3009735	3901.65	2705.13	2.716915e+001	2.900257e+000	45	18	4.954984e+000	0	0	0	0	1	0	26.7724	1	1	49.1849	17.898
DATA	179	3	15	0	0	ASCRP3004565	ASCRP3004565	3926.99	2705.09	6.564940e+001	6.642946e+000	83.5	17	4.479136e+000	0	0	0	0	0	0	64.6773	1	1	46.8651	17.386
DATA	180	3	16	0	0	ASCRP3007898	ASCRP3007898	3952.59	2704.91	2.297455e+001	2.511711e+000	40.5	16	3.891774e+000	0	0	0	0	0	0	22.6332	1	1	49.1849	16.4098
DATA	181	3	17	0	0	ASCRP3003825	ASCRP3003825	3977.91	2704.93	2.825958e+002	2.827780e+001	285.5	16.5	4.479680e+000	0	0	0	0	0	0	278.414	1	1	54.4085	16.5714
DATA	182	3	18	0	0	ASCRP3013515	ASCRP3013515	4003.5	2705	3.380501e+001	3.529543e+000	51.5	17	5.136113e+000	0	0	0	0	0	0	33.311	1	1	54.1152	16.4
DATA	183	3	19	0	0	ASCRP3004758	ASCRP3004758	4028.92	2704.83	9.242492e+000	1.372386e+000	26	16	4.290181e+000	0	0	0	0	0	0	9.1104	1	1	45.4864	15.6333
DATA	184	3	20	0	0	ASCRP3008824	ASCRP3008824	4054.16	2704.88	4.439787e+002	4.440945e+001	454	15	4.634849e+000	0	0	0	0	0	0	437.813	1	1	46.5243	15.6491
DATA	185	3	21	0	0	ASCRP3000040	ASCRP3000040	4079.65	2704.93	4.111697e+002	4.112946e+001	432	15	4.589330e+000	0	0	0	0	0	0	405.67	1	1	49.1849	15.7091
DATA	186	3	22	0	0	ASCRP3006798	ASCRP3006798	4104.64	2704.57	6.513638e+001	6.591923e+000	81.5	15	4.527135e+000	0	0	0	0	0	0	64.3068	1	1	49.8279	14.6364
DATA	187	3	23	0	0	ASCRP3012731	ASCRP3012731	4130.63	2704.82	1.320819e+001	1.664062e+000	30	15	4.496309e+000	0	0	0	0	0	0	13.0491	1	1	44.0646	15.4561
DATA	188	3	24	0	0	ASCRP3011610	ASCRP3011610	4155.59	2704.14	1.733198e+002	1.736146e+001	187	16	3.998975e+000	0	0	0	0	0	0	171.378	1	1	44.4243	15.5
DATA	189	3	25	0	0	ASCRP3012463	ASCRP3012463	4181.06	2704.78	8.686502e+001	8.745083e+000	103	14	4.163542e+000	0	0	0	0	0	0	85.9604	1	1	45.835	15.2037
DATA	190	3	26	0	0	ASCRP3011876	ASCRP3011876	4206.31	2704.38	3.129296e+001	3.288109e+000	46	14	3.792898e+000	0	0	0	0	0	0	30.9973	1	1	48.5334	15.0317
DATA	191	3	27	0	0	ASCRP3006308	ASCRP3006308	4231.85	2704.84	8.228791e+002	8.229409e+001	841	16	3.828978e+000	0	0	0	0	0	0	815.885	1	1	47.5395	15.4074
DATA	192	3	28	0	0	ASCRP3010709	ASCRP3010709	4257.05	2703.6	1.330627e+001	1.668938e+000	31	15	3.158636e+000	0	0	0	0	0	0	13.209	1	1	42.9674	15.3913
DATA	193	3	29	0	0	ASCRP3005126	ASCRP3005126	4282.58	2704.57	6.216452e+000	1.182872e+000	24	15	3.672259e+000	0	0	0	0	0	0	6.17722	1	1	57.5363	14.4906
DATA	194	3	30	0	0	ASCRP3004355	ASCRP3004355	4308.11	2704.5	1.510531e+001	1.814404e+000	33	14	4.638629e+000	0	0	0	0	0	0	15.0277	1	1	56.9804	15.2857
DATA	195	3	31	0	0	ASCRP3000570	ASCRP3000570	4333.28	2705.14	1.907985e+001	2.156040e+000	36	13	3.933547e+000	0	0	0	0	0	0	19.003	1	1	46.1809	14.1633
DATA	196	3	32	0	0	ASCRP3010402	ASCRP3010402	4359	2704.02	3.542153e+001	3.681321e+000	52.5	14	4.238837e+000	0	0	0	0	0	0	35.3284	1	1	44.0646	13.6667
DATA	197	3	33	0	0	ASCRP3009645	ASCRP3009645	4384.06	2704.52	3.377784e+002	3.379268e+001	345.5	15	3.881927e+000	0	0	0	0	0	0	337.295	1	1	49.5074	14.3091
DATA	198	3	34	0	0	ASCRP3013023	ASCRP3013023	4409.3	2704.3	4.570536e+001	4.678675e+000	64	13	3.408226e+000	0	0	0	0	0	0	45.7008	1	1	45.835	13.6852
DATA	199	3	35	0	0	ASCRP3000119	ASCRP3000119	4434.82	2704.56	8.924610e+000	1.339428e+000	26	16	4.395900e+000	0	0	0	0	0	0	8.93543	1	1	46.8651	15.1228
DATA	200	3	36	0	0	ASCRP3007127	ASCRP3007127	4460.31	2704.11	1.961706e+001	2.200689e+000	38	14	4.283500e+000	0	0	0	0	0	0	19.6689	1	1	46.8651	14.7193
DATA	201	3	37	0	0	ASCRP3001984	ASCRP3001984	4485.35	2704.58	5.803156e+001	5.888020e+000	76	14	3.845803e+000	0	0	0	0	0	0	58.2603	1	1	47.2035	14.16
DATA	202	3	38	0	0	ASCRP3003018	ASCRP3003018	4511.35	2704.07	4.662142e+001	4.767049e+000	65	14	3.845786e+000	0	0	0	0	0	0	46.8755	1	1	48.8603	14.0159
DATA	203	3	39	0	0	ASCRP3011842	ASCRP3011842	4536.61	2704.64	1.514555e+002	1.517809e+001	173	15	3.833739e+000	0	0	0	0	0	0	152.482	1	1	47.5395	15.42
DATA	204	3	40	0	0	ASCRP3005340	ASCRP3005340	4561.89	2704.16	3.261640e+001	3.409100e+000	50	15.5	5.166401e+000	0	0	0	0	0	0	32.8861	1	1	47.5395	15.3548
DATA	205	3	41	0	0	ASCRP3005773	ASCRP3005773	4587.17	2704.48	1.513497e+001	1.808767e+000	34	15	4.826989e+000	0	0	0	0	0	0	15.2811	1	1	45.1352	15.1017
DATA	206	3	42	0	0	ASCRP3007810	ASCRP3007810	4612.75	2704.01	9.150781e+001	9.204064e+000	110	14	4.699321e+000	0	0	0	0	0	0	92.5312	1	1	47.2035	14.4667
DATA	207	3	43	0	0	ASCRP3003949	ASCRP3003949	4638.03	2703.83	2.521919e+001	2.708363e+000	43.5	14	4.807727e+000	0	0	0	0	0	0	25.5385	1	1	45.4864	14.058
DATA	208	3	44	0	0	A_23_P49878	NM_019013	4663.53	2704.14	1.234404e+002	1.238337e+001	145.5	14	3.833055e+000	0	0	0	0	0	0	125.178	1	1	48.8603	14
DATA	209	3	45	0	0	ASCRP3004707	ASCRP3004707	4689.52	2704.26	1.512718e+001	1.804976e+000	34	15	3.332973e+000	0	0	0	0	0	0	15.3623	1	1	46.1809	14.8305
DATA	210	3	46	0	0	ASCRP3001319	ASCRP3001319	4714.22	2703.96	1.941648e+001	2.176424e+000	36.5	15	4.018308e+000	0	0	0	0	0	0	19.7468	1	1	41.8414	14.2364
DATA	211	3	47	0	0	ASCRP3005156	ASCRP3005156	4739.72	2704.11	2.912097e+001	3.073176e+000	46	13	5.394639e+000	0	0	0	0	0	0	29.6582	1	1	45.4864	13.9298
DATA	212	3	48	0	0	ASCRP3005212	ASCRP3005212	4765.39	2704.07	2.585575e+001	2.765231e+000	41	14.5	5.192232e+000	0	0	0	0	0	0	26.371	1	1	53.8203	14.5385
DATA	213	3	49	0	0	Negative029	Negative029	4790.5	2704	2.886045e+000	1.020722e+000	22	15	3.725163e+000	0	0	0	0	0	0	2.94774	1	0	54.1152	14.4333
DATA	214	3	50	0	0	ASCRP3004126	ASCRP3004126	4815.84	2703.9	5.854189e+001	5.935265e+000	78	14	3.250950e+000	0	0	0	0	0	0	59.8791	1	1	46.5243	13.9831
DATA	215	3	51	0	0	ASCRP3006046	ASCRP3006046	4841.53	2703.88	2.592678e+002	2.594516e+001	277.5	15	3.816443e+000	0	0	0	0	0	0	265.57	1	1	48.8603	14.9423
DATA	216	3	52	0	0	ASCRP3002582	ASCRP3002582	4866.63	2704.04	5.257293e+001	5.346928e+000	72	14	3.493175e+000	0	0	0	0	0	0	53.9243	1	1	46.8651	13.375
DATA	218	3	54	0	0	ASCRP3005267	ASCRP3005267	4917.44	2703.97	8.097596e+001	8.155749e+000	102	13	4.802865e+000	0	0	0	0	0	0	83.2916	1	1	48.2044	13.3167
DATA	219	3	55	0	0	ASCRP3001016	ASCRP3001016	4943	2704	8.798398e+000	1.310209e+000	27	14	4.591659e+000	0	0	0	0	0	0	9.06267	1	1	54.9904	13.3333
DATA	220	3	56	0	0	A_23_P57306	NM_005441	4968.23	2703.68	3.255098e+001	3.396390e+000	51	13	4.403834e+000	0	0	0	0	0	0	33.5773	1	1	46.8651	13.1587
DATA	221	3	57	0	0	ASCRP3000181	ASCRP3000181	4993.56	2704.07	5.274368e+002	5.275257e+001	556	13	3.783207e+000	0	0	0	0	0	0	544.778	1	1	48.2044	14.2807
DATA	222	3	58	0	0	ASCRP3006062	ASCRP3006062	5019.19	2703.67	2.961326e+001	3.115127e+000	48	15	3.627590e+000	0	0	0	0	0	0	30.6324	1	1	44.7812	14.7759
DATA	223	3	59	0	0	ASCRP3001846	ASCRP3001846	5044.7	2704.14	2.655221e+002	2.656976e+001	292	15	3.027577e+000	0	0	0	0	0	0	275.016	1	1	47.2035	15.0625
DATA	224	3	60	0	0	ASCRP3010947	ASCRP3010947	5069.72	2703.89	3.792452e+001	3.913078e+000	56	15	4.602590e+000	0	0	0	0	0	0	39.3368	1	1	47.8731	14.7636
DATA	225	3	61	0	0	A_23_P67042	NM_017947	5095.19	2704.13	1.098030e+002	1.102243e+001	133	14.5	3.821956e+000	0	0	0	0	0	0	114.046	1	1	46.5243	14.8226
DATA	226	3	62	0	0	ASCRP3002177	ASCRP3002177	5120.74	2703.62	3.053245e+001	3.201007e+000	51	16	4.843477e+000	0	0	0	0	0	0	31.7609	1	1	46.1809	15.5965
DATA	227	3	63	0	0	ASCRP3004484	ASCRP3004484	5146.06	2703.77	2.531105e+002	2.532925e+001	284.5	16	4.270640e+000	0	0	0	0	0	0	263.658	1	1	46.5243	15.92
DATA	228	3	64	0	0	ASCRP3002811	ASCRP3002811	5171.57	2703.51	6.187983e+001	6.261786e+000	83	14	4.511249e+000	0	0	0	0	0	0	64.5552	1	1	45.835	14.3115
DATA	229	3	65	0	0	Negative010	Negative010	5196.62	2704.34	1.462453e+002	1.465584e+001	172	15	4.382586e+000	0	0	0	1	0	0	152.756	1	1	46.5243	15.4118
DATA	230	3	66	0	0	ASCRP3003213	ASCRP3003213	5222.25	2703.79	9.915617e+001	9.961580e+000	120	16	3.743021e+000	0	0	0	0	0	0	103.738	1	1	46.1809	15.5
DATA	231	3	67	0	0	ASCRP3009394	ASCRP3009394	5247.61	2703.76	2.490734e+001	2.667329e+000	45	16	3.899786e+000	0	0	0	0	0	0	26.0973	1	1	48.8603	15.4286
DATA	232	3	68	0	0	ASCRP3005323	ASCRP3005323	5273.32	2703.47	2.737522e+001	2.898618e+000	47	16	4.412450e+000	0	0	0	0	0	0	28.7293	1	1	48.5334	15.5538
DATA	233	3	69	0	0	ASCRP3011719	ASCRP3011719	5298.45	2703.96	6.244004e+002	6.244729e+001	651.5	16	4.342101e+000	0	0	0	0	0	0	656.207	1	1	50.4627	15.8085
DATA	234	3	70	0	0	ASCRP3005088	ASCRP3005088	5323.92	2703.62	1.561656e+002	1.564543e+001	181	14	4.103696e+000	0	0	0	0	0	0	164.396	1	1	49.1849	14.0926
DATA	235	3	71	0	0	ASCRP3010456	ASCRP3010456	5349.42	2703.57	7.231785e+000	1.192645e+000	25	15	3.637819e+000	0	0	0	0	0	0	7.62545	1	1	57.5363	14.7451
DATA	236	3	72	0	0	ASCRP3004768	ASCRP3004768	5374.62	2703.5	4.585123e+001	4.681854e+000	67	15	4.171052e+000	0	0	0	0	0	0	48.4282	1	1	49.8279	15.6038
DATA	237	3	73	0	0	ASCRP3001798	ASCRP3001798	5400.41	2703.31	1.834093e+001	2.063271e+000	37	15	5.023451e+000	0	0	0	0	0	0	19.4066	1	1	48.8603	15.4643
DATA	238	3	74	0	0	ASCRP3001369	ASCRP3001369	5425.66	2703.24	5.148983e+001	5.234696e+000	71	16	4.244607e+000	0	0	0	0	0	0	54.5787	1	1	47.5395	15.4151
DATA	239	3	75	66	-1	(-)3xSLv1	NegativeControl	5450.67	2703.5	9.570059e-001	9.420464e-001	18	17	4.455602e+000	0	0	0	0	0	0	0.241804	0	0	65	16.2759
DATA	240	3	76	0	0	Negative015	Negative015	5476.42	2703.43	2.201304e+000	9.653744e-001	20	14	3.874982e+000	0	0	0	0	0	0	2.34196	1	0	57.5363	14.8545
DATA	241	3	77	0	0	ASCRP3000417	ASCRP3000417	5501.86	2703.5	2.788565e+001	2.942132e+000	48	16	4.793428e+000	0	0	0	0	0	0	29.7254	1	1	44.4243	16.2083
DATA	242	3	78	0	0	ASCRP3010601	ASCRP3010601	5526.93	2703.28	2.190973e+002	2.192972e+001	258	15	3.926002e+000	0	0	0	0	0	0	234.039	1	1	47.2035	14.9138
DATA	243	3	79	0	0	A_23_P10385	NM_016448	5552.51	2703.48	1.622586e+001	1.872303e+000	33	13	4.446071e+000	0	0	0	0	0	0	17.3687	1	1	43.7019	13.9825
DATA	245	3	81	66	1	DarkCorner	DarkCorner	5603.42	2703.43	9.449922e-001	9.299487e-001	16.5	17	4.896516e+000	0	0	0	0	0	0	-0.561583	0	0	57.5363	17.1538
DATA	246	3	82	66	1	DarkCorner	DarkCorner	5628.58	2703.43	9.427272e-001	9.277198e-001	17.5	17	5.957329e+000	0	0	0	0	1	0	-0.109905	0	0	57.5363	17.5763
DATA	247	4	1	66	1	DarkCorner	DarkCorner	3584.5	2713	1.013625e+000	9.974887e-001	19	16.5	5.228068e+000	0	0	0	0	0	0	-0.419557	0	0	54.1152	16.475
DATA	248	4	2	0	0	ASCRP3003392	ASCRP3003392	3609.44	2712.87	7.471420e+000	1.248416e+000	25	12.5	4.604346e+000	0	0	0	0	0	0	7.47022	1	1	47.5395	13.6667
DATA	249	4	3	0	0	ASCRP3000547	ASCRP3000547	3634.97	2712.85	2.641450e+001	2.825345e+000	45	15	5.734333e+000	0	0	0	0	0	0	26.3446	1	1	46.1809	15.8485
DATA	250	4	4	0	0	ASCRP3005629	ASCRP3005629	3660.46	2712.75	7.757515e+001	7.822329e+000	93	18	5.720365e+000	0	0	0	0	0	0	77.1978	1	1	47.5395	17.4516
DATA	251	4	5	0	0	ASCRP3002428	ASCRP3002428	3685.73	2712.55	1.641963e+001	1.926084e+000	33.5	16	3.143754e+000	0	0	0	0	0	0	16.3078	1	1	45.1352	16.037
DATA	252	4	6	0	0	ASCRP3003928	ASCRP3003928	3711.42	2712.57	2.278262e+001	2.491557e+000	41	15	5.474377e+000	0	0	0	0	0	0	22.5872	1	1	65	14.9706
DATA	253	4	7	0	0	ASCRP3012372	ASCRP3012372	3736.58	2712.57	9.505712e+000	1.387110e+000	27	16	5.561464e+000	0	0	0	0	0	0	9.4098	1	1	57.5363	16.3667
DATA	254	4	8	0	0	ASCRP3004436	ASCRP3004436	3761.83	2712.52	6.636460e+002	6.637231e+001	655	15	4.139642e+000	0	0	0	0	0	0	656.084	1	1	54.1152	14.4054
DATA	255	4	9	0	0	ASCRP3006633	ASCRP3006633	3787.39	2712.63	2.286027e+003	2.286049e+002	2272	12	4.099481e+000	0	0	0	0	0	0	2257.37	1	1	45.835	12.5667
DATA	256	4	10	0	0	ASCRP3010379	ASCRP3010379	3812.75	2712.37	1.146843e+002	1.151314e+001	129.5	15	3.531416e+000	0	0	0	0	0	0	113.143	1	1	51.0895	15.2143
DATA	257	4	11	0	0	ASCRP3012893	ASCRP3012893	3838.19	2712.2	1.866277e+001	2.124136e+000	35	15	3.717704e+000	0	0	0	0	0	0	18.3982	1	1	45.1352	15.8919
DATA	258	4	12	0	0	Negative019	Negative019	3863.58	2712.57	2.282989e+000	1.040379e+000	20	16	3.617327e+000	0	0	0	0	0	0	2.2492	1	0	57.5363	15.4667
DATA	259	4	13	0	0	ASCRP3008821	ASCRP3008821	3889.17	2712.44	3.711052e+001	3.847472e+000	54	20	2.268781e+000	0	0	0	0	1	0	36.546	1	1	47.5395	20.1
DATA	260	4	14	0	0	ASCRP3000493	ASCRP3000493	3914.14	2712.53	3.835573e+001	3.967788e+000	53.5	19	4.248719e+000	0	0	0	0	1	0	37.7615	1	1	47.8731	18.4194
DATA	261	4	15	0	0	ASCRP3007107	ASCRP3007107	3939.52	2712.62	3.533867e+001	3.676987e+000	51	17	4.027308e+000	0	0	0	0	0	0	34.7861	1	1	48.5334	16.8276
DATA	262	4	16	0	0	ASCRP3002024	ASCRP3002024	3964.93	2712.04	1.862553e+001	2.121557e+000	37	16	3.106641e+000	0	0	0	0	0	0	18.3354	1	1	46.8651	15.7317
DATA	263	4	17	0	0	ASCRP3005475	ASCRP3005475	3990.58	2712.43	8.988201e+004	8.988202e+003	88541	17	5.040061e+000	0	0	0	0	0	0	88490	1	1	57.5363	17.2188
DATA	264	4	18	0	0	Negative016	Negative016	4015.32	2712.36	2.167230e+002	2.169608e+001	210	16.5	3.924182e+000	0	0	0	0	0	0	213.42	1	1	50.7771	16.0278
DATA	265	4	19	0	0	ASCRP3000962	ASCRP3000962	4041.18	2712.05	2.827604e+001	3.004283e+000	45	15.5	4.436446e+000	0	0	0	0	0	0	27.8562	1	1	46.8651	15.4
DATA	266	4	20	0	0	ASCRP3000827	ASCRP3000827	4066.56	2712.23	2.837217e+001	3.013179e+000	45	15	4.050346e+000	0	0	0	0	0	0	27.9634	1	1	49.1849	15.697
DATA	267	4	21	0	0	ASCRP3000758	ASCRP3000758	4091.93	2712.27	2.236484e+002	2.238781e+001	237	15	4.192314e+000	0	0	0	0	0	0	220.55	1	1	47.5395	14.963
DATA	268	4	22	0	0	ASCRP3012898	ASCRP3012898	4117.14	2711.79	1.247628e+001	1.607304e+000	29	15	4.367674e+000	0	0	0	0	0	0	12.3121	1	1	47.2035	14.9189
DATA	269	4	23	0	0	ASCRP3011418	ASCRP3011418	4143.04	2712.57	5.748953e+001	5.837458e+000	75	14	4.761369e+000	0	0	0	0	0	0	56.7713	1	1	50.4627	15.3214
DATA	270	4	24	0	0	ASCRP3004974	ASCRP3004974	4168.32	2711.95	2.026105e+001	2.264676e+000	36	12	4.120497e+000	0	0	0	0	0	0	20.0256	1	1	43.7019	13.6129
DATA	271	4	25	0	0	ASCRP3005018	ASCRP3005018	4193.71	2712.25	7.196439e+001	7.267092e+000	90	14	3.077542e+000	0	0	0	0	0	0	71.1894	1	1	45.1352	14.6667
DATA	272	4	26	0	0	ASCRP3006760	ASCRP3006760	4219.01	2712.32	2.232477e+002	2.234760e+001	236	17	4.416789e+000	0	0	0	0	0	0	221.053	1	1	46.1809	15.3529
DATA	273	4	27	0	0	ASCRP3004625	ASCRP3004625	4244.35	2712.12	3.047203e+003	3.047220e+002	3064	15	3.795025e+000	0	0	0	0	0	0	3020.39	1	1	50.1463	15.2813
DATA	274	4	28	0	0	A_23_P41948	NM_017785	4269.59	2712.27	6.905752e+001	6.978904e+000	86	16	3.103639e+000	0	0	0	0	0	0	68.5219	1	1	47.5395	15.5152
DATA	275	4	29	0	0	ASCRP3001802	ASCRP3001802	4295.19	2712.03	1.391629e+002	1.395266e+001	154	15	3.987167e+000	0	0	0	0	0	0	138.244	1	1	49.1849	14.7353
DATA	276	4	30	0	0	ASCRP3002076	ASCRP3002076	4320.41	2712.09	1.083536e+002	1.088192e+001	123	14	4.500448e+000	0	0	0	0	0	0	107.763	1	1	48.8603	14.0625
DATA	277	4	31	66	-1	(-)3xSLv1	NegativeControl	4346.39	2712.07	1.020480e+000	1.004235e+000	17	12	3.402887e+000	0	0	0	0	0	0	-0.898535	0	0	65	12.9688
DATA	278	4	32	0	0	ASCRP3002645	ASCRP3002645	4371.18	2711.86	7.931764e+000	1.278716e+000	25	14.5	4.239388e+000	0	0	0	0	0	0	7.90813	1	1	47.5395	14.6
DATA	279	4	33	0	0	A_23_P250813	NM_000553	4396.72	2712.14	5.987186e+001	6.070409e+000	75	14	3.401022e+000	0	0	0	0	0	0	59.7683	1	1	48.5334	14.5185
DATA	280	4	34	0	0	ASCRP3011796	ASCRP3011796	4422.04	2712	4.070552e+001	4.191685e+000	57	13	4.370223e+000	0	0	0	0	0	0	40.6888	1	1	46.8651	14.0667
DATA	281	4	35	0	0	ASCRP3005115	ASCRP3005115	4447.43	2711.9	1.156668e+001	1.528405e+000	30.5	14	4.407934e+000	0	0	0	0	0	0	11.5774	1	1	47.5395	13.4667
DATA	282	4	36	0	0	ASCRP3001392	ASCRP3001392	4472.76	2712	1.259389e+002	1.263336e+001	144	15	4.398382e+000	0	0	0	0	0	0	126.224	1	1	46.8651	15.4063
DATA	283	4	37	0	0	ASCRP3008831	ASCRP3008831	4497.94	2712.02	8.978902e+000	1.341268e+000	27.5	14	3.513001e+000	0	0	0	0	0	0	9.01144	1	1	46.8651	14.2
DATA	284	4	38	0	0	ASCRP3000867	ASCRP3000867	4523.71	2712	3.615783e+002	3.617151e+001	382	16	4.784777e+000	0	0	0	0	0	0	363.398	1	1	45.4864	15.5862
DATA	285	4	39	0	0	ASCRP3001992	ASCRP3001992	4549.5	2712	5.990784e+000	1.160221e+000	24	17	4.683074e+000	0	0	0	0	0	0	6.02944	1	1	54.1152	16.2581
DATA	286	4	40	0	0	Negative017	Negative017	4574.5	2712	5.826784e+000	1.150659e+000	24	14.5	4.022774e+000	0	0	0	0	0	0	5.87247	1	1	65	14.3824
DATA	287	4	41	0	0	ASCRP3003094	ASCRP3003094	4600.13	2711.84	2.440206e+001	2.633681e+000	43	15	5.640044e+000	0	0	0	0	0	0	24.6288	1	1	45.1352	14.9737
DATA	288	4	42	0	0	ASCRP3005640	ASCRP3005640	4625.2	2712	6.453715e+001	6.529122e+000	80	15	3.124995e+000	0	0	0	0	0	0	65.226	1	1	49.1849	15.0323
DATA	289	4	43	0	0	Negative054	Negative054	4650.91	2711.93	1.082595e+000	9.939312e-001	19	15	4.548385e+000	0	0	0	0	0	0	1.09572	1	0	54.4085	14.6341
DATA	290	4	44	0	0	ASCRP3007071	ASCRP3007071	4676.27	2711.78	2.893598e+001	3.057171e+000	46	15	3.776865e+000	0	0	0	0	0	0	29.3289	1	1	48.2044	14.9118
DATA	291	4	45	0	0	ASCRP3002862	ASCRP3002862	4701.88	2711.77	7.413152e+001	7.478331e+000	94	15	2.224571e+000	0	0	0	0	0	0	75.245	1	1	51.4001	14.5556
DATA	292	4	46	0	0	Negative005	Negative005	4727.11	2711.5	9.996985e-001	9.848374e-001	18.5	15	4.642334e+000	0	0	0	0	0	0	0.46286	0	0	56.9804	14.0857
DATA	293	4	47	0	0	ASCRP3001344	ASCRP3001344	4752.41	2711.75	1.209580e+002	1.213563e+001	139	15	6.051096e+000	0	0	0	0	0	0	123.119	1	1	48.5334	15.4828
DATA	294	4	48	0	0	ASCRP3009341	ASCRP3009341	4777.6	2711.97	6.550953e+000	1.179729e+000	24	13.5	3.589860e+000	0	0	0	0	0	0	6.67696	1	1	49.1849	13.625
DATA	295	4	49	0	0	ASCRP3004315	ASCRP3004315	4803.31	2712.21	2.454697e+001	2.643013e+000	41.5	14	4.758969e+000	0	0	0	0	0	0	25.0534	1	1	45.835	14.1724
DATA	296	4	50	0	0	ASCRP3009450	ASCRP3009450	4828.41	2711.75	3.711151e+002	3.712441e+001	386	14	3.333761e+000	0	0	0	0	0	0	379.321	1	1	47.5395	13.963
DATA	297	4	51	0	0	ASCRP3007087	ASCRP3007087	4853.73	2711.79	4.088771e+001	4.203883e+000	59	14	3.510014e+000	0	0	0	0	0	0	41.8491	1	1	45.835	13.9655
DATA	298	4	52	0	0	ASCRP3001183	ASCRP3001183	4879.11	2711.65	1.448082e+002	1.451365e+001	162	14	3.677326e+000	0	0	0	0	0	0	148.421	1	1	47.8731	13.9091
DATA	299	4	53	0	0	ASCRP3012395	ASCRP3012395	4904.68	2711.89	1.829582e+001	2.072859e+000	36	12	3.916466e+000	0	0	0	0	0	0	18.7773	1	1	48.5334	12.375
DATA	300	4	54	0	0	ASCRP3010546	ASCRP3010546	4930.05	2711.61	1.827869e+002	1.830456e+001	208	12	3.992666e+000	0	0	0	0	0	0	187.863	1	1	49.1849	12.3
DATA	301	4	55	0	0	ASCRP3006636	ASCRP3006636	4955.49	2711.6	3.354429e+002	3.355836e+001	368	14	4.298012e+000	0	0	0	0	0	0	345.231	1	1	51.0895	13.4828
DATA	302	4	56	0	0	ASCRP3011544	ASCRP3011544	4980.97	2711.58	8.605212e+001	8.659745e+000	106	12.5	4.611829e+000	0	0	0	0	0	0	88.6845	1	1	48.2044	12.8
DATA	303	4	57	0	0	ASCRP3005373	ASCRP3005373	5006.44	2711.53	2.002620e+002	2.004963e+001	224	14.5	3.563791e+000	0	0	0	0	0	0	206.672	1	1	49.8279	14.5938
DATA	304	4	58	0	0	A_23_P11685	NM_024420	5031.67	2711.5	4.339956e+000	1.060538e+000	22.5	14.5	2.939506e+000	0	0	0	0	0	0	4.48495	1	0	57.5363	14.4545
DATA	305	4	59	0	0	ASCRP3003797	ASCRP3003797	5057.42	2711.43	3.523584e+001	3.653686e+000	53	13	2.897587e+000	0	0	0	0	0	0	36.464	1	1	57.5363	13.6296
DATA	306	4	60	0	0	ASCRP3008311	ASCRP3008311	5082.44	2711.52	4.097017e+002	4.098154e+001	444	14	3.744693e+000	0	0	0	0	0	0	424.545	1	1	48.2044	13.9091
DATA	307	4	61	0	0	ASCRP3012882	ASCRP3012882	5107.95	2711.49	3.073292e+001	3.220845e+000	49	14.5	3.820060e+000	0	0	0	0	0	0	31.8906	1	1	51.0895	14.5833
DATA	308	4	62	0	0	ASCRP3010866	ASCRP3010866	5133.46	2711.25	4.259642e+001	4.366988e+000	61	13	4.683533e+000	0	0	0	0	0	0	44.2648	1	1	46.8651	13.75
DATA	309	4	63	0	0	ASCRP3003189	ASCRP3003189	5158.6	2711.27	1.371227e+001	1.674443e+000	32	14	4.631414e+000	0	0	0	0	0	0	14.2689	1	1	44.0646	14.75
DATA	310	4	64	0	0	ASCRP3001150	ASCRP3001150	5184.42	2711.43	4.685246e+000	1.067910e+000	23	15	3.379254e+000	0	0	0	0	0	0	4.88228	1	0	57.5363	14.75
DATA	311	4	65	0	0	ASCRP3004582	ASCRP3004582	5209.68	2711.62	2.061939e+002	2.064165e+001	235.5	15	4.874081e+000	0	0	0	0	0	0	215.161	1	1	46.5243	15.44
DATA	312	4	66	0	0	ASCRP3006010	ASCRP3006010	5234.96	2711.12	1.825921e+002	1.828426e+001	210	16	3.749409e+000	0	0	0	0	0	0	190.831	1	1	51.0895	14.4839
DATA	313	4	67	0	0	ASCRP3011790	ASCRP3011790	5260.04	2710.87	7.880557e+000	1.238456e+000	26	16	4.592869e+000	0	0	0	0	0	0	8.24865	1	1	46.8651	15.8611
DATA	314	4	68	0	0	ASCRP3003645	ASCRP3003645	5285.79	2711.19	1.988064e+002	1.990352e+001	222	14	3.658700e+000	0	0	0	0	0	0	208.394	1	1	47.5395	13.9688
DATA	315	4	69	0	0	ASCRP3005194	ASCRP3005194	5311.43	2711.32	1.405207e+001	1.697629e+000	33	15	5.216182e+000	0	0	0	0	0	0	14.7522	1	1	44.4243	16.0588
DATA	316	4	70	0	0	ASCRP3012163	ASCRP3012163	5336.31	2711.05	1.720795e+001	1.966101e+000	36	15	3.947001e+000	0	0	0	0	0	0	18.0944	1	1	45.1352	14.3103
DATA	317	4	71	0	0	ASCRP3000424	ASCRP3000424	5361.84	2711.12	1.976821e+002	1.979100e+001	226	14	4.463110e+000	0	0	0	0	0	0	208.201	1	1	46.5243	14.875
DATA	318	4	72	0	0	ASCRP3004653	ASCRP3004653	5387.21	2711.09	5.463049e+001	5.544674e+000	76	14	5.376086e+000	0	0	0	0	0	0	57.6335	1	1	48.2044	15.1667
DATA	319	4	73	0	0	ASCRP3011617	ASCRP3011617	5412.5	2711	1.451528e+000	9.573193e-001	19	15.5	6.071435e+000	0	0	0	0	0	0	1.53398	1	0	54.1152	15.9167
DATA	320	4	74	0	0	ASCRP3011609	ASCRP3011609	5438.17	2711	7.354612e+001	7.415018e+000	96	15	4.486959e+000	0	0	0	0	0	0	77.8634	1	1	46.8651	15.4412
DATA	321	4	75	0	0	A_23_P1331	NM_080801	5463.71	2711.24	1.243932e+001	1.560888e+000	31	13.5	3.465594e+000	0	0	0	0	0	0	13.193	1	1	45.4864	14.3
DATA	322	4	76	0	0	ASCRP3010907	ASCRP3010907	5489.24	2711	7.739835e+001	7.796828e+000	102	14.5	3.017255e+000	0	0	0	0	0	0	82.2511	1	1	46.8651	14.8438
DATA	323	4	77	0	0	ASCRP3002996	ASCRP3002996	5514.16	2710.9	5.420637e+002	5.421451e+001	576	15	5.308929e+000	0	0	0	0	0	0	577.189	1	1	46.5243	15.5517
DATA	324	4	78	0	0	ASCRP3004956	ASCRP3004956	5539.65	2711.12	5.347067e+001	5.428589e+000	76	13	4.503366e+000	0	0	0	0	0	0	57.0501	1	1	48.8603	13.697
DATA	325	4	79	0	0	ASCRP3010650	ASCRP3010650	5565.28	2711.08	9.249942e+001	9.297099e+000	114	15	4.546151e+000	0	0	0	0	0	0	98.9071	1	1	48.8603	15.1034
DATA	326	4	80	0	0	ASCRP3012367	ASCRP3012367	5590.5	2711	9.767853e+000	1.350853e+000	29	15	4.620579e+000	0	0	0	0	0	0	10.4681	1	1	54.1152	15.2759
DATA	327	4	81	66	1	DarkCorner	DarkCorner	5615.91	2710.93	9.459619e-001	9.309030e-001	18	17	5.254062e+000	0	0	0	0	0	0	-0.755958	0	0	54.4085	16.9706
DATA	328	4	82	66	1	DarkCorner	DarkCorner	5641.5	2711	9.436405e-001	9.286186e-001	16	15	4.622399e+000	0	0	0	0	0	0	-1.86749	0	0	65	15.729
DATA	329	5	1	66	1	DarkCorner	DarkCorner	3571.5	2720	1.013038e+000	9.969116e-001	17	15	4.122330e+000	0	0	0	0	0	0	-0.773587	0	0	54.1152	14.7921
DATA	330	5	2	0	0	ASCRP3003394	ASCRP3003394	3596.87	2719.84	2.149636e+001	2.370738e+000	40	12.5	4.852668e+000	0	0	0	0	0	0	21.5021	1	1	46.8651	13.5
DATA	331	5	3	0	0	Negative030	Negative030	3622.5	2720	1.018577e+000	1.002362e+000	17	13	5.622472e+000	0	0	0	0	0	0	-0.352885	0	0	54.1152	14.2927
DATA	332	5	4	0	0	ASCRP3000025	ASCRP3000025	3647.64	2719.78	7.144240e+002	7.144946e+001	734	16.5	5.055643e+000	0	0	0	0	0	0	711.119	1	1	44.7812	15.8214
DATA	333	5	5	0	0	ASCRP3010203	ASCRP3010203	3672.99	2720.1	1.300802e+002	1.304692e+001	144	16	4.938329e+000	0	0	0	0	0	0	129.204	1	1	46.8651	15.75
DATA	334	5	6	0	0	CUST_20_PI418767722	NM_006013	3698.21	2719.9	4.546581e+001	4.657113e+000	60	15	4.521389e+000	0	0	0	0	0	0	45.0776	1	1	46.8651	14.2647
DATA	335	5	7	66	-1	(-)3xSLv1	NegativeControl	3724	2719.87	1.026624e+000	1.010281e+000	17	14	4.946009e+000	0	0	0	0	0	0	-0.277432	0	0	54.4085	15.0455
DATA	336	5	8	0	0	ASCRP3003613	ASCRP3003613	3749.23	2719.56	8.730609e+000	1.336307e+000	26	14	4.206566e+000	0	0	0	0	0	0	8.62988	1	1	43.7019	13.8378
DATA	337	5	9	0	0	ASCRP3006846	ASCRP3006846	3774.9	2720.15	4.693515e+001	4.801584e+000	61.5	12.5	4.236439e+000	0	0	0	0	0	0	46.3338	1	1	46.8651	13.1471
DATA	338	5	10	0	0	ASCRP3006319	ASCRP3006319	3800	2719.5	7.816341e+001	7.881831e+000	92.5	14	4.372638e+000	0	0	0	0	0	0	77.0891	1	1	48.5334	14.0938
DATA	339	5	11	0	0	ASCRP3006673	ASCRP3006673	3825.33	2719.97	6.163045e+001	6.246040e+000	79	16	4.344029e+000	0	0	0	0	0	0	60.7294	1	1	49.1849	15.8
DATA	340	5	12	0	0	ASCRP3002570	ASCRP3002570	3851	2719.54	8.082556e+000	1.297872e+000	26	16	3.970591e+000	0	0	0	0	0	0	7.95936	1	1	55.8519	15.9677
DATA	341	5	13	0	0	ASCRP3009582	ASCRP3009582	3876.22	2720.08	1.888626e+002	1.891357e+001	204.5	18	4.497407e+000	0	0	0	0	0	0	185.881	1	1	47.8731	16.68
DATA	342	5	14	0	0	A_23_P39682	NM_001079	3901.58	2719.57	7.611374e+000	1.269756e+000	24	19	4.913587e+000	0	0	0	0	1	0	7.48899	1	1	57.5363	18.32
DATA	343	5	15	0	0	ASCRP3004381	ASCRP3004381	3927.38	2719.76	1.298628e+002	1.302601e+001	144.5	18	4.150398e+000	0	0	0	0	0	0	127.746	1	1	49.1849	17.25
DATA	344	5	16	0	0	ASCRP3007139	ASCRP3007139	3952.51	2719.59	1.444489e+001	1.766365e+000	33	16	3.139135e+000	0	0	0	0	0	0	14.2089	1	1	43.7019	15.6667
DATA	345	5	17	0	0	ASCRP3007276	ASCRP3007276	3977.89	2719.5	2.604736e+000	1.049372e+000	21	15	3.708440e+000	0	0	0	0	0	0	2.56238	1	0	56.9804	15.5556
DATA	346	5	18	0	0	ASCRP3005073	ASCRP3005073	4003.5	2719.5	7.168478e+001	7.240166e+000	88	15	4.605212e+000	0	0	0	0	0	0	70.5327	1	1	65	15.8519
DATA	347	5	19	0	0	A_23_P58132	NM_004310	4028.66	2719.88	3.679381e+002	3.680784e+001	382	16	3.902001e+000	0	0	0	0	0	0	362.122	1	1	45.1352	16.2195
DATA	348	5	20	0	0	ASCRP3007337	ASCRP3007337	4054.01	2719.24	4.227488e+001	4.347764e+000	59	15	4.700762e+000	0	0	0	0	0	0	41.6264	1	1	46.8651	15.5385
DATA	349	5	21	0	0	Negative040	Negative040	4079.83	2719.52	8.850837e+000	1.346754e+000	26	15	3.865382e+000	0	0	0	0	0	0	8.71941	1	1	45.835	15.2941
DATA	350	5	22	0	0	ASCRP3008487	ASCRP3008487	4104.79	2719.28	3.321126e+001	3.472603e+000	49	17	5.408055e+000	0	0	0	0	0	0	32.7385	1	1	47.5395	17.4
DATA	351	5	23	0	0	ASCRP3002984	ASCRP3002984	4130.42	2719.43	4.940934e+000	1.127743e+000	22	15.5	5.040161e+000	0	0	0	0	0	0	4.87395	1	0	57.5363	15.875
DATA	352	5	24	0	0	ASCRP3006868	ASCRP3006868	4155.74	2719.12	5.771405e+002	5.772293e+001	593	15.5	6.598951e+000	0	0	0	0	0	0	569.775	1	1	48.2044	16.8846
DATA	353	5	25	0	0	ASCRP3006534	ASCRP3006534	4180.99	2719.62	5.708568e+002	5.709465e+001	578.5	14	3.647704e+000	0	0	0	0	0	0	564.019	1	1	47.8731	14.2667
DATA	354	5	26	0	0	ASCRP3004287	ASCRP3004287	4206.59	2719.37	6.152714e+002	6.153545e+001	625	16	4.525280e+000	0	0	0	0	0	0	608.481	1	1	52.3208	15.7333
DATA	355	5	27	0	0	ASCRP3006204	ASCRP3006204	4231.89	2719.5	1.439242e+002	1.442783e+001	158	15	4.527693e+000	0	0	0	0	0	0	142.473	1	1	56.9804	15.375
DATA	356	5	28	0	0	ASCRP3009381	ASCRP3009381	4257.3	2719.21	3.220704e+001	3.375089e+000	47	17	3.208948e+000	0	0	0	0	0	0	31.9164	1	1	47.2035	16.2121
DATA	357	5	29	0	0	ASCRP3012989	ASCRP3012989	4282.66	2719.82	3.776422e+001	3.908654e+000	56	15	3.759433e+000	0	0	0	0	0	0	37.4617	1	1	49.5074	14.7333
DATA	358	5	30	0	0	ASCRP3012180	ASCRP3012180	4308.16	2718.86	2.325154e+001	2.533778e+000	40	14	4.566562e+000	0	0	0	0	0	0	23.094	1	1	46.8651	15.1053
DATA	359	5	31	0	0	ASCRP3002782	ASCRP3002782	4333.33	2719.44	2.086156e+001	2.315924e+000	39	12	3.918439e+000	0	0	0	0	0	0	20.7431	1	1	45.1352	13.3333
DATA	360	5	32	0	0	ASCRP3005118	ASCRP3005118	4358.87	2719.04	1.270498e+002	1.274462e+001	145	14	3.745368e+000	0	0	0	0	0	0	126.489	1	1	49.1849	13.5278
DATA	361	5	33	0	0	ASCRP3007012	ASCRP3007012	4384.45	2719.34	8.545974e+000	1.317865e+000	26	15	3.626763e+000	0	0	0	0	0	0	8.51862	1	1	45.1352	15.1818
DATA	362	5	34	0	0	ASCRP3010294	ASCRP3010294	4409.57	2719	2.937825e+002	2.939532e+001	299	13	3.584551e+000	0	0	0	0	0	0	293.224	1	1	49.8279	14.1852
DATA	363	5	35	0	0	ASCRP3012715	ASCRP3012715	4434.7	2719.65	3.805126e+001	3.934510e+000	54	13	4.408167e+000	0	0	0	0	0	0	38.0248	1	1	43.3362	13.5429
DATA	364	5	36	0	0	ASCRP3008638	ASCRP3008638	4460.43	2719.03	2.041960e+001	2.273359e+000	38	14	4.646214e+000	0	0	0	0	0	0	20.4343	1	1	44.0646	14.5714
DATA	365	5	37	0	0	ASCRP3006560	ASCRP3006560	4485.67	2719.33	7.125427e+001	7.194976e+000	91.5	15	3.634600e+000	0	0	0	0	0	0	71.3978	1	1	46.8651	15.1071
DATA	366	5	38	0	0	ASCRP3001753	ASCRP3001753	4510.98	2718.89	1.323709e+001	1.656922e+000	30	14.5	4.164898e+000	0	0	0	0	0	0	13.2824	1	1	45.4864	14.7105
DATA	367	5	39	0	0	ASCRP3008913	ASCRP3008913	4536.66	2719.18	4.359698e+001	4.471855e+000	60	16	4.926121e+000	0	0	0	0	0	0	43.8051	1	1	45.835	16
DATA	368	5	40	0	0	ASCRP3005734	ASCRP3005734	4562.07	2719	3.291546e+003	3.291561e+002	3291	15	4.644090e+000	0	0	0	0	0	0	3311.88	1	1	52.0157	14.6486
DATA	369	5	41	0	0	ASCRP3007843	ASCRP3007843	4587.84	2719	2.711888e+001	2.887790e+000	44	14	5.562234e+000	0	0	0	0	0	0	27.3247	1	1	46.8651	14.5238
DATA	370	5	42	1028	1	(+)E1A_r60_3	E1A_r60_3	4613.01	2718.91	2.083767e+002	2.086122e+001	230	16	4.628837e+000	0	0	0	0	0	0	210.249	1	1	46.8651	15.3636
DATA	371	5	43	0	0	A_23_P7313	NM_001040058	4638.08	2719.11	1.134649e+002	1.138958e+001	132	13	3.745425e+000	0	0	0	0	0	0	114.638	1	1	46.8651	13.15
DATA	372	5	44	0	0	ASCRP3006688	ASCRP3006688	4663.69	2719.11	1.378543e+001	1.696256e+000	30.5	14	3.893284e+000	0	0	0	0	0	0	13.9474	1	1	44.4243	14.1892
DATA	374	5	46	0	0	ASCRP3007535	ASCRP3007535	4714.31	2718.96	9.612792e+001	9.663191e+000	115	15.5	4.257006e+000	0	0	0	0	0	0	97.5284	1	1	47.2035	14.6176
DATA	375	5	47	0	0	ASCRP3013354	ASCRP3013354	4740.06	2719.17	1.216252e+001	1.564644e+000	31	17	5.465245e+000	0	0	0	0	0	0	12.3565	1	1	46.8651	15.8857
DATA	376	5	48	0	0	ASCRP3010157	ASCRP3010157	4765.08	2718.57	9.663940e+001	9.713793e+000	117	15	5.545904e+000	0	0	0	0	0	0	98.3235	1	1	43.7019	15.7813
DATA	377	5	49	0	0	ASCRP3004089	ASCRP3004089	4790.81	2719.13	3.954467e+001	4.074474e+000	55	13.5	3.881171e+000	0	0	0	0	0	0	40.286	1	1	46.5243	13.7222
DATA	378	5	50	0	0	ASCRP3000699	ASCRP3000699	4816	2718.54	1.218673e+001	1.563940e+000	31	13.5	4.211340e+000	0	0	0	0	0	0	12.4332	1	1	55.8519	14.1538
DATA	379	5	51	0	0	ASCRP3008613	ASCRP3008613	4841.53	2718.89	1.643565e+001	1.912994e+000	35.5	14	3.793081e+000	0	0	0	0	0	0	16.79	1	1	48.2044	13.8148
DATA	380	5	52	0	0	ASCRP3001380	ASCRP3001380	4866.72	2718.84	9.319768e+001	9.370898e+000	112	14	2.968637e+000	0	0	0	0	0	0	95.3353	1	1	49.1849	14.2069
DATA	381	5	53	0	0	ASCRP3012368	ASCRP3012368	4892.26	2718.8	2.546149e+001	2.726891e+000	45	13	3.417700e+000	0	0	0	0	0	0	26.081	1	1	46.8651	12.7143
DATA	382	5	54	0	0	ASCRP3004633	ASCRP3004633	4917.37	2718.37	6.336928e+001	6.411477e+000	84	13	3.360800e+000	0	0	0	0	0	0	65.0023	1	1	48.2044	13.0357
DATA	383	5	55	0	0	ASCRP3006272	ASCRP3006272	4943.24	2718.56	1.394308e+002	1.397703e+001	160	14	4.106643e+000	0	0	0	0	0	0	143.214	1	1	46.8651	13.7419
DATA	384	5	56	0	0	ASCRP3000588	ASCRP3000588	4968.34	2718.12	4.227007e+001	4.337372e+000	62	13.5	4.016975e+000	0	0	0	0	0	0	43.478	1	1	48.8603	13.1563
DATA	385	5	57	0	0	ASCRP3006713	ASCRP3006713	4994.16	2718.73	1.231921e+001	1.568598e+000	29	14	4.739058e+000	0	0	0	0	0	0	12.6869	1	1	49.5074	14.1563
DATA	386	5	58	0	0	ASCRP3009521	ASCRP3009521	5019.25	2718.49	1.040973e+002	1.045479e+001	124.5	15	2.140872e+000	0	0	0	0	0	0	107.351	1	1	49.1849	15.2
DATA	387	5	59	0	0	ASCRP3011134	ASCRP3011134	5044.65	2718.69	2.982991e+002	2.984563e+001	323	13	3.277898e+000	0	0	0	0	0	0	308.021	1	1	52.0157	14.2308
DATA	388	5	60	0	0	ASCRP3002770	ASCRP3002770	5069.85	2718.1	1.118433e+002	1.122606e+001	131	14	3.304647e+000	0	0	0	0	0	0	115.656	1	1	46.8651	13.9
DATA	389	5	61	0	0	ASCRP3012672	ASCRP3012672	5095.77	2718.66	5.412013e+001	5.497518e+000	71.5	14.5	3.598789e+000	0	0	0	0	0	0	56.0352	1	1	48.8603	14.35
DATA	390	5	62	0	0	ASCRP3013193	ASCRP3013193	5120.5	2718.24	1.252321e+002	1.256029e+001	147.5	14	4.371313e+000	0	0	0	0	0	0	129.846	1	1	49.1849	14.4138
DATA	391	5	63	0	0	ASCRP3009665	ASCRP3009665	5146.23	2718.31	4.633819e+001	4.732857e+000	67	14.5	4.844185e+000	0	0	0	0	0	0	48.111	1	1	49.8279	14.4412
DATA	392	5	64	0	0	ASCRP3004972	ASCRP3004972	5171.7	2718.7	3.754053e+001	3.875330e+000	56	15	4.351029e+000	0	0	0	0	0	0	39.0272	1	1	49.5074	14.8125
DATA	393	5	65	0	0	Negative049	Negative049	5196.89	2718.5	9.760741e-001	9.605359e-001	18	15	4.287370e+000	0	0	0	0	0	0	-0.0538263	0	0	65	15.6923
DATA	394	5	66	0	0	ASCRP3008941	ASCRP3008941	5222.22	2718.08	4.104979e+001	4.215532e+000	60	14	4.391458e+000	0	0	0	0	0	0	42.8007	1	1	47.5395	14.8519
DATA	395	5	67	0	0	ASCRP3010463	ASCRP3010463	5247.76	2718.63	6.425104e+001	6.496106e+000	86.5	17	4.153969e+000	0	0	0	0	0	0	67.0798	1	1	47.5395	15.2571
DATA	396	5	68	0	0	ASCRP3000394	ASCRP3000394	5273.11	2718.5	1.846857e+001	2.079805e+000	37	16	4.556048e+000	0	0	0	0	0	0	19.3105	1	1	56.9804	16.1515
DATA	397	5	69	0	0	ASCRP3007573	ASCRP3007573	5298.5	2718.35	1.115970e+004	1.115970e+003	11843.5	13.5	5.193829e+000	0	0	0	0	0	0	11686.3	1	1	57.5363	15.3
DATA	398	5	70	0	0	ASCRP3003107	ASCRP3003107	5324	2717.77	5.116169e+002	5.117057e+001	558	14	4.022785e+000	0	0	0	0	0	0	536.659	1	1	45.4864	14.129
DATA	399	5	71	0	0	A_23_P216068	NM_014109	5349.5	2717.98	1.018096e+001	1.393771e+000	28.5	13.5	3.863032e+000	0	0	0	0	0	0	10.6956	1	1	42.2201	13.6389
DATA	400	5	72	0	0	ASCRP3011944	ASCRP3011944	5374.56	2718.03	7.095722e+001	7.159084e+000	90.5	15	4.997043e+000	0	0	0	0	0	0	74.6624	1	1	48.5334	15.5517
DATA	401	5	73	0	0	ASCRP3001639	ASCRP3001639	5400.09	2718.07	2.835035e+001	2.989587e+000	48.5	15	4.659066e+000	0	0	0	0	0	0	29.8805	1	1	54.4085	15.5
DATA	402	5	74	0	0	ASCRP3007580	ASCRP3007580	5425.25	2718.06	6.025657e+001	6.099646e+000	81	14	4.370186e+000	0	0	0	0	0	0	63.6174	1	1	46.5243	14.2069
DATA	403	5	75	0	0	ASCRP3009494	ASCRP3009494	5450.66	2718.21	1.121934e+002	1.125911e+001	139	15	5.191085e+000	0	0	0	0	0	0	118.658	1	1	47.5395	15.1579
DATA	404	5	76	0	0	ASCRP3008599	ASCRP3008599	5476.11	2717.76	2.038683e+001	2.246489e+000	40	14	2.771739e+000	0	0	0	0	0	0	21.6041	1	1	45.835	13.8571
DATA	405	5	77	0	0	ASCRP3000499	ASCRP3000499	5501.38	2718.44	1.009776e+001	1.380962e+000	27	14	3.940244e+000	0	0	0	0	0	0	10.7192	1	1	41.4593	14.4054
DATA	406	5	78	130	1	(+)eQC-41	EQC	5527.1	2717.86	7.295290e+001	7.355597e+000	97	13	4.211229e+000	0	0	0	0	0	0	77.6119	1	1	46.8651	12.8286
DATA	407	5	79	0	0	ASCRP3003200	ASCRP3003200	5552.63	2718	5.257511e+002	5.258347e+001	573.5	16	4.626362e+000	0	0	0	0	0	0	560.481	1	1	46.5243	15.375
DATA	408	5	80	0	0	ASCRP3009532	ASCRP3009532	5577.7	2718	2.890201e+002	2.891717e+001	323	14	2.869831e+000	0	0	0	0	0	0	308.776	1	1	49.1849	14.0455
DATA	409	5	81	0	0	ASCRP3002441	ASCRP3002441	5603.22	2718.19	2.375148e+001	2.552167e+000	42	15	5.579210e+000	0	0	0	0	0	0	25.4317	1	1	46.1809	15.9
DATA	410	5	82	66	1	DarkCorner	DarkCorner	5628.5	2718	9.467392e-001	9.316679e-001	17	16	3.542344e+000	0	0	0	0	0	0	-0.0832469	0	0	65	15.4762
DATA	411	6	1	0	0	ASCRP3009184	ASCRP3009184	3584.34	2727.63	2.002610e+001	2.238112e+000	37	15	4.625271e+000	0	0	0	0	0	0	20.0392	1	1	48.2044	15.186
DATA	412	6	2	0	0	ASCRP3007297	ASCRP3007297	3608.87	2727.9	2.822210e+001	2.994801e+000	44.5	13	3.938924e+000	0	0	0	0	0	0	28.1663	1	1	46.8651	12.9688
DATA	413	6	3	0	0	ASCRP3000858	ASCRP3000858	3634.38	2727.89	9.454379e+000	1.379395e+000	26	15	4.088311e+000	0	0	0	0	0	0	9.41268	1	1	41.0736	14.1429
DATA	414	6	4	0	0	ASCRP3001808	ASCRP3001808	3660.39	2727.62	5.206597e+001	5.303017e+000	68	16.5	4.711003e+000	0	0	0	0	0	0	51.7221	1	1	48.8603	16.25
DATA	415	6	5	0	0	ASCRP3009860	ASCRP3009860	3685.36	2727.27	1.803614e+001	2.066439e+000	34	15	4.939536e+000	0	0	0	0	0	0	17.8835	1	1	46.1809	14.4483
DATA	416	6	6	0	0	ASCRP3001616	ASCRP3001616	3710.99	2727.01	5.459118e+001	5.551811e+000	70	15	4.967332e+000	0	0	0	0	0	0	54.0366	1	1	46.8651	15.9756
DATA	417	6	7	0	0	ASCRP3001759	ASCRP3001759	3736.68	2727.31	4.916317e+001	5.019361e+000	64.5	15	4.788125e+000	0	0	0	0	0	0	48.5882	1	1	46.5243	15.6364
DATA	418	6	8	0	0	ASCRP3008008	ASCRP3008008	3761.7	2727.48	7.241429e+001	7.311960e+000	89	14	3.218672e+000	0	0	0	0	0	0	71.4745	1	1	46.8651	13.1212
DATA	419	6	9	0	0	ASCRP3011048	ASCRP3011048	3787.45	2727.62	1.698689e+001	1.978470e+000	34.5	14	5.302786e+000	0	0	0	0	0	0	16.7474	1	1	51.4001	14.8667
DATA	420	6	10	0	0	Negative029	Negative029	3812.58	2727.43	3.411607e+000	1.070991e+000	21	15	4.032055e+000	0	0	0	0	0	0	3.36053	1	0	57.5363	15.1333
DATA	421	6	11	0	0	ASCRP3010540	ASCRP3010540	3838.11	2727.04	6.787522e+001	6.863130e+000	84.5	15	4.145781e+000	0	0	0	0	0	0	66.8116	1	1	46.8651	15
DATA	422	6	12	0	0	ASCRP3005975	ASCRP3005975	3863.3	2727	2.578817e+001	2.771924e+000	43	17	5.278025e+000	0	0	0	0	0	0	25.3697	1	1	46.1809	17.3704
DATA	423	6	13	0	0	ASCRP3007306	ASCRP3007306	3888.7	2727.2	4.192606e+001	4.314176e+000	58	18	4.160128e+000	0	0	0	0	1	0	41.2277	1	1	47.2035	18.16
DATA	424	6	14	0	0	Negative013	Negative013	3914.5	2727	3.641274e+000	1.080405e+000	21	18	4.830770e+000	0	0	0	0	1	0	3.57972	1	0	54.1152	17.6757
DATA	425	6	15	0	0	ASCRP3002256	ASCRP3002256	3939.79	2727.19	4.439850e+001	4.554915e+000	58.5	16	2.536330e+000	0	0	0	0	0	0	43.6417	1	1	47.5395	15.7917
DATA	426	6	16	0	0	ASCRP3007151	ASCRP3007151	3965.19	2727.34	6.862180e+001	6.937183e+000	85	14	2.863351e+000	0	0	0	0	0	0	67.4518	1	1	45.835	14.4146
DATA	427	6	17	0	0	ASCRP3008116	ASCRP3008116	3990.31	2727.35	1.529425e+001	1.836808e+000	33	16	4.361505e+000	0	0	0	0	0	0	15.0354	1	1	45.835	16.0909
DATA	428	6	18	0	0	ASCRP3001726	ASCRP3001726	4015.79	2727.19	2.823307e+002	2.825138e+001	287	17	3.656667e+000	0	0	0	0	0	0	277.627	1	1	47.5395	16.0606
DATA	429	6	19	0	0	ASCRP3003897	ASCRP3003897	4041.11	2727.23	3.798593e+001	3.932270e+000	55	15	4.762423e+000	0	0	0	0	0	0	37.3664	1	1	45.835	15.2857
DATA	430	6	20	0	0	ASCRP3012026	ASCRP3012026	4066.5	2727	8.352285e+001	8.413864e+000	99	15	3.424869e+000	0	0	0	0	0	0	82.2003	1	1	54.1152	15.2162
DATA	431	6	21	0	0	ASCRP3008382	ASCRP3008382	4092.39	2727.03	1.787199e+001	2.055564e+000	34	17	5.219013e+000	0	0	0	0	0	0	17.599	1	1	45.1352	16.8571
DATA	432	6	22	0	0	ASCRP3004610	ASCRP3004610	4117.8	2727.16	2.381481e+001	2.588707e+000	40	16	4.431731e+000	0	0	0	0	0	0	23.466	1	1	47.8731	15.9024
DATA	433	6	23	0	0	ASCRP3006158	ASCRP3006158	4143	2727	2.944477e+004	2.944477e+003	28924	15	6.648388e+000	0	0	0	0	0	0	29035	1	1	54.9904	16.8571
DATA	434	6	24	0	0	ASCRP3007607	ASCRP3007607	4168.14	2727.03	3.147339e+001	3.306439e+000	48	13	5.531532e+000	0	0	0	0	0	0	31.06	1	1	46.8651	15.2581
DATA	435	6	25	0	0	ASCRP3000597	ASCRP3000597	4193.65	2727	4.853774e+001	4.958236e+000	62.5	15.5	5.208305e+000	0	0	0	0	0	0	47.9426	1	1	45.4864	15.6667
DATA	436	6	26	0	0	ASCRP3013261	ASCRP3013261	4219.13	2726.92	1.672579e+002	1.675635e+001	181	14	5.152053e+000	0	0	0	0	0	0	165.364	1	1	45.1352	15.6071
DATA	437	6	27	0	0	ASCRP3000250	ASCRP3000250	4244.61	2726.99	1.942736e+002	1.945362e+001	207	14	3.713677e+000	0	0	0	0	0	0	192.265	1	1	49.1849	14.5161
DATA	438	6	28	0	0	A_23_P70328	NM_018132	4270.04	2727.12	3.141636e+001	3.299811e+000	48.5	15	3.959566e+000	0	0	0	0	0	0	31.124	1	1	46.8651	15.3333
DATA	439	6	29	0	0	ASCRP3007488	ASCRP3007488	4295.15	2727.09	2.058861e+002	2.061328e+001	225.5	14	4.642796e+000	0	0	0	0	0	0	204.192	1	1	47.8731	15
DATA	440	6	30	0	0	ASCRP3005012	ASCRP3005012	4320.61	2726.93	4.498511e+000	1.103025e+000	23	14	4.341484e+000	0	0	0	0	0	0	4.46669	1	0	53.8203	14
DATA	441	6	31	0	0	ASCRP3002415	ASCRP3002415	4346.35	2726.88	1.629725e+002	1.632826e+001	180	12	3.925896e+000	0	0	0	0	0	0	162.014	1	1	48.8603	13.2647
DATA	442	6	32	0	0	ASCRP3009953	ASCRP3009953	4371.95	2726.68	1.246049e+001	1.600619e+000	31	14.5	3.990694e+000	0	0	0	0	0	0	12.4027	1	1	49.1849	14.35
DATA	443	6	33	0	0	AS_circRNA_control215	AS_circRNA_control215	4397.07	2726.62	3.458290e+002	3.459745e+001	358	14	3.750269e+000	0	0	0	1	0	0	344.652	1	1	50.7771	14.5
DATA	444	6	34	0	0	ASCRP3008374	ASCRP3008374	4422.23	2726.59	3.594198e+001	3.731295e+000	54	13	4.163332e+000	0	0	0	0	0	0	35.8649	1	1	49.1849	13.3333
DATA	445	6	35	0	0	ASCRP3004395	ASCRP3004395	4447.65	2726.63	1.810720e+002	1.813484e+001	193	14	3.665978e+000	0	0	0	0	0	0	180.917	1	1	50.7771	14.2424
DATA	446	6	36	0	0	ASCRP3003479	ASCRP3003479	4472.94	2726.77	1.002303e+002	1.007275e+001	122	15	5.006814e+000	0	0	0	0	0	0	100.274	1	1	46.5243	16.5455
DATA	447	6	37	0	0	ASCRP3013284	ASCRP3013284	4498.32	2726.61	5.408006e+001	5.499362e+000	70	15	4.116987e+000	0	0	0	0	0	0	54.1762	1	1	48.5334	14.8571
DATA	448	6	38	0	0	ASCRP3012532	ASCRP3012532	4523.69	2726.66	1.690470e+002	1.693407e+001	184.5	15.5	4.564159e+000	0	0	0	0	0	0	169.573	1	1	48.5334	15.3235
DATA	449	6	39	0	0	ASCRP3010501	ASCRP3010501	4549.52	2726.77	3.737940e+001	3.868244e+000	55.5	16.5	4.492645e+000	0	0	0	0	0	0	37.5466	1	1	49.1849	16.5357
DATA	450	6	40	0	0	ASCRP3006152	ASCRP3006152	4574.6	2726.45	1.250948e+002	1.254892e+001	143	14	5.448503e+000	0	0	0	0	0	0	125.828	1	1	49.8279	14.3784
DATA	451	6	41	0	0	ASCRP3012076	ASCRP3012076	4600.08	2726.39	1.320213e+002	1.323940e+001	152.5	16	5.140055e+000	0	0	0	0	0	0	132.977	1	1	48.8603	15.1429
DATA	452	6	42	0	0	ASCRP3003461	ASCRP3003461	4625.44	2726.52	4.740667e+002	4.741704e+001	490.5	14.5	2.395708e+000	0	0	0	0	0	0	478.141	1	1	52.9257	14.4643
DATA	453	6	43	0	0	ASCRP3008179	ASCRP3008179	4650.57	2726.77	3.927281e+001	4.050184e+000	55	14	4.211379e+000	0	0	0	0	0	0	39.6623	1	1	46.8651	14.0833
DATA	454	6	44	0	0	ASCRP3009749	ASCRP3009749	4676.32	2726.25	1.676560e+002	1.679473e+001	185	14	4.200136e+000	0	0	0	0	0	0	169.565	1	1	47.5395	14.5676
DATA	455	6	45	0	0	ASCRP3007384	ASCRP3007384	4701.82	2726.39	2.300537e+001	2.503488e+000	42	15	2.829129e+000	0	0	0	0	0	0	23.2986	1	1	46.1809	14.1786
DATA	456	6	46	0	0	ASCRP3007816	ASCRP3007816	4726.99	2726.38	9.659516e+001	9.709718e+000	114	15	3.855303e+000	0	0	0	0	0	0	97.958	1	1	48.8603	14.5676
DATA	457	6	47	0	0	ASCRP3010657	ASCRP3010657	4752.5	2726.5	2.622688e+004	2.622688e+003	26410	16	5.657356e+000	0	0	0	0	0	0	26632.5	1	1	57.5363	15.4545
DATA	458	6	48	0	0	ASCRP3002785	ASCRP3002785	4777.92	2726.41	3.258947e+002	3.260431e+001	352	15	3.562659e+000	0	0	0	0	0	0	331.386	1	1	48.8603	14.7813
DATA	459	6	49	0	0	Negative035	Negative035	4803.42	2726.43	5.713496e+000	1.136216e+000	24	13	5.315776e+000	0	0	0	0	0	0	5.81755	1	1	57.5363	15.1333
DATA	461	6	51	0	0	ASCRP3002064	ASCRP3002064	4853.95	2726.44	6.896633e+001	6.965846e+000	89	15	3.912505e+000	0	0	0	0	0	0	70.4082	1	1	48.8603	14.3333
DATA	462	6	52	0	0	ASCRP3006680	ASCRP3006680	4879.26	2726.26	5.449347e+001	5.536449e+000	72	14	3.451708e+000	0	0	0	0	0	0	55.7078	1	1	48.8603	13.8333
DATA	464	6	54	66	-1	(-)3xSLv1	NegativeControl	4930.5	2726	9.913503e-001	9.755688e-001	16.5	14	4.716433e+000	0	0	0	0	0	0	-0.934772	0	0	54.1152	14.2432
DATA	465	6	55	0	0	ASCRP3001211	ASCRP3001211	4955.58	2726.22	8.932326e+000	1.321825e+000	28	14	2.779688e+000	0	0	0	0	0	0	9.16748	1	1	45.1352	13.68
DATA	466	6	56	1028	1	(+)E1A_r60_a135	E1A_r60_a135	4981.09	2726.07	1.993520e+000	9.932557e-001	19	13	3.992219e+000	0	0	0	0	0	0	2.04874	1	0	54.4085	12.6571
DATA	467	6	57	0	0	ASCRP3013572	ASCRP3013572	5006.2	2726.21	1.444518e+002	1.447783e+001	164	15	4.303787e+000	0	0	0	0	0	0	148.641	1	1	46.8651	14.5484
DATA	468	6	58	0	0	ASCRP3013425	ASCRP3013425	5031.69	2726.01	2.279489e+003	2.279510e+002	2359	15	3.737782e+000	0	0	0	0	0	0	2348.75	1	1	47.2035	13.8333
DATA	469	6	59	0	0	ASCRP3010169	ASCRP3010169	5057.05	2726.23	1.734225e+001	1.986718e+000	37	14.5	4.072101e+000	0	0	0	0	0	0	17.8918	1	1	45.4864	14.7143
DATA	470	6	60	0	0	ASCRP3012806	ASCRP3012806	5082.43	2725.89	2.161044e+001	2.367918e+000	41	13	3.127402e+000	0	0	0	0	0	0	22.326	1	1	47.5395	13.2258
DATA	471	6	61	0	1	RC6	RC6	5108	2726	9.823255e-001	9.666877e-001	17	13	3.372965e+000	0	0	0	0	0	0	-0.972701	0	0	65	13.7576
DATA	472	6	62	0	0	ASCRP3003258	ASCRP3003258	5133.21	2726.11	8.735419e+001	8.788607e+000	109.5	13	4.454264e+000	0	0	0	0	0	0	90.4815	1	1	46.8651	13.0882
DATA	473	6	63	0	0	ASCRP3012921	ASCRP3012921	5158.7	2725.97	4.907774e+002	4.908721e+001	526	15	4.466453e+000	0	0	0	0	0	0	509.046	1	1	46.1809	14.2222
DATA	474	6	64	0	0	ASCRP3008082	ASCRP3008082	5184.16	2725.91	1.984142e+002	1.986477e+001	220.5	15	3.909526e+000	0	0	0	0	0	0	206.083	1	1	46.5243	15.1071
DATA	475	6	65	0	0	ASCRP3012236	ASCRP3012236	5209.63	2726	3.986506e+002	3.987665e+001	433	14	4.664267e+000	0	0	0	0	0	0	414.621	1	1	46.5243	15.3462
DATA	476	6	66	0	0	ASCRP3011165	ASCRP3011165	5235.07	2726.01	6.744229e+001	6.812232e+000	86	16	3.724324e+000	0	0	0	0	0	0	70.242	1	1	46.8651	14.8
DATA	477	6	67	0	0	ASCRP3006241	ASCRP3006241	5260.5	2726	1.452868e+004	1.452869e+003	15009.5	16	5.205235e+000	0	0	0	0	0	0	15153.4	1	1	54.1152	15.4359
DATA	478	6	68	0	0	ASCRP3004539	ASCRP3004539	5285.63	2725.99	6.459903e+001	6.530463e+000	86	13	4.560702e+000	0	0	0	0	0	0	67.4738	1	1	47.2035	15
DATA	479	6	69	0	0	ASCRP3009818	ASCRP3009818	5311.08	2726.08	4.991745e+001	5.082464e+000	70	13	4.115533e+000	0	0	0	0	0	0	52.2154	1	1	46.8651	13.8235
DATA	480	6	70	0	0	ASCRP3005749	ASCRP3005749	5336.5	2726	1.517655e+002	1.520654e+001	179	13	4.316083e+000	0	0	0	0	0	0	158.997	1	1	48.5334	13.6667
DATA	481	6	71	0	0	ASCRP3004534	ASCRP3004534	5362.14	2725.77	3.083800e+001	3.227684e+000	50	13	4.120738e+000	0	0	0	0	0	0	32.3604	1	1	47.5395	13.7297
DATA	483	6	73	0	0	ASCRP3006354	ASCRP3006354	5412.58	2725.57	5.164971e+004	5.164971e+003	54719	16	7.427644e+000	0	0	0	0	0	0	54379.4	1	1	57.5363	17.3548
DATA	484	6	74	0	0	ASCRP3003951	ASCRP3003951	5438.04	2725.81	7.925821e+001	7.982340e+000	101	14	4.681600e+000	0	0	0	0	0	0	83.5867	1	1	47.2035	13.9259
DATA	485	6	75	0	0	ASCRP3005233	ASCRP3005233	5463.55	2725.66	3.150504e+001	3.289603e+000	52	15	4.549457e+000	0	0	0	0	0	0	33.2867	1	1	48.5334	14.9512
DATA	486	6	76	0	0	ASCRP3011836	ASCRP3011836	5488.97	2725.67	8.609558e+001	8.661234e+000	109	15	3.361716e+000	0	0	0	0	0	0	91.134	1	1	48.8603	14.3636
DATA	487	6	77	0	0	ASCRP3007860	ASCRP3007860	5514.51	2725.43	3.427722e+002	3.429019e+001	382	13	4.053217e+000	0	0	0	0	0	0	363.563	1	1	49.1849	13.5714
DATA	488	6	78	0	0	ASCRP3007964	ASCRP3007964	5539.85	2725.63	2.866234e+002	2.867778e+001	324	14	4.857242e+000	0	0	0	0	0	0	304.607	1	1	49.1849	13.9697
DATA	489	6	79	0	0	Negative043	Negative043	5565.33	2725.5	9.541279e-001	9.389491e-001	18	16	5.160262e+000	0	0	0	0	0	0	0.0462951	0	0	57.5363	15.4643
DATA	490	6	80	0	0	ASCRP3013475	ASCRP3013475	5590.49	2725.32	1.996171e+001	2.205078e+000	39.5	15	4.582576e+000	0	0	0	0	0	0	21.3075	1	1	50.4627	15.4
DATA	491	6	81	0	0	A_23_P58321	NM_001237	5615.67	2725.88	2.934612e+001	3.079915e+000	50	16	5.627911e+000	0	0	0	0	0	0	31.3915	1	1	48.5334	16.4375
DATA	492	6	82	66	1	DarkCorner	DarkCorner	5641.5	2725.5	9.475316e-001	9.324477e-001	17	15	4.688350e+000	0	0	0	0	0	0	-0.312358	0	0	57.5363	15.2883
DATA	493	7	1	0	0	ASCRP3003466	ASCRP3003466	3571.54	2734.88	8.330879e+001	8.390539e+000	103	15	3.921415e+000	0	0	0	0	0	0	83.4088	1	1	48.8603	14.5469
DATA	494	7	2	0	0	ASCRP3001579	ASCRP3001579	3596.95	2734.61	1.191634e+002	1.195836e+001	132.5	13	3.518308e+000	0	0	0	0	0	0	118.978	1	1	51.4001	13.6129
DATA	495	7	3	0	0	ASCRP3009846	ASCRP3009846	3622.13	2734.96	1.968252e+002	1.970811e+001	209	13	4.388130e+000	0	0	0	0	0	0	196.018	1	1	46.8651	13.4545
DATA	496	7	4	0	0	ASCRP3011084	ASCRP3011084	3647.27	2734.32	1.291728e+001	1.637445e+000	31	16	4.468647e+000	0	0	0	0	0	0	12.8362	1	1	44.7812	15.9706
DATA	497	7	5	0	0	ASCRP3007268	ASCRP3007268	3673.06	2734.78	1.238648e+002	1.242746e+001	141.5	14	4.915311e+000	0	0	0	0	0	0	122.827	1	1	45.835	14.9688
DATA	498	7	6	1028	1	(+)E1A_r60_1	E1A_r60_1	3698.5	2734.5	5.960015e+000	1.172957e+000	24	14	3.084474e+000	0	0	0	0	0	0	5.89953	1	1	57.5363	13.7742
DATA	499	7	7	0	0	ASCRP3007661	ASCRP3007661	3723.91	2734.98	6.591577e+001	6.668797e+000	84	15	4.576978e+000	0	0	0	0	0	0	65.1398	1	1	45.835	15.5682
DATA	500	7	8	0	0	ASCRP3010087	ASCRP3010087	3749.17	2734.39	6.250391e+001	6.331986e+000	81	14	2.404526e+000	0	0	0	0	0	0	61.6869	1	1	47.2035	13.6786
DATA	501	7	9	0	1	RC5	RC5	3774.58	2734.43	1.030861e+000	1.014451e+000	17	14	4.741443e+000	0	0	0	0	0	0	-1.03118	0	0	65	14.9412
DATA	502	7	10	0	0	ASCRP3002720	ASCRP3002720	3800.03	2734.1	8.944066e+001	9.001523e+000	106	15	4.490533e+000	0	0	0	0	0	0	88.0814	1	1	46.8651	15.6765
DATA	503	7	11	0	0	ASCRP3010599	ASCRP3010599	3825.52	2734.88	3.961009e+001	4.089320e+000	57	14	4.337384e+000	0	0	0	0	0	0	38.9733	1	1	44.0646	14.7097
DATA	504	7	12	0	0	Negative020	Negative020	3851	2734.46	2.208472e+000	1.040661e+000	19	17	4.865531e+000	0	0	0	1	0	0	2.17165	1	0	55.8519	16.5625
DATA	505	7	13	0	0	ASCRP3000316	ASCRP3000316	3876.57	2734.39	6.832320e+001	6.907662e+000	87.5	17	4.752489e+000	0	0	0	0	1	0	67.1516	1	1	49.5074	17.8846
DATA	506	7	14	0	0	ASCRP3000162	ASCRP3000162	3901.54	2734.32	3.428873e+001	3.576734e+000	50	18	4.260022e+000	0	0	0	0	0	0	33.69	1	1	48.2044	17.1724
DATA	507	7	15	0	0	ASCRP3010653	ASCRP3010653	3926.83	2734.71	2.654224e+001	2.842750e+000	46	17	4.456964e+000	0	0	0	0	0	0	26.0729	1	1	45.4864	16.6897
DATA	508	7	16	0	1	RC7	RC7	3952.5	2734	1.034457e+000	1.017989e+000	16	15	2.270901e+000	0	0	0	0	0	0	-0.63152	0	0	65	14.9032
DATA	509	7	17	0	0	ASCRP3002883	ASCRP3002883	3977.91	2734.54	4.085271e+001	4.210188e+000	55	14	2.416797e+000	0	0	0	0	0	0	40.1319	1	1	46.5243	13.8182
DATA	510	7	18	0	0	ASCRP3005042	ASCRP3005042	4003.45	2734.03	4.621811e+001	4.732534e+000	62	15.5	4.376901e+000	0	0	0	0	0	0	45.4136	1	1	48.5334	15.5625
DATA	511	7	19	0	0	ASCRP3003000	ASCRP3003000	4028.8	2734.32	4.333240e+001	4.451082e+000	60	16.5	4.007553e+000	0	0	0	0	0	0	42.5901	1	1	46.8651	16.0625
DATA	512	7	20	0	0	ASCRP3002488	ASCRP3002488	4053.94	2733.97	3.128218e+003	3.128235e+002	3095	14	4.639570e+000	0	0	0	0	0	0	3075.98	1	1	45.835	14.7805
DATA	513	7	21	0	0	ASCRP3006327	ASCRP3006327	4079.72	2734.27	1.733698e+002	1.736675e+001	184	15	3.914821e+000	0	0	0	0	0	0	170.559	1	1	49.1849	15.7027
DATA	514	7	22	0	0	ASCRP3008834	ASCRP3008834	4104.91	2734.07	2.248003e+001	2.466878e+000	39	15	5.603702e+000	0	0	0	0	0	0	22.1291	1	1	54.4085	16.5172
DATA	515	7	23	0	0	ASCRP3004919	ASCRP3004919	4130.5	2734	7.058540e+001	7.131165e+000	86	16	6.204130e+000	0	0	0	0	0	0	69.5319	1	1	65	16.3333
DATA	516	7	24	0	0	ASCRP3013486	ASCRP3013486	4155.61	2733.91	1.327889e+002	1.331757e+001	148	15	6.523680e+000	0	0	0	0	0	0	130.907	1	1	49.1849	17.4074
DATA	517	7	25	0	0	ASCRP3009687	ASCRP3009687	4180.8	2734.15	2.299517e+001	2.512982e+000	40	14	4.906126e+000	0	0	0	0	0	0	22.6875	1	1	45.835	14.8485
DATA	518	7	26	0	0	ASCRP3004414	ASCRP3004414	4206.37	2733.79	1.693849e+002	1.696873e+001	181	14	3.677456e+000	0	0	0	0	0	0	167.276	1	1	46.8651	13.95
DATA	519	7	27	0	0	ASCRP3005643	ASCRP3005643	4231.84	2733.78	1.632354e+001	1.920410e+000	35	14	4.435352e+000	0	0	0	0	0	0	16.1359	1	1	46.1809	14.7879
DATA	520	7	28	0	0	ASCRP3012039	ASCRP3012039	4257.28	2734.11	2.707372e+001	2.889852e+000	42	15	4.003457e+000	0	0	0	0	0	0	26.7889	1	1	47.8731	15.8696
DATA	521	7	29	0	0	ASCRP3009085	ASCRP3009085	4282.35	2734.12	6.906982e+001	6.980376e+000	82	15	4.838703e+000	0	0	0	0	0	0	68.4149	1	1	48.8603	15.25
DATA	522	7	30	0	0	ASCRP3007120	ASCRP3007120	4308.13	2733.9	1.164171e+001	1.540194e+000	29	14	3.955897e+000	0	0	0	0	0	0	11.5446	1	1	45.4864	14.6667
DATA	523	7	31	0	0	ASCRP3012974	ASCRP3012974	4333.29	2734.14	4.621532e+001	4.730031e+000	63	13	3.830450e+000	0	0	0	0	0	0	45.8808	1	1	45.835	13.8788
DATA	524	7	32	0	0	ASCRP3002755	ASCRP3002755	4358.86	2733.82	5.916748e+001	6.001671e+000	77	13.5	3.856555e+000	0	0	0	0	0	0	58.8112	1	1	46.8651	13.3889
DATA	525	7	33	0	0	Negative008	Negative008	4384.09	2734.1	2.342703e+002	2.344857e+001	253	15	4.066657e+000	0	0	0	0	0	0	233.134	1	1	46.8651	14.9474
DATA	526	7	34	0	0	ASCRP3008861	ASCRP3008861	4409.81	2733.72	4.273655e+001	4.389907e+000	57	13	4.142980e+000	0	0	0	0	0	0	42.5845	1	1	47.2035	14.4167
DATA	527	7	35	0	0	ASCRP3006978	ASCRP3006978	4435.1	2734.03	7.686721e+001	7.751798e+000	96.5	14	4.363406e+000	0	0	0	0	0	0	76.6876	1	1	46.8651	14.1563
DATA	528	7	36	0	0	ASCRP3009035	ASCRP3009035	4460.38	2733.91	2.324057e+001	2.530482e+000	42	14	3.839771e+000	0	0	0	0	0	0	23.2162	1	1	46.5243	14.6207
DATA	529	7	37	0	0	ASCRP3013294	ASCRP3013294	4485.58	2733.57	5.417164e+000	1.137055e+000	24	13	3.852316e+000	0	0	0	0	0	0	5.41869	1	1	57.5363	14.4286
DATA	530	7	38	0	0	ASCRP3012311	ASCRP3012311	4511.18	2733.64	1.036307e+002	1.041105e+001	122	15	4.205344e+000	0	0	0	0	0	0	103.796	1	1	47.8731	14.5278
DATA	531	7	39	0	0	ASCRP3007531	ASCRP3007531	4536.62	2734.22	2.001253e+001	2.235916e+000	36.5	16	4.428691e+000	0	0	0	0	0	0	20.0697	1	1	47.8731	15.5517
DATA	532	7	40	0	0	ASCRP3010531	ASCRP3010531	4561.99	2733.94	3.546076e+001	3.683240e+000	54	15	4.892390e+000	0	0	0	0	0	0	35.6106	1	1	46.8651	15.25
DATA	533	7	41	0	0	ASCRP3002344	ASCRP3002344	4587.11	2734.26	3.595359e+001	3.730372e+000	54.5	14	5.320497e+000	0	0	0	0	0	0	36.1517	1	1	44.7812	14.5
DATA	534	7	42	0	0	ASCRP3003361	ASCRP3003361	4612.72	2733.53	1.668083e+001	1.941319e+000	34	13.5	4.279037e+000	0	0	0	0	0	0	16.797	1	1	49.1849	14.4118
DATA	535	7	43	0	0	ASCRP3005946	ASCRP3005946	4638.05	2734.12	1.488210e+001	1.788438e+000	33	12	3.783437e+000	0	0	0	0	0	0	15.0046	1	1	46.5243	12.7576
DATA	536	7	44	0	0	ASCRP3010693	ASCRP3010693	4663.24	2733.85	1.173810e+001	1.535869e+000	29	14	4.488845e+000	0	0	0	0	0	0	11.8508	1	1	48.5334	14.1765
DATA	537	7	45	0	0	ASCRP3004642	ASCRP3004642	4688.99	2733.93	5.065498e+001	5.161173e+000	68	14	2.799518e+000	0	0	0	0	0	0	51.2102	1	1	46.8651	13.6389
DATA	538	7	46	0	0	ASCRP3007273	ASCRP3007273	4714.1	2733.29	2.407929e+001	2.602654e+000	42	15	3.833458e+000	0	0	0	0	0	0	24.3775	1	1	47.8731	14.1667
DATA	539	7	47	0	0	ASCRP3004075	ASCRP3004075	4740.08	2733.83	9.119872e+001	9.173072e+000	109	15	4.225379e+000	0	0	0	0	0	0	92.4464	1	1	45.835	14.7813
DATA	540	7	48	0	0	ASCRP3001755	ASCRP3001755	4765.33	2733.5	1.107826e+002	1.112198e+001	131.5	15	4.984756e+000	0	0	0	0	0	0	112.452	1	1	57.5363	14.7368
DATA	541	7	49	0	0	ASCRP3002338	ASCRP3002338	4790.25	2734	6.292240e+001	6.368710e+000	82	13	4.040121e+000	0	0	0	0	0	0	63.9479	1	1	49.1849	14.4516
DATA	542	7	50	0	0	ASCRP3007961	ASCRP3007961	4816.2	2733.4	9.723412e+000	1.382339e+000	27	14	4.153797e+000	0	0	0	0	0	0	9.89605	1	1	45.1352	14.6875
DATA	543	7	51	0	0	ASCRP3006901	ASCRP3006901	4841.27	2733.9	5.656243e+001	5.740747e+000	76	12.5	3.826426e+000	0	0	0	0	0	0	57.6361	1	1	45.1352	13.1923
DATA	544	7	52	0	0	ASCRP3006849	ASCRP3006849	4866.68	2733.37	1.524370e+001	1.812217e+000	33	15	3.689567e+000	0	0	0	0	0	0	15.5546	1	1	44.4243	14.7097
DATA	545	7	53	1028	1	(+)E1A_r60_a107	E1A_r60_a107	4892.42	2733.43	9.529894e+000	1.366061e+000	26	14	3.444842e+000	0	0	0	0	0	0	9.73689	1	1	57.5363	13.4375
DATA	546	7	54	0	0	ASCRP3002219	ASCRP3002219	4917.36	2733.12	2.779856e+001	2.946696e+000	44	13	3.179367e+000	0	0	0	0	0	0	28.4398	1	1	45.835	13.5862
DATA	547	7	55	0	0	ASCRP3003024	ASCRP3003024	4942.94	2733.52	4.013674e+002	4.014861e+001	427	14	4.181101e+000	0	0	0	0	0	0	411.128	1	1	51.7088	14.0333
DATA	548	7	56	0	0	ASCRP3002138	ASCRP3002138	4968.37	2733.01	1.244682e+002	1.248494e+001	143	14	2.822338e+000	0	0	0	0	0	0	127.67	1	1	47.2035	13.9677
DATA	549	7	57	0	0	ASCRP3004191	ASCRP3004191	4993.8	2733.28	4.234075e+001	4.344597e+000	63	14	4.264795e+000	0	0	0	0	0	0	43.4834	1	1	45.4864	13.9737
DATA	550	7	58	0	0	ASCRP3002496	ASCRP3002496	5019.34	2733.18	1.019560e+002	1.024187e+001	125	16	4.228900e+000	0	0	0	0	0	0	104.844	1	1	45.4864	15.5714
DATA	551	7	59	0	0	ASCRP3007089	ASCRP3007089	5044.57	2733.18	2.167325e+002	2.169500e+001	243.5	14	4.061830e+000	0	0	0	0	0	0	223.155	1	1	49.5074	14.4615
DATA	552	7	60	0	0	ASCRP3003304	ASCRP3003304	5069.65	2733.19	2.598792e+001	2.773915e+000	46	15	3.971537e+000	0	0	0	0	0	0	26.7918	1	1	47.5395	14.1429
DATA	553	7	61	0	0	Negative016	Negative016	5095.2	2733.21	2.060420e+002	2.062696e+001	214	13.5	4.537935e+000	0	0	0	0	0	0	212.69	1	1	48.2044	13.5833
DATA	554	7	62	0	0	ASCRP3010218	ASCRP3010218	5120.72	2732.88	1.244399e+001	1.576205e+000	32	15.5	4.412255e+000	0	0	0	0	0	0	12.8631	1	1	43.3362	14.7895
DATA	555	7	63	0	0	ASCRP3009868	ASCRP3009868	5146.17	2733.46	4.158346e+001	4.269135e+000	61	13.5	4.435924e+000	0	0	0	0	0	0	43.0352	1	1	45.1352	14.25
DATA	556	7	64	0	0	ASCRP3010674	ASCRP3010674	5171.7	2733.1	1.485661e+002	1.488791e+001	173	16	4.368645e+000	0	0	0	0	0	0	153.969	1	1	47.2035	15.5333
DATA	557	7	65	0	0	ASCRP3003450	ASCRP3003450	5197	2733	2.165442e+004	2.165442e+003	22546	16	5.653338e+000	0	0	0	0	0	0	22472.3	1	1	54.9904	16.9091
DATA	558	7	66	0	0	ASCRP3008202	ASCRP3008202	5222.36	2732.83	6.139866e+001	6.214814e+000	82	14	4.262616e+000	0	0	0	0	0	0	63.8065	1	1	45.4864	14.3548
DATA	559	7	67	0	0	ASCRP3000139	ASCRP3000139	5247.93	2733.33	1.467342e+003	1.467374e+002	1546	17	4.552523e+000	0	0	0	0	0	0	1526.85	1	1	43.3362	16.6316
DATA	560	7	68	0	0	ASCRP3006137	ASCRP3006137	5273.3	2732.95	1.250061e+002	1.253738e+001	147	17	5.264043e+000	0	0	0	0	0	0	130.27	1	1	48.8603	16.1667
DATA	561	7	69	0	0	ASCRP3005288	ASCRP3005288	5298.5	2733	4.439693e+000	1.056085e+000	22	13	4.996551e+000	0	0	0	0	0	0	4.63321	1	0	54.1152	15
DATA	562	7	70	0	0	ASCRP3005672	ASCRP3005672	5324.46	2732.56	1.091091e+001	1.451113e+000	29	13	3.848701e+000	0	0	0	0	0	0	11.4049	1	1	41.4593	14
DATA	563	7	71	0	0	ASCRP3006973	ASCRP3006973	5349.2	2733.35	5.799744e+001	5.877917e+000	75	13	4.073485e+000	0	0	0	0	0	0	60.7021	1	1	46.5243	13.7714
DATA	564	7	72	0	0	ASCRP3011889	ASCRP3011889	5374.79	2732.81	1.645670e+002	1.648432e+001	187	15	4.324205e+000	0	0	0	0	0	0	172.536	1	1	47.5395	15.7059
DATA	565	7	73	0	0	ASCRP3004116	ASCRP3004116	5400.09	2732.93	5.585174e+000	1.104006e+000	24	16	3.669772e+000	0	0	0	0	0	0	5.86489	1	1	54.4085	16.0571
DATA	566	7	74	0	0	ASCRP3009596	ASCRP3009596	5425.5	2733	9.693751e+001	9.740261e+000	121	14	7.630434e+000	0	0	0	0	0	0	101.961	1	1	54.1152	16.8
DATA	567	7	75	0	0	ASCRP3000987	ASCRP3000987	5450.17	2732.32	2.174273e+001	2.372340e+000	41	15	4.488645e+000	0	0	0	0	0	0	22.9121	1	1	36.1258	14.5263
DATA	568	7	76	0	0	ASCRP3006728	ASCRP3006728	5476.36	2732.74	1.249563e+002	1.253149e+001	148	15	3.845736e+000	0	0	0	0	0	0	131.908	1	1	46.1809	14.6944
DATA	569	7	77	0	0	ASCRP3002500	ASCRP3002500	5502	2733.23	2.520044e+002	2.521818e+001	287	15	3.910340e+000	0	0	0	0	0	0	266.497	1	1	45.4864	14.6571
DATA	570	7	78	0	0	ASCRP3003520	ASCRP3003520	5527	2732.38	5.397004e+001	5.478871e+000	78	13	4.815360e+000	0	0	0	0	0	0	57.1962	1	1	49.1849	13.9189
DATA	571	7	79	0	0	ASCRP3012028	ASCRP3012028	5552.43	2733.3	2.825130e+001	2.978004e+000	47	16	5.072596e+000	0	0	0	0	0	0	29.9944	1	1	46.1809	15.1351
DATA	572	7	80	0	0	ASCRP3010125	ASCRP3010125	5577.82	2732.42	1.107540e+002	1.111519e+001	133.5	14	3.494516e+000	0	0	0	0	0	0	117.866	1	1	47.8731	13.7143
DATA	573	7	81	0	0	ASCRP3009549	ASCRP3009549	5603.38	2733.23	7.133370e+002	7.133986e+001	781	16	5.015002e+000	0	0	0	0	0	0	760.694	1	1	43.7019	16.3103
DATA	574	7	82	0	0	ASCRP3007793	ASCRP3007793	5628.69	2732.66	1.659527e+002	1.662161e+001	196	15	4.115713e+000	0	0	0	0	0	0	177.411	1	1	48.5334	15.3256
DATA	575	8	1	0	0	ASCRP3011536	ASCRP3011536	3583.99	2742.12	4.797885e+001	4.901207e+000	67	13	3.287447e+000	0	0	0	0	0	0	47.9278	1	1	46.8651	13.9535
DATA	576	8	2	0	0	ASCRP3002027	ASCRP3002027	3609.48	2742.22	2.071225e+001	2.301617e+000	39	15	4.017716e+000	0	0	0	0	0	0	20.6354	1	1	46.5243	13.7273
DATA	577	8	3	0	0	ASCRP3008166	ASCRP3008166	3635.09	2742.07	2.919257e+001	3.087771e+000	47	14	3.929526e+000	0	0	0	0	0	0	29.0151	1	1	54.4085	14.2059
DATA	578	8	4	0	0	ASCRP3006103	ASCRP3006103	3660.12	2742.09	6.000730e+001	6.084842e+000	74.5	16	4.121475e+000	0	0	0	0	0	0	59.5171	1	1	47.5395	16.6857
DATA	579	8	5	0	0	ASCRP3006374	ASCRP3006374	3685.7	2742.14	2.175652e+002	2.177995e+001	237	13.5	2.541956e+000	0	0	0	0	0	0	215.374	1	1	47.2035	13.3077
DATA	580	8	6	0	0	ASCRP3000518	ASCRP3000518	3710.45	2742.64	8.502387e+001	8.562388e+000	97	15	4.396048e+000	0	0	0	0	0	0	84.0255	1	1	36.1258	16.1282
DATA	581	8	7	0	0	ASCRP3002080	ASCRP3002080	3736.5	2742	2.633040e+001	2.821305e+000	44.5	15	4.641145e+000	0	0	0	0	0	0	25.9837	1	1	54.1152	16.3333
DATA	582	8	8	0	0	ASCRP3003808	ASCRP3003808	3761.86	2742.18	9.132166e+001	9.188360e+000	104	14.5	2.364824e+000	0	0	0	0	0	0	90.0037	1	1	46.8651	13.875
DATA	583	8	9	0	0	ASCRP3005191	ASCRP3005191	3786.99	2742.13	2.026629e+001	2.266916e+000	38	16	4.321271e+000	0	0	0	0	0	0	19.9527	1	1	46.8651	16.8125
DATA	584	8	10	0	0	ASCRP3013121	ASCRP3013121	3812.63	2741.99	3.447597e+001	3.594362e+000	51	15.5	4.073888e+000	0	0	0	0	0	0	33.9124	1	1	46.1809	15.8214
DATA	585	8	11	0	1	RC12	RC12	3838.5	2742	1.033821e+000	1.019694e+000	19	14	5.418678e+000	0	0	0	0	0	0	0.677155	0	0	54.1152	15.5
DATA	586	8	12	0	0	ASCRP3003784	ASCRP3003784	3863.5	2742	1.519009e+001	1.828536e+000	32	17	4.472857e+000	0	0	0	0	1	0	14.9227	1	1	54.1152	18.1613
DATA	587	8	13	0	0	ASCRP3013477	ASCRP3013477	3888.93	2741.96	2.656792e+001	2.845263e+000	43	17.5	5.013606e+000	0	0	0	0	0	0	26.0899	1	1	46.8651	17.1071
DATA	588	8	14	0	0	ASCRP3002643	ASCRP3002643	3913.94	2742.19	4.884939e+001	4.990006e+000	67	16.5	4.921869e+000	0	0	0	0	0	0	47.9576	1	1	46.5243	17.0313
DATA	589	8	15	0	0	AS_circRNA_control214	AS_circRNA_control214	3939.56	2741.91	4.560005e+001	4.672406e+000	62.5	16	4.158422e+000	0	0	0	0	0	0	44.7635	1	1	46.8651	15.6774
DATA	590	8	16	0	0	ASCRP3002055	ASCRP3002055	3964.92	2742.2	6.943489e+001	7.017819e+000	82	14	2.454034e+000	0	0	0	0	0	0	68.1604	1	1	45.835	13.9118
DATA	591	8	17	0	0	ASCRP3008346	ASCRP3008346	3990.56	2742.19	2.676447e+001	2.863709e+000	45	15	4.895341e+000	0	0	0	0	0	0	26.2769	1	1	48.2044	15.6333
DATA	592	8	18	0	0	ASCRP3007112	ASCRP3007112	4015.91	2741.72	2.131018e+002	2.133450e+001	224.5	16	4.237703e+000	0	0	0	0	0	0	209.281	1	1	48.8603	15.3793
DATA	593	8	19	0	0	Negative021	Negative021	4041.42	2741.57	4.229175e+000	1.102240e+000	22.5	16	4.302043e+000	0	0	0	0	0	0	4.1549	1	0	57.5363	15.4848
DATA	594	8	20	0	0	ASCRP3007049	ASCRP3007049	4066.47	2741.55	6.657824e+001	6.735113e+000	83	15	3.695221e+000	0	0	0	0	0	0	65.4388	1	1	49.1849	14.8919
DATA	595	8	21	0	0	ASCRP3006336	ASCRP3006336	4092.42	2741.57	5.384310e+004	5.384310e+003	52584	16.5	6.613278e+000	0	0	0	0	1	0	52951.4	1	1	57.5363	19.5714
DATA	596	8	22	0	0	ASCRP3006748	ASCRP3006748	4117	2741.64	2.782078e+001	2.961867e+000	43	13	5.023369e+000	0	0	0	0	0	0	27.3768	1	1	49.1849	14.6486
DATA	597	8	23	0	0	ASCRP3002706	ASCRP3002706	4143	2741.54	2.434202e+001	2.637518e+000	41	17	6.151040e+000	0	0	0	0	0	0	23.9714	1	1	55.8519	17.4
DATA	598	8	24	0	0	ASCRP3006281	ASCRP3006281	4168.5	2741.5	1.392932e+001	1.723303e+000	32	14	5.633883e+000	0	0	0	0	0	0	13.7282	1	1	57.5363	15.3235
DATA	599	8	25	0	0	ASCRP3010672	ASCRP3010672	4193.49	2741.53	4.800553e+001	4.906433e+000	63	17	5.506490e+000	0	0	0	0	0	0	47.3524	1	1	49.1849	17.1071
DATA	600	8	26	0	0	ASCRP3001220	ASCRP3001220	4219.04	2741.54	6.895214e+001	6.969207e+000	90	14	4.905149e+000	0	0	0	0	0	0	68.0771	1	1	47.5395	14.5625
DATA	601	8	27	0	0	ASCRP3012013	ASCRP3012013	4244.7	2741.86	2.930794e+001	3.100558e+000	48	14	3.210366e+000	0	0	0	0	0	0	28.9637	1	1	48.8603	13.625
DATA	602	8	28	0	0	ASCRP3003103	ASCRP3003103	4269.62	2741.58	3.516333e+002	3.517786e+001	353	16	4.278146e+000	0	0	0	0	0	0	347.864	1	1	49.8279	16.2917
DATA	603	8	29	0	0	ASCRP3002116	ASCRP3002116	4295.33	2741.59	1.431835e+002	1.435391e+001	163	15	4.488390e+000	0	0	0	0	0	0	141.803	1	1	49.1849	14.4865
DATA	604	8	30	0	0	ASCRP3001291	ASCRP3001291	4320.88	2741.38	8.992303e+002	8.992869e+001	903.5	14	3.938609e+000	0	0	0	0	0	0	891.576	1	1	53.8203	15.0667
DATA	605	8	31	0	1	RC6	RC6	4346.33	2741.5	1.023728e+000	1.007431e+000	15.5	14	3.528211e+000	0	0	0	0	0	0	-2.20528	0	0	65	13.6552
DATA	606	8	32	0	0	ASCRP3004760	ASCRP3004760	4371.3	2741.51	2.198765e+001	2.418083e+000	40	13	4.563066e+000	0	0	0	0	0	0	21.8509	1	1	46.8651	13.7813
DATA	607	8	33	0	0	ASCRP3011137	ASCRP3011137	4396.73	2741.72	1.335229e+002	1.339006e+001	153	13.5	3.958014e+000	0	0	0	0	0	0	132.851	1	1	48.8603	14.1389
DATA	608	8	34	0	0	ASCRP3008561	ASCRP3008561	4422.13	2741.61	2.014557e+002	2.017056e+001	216.5	14	4.032129e+000	0	0	0	0	0	0	200.691	1	1	52.0157	14.5
DATA	609	8	35	0	0	ASCRP3013005	ASCRP3013005	4447.79	2741.5	2.030443e+001	2.264453e+000	39	14	3.684646e+000	0	0	0	0	0	0	20.2533	1	1	47.8731	14.6875
DATA	610	8	36	0	0	ASCRP3003176	ASCRP3003176	4472.99	2741.44	1.534418e+001	1.832197e+000	33	14	3.527243e+000	0	0	0	0	0	0	15.325	1	1	46.1809	14.9459
DATA	611	8	37	0	0	ASCRP3002218	ASCRP3002218	4498.58	2741.43	5.456541e+000	1.139141e+000	23	15	3.863040e+000	0	0	0	0	0	0	5.4568	1	1	57.5363	14.8462
DATA	612	8	38	0	0	ASCRP3007456	ASCRP3007456	4523.81	2741.39	6.458886e+001	6.535636e+000	83	15	4.152274e+000	0	0	0	0	0	0	64.6756	1	1	49.1849	15
DATA	613	8	39	0	0	ASCRP3004516	ASCRP3004516	4549.24	2741.03	6.682037e+001	6.756053e+000	80.5	15	3.769347e+000	0	0	0	0	0	0	67.0004	1	1	46.1809	15.1481
DATA	614	8	40	0	0	ASCRP3001143	ASCRP3001143	4574.73	2741.22	5.049895e+001	5.147184e+000	68	16	4.768428e+000	0	0	0	0	0	0	50.7006	1	1	48.2044	15.3125
DATA	615	8	41	0	0	ASCRP3010007	ASCRP3010007	4600.16	2740.9	2.071184e+002	2.073571e+001	221	15	5.208604e+000	0	0	0	0	0	0	208.228	1	1	46.5243	14.7692
DATA	616	8	42	0	0	ASCRP3007455	ASCRP3007455	4625.7	2741.17	4.250787e+001	4.365320e+000	60	13	3.598829e+000	0	0	0	0	0	0	42.7907	1	1	45.835	13.5185
DATA	617	8	43	0	0	ASCRP3007885	ASCRP3007885	4650.86	2741.22	1.136289e+002	1.140612e+001	131	14	4.424517e+000	0	0	0	0	0	0	114.533	1	1	47.5395	13.8276
DATA	618	8	44	0	0	ASCRP3012863	ASCRP3012863	4676.33	2741.18	1.375086e+001	1.694855e+000	32.5	14	3.918011e+000	0	0	0	0	0	0	13.8786	1	1	45.4864	14.0625
DATA	619	8	45	0	0	ASCRP3000180	ASCRP3000180	4701.8	2740.83	2.281882e+001	2.487165e+000	40.5	12.5	2.392866e+000	0	0	0	0	0	0	23.0622	1	1	45.835	13.125
DATA	620	8	46	0	0	Negative055	Negative055	4727.39	2741.07	2.549389e+000	1.020534e+000	20.5	14	4.074169e+000	0	0	0	0	0	0	2.57989	1	0	53.8203	13.7667
DATA	621	8	47	0	0	ASCRP3008652	ASCRP3008652	4752.5	2741.04	7.426277e+001	7.491567e+000	92	15.5	3.933979e+000	0	0	0	0	0	0	75.2481	1	1	47.8731	14.0714
DATA	622	8	48	0	0	ASCRP3001620	ASCRP3001620	4777.93	2740.78	1.587169e+001	1.868287e+000	34	12	4.131205e+000	0	0	0	0	0	0	16.1037	1	1	41.8414	13.4737
DATA	623	8	49	0	0	ASCRP3011108	ASCRP3011108	4803.59	2740.91	1.076383e+002	1.080875e+001	125.5	14	3.618167e+000	0	0	0	0	0	0	109.352	1	1	49.1849	14.6552
DATA	624	8	50	0	0	ASCRP3003869	ASCRP3003869	4828.78	2741.09	2.434400e+002	2.436385e+001	265.5	13	3.989210e+000	0	0	0	0	0	0	247.623	1	1	45.835	13.5
DATA	625	8	51	0	0	ASCRP3001873	ASCRP3001873	4854	2740.96	3.901279e+001	4.022934e+000	56	13	4.549294e+000	0	0	0	0	0	0	39.7342	1	1	46.8651	14.0294
DATA	626	8	52	0	0	ASCRP3010362	ASCRP3010362	4879.59	2740.96	1.516625e+002	1.519792e+001	169	14	4.117806e+000	0	0	0	0	0	0	154.664	1	1	48.8603	13.2059
DATA	627	8	53	0	0	ASCRP3007656	ASCRP3007656	4904.94	2741.03	8.813667e+002	8.814211e+001	923	14	2.941130e+000	0	0	0	0	0	0	899.934	1	1	48.5334	13.6897
DATA	628	8	54	0	0	ASCRP3004329	ASCRP3004329	4930.36	2741	5.035954e+002	5.036904e+001	539	14	3.070812e+000	0	0	0	0	0	0	514.854	1	1	49.1849	13.8667
DATA	629	8	55	0	0	ASCRP3010424	ASCRP3010424	4955.57	2741.16	5.641129e+001	5.725099e+000	74	14	2.666458e+000	0	0	0	0	0	0	57.7426	1	1	47.5395	13.88
DATA	630	8	56	130	1	(+)eQC-40	EQC	4981.16	2740.86	1.005128e+001	1.400787e+000	26.5	14.5	4.292451e+000	0	0	0	0	0	0	10.302	1	1	41.4593	14.3824
DATA	631	8	57	0	0	A_23_P128613	NM_024089	5006.56	2741.02	1.227926e+001	1.567611e+000	29.5	15	4.434227e+000	0	0	0	1	0	0	12.6009	1	1	45.835	15.0645
DATA	632	8	58	0	0	ASCRP3011437	ASCRP3011437	5031.69	2740.76	7.155808e+001	7.221687e+000	91	16	5.541928e+000	0	0	0	0	0	0	73.5267	1	1	45.835	16.25
DATA	633	8	59	0	0	Negative019	Negative019	5057.42	2740.57	9.876810e-001	9.719580e-001	16	14.5	4.116689e+000	0	0	0	0	0	0	-0.715439	0	0	65	14.1333
DATA	634	8	60	0	0	ASCRP3009029	ASCRP3009029	5082.71	2740.61	1.801241e+001	2.046173e+000	35	14	3.982918e+000	0	0	0	0	0	0	18.5552	1	1	47.5395	13.6364
DATA	635	8	61	0	0	ASCRP3006417	ASCRP3006417	5108	2740.72	2.242396e+002	2.244491e+001	246	15	4.687030e+000	0	0	0	0	0	0	231.282	1	1	47.8731	14.5556
DATA	636	8	62	0	0	ASCRP3005275	ASCRP3005275	5133.59	2740.55	1.690285e+001	1.947977e+000	35.5	16	4.310743e+000	0	0	0	0	0	0	17.4567	1	1	47.5395	14.5814
DATA	637	8	63	0	0	ASCRP3010730	ASCRP3010730	5159.03	2740.9	7.220809e+001	7.285283e+000	91.5	16	4.069902e+000	0	0	0	0	0	0	74.6651	1	1	46.8651	15.8889
DATA	638	8	64	0	0	ASCRP3005527	ASCRP3005527	5184.42	2740.57	2.449322e+002	2.451225e+001	270	15	4.375641e+000	0	0	0	0	0	0	253.613	1	1	57.5363	15.2903
DATA	639	8	65	66	-1	(-)3xSLv1	NegativeControl	5209.58	2740.57	9.801113e-001	9.645088e-001	17	14.5	5.680831e+000	0	0	0	0	0	0	-0.893837	0	0	57.5363	15.9706
DATA	640	8	66	0	0	A_23_P39682	NM_001079	5235.11	2740.5	8.749001e+000	1.301226e+000	26	14.5	4.129139e+000	0	0	0	0	0	0	9.08334	1	1	56.9804	14.6316
DATA	641	8	67	0	0	ASCRP3008689	ASCRP3008689	5260.81	2740.55	4.125535e+001	4.236181e+000	59.5	17	5.536196e+000	0	0	0	0	0	0	42.8909	1	1	51.4001	16.129
DATA	642	8	68	0	0	ASCRP3004444	ASCRP3004444	5285.58	2740.75	3.255103e+001	3.393883e+000	51	13	4.384442e+000	0	0	0	0	0	0	33.8863	1	1	46.5243	14.84
DATA	643	8	69	0	0	ASCRP3010037	ASCRP3010037	5311.35	2740.54	4.153623e+001	4.262929e+000	59.5	14	5.183956e+000	0	0	0	0	0	0	43.3051	1	1	47.5395	15.2105
DATA	644	8	70	0	0	ASCRP3004856	ASCRP3004856	5336.6	2740.76	1.734948e+001	1.981771e+000	35	13	4.033457e+000	0	0	0	0	0	0	18.1139	1	1	46.5243	13.7826
DATA	645	8	71	0	0	ASCRP3012390	ASCRP3012390	5361.89	2740.49	2.606834e+001	2.776703e+000	44.5	14	4.578073e+000	0	0	0	0	0	0	27.2598	1	1	48.5334	14.5263
DATA	646	8	72	0	0	ASCRP3003917	ASCRP3003917	5387.44	2740.52	1.517906e+002	1.520906e+001	178	15	4.334817e+000	0	0	0	0	0	0	158.978	1	1	48.2044	14.8276
DATA	647	8	73	0	0	ASCRP3012865	ASCRP3012865	5412.67	2740.5	2.513871e+001	2.688537e+000	42	16	4.805497e+000	0	0	0	0	0	0	26.3716	1	1	57.5363	15.697
DATA	648	8	74	0	0	ASCRP3003471	ASCRP3003471	5438.42	2740.43	4.777304e+000	1.064792e+000	23	14	5.463708e+000	0	0	0	0	0	0	5.02025	1	1	57.5363	14.8286
DATA	649	8	75	0	0	ASCRP3005090	ASCRP3005090	5464.09	2740.77	8.592996e+000	1.280979e+000	27	15.5	4.531853e+000	0	0	0	0	0	0	9.0452	1	1	46.8651	15.9474
DATA	650	8	76	0	0	ASCRP3002433	ASCRP3002433	5489.12	2740.39	1.212182e+003	1.212219e+002	1299	16	2.763681e+000	0	0	0	0	0	0	1278.38	1	1	52.9257	15.069
DATA	651	8	77	1028	1	(+)E1A_r60_a135	E1A_r60_a135	5514.42	2740.43	1.000289e+000	9.517056e-001	19	14	4.792243e+000	0	0	0	0	0	0	1.0569	1	0	57.5363	14.9677
DATA	652	8	78	0	0	ASCRP3007406	ASCRP3007406	5539.61	2740.54	2.681140e+001	2.842672e+000	46	15	5.409192e+000	0	0	0	0	0	0	28.3838	1	1	47.5395	15.2059
DATA	653	8	79	0	0	ASCRP3007326	ASCRP3007326	5565.42	2740.43	9.963257e+000	1.371547e+000	30	15	4.716029e+000	0	0	0	0	0	0	10.5701	1	1	57.5363	15.7813
DATA	654	8	80	0	0	ASCRP3000513	ASCRP3000513	5590.54	2740.18	1.298777e+003	1.298811e+002	1344	15.5	3.421426e+000	0	0	0	0	0	0	1380.93	1	1	50.4627	15.1154
DATA	655	8	81	0	0	ASCRP3011895	ASCRP3011895	5615.95	2740.15	2.362222e+001	2.541776e+000	43	16	3.896127e+000	0	0	0	0	0	0	25.1738	1	1	47.2035	15.4138
DATA	656	8	82	0	0	ASCRP3006745	ASCRP3006745	5641.13	2740.23	2.170828e+001	2.364087e+000	39.5	14.5	4.630165e+000	0	0	0	0	0	0	23.1884	1	1	46.1809	15.1905
DATA	657	9	1	0	0	ASCRP3005249	ASCRP3005249	3571.68	2749.54	5.025625e+001	5.124261e+000	66	15	4.094395e+000	0	0	0	0	0	0	50.2275	1	1	50.4627	14.541
DATA	658	9	2	0	0	ASCRP3000898	ASCRP3000898	3597.16	2749.27	1.850193e+001	2.104707e+000	36	13.5	4.122983e+000	0	0	0	0	0	0	18.4414	1	1	46.8651	13.9688
DATA	659	9	3	0	0	ASCRP3013539	ASCRP3013539	3622.28	2749.46	3.653523e+001	3.789431e+000	54	15	3.716772e+000	0	0	0	0	0	0	36.3259	1	1	45.835	14.7576
DATA	660	9	4	0	0	ASCRP3011218	ASCRP3011218	3647.92	2748.98	3.395837e+001	3.542276e+000	52	15.5	4.641590e+000	0	0	0	0	0	0	33.6897	1	1	45.1352	15.5625
DATA	661	9	5	0	0	ASCRP3003085	ASCRP3003085	3673.26	2749.29	8.985989e+001	9.042573e+000	108	15	4.079848e+000	0	0	0	0	0	0	88.9693	1	1	46.8651	15.3871
DATA	662	9	6	0	0	ASCRP3006470	ASCRP3006470	3698.13	2748.97	1.002874e+001	1.424552e+000	27	14	3.866903e+000	0	0	0	0	0	0	9.9125	1	1	44.7812	14.4
DATA	663	9	7	0	0	ASCRP3012225	ASCRP3012225	3724	2749	1.363339e+004	1.363339e+003	13624	16	4.449584e+000	0	0	0	0	0	0	13454	1	1	54.9904	16.9189
DATA	664	9	8	1028	1	(+)E1A_r60_a22	E1A_r60_a22	3749.46	2748.99	2.323191e+001	2.535120e+000	39	14	2.300836e+000	0	0	0	1	0	0	22.8954	1	1	48.5334	13.5769
DATA	665	9	9	0	0	ASCRP3013318	ASCRP3013318	3774.15	2748.84	1.013797e+001	1.435159e+000	27	16	4.645601e+000	0	0	0	0	0	0	9.98005	1	1	46.1809	16.7333
DATA	666	9	10	0	0	ASCRP3004906	ASCRP3004906	3800.12	2749.02	1.960934e+001	2.208900e+000	36.5	16	3.760699e+000	0	0	0	0	0	0	19.2844	1	1	46.5243	16.1667
DATA	667	9	11	0	0	ASCRP3010890	ASCRP3010890	3825.65	2749.3	2.772238e+001	2.953130e+000	43	15.5	5.741684e+000	0	0	0	0	0	0	27.2407	1	1	46.8651	16.3214
DATA	668	9	12	0	0	ASCRP3001525	ASCRP3001525	3850.34	2748.63	5.876509e+002	5.877391e+001	554	17	4.932011e+000	0	0	0	0	0	0	577.124	1	1	35.6825	17.4839
DATA	669	9	13	0	0	ASCRP3003860	ASCRP3003860	3876.24	2749.12	1.907561e+001	2.162562e+000	36	17.5	5.225490e+000	0	0	0	0	1	0	18.7242	1	1	44.0646	18.0667
DATA	670	9	14	0	0	ASCRP3005466	ASCRP3005466	3901.74	2748.65	2.601432e+001	2.793906e+000	43	16	4.821953e+000	0	0	0	0	0	0	25.528	1	1	46.1809	15.5862
DATA	671	9	15	0	0	ASCRP3012836	ASCRP3012836	3927.48	2748.86	1.715611e+001	1.995543e+000	34	17	4.352434e+000	0	0	0	0	0	0	16.8321	1	1	45.1352	16.5667
DATA	672	9	16	0	0	ASCRP3012025	ASCRP3012025	3952.56	2748.97	1.200942e+002	1.205260e+001	137	15.5	2.900663e+000	0	0	0	0	0	0	117.82	1	1	48.2044	15.5769
DATA	673	9	17	0	0	ASCRP3001370	ASCRP3001370	3978.15	2749.11	6.662140e+001	6.739654e+000	84	14.5	4.727230e+000	0	0	0	0	0	0	65.3646	1	1	46.8651	15.6765
DATA	674	9	18	0	0	ASCRP3005313	ASCRP3005313	4003.43	2748.76	1.235983e+002	1.240177e+001	137.5	13	3.967029e+000	0	0	0	0	0	0	121.294	1	1	46.5243	14.2083
DATA	675	9	19	0	0	ASCRP3004975	ASCRP3004975	4028.63	2749	1.031345e+002	1.036364e+001	117.5	15	4.039095e+000	0	0	0	0	0	0	101.241	1	1	48.5334	15.2571
DATA	676	9	20	0	0	CUST_15_PI418767722	NM_001614	4054.03	2748.82	1.459253e+002	1.462801e+001	156	16	4.628058e+000	0	0	0	0	0	0	143.307	1	1	48.5334	15.5676
DATA	677	9	21	0	1	ETG10_13482	ETG10_13482	4079.5	2749	3.401177e+000	1.073095e+000	20	16	4.642558e+000	0	0	0	0	0	0	3.3418	1	0	65	16.5263
DATA	678	9	22	0	0	Negative053	Negative053	4105	2748.54	4.602283e+000	1.116401e+000	23	17	6.482566e+000	0	0	0	1	0	0	4.5248	1	0	55.8519	17.0968
DATA	679	9	23	0	0	ASCRP3007353	ASCRP3007353	4130.59	2749.25	3.638807e+001	3.778117e+000	53	13	6.163384e+000	0	0	0	0	0	0	35.7978	1	1	44.7812	15.1111
DATA	680	9	24	0	0	ASCRP3007732	ASCRP3007732	4155.69	2748.66	2.453348e+003	2.453369e+002	2407	15	5.704766e+000	0	0	0	0	0	0	2415.46	1	1	48.5334	16.6875
DATA	681	9	25	0	0	ASCRP3011061	ASCRP3011061	4181.16	2748.92	8.381378e+001	8.442598e+000	100	16	5.284669e+000	0	0	0	0	0	0	82.5856	1	1	46.8651	16.8857
DATA	682	9	26	0	0	ASCRP3013176	ASCRP3013176	4206.49	2747.86	1.580922e+001	1.878105e+000	31	15	4.396595e+000	0	0	0	0	0	0	15.5927	1	1	45.1352	14.5172
DATA	683	9	27	0	0	ASCRP3009451	ASCRP3009451	4231.94	2748.79	2.768295e+002	2.770148e+001	286.5	15	4.551697e+000	0	0	0	0	0	0	273.274	1	1	46.8651	15
DATA	684	9	28	0	0	ASCRP3003044	ASCRP3003044	4257.29	2748.42	1.445142e+002	1.448681e+001	160	16	3.574446e+000	0	0	0	0	0	0	142.805	1	1	50.1463	15.12
DATA	685	9	29	0	0	ASCRP3006650	ASCRP3006650	4282.37	2748.92	1.679320e+001	1.960151e+000	33	15.5	4.631830e+000	0	0	0	0	0	0	16.6109	1	1	44.0646	15.4231
DATA	686	9	30	0	0	ASCRP3000468	ASCRP3000468	4308.11	2748.5	1.089902e+001	1.485812e+000	29	16	3.811306e+000	0	0	0	0	0	0	10.7929	1	1	56.9804	15.6571
DATA	687	9	31	0	0	ASCRP3011627	ASCRP3011627	4333.53	2748.8	1.396807e+001	1.722960e+000	32.5	14	3.649531e+000	0	0	0	0	0	0	13.8473	1	1	44.7812	14.8824
DATA	688	9	32	0	0	ASCRP3008713	ASCRP3008713	4358.93	2748.29	1.015262e+001	1.430326e+000	28	13.5	4.157012e+000	0	0	0	0	0	0	10.077	1	1	49.1849	13.8529
DATA	689	9	33	0	0	ASCRP3010472	ASCRP3010472	4384.43	2748.69	4.184661e+001	4.303967e+000	59	14	4.721296e+000	0	0	0	0	0	0	41.5825	1	1	48.5334	15.1724
DATA	690	9	34	0	0	A_23_P87879	NM_001781	4409.68	2748.49	1.346404e+001	1.680201e+000	30	14	4.142132e+000	0	0	0	1	0	0	13.3954	1	1	42.2201	14.4375
DATA	691	9	35	0	0	ASCRP3008126	ASCRP3008126	4435.11	2748.5	1.390286e+002	1.393906e+001	153	15	3.732213e+000	0	0	0	0	0	0	138.491	1	1	56.9804	15.2
DATA	692	9	36	0	0	ASCRP3013116	ASCRP3013116	4460.25	2748.36	3.543159e+002	3.544577e+001	372	14	3.946065e+000	0	0	0	0	0	0	353.386	1	1	48.5334	14.6429
DATA	693	9	37	0	0	ASCRP3010020	ASCRP3010020	4485.88	2748.78	1.491595e+002	1.494952e+001	163.5	14	3.964125e+000	0	0	0	0	0	0	148.951	1	1	47.8731	14.3333
DATA	694	9	38	0	0	ASCRP3011741	ASCRP3011741	4511.43	2748.36	5.714358e+001	5.801209e+000	75	14.5	3.744520e+000	0	0	0	0	0	0	57.1395	1	1	49.1849	14.4167
DATA	695	9	39	0	0	ASCRP3002220	ASCRP3002220	4536.51	2748.88	8.195142e+001	8.255791e+000	100	13.5	2.803832e+000	0	0	0	0	0	0	82.0447	1	1	46.1809	13.3636
DATA	696	9	40	0	0	ASCRP3013082	ASCRP3013082	4562	2748.46	2.319228e+000	1.024131e+000	20	15	4.677395e+000	0	0	0	0	0	0	2.32498	1	0	65	15.1563
DATA	697	9	41	0	0	ASCRP3000301	ASCRP3000301	4587.62	2748.76	9.883780e+002	9.884282e+001	991	14	5.240102e+000	0	0	0	0	0	0	992.087	1	1	49.1849	14.6563
DATA	698	9	42	0	0	ASCRP3011251	ASCRP3011251	4612.91	2747.67	4.518385e+001	4.626610e+000	63	14.5	5.171043e+000	0	0	0	0	0	0	45.4178	1	1	45.1352	14.7368
DATA	699	9	43	0	0	ASCRP3008933	ASCRP3008933	4638.19	2748.36	1.109356e+003	1.109401e+002	1142	12	4.152729e+000	0	0	0	0	0	0	1116.45	1	1	45.835	13.6129
DATA	700	9	44	0	0	ASCRP3000257	ASCRP3000257	4663.51	2748.12	3.816724e+001	3.943618e+000	56	14	2.914185e+000	0	0	0	0	0	0	38.4618	1	1	46.1809	13.3226
DATA	701	9	45	0	0	ASCRP3001961	ASCRP3001961	4689.07	2748.05	9.762584e+000	1.391134e+000	27	13	4.466257e+000	0	0	0	0	0	0	9.85078	1	1	46.8651	14.6757
DATA	702	9	46	0	0	ASCRP3007037	ASCRP3007037	4714.3	2747.88	4.566393e+002	4.567466e+001	470	13.5	2.880773e+000	0	0	0	0	0	0	461.364	1	1	48.8603	13.6667
DATA	703	9	47	0	0	ASCRP3008772	ASCRP3008772	4739.76	2748.32	1.129401e+002	1.133719e+001	130	14	3.956851e+000	0	0	0	0	0	0	114.248	1	1	48.2044	13.64
DATA	704	9	48	0	0	ASCRP3003456	ASCRP3003456	4765.14	2748.19	1.339997e+001	1.664424e+000	31.5	12.5	3.813094e+000	0	0	0	0	0	0	13.5727	1	1	46.1809	13.4444
DATA	705	9	49	0	0	ASCRP3007008	ASCRP3007008	4790.4	2748.4	1.102015e+002	1.106418e+001	125	12.5	4.463758e+000	0	0	0	0	0	0	111.759	1	1	46.5243	13.8824
DATA	706	9	50	0	0	Negative049	Negative049	4816	2748	1.000688e+000	9.847580e-001	17	14	3.710191e+000	0	0	0	0	0	0	-0.574823	0	0	54.9904	14.6
DATA	707	9	51	0	0	ASCRP3007723	ASCRP3007723	4841.57	2748.25	5.487562e+001	5.575008e+000	74	12	3.855732e+000	0	0	0	0	0	0	55.7932	1	1	45.4864	13
DATA	708	9	52	0	0	ASCRP3005794	ASCRP3005794	4866.8	2747.84	5.613041e+001	5.698342e+000	75	13	4.046080e+000	0	0	0	0	0	0	57.1431	1	1	46.5243	13.4118
DATA	709	9	53	0	0	ASCRP3000949	ASCRP3000949	4892.5	2748	2.361977e+001	2.557623e+000	42	14	4.033766e+000	0	0	0	0	0	0	24.0755	1	1	54.1152	13.7333
DATA	710	9	54	0	1	ETG05_36762	ETG05_36762	4917.71	2748.09	2.635403e+001	2.811676e+000	44.5	13	3.190977e+000	0	0	0	0	0	0	26.895	1	1	45.835	14.4815
DATA	711	9	55	0	0	ASCRP3001986	ASCRP3001986	4943.19	2748.22	8.134060e+000	1.272588e+000	26	14	3.407829e+000	0	0	0	0	0	0	8.3111	1	1	46.1809	14.4483
DATA	712	9	56	0	0	ASCRP3005036	ASCRP3005036	4968.43	2747.77	1.079113e+002	1.083531e+001	131	14.5	3.882364e+000	0	0	0	0	0	0	110.403	1	1	45.4864	14.9643
DATA	713	9	57	0	0	ASCRP3002737	ASCRP3002737	4993.87	2748.23	1.871179e+002	1.873724e+001	208	15	4.633221e+000	0	0	0	0	0	0	191.657	1	1	46.1809	15.7813
DATA	714	9	58	0	0	ASCRP3010409	ASCRP3010409	5019.07	2747.82	9.449151e+001	9.499326e+000	113	17	6.019222e+000	0	0	0	0	1	0	96.9084	1	1	46.8651	18.1
DATA	715	9	59	0	0	ASCRP3009797	ASCRP3009797	5044.5	2748	1.394285e+002	1.397682e+001	157	16	5.158496e+000	0	0	0	0	0	0	143.166	1	1	48.5334	16.0857
DATA	716	9	60	0	0	ASCRP3012302	ASCRP3012302	5069.91	2747.9	1.569807e+002	1.572818e+001	179	15	4.231466e+000	0	0	0	0	0	0	161.389	1	1	46.8651	14.303
DATA	717	9	61	0	0	ASCRP3009098	ASCRP3009098	5095.42	2748.19	1.373643e+001	1.682488e+000	32	15	4.384891e+000	0	0	0	0	0	0	14.139	1	1	42.9674	14.5
DATA	718	9	62	0	0	ASCRP3013448	ASCRP3013448	5119.92	2747.93	8.607261e+000	1.297063e+000	27	16	4.789539e+000	0	0	0	0	0	0	8.87053	1	1	46.8651	15.4444
DATA	719	9	63	0	0	ASCRP3009388	ASCRP3009388	5146.34	2748.25	2.123531e+001	2.334217e+000	39	16	3.749062e+000	0	0	0	0	0	0	21.912	1	1	45.1352	15.6571
DATA	720	9	64	0	0	ASCRP3000927	ASCRP3000927	5171.43	2747.61	4.182502e+002	4.183622e+001	428	17	5.336693e+000	0	0	0	0	0	0	432.174	1	1	49.5074	16.1379
DATA	721	9	65	0	0	ASCRP3012283	ASCRP3012283	5197	2747.54	1.339019e+001	1.651402e+000	32	15	5.668294e+000	0	0	0	0	0	0	13.8541	1	1	55.8519	16.2308
DATA	722	9	66	0	0	Negative017	Negative017	5222.42	2747.57	5.197929e+000	1.096317e+000	23	15	5.418520e+000	0	0	0	0	0	0	5.38501	1	1	57.5363	16.027
DATA	723	9	67	0	0	ASCRP3001179	ASCRP3001179	5247.91	2748.33	8.400295e+001	8.455441e+000	105	16.5	5.191263e+000	0	0	0	0	0	0	87.129	1	1	45.1352	15.7222
DATA	724	9	68	0	0	ASCRP3001250	ASCRP3001250	5273.33	2747.5	7.313600e+000	1.208953e+000	25	15.5	4.489475e+000	0	0	0	0	0	0	7.59742	1	1	57.5363	15.3462
DATA	725	9	69	0	0	ASCRP3006840	ASCRP3006840	5298.5	2748.32	4.024603e+002	4.025752e+001	445	13	4.623811e+000	0	0	0	0	0	0	418.583	1	1	46.5243	14.75
DATA	726	9	70	0	0	ASCRP3011500	ASCRP3011500	5324.28	2747.46	2.843176e+001	3.000846e+000	48	14	4.732159e+000	0	0	0	0	0	0	29.6192	1	1	46.8651	15.32
DATA	727	9	71	0	0	ASCRP3008581	ASCRP3008581	5349.39	2747.85	3.575815e+001	3.702074e+000	56	14	4.224074e+000	0	0	0	0	0	0	37.3028	1	1	47.5395	14.303
DATA	728	9	72	0	0	ASCRP3002454	ASCRP3002454	5374.99	2747.39	8.077833e+001	8.134328e+000	101	16	4.339957e+000	0	0	0	0	0	0	84.4054	1	1	45.835	15.0909
DATA	729	9	73	0	0	Negative023	Negative023	5400.11	2747.5	1.931167e+000	9.748827e-001	19	16	4.215666e+000	0	0	0	0	0	0	2.02097	1	0	56.9804	15.4706
DATA	730	9	74	0	0	Negative021	Negative021	5425.5	2747.5	3.140674e+000	1.004375e+000	20	16	3.872061e+000	0	0	0	0	0	0	3.29208	1	0	57.5363	15.5833
DATA	731	9	75	0	0	ASCRP3012776	ASCRP3012776	5450.89	2747.5	4.212806e+000	1.041408e+000	23	15	4.065766e+000	0	0	0	0	0	0	4.42339	1	0	56.9804	15.6047
DATA	732	9	76	0	0	ASCRP3000700	ASCRP3000700	5476.48	2746.66	6.970174e+001	7.034686e+000	90	16	4.000000e+000	0	0	0	0	0	0	73.3305	1	1	45.4864	16.4
DATA	733	9	77	0	0	ASCRP3005852	ASCRP3005852	5501.58	2747.43	3.649150e+001	3.770520e+000	58	16	4.340358e+000	0	0	0	0	0	0	38.4541	1	1	57.5363	15.5
DATA	734	9	78	0	1	RC8	RC8	5527.11	2747.5	9.624727e-001	9.471510e-001	17	17	5.381688e+000	0	0	0	0	0	0	-0.5791	0	0	56.9804	16.3529
DATA	735	9	79	0	0	ASCRP3011941	ASCRP3011941	5552.57	2747.49	4.412710e+002	4.413722e+001	486.5	15	4.703319e+000	0	0	0	0	0	0	466.832	1	1	50.4627	16.3939
DATA	736	9	80	0	0	ASCRP3003193	ASCRP3003193	5577.89	2747.5	1.086197e+001	1.438603e+000	30	14	2.888355e+000	0	0	0	0	0	0	11.5153	1	1	65	14.25
DATA	737	9	81	0	0	ASCRP3008249	ASCRP3008249	5603.22	2747.59	1.630247e+001	1.882445e+000	35	16	3.214423e+000	0	0	0	0	0	0	17.3206	1	1	46.5243	14.7586
DATA	738	9	82	66	-1	(-)3xSLv1	NegativeControl	5628.58	2747.43	9.542006e-001	9.391608e-001	19	16	4.866547e+000	0	0	0	0	0	0	0.178918	0	0	57.5363	15.5349
DATA	739	10	1	0	0	ASCRP3004860	ASCRP3004860	3584.15	2757.1	5.430822e+001	5.522629e+000	71.5	13.5	3.256158e+000	0	0	0	0	0	0	54.1567	1	1	46.8651	13.75
DATA	740	10	2	0	0	ASCRP3009125	ASCRP3009125	3609.68	2757	1.802919e+002	1.805720e+001	197	13	3.333744e+000	0	0	0	0	0	0	179.327	1	1	49.1849	14.0769
DATA	741	10	3	0	0	ASCRP3005101	ASCRP3005101	3634.94	2756.98	1.405529e+002	1.409137e+001	153	15	4.146883e+000	0	0	0	0	0	0	139.479	1	1	50.7771	14.7429
DATA	742	10	4	0	0	ASCRP3007420	ASCRP3007420	3660	2756.93	7.706382e+000	1.270246e+000	24.5	15	4.421759e+000	0	0	0	0	0	0	7.6318	1	1	46.8651	15.359
DATA	743	10	5	0	0	A_23_P213255	NM_020159	3685.29	2756.76	1.322785e+001	1.665277e+000	31	15	3.880137e+000	0	0	0	0	0	0	13.0758	1	1	46.8651	14.6571
DATA	744	10	6	0	0	ASCRP3001070	ASCRP3001070	3711.42	2756.57	7.010817e+000	1.232202e+000	24	15	4.429656e+000	0	0	0	0	0	0	6.9187	1	1	57.5363	15.7143
DATA	745	10	7	0	0	ASCRP3004505	ASCRP3004505	3736.58	2756.57	7.356218e+001	7.425878e+000	87	15	4.896750e+000	0	0	0	0	0	0	72.493	1	1	57.5363	15.2333
DATA	746	10	8	0	0	ASCRP3013228	ASCRP3013228	3762.24	2756.7	9.091228e+001	9.147826e+000	106	15	4.858929e+000	0	0	0	0	0	0	89.4788	1	1	49.5074	14.6667
DATA	747	10	9	0	0	ASCRP3010480	ASCRP3010480	3787.5	2756.5	5.637689e+001	5.728695e+000	72	15.5	3.279738e+000	0	0	0	0	0	0	55.4315	1	1	57.5363	16.0294
DATA	748	10	10	0	0	ASCRP3003400	ASCRP3003400	3812.56	2756.47	1.298292e+001	1.649764e+000	29	15	3.538811e+000	0	0	0	0	0	0	12.7544	1	1	49.5074	15.1563
DATA	749	10	11	0	0	ASCRP3003705	ASCRP3003705	3838	2756.5	6.953743e+002	6.954489e+001	703.5	15	5.020988e+000	0	0	0	0	0	0	682.656	1	1	47.2035	15.6071
DATA	750	10	12	0	0	ASCRP3006421	ASCRP3006421	3863.68	2756.48	2.252827e+002	2.255131e+001	241.5	18	4.521900e+000	0	0	0	0	1	0	221.043	1	1	50.4627	18.5625
DATA	751	10	13	0	0	ASCRP3011882	ASCRP3011882	3889.11	2756.5	1.087538e+001	1.490724e+000	28.5	18	5.429697e+000	0	0	0	0	0	0	10.6667	1	1	56.9804	16.9667
DATA	752	10	14	0	0	ASCRP3003385	ASCRP3003385	3914.5	2756.5	1.005999e+001	1.432496e+000	27	17	5.944385e+000	0	0	0	0	0	0	9.86458	1	1	57.5363	16.5833
DATA	753	10	15	0	0	ASCRP3008822	ASCRP3008822	3940.03	2756.79	1.808597e+002	1.811470e+001	197	16	4.509250e+000	0	0	0	0	0	0	177.325	1	1	45.4864	16.5556
DATA	754	10	16	0	0	ASCRP3000076	ASCRP3000076	3965.01	2756.54	7.496095e+001	7.565158e+000	91	14	4.191667e+000	0	0	0	0	0	0	73.499	1	1	48.5334	15.1515
DATA	755	10	17	0	0	ASCRP3004985	ASCRP3004985	3990.52	2756.65	6.247022e+001	6.329705e+000	80	14	3.429286e+000	0	0	0	0	0	0	61.2602	1	1	47.8731	14.52
DATA	756	10	18	0	0	ASCRP3009824	ASCRP3009824	4015.65	2756.61	7.669855e+001	7.737315e+000	91	15.5	4.224425e+000	0	0	0	0	0	0	75.2322	1	1	49.8279	15.3438
DATA	757	10	19	0	0	ASCRP3003043	ASCRP3003043	4041.22	2756.5	5.763622e+001	5.853028e+000	74	14	4.172846e+000	0	0	0	0	0	0	56.5553	1	1	49.1849	14.9667
DATA	758	10	20	0	0	ASCRP3002822	ASCRP3002822	4066.67	2756.5	3.795025e+002	3.796392e+001	386	17	3.872428e+000	0	0	0	0	0	0	372.556	1	1	57.5363	16.9355
DATA	759	10	21	0	0	ASCRP3009308	ASCRP3009308	4092.42	2756.43	6.577715e+001	6.656035e+000	84	18	5.118429e+000	0	0	0	0	1	0	64.6094	1	1	57.5363	18.9143
DATA	760	10	22	0	0	ASCRP3010504	ASCRP3010504	4117.33	2756.45	6.054951e+001	6.139839e+000	76	14.5	6.439143e+000	0	0	0	0	0	0	59.5113	1	1	48.5334	16.1471
DATA	761	10	23	0	0	ASCRP3009552	ASCRP3009552	4143	2756.46	3.276763e+001	3.430873e+000	49	17	6.795024e+000	0	0	0	0	1	0	32.2289	1	1	55.8519	18.2121
DATA	762	10	24	0	0	ASCRP3000272	ASCRP3000272	4168.31	2756.34	1.461903e+003	1.461939e+002	1456	16	5.577600e+000	0	0	0	0	0	0	1439	1	1	48.5334	16.7353
DATA	763	10	25	0	0	AS_circRNA_control203	AS_circRNA_control203	4193.63	2756.25	7.486787e+001	7.555284e+000	92	16	3.088689e+000	0	0	0	0	0	0	73.7575	1	1	46.5243	15.5
DATA	764	10	26	0	0	ASCRP3008653	ASCRP3008653	4219.07	2756	1.529740e+002	1.533098e+001	168	15	4.756982e+000	0	0	0	0	0	0	150.845	1	1	46.8651	14.9487
DATA	765	10	27	0	0	ASCRP3004037	ASCRP3004037	4244.64	2756.27	1.014005e+001	1.433421e+000	27	15	4.045615e+000	0	0	0	0	0	0	10.0084	1	1	43.3362	15.1053
DATA	766	10	28	0	0	ASCRP3004941	ASCRP3004941	4270	2755.92	1.040755e+001	1.451735e+000	28	13	3.943382e+000	0	0	0	0	0	0	10.283	1	1	46.8651	13.9286
DATA	767	10	29	0	0	ASCRP3010625	ASCRP3010625	4294.96	2756.11	3.351705e+002	3.353230e+001	336	16	4.085651e+000	0	0	0	0	0	0	331.498	1	1	51.4001	16.2188
DATA	768	10	30	0	0	ASCRP3012949	ASCRP3012949	4320.42	2756.33	2.161095e+001	2.385461e+000	39	16	3.636730e+000	0	0	0	0	0	0	21.3971	1	1	47.8731	15.25
DATA	769	10	31	0	0	ASCRP3001625	ASCRP3001625	4346.5	2756	6.873286e+000	1.220695e+000	24	14	3.293232e+000	0	0	0	0	0	0	6.81333	1	1	54.1152	14.5143
DATA	770	10	32	0	1	RC1	RC1	4371.5	2756	1.023953e+000	1.007653e+000	17	14	4.731198e+000	0	0	0	0	0	0	-0.374201	0	0	65	15.2069
DATA	771	10	33	0	0	Negative015	Negative015	4397	2756	3.301032e+000	1.059210e+000	20	12.5	3.444728e+000	0	0	0	0	0	0	3.27985	1	0	54.9904	13.1154
DATA	772	10	34	0	0	ASCRP3007131	ASCRP3007131	4422.5	2756	2.734465e+004	2.734465e+003	27350	15	3.870421e+000	0	0	0	0	0	0	27202	1	1	54.1152	15.6389
DATA	773	10	35	0	0	ASCRP3003857	ASCRP3003857	4447.21	2756.19	7.176186e+001	7.246088e+000	88	13.5	3.922530e+000	0	0	0	0	0	0	71.4712	1	1	47.5395	14.8571
DATA	774	10	36	0	0	ASCRP3002486	ASCRP3002486	4472.83	2756.07	7.302949e+000	1.240542e+000	25	15	3.372123e+000	0	0	0	0	0	0	7.28254	1	1	43.3362	14.9394
DATA	775	10	37	0	0	ASCRP3009969	ASCRP3009969	4498.44	2756.03	1.360805e+002	1.364486e+001	151	14.5	3.684650e+000	0	0	0	0	0	0	135.872	1	1	48.5334	14.3824
DATA	776	10	38	0	0	ASCRP3003624	ASCRP3003624	4523.93	2755.9	3.899598e+001	4.025839e+000	57.5	15	3.799192e+000	0	0	0	0	0	0	38.9859	1	1	46.8651	15.2857
DATA	777	10	39	0	0	ASCRP3010143	ASCRP3010143	4549.25	2756	5.469504e+002	5.470416e+001	567	15	2.488641e+000	0	0	0	0	0	0	547.494	1	1	49.1849	14.12
DATA	778	10	40	0	0	ASCRP3008532	ASCRP3008532	4574.53	2756.09	1.217230e+002	1.221313e+001	140	14	5.576967e+000	0	0	0	0	0	0	121.997	1	1	48.5334	15.7778
DATA	779	10	41	0	0	ASCRP3010045	ASCRP3010045	4599.74	2756.42	1.310884e+001	1.646664e+000	30	14	5.280908e+000	0	0	0	0	0	0	13.1544	1	1	42.2201	14.8205
DATA	780	10	42	0	0	ASCRP3002810	ASCRP3002810	4625.29	2756.09	2.032570e+001	2.263142e+000	39	15	3.944780e+000	0	0	0	0	0	0	20.4232	1	1	46.1809	14.8065
DATA	781	10	43	0	0	ASCRP3004729	ASCRP3004729	4650.71	2756.13	3.706691e+001	3.837646e+000	53	14	4.443984e+000	0	0	0	0	0	0	37.2919	1	1	47.5395	14.1563
DATA	782	10	44	0	0	ASCRP3009092	ASCRP3009092	4676.3	2756	2.397264e+002	2.399319e+001	260	13.5	4.479011e+000	0	0	0	0	0	0	241.493	1	1	48.5334	14.6923
DATA	783	10	45	0	0	ASCRP3005142	ASCRP3005142	4701.85	2755.76	4.010578e+001	4.131296e+000	58.5	13	2.546537e+000	0	0	0	0	0	0	40.4539	1	1	47.8731	13.1212
DATA	784	10	46	0	0	ASCRP3000005	ASCRP3000005	4726.92	2755.82	4.250101e+001	4.363921e+000	59	14	2.853569e+000	0	0	0	0	0	0	42.9228	1	1	47.8731	14
DATA	785	10	47	0	0	ASCRP3009671	ASCRP3009671	4752.45	2755.97	5.056954e+002	5.057921e+001	515	15	4.561657e+000	0	0	0	0	0	0	511.346	1	1	49.8279	14.6061
DATA	786	10	48	0	0	ASCRP3000591	ASCRP3000591	4777.82	2756.13	1.985559e+001	2.217675e+000	36	15	4.436066e+000	0	0	0	0	0	0	20.1019	1	1	46.1809	14.3514
DATA	788	10	50	0	0	ASCRP3004955	ASCRP3004955	4828.38	2755.76	4.082095e+002	4.083284e+001	427	13	4.009604e+000	0	0	0	0	0	0	414.311	1	1	49.1849	14
DATA	789	10	51	0	0	ASCRP3001767	ASCRP3001767	4854.1	2756.17	3.814602e+001	3.939501e+000	57	11.5	4.649600e+000	0	0	0	0	0	0	38.7618	1	1	46.8651	13.0526
DATA	790	10	52	0	0	ASCRP3013274	ASCRP3013274	4879.35	2755.78	3.967136e+001	4.087077e+000	58.5	13	4.103585e+000	0	0	0	0	0	0	40.3628	1	1	47.5395	13.2821
DATA	791	10	53	0	0	ASCRP3004249	ASCRP3004249	4905.05	2755.53	1.218149e+003	1.218188e+002	1244.5	13.5	3.755067e+000	0	0	0	0	0	0	1240.94	1	1	55.2791	13.7857
DATA	792	10	54	0	0	ASCRP3002371	ASCRP3002371	4930.32	2755.51	1.356625e+002	1.360163e+001	158	14	2.868134e+000	0	0	0	0	0	0	138.367	1	1	49.8279	14.1786
DATA	793	10	55	0	0	ASCRP3005508	ASCRP3005508	4955.58	2755.57	3.666109e+000	1.045666e+000	21	14	3.682115e+000	0	0	0	0	0	0	3.74363	1	0	57.5363	14.4167
DATA	794	10	56	0	0	ASCRP3010673	ASCRP3010673	4980.78	2755.51	2.075491e+001	2.294425e+000	39	16	4.676294e+000	0	0	0	0	0	0	21.2192	1	1	46.8651	16.3571
DATA	795	10	57	0	0	ASCRP3006627	ASCRP3006627	5006.5	2755.5	1.403479e+000	9.869644e-001	19.5	18.5	5.437975e+000	0	0	0	0	1	0	1.43662	1	0	57.5363	18.9063
DATA	796	10	58	0	0	ASCRP3012445	ASCRP3012445	5032.07	2755.44	7.502214e+001	7.565401e+000	93	15	5.224686e+000	0	0	0	0	0	0	76.8868	1	1	51.0895	16.2121
DATA	797	10	59	0	0	ASCRP3007790	ASCRP3007790	5057.6	2755.56	2.461604e+001	2.647513e+000	43	16	4.582229e+000	0	0	0	0	0	0	25.2577	1	1	49.5074	15.4444
DATA	798	10	60	0	0	ASCRP3009387	ASCRP3009387	5082.58	2755.43	4.883691e+000	1.089058e+000	22	14	4.033114e+000	0	0	0	0	0	0	5.01705	1	1	57.5363	14.1379
DATA	799	10	61	0	0	ASCRP3010831	ASCRP3010831	5107.88	2755.53	3.351515e+001	3.489691e+000	51	16	4.307947e+000	0	0	0	0	0	0	34.4713	1	1	48.8603	15.4074
DATA	800	10	62	0	0	ASCRP3008428	ASCRP3008428	5133.19	2755.32	1.147760e+001	1.503421e+000	28	16	3.879944e+000	0	0	0	0	0	0	11.8199	1	1	48.2044	15.4444
DATA	801	10	63	0	0	ASCRP3012718	ASCRP3012718	5158.58	2755.43	1.773510e+000	9.859478e-001	20	16	4.055562e+000	0	0	0	0	0	0	1.82861	1	0	57.5363	15.4375
DATA	802	10	64	0	0	ASCRP3012144	ASCRP3012144	5184.25	2755.42	3.970519e+002	3.971700e+001	411.5	14.5	5.359118e+000	0	0	0	0	0	0	409.907	1	1	50.7771	15.6471
DATA	803	10	65	0	0	ASCRP3004243	ASCRP3004243	5209.76	2755.8	1.618384e+001	1.885519e+000	35	15	5.295836e+000	0	0	0	0	0	0	16.7279	1	1	45.835	15.8205
DATA	804	10	66	0	0	Negative025	Negative025	5235	2755.13	9.817374e-001	9.680626e-001	18	15	5.027227e+000	0	0	0	0	0	0	0.636258	0	0	54.4085	15.6111
DATA	805	10	67	0	0	ASCRP3004433	ASCRP3004433	5260.53	2755.22	6.755561e+001	6.824114e+000	89	15	4.955501e+000	0	0	0	0	0	0	70.0171	1	1	48.2044	14.9032
DATA	806	10	68	0	0	ASCRP3002494	ASCRP3002494	5285.61	2755.07	4.739060e+000	1.073766e+000	23	13	5.216321e+000	0	0	0	0	0	0	4.91845	1	0	53.8203	15.72
DATA	807	10	69	0	0	A_23_P148798	NM_015984	5311.55	2755.23	1.661037e+001	1.919600e+000	34	13	4.043613e+000	0	0	0	0	0	0	17.263	1	1	46.1809	14.1875
DATA	808	10	70	0	0	ASCRP3001617	ASCRP3001617	5336.37	2755.01	1.049665e+002	1.054053e+001	126	14	4.132203e+000	0	0	0	0	0	0	109.248	1	1	47.2035	14.5652
DATA	809	10	71	0	0	ASCRP3011308	ASCRP3011308	5361.92	2754.75	1.501905e+001	1.782145e+000	32	15	4.615713e+000	0	0	0	0	0	0	15.6557	1	1	44.4243	15.027
DATA	810	10	72	0	0	ASCRP3006312	ASCRP3006312	5387.34	2755.16	6.964659e+001	7.030232e+000	87.5	15	4.952765e+000	0	0	0	0	0	0	72.7031	1	1	48.2044	14.4333
DATA	811	10	73	0	0	ASCRP3007250	ASCRP3007250	5412.86	2755.21	1.087112e+002	1.091311e+001	133.5	15	4.336901e+000	0	0	0	0	0	0	113.661	1	1	47.5395	14.3939
DATA	812	10	74	0	0	ASCRP3005013	ASCRP3005013	5438.5	2755	4.349070e+001	4.452651e+000	59	16	3.982983e+000	0	0	0	0	0	0	45.5483	1	1	54.1152	15.9737
DATA	813	10	75	0	0	ASCRP3008205	ASCRP3008205	5463.63	2755.13	9.108727e+001	9.158470e+000	117	15	3.805428e+000	0	0	0	0	0	0	95.5552	1	1	47.5395	14.9412
DATA	814	10	76	0	0	ASCRP3011105	ASCRP3011105	5488.84	2755.15	7.166660e+001	7.229557e+000	93	16	3.178901e+000	0	0	0	0	0	0	75.3143	1	1	47.8731	16.4815
DATA	815	10	77	0	0	ASCRP3011142	ASCRP3011142	5514.5	2755	7.179594e+000	1.190585e+000	26.5	17.5	4.858854e+000	0	0	0	0	0	0	7.55945	1	1	54.1152	17.1429
DATA	816	10	78	0	0	ASCRP3013562	ASCRP3013562	5539.5	2755	1.147786e+001	1.488622e+000	29	15.5	4.810071e+000	0	0	0	0	0	0	12.1083	1	1	54.1152	16.6333
DATA	817	10	79	0	0	ASCRP3004541	ASCRP3004541	5565.22	2755.11	1.232579e+002	1.236204e+001	149	15	3.806068e+000	0	0	0	0	0	0	130.292	1	1	45.835	15.6154
DATA	818	10	80	0	0	ASCRP3008582	ASCRP3008582	5590.5	2755.05	5.233165e+001	5.317625e+000	71.5	14.5	3.105721e+000	0	0	0	0	0	0	55.4366	1	1	49.1849	14.3571
DATA	819	10	81	0	0	ASCRP3007919	ASCRP3007919	5616.08	2755.02	3.790724e+001	3.905980e+000	58.5	15	3.983332e+000	0	0	0	0	0	0	40.2474	1	1	46.8651	14.9375
DATA	820	10	82	0	0	ASCRP3003892	ASCRP3003892	5641.34	2754.88	2.231737e+001	2.421474e+000	40	15	4.543594e+000	0	0	0	0	0	0	23.7515	1	1	42.9674	15.3653
DATA	821	11	1	0	0	ASCRP3007848	ASCRP3007848	3571.7	2764.14	1.088575e+002	1.093178e+001	126	15	4.494700e+000	0	0	0	0	0	0	108.616	1	1	47.2035	15.3723
DATA	822	11	2	0	0	ASCRP3000429	ASCRP3000429	3596.89	2764.03	6.934596e+001	7.007024e+000	87	14	3.684945e+000	0	0	0	0	0	0	69.01	1	1	46.8651	13.6897
DATA	823	11	3	0	0	ASCRP3010806	ASCRP3010806	3622.27	2764.22	2.344307e+002	2.346470e+001	247	15	4.177801e+000	0	0	0	0	0	0	232.727	1	1	48.2044	15.1667
DATA	824	11	4	0	0	AS_circRNA_control206	AS_circRNA_control206	3647.76	2764.03	9.991737e+001	1.004260e+001	115.5	15	3.848272e+000	0	0	0	0	0	0	98.9768	1	1	46.1809	15.1333
DATA	825	11	5	1028	1	(+)E1A_r60_n9	E1A_r60_n9	3673.39	2763.93	2.245604e+000	1.036102e+000	20	15	4.641612e+000	0	0	0	0	0	0	2.22013	1	0	53.8203	14.9706
DATA	826	11	6	0	0	ASCRP3002271	ASCRP3002271	3698.64	2764.53	1.165964e+001	1.544723e+000	29	14	3.822314e+000	0	0	0	0	0	0	11.5071	1	1	41.0736	14.4857
DATA	827	11	7	0	0	ASCRP3013420	ASCRP3013420	3723.72	2763.81	1.263947e+001	1.620862e+000	30	16	4.761188e+000	0	0	0	0	0	0	12.4563	1	1	42.5954	15.9143
DATA	829	11	9	0	0	ASCRP3003473	ASCRP3003473	3774.58	2763.57	6.649169e+003	6.649177e+002	6470	15	4.325175e+000	0	0	0	0	0	0	6537	1	1	57.5363	15.4167
DATA	830	11	10	0	0	AS_circRNA_control203	AS_circRNA_control203	3800.12	2763.6	7.682514e+001	7.749684e+000	92.5	15	3.597663e+000	0	0	0	0	0	0	75.4578	1	1	48.5334	15.5455
DATA	831	11	11	0	0	ASCRP3005307	ASCRP3005307	3825.35	2764.21	3.543793e+002	3.545257e+001	371.5	14	3.480205e+000	0	0	0	0	0	0	347.791	1	1	44.7812	14.6129
DATA	832	11	12	0	1	ETG04_27747	ETG04_27747	3851	2763.54	4.553269e+000	1.116566e+000	22	17	4.585978e+000	0	0	0	0	0	0	4.46614	1	0	65	16.3824
DATA	833	11	13	0	0	ASCRP3012047	ASCRP3012047	3876.42	2763.57	6.567914e+000	1.213138e+000	24.5	18	4.683425e+000	0	0	0	0	1	0	6.43936	1	1	57.5363	17.6296
DATA	834	11	14	0	0	ASCRP3003581	ASCRP3003581	3901.6	2763.74	7.231697e+001	7.303315e+000	88	17	4.995811e+000	0	0	0	0	0	0	70.8795	1	1	48.5334	16.3793
DATA	835	11	15	0	0	ASCRP3010261	ASCRP3010261	3927.45	2764.13	3.026518e+001	3.193929e+000	48	17	2.825631e+000	0	0	0	0	0	0	29.6579	1	1	46.1809	16.4348
DATA	836	11	16	0	0	ASCRP3012773	ASCRP3012773	3952.49	2763.41	2.259154e+001	2.478932e+000	39	17	4.281744e+000	0	0	0	0	0	0	22.1387	1	1	46.5243	16.7778
DATA	837	11	17	0	0	ASCRP3002523	ASCRP3002523	3977.76	2764.06	3.514004e+001	3.659162e+000	52	14	3.344063e+000	0	0	0	0	0	0	34.4371	1	1	46.1809	14.3
DATA	838	11	18	0	0	ASCRP3009393	ASCRP3009393	4003.36	2763.3	1.576685e+002	1.579981e+001	168	14	3.958529e+000	0	0	0	0	0	0	154.555	1	1	47.8731	14.7931
DATA	839	11	19	0	0	ASCRP3001978	ASCRP3001978	4028.76	2764.08	7.502175e+001	7.571182e+000	93	14	3.799406e+000	0	0	0	0	0	0	73.5589	1	1	45.4864	14.875
DATA	840	11	20	0	0	ASCRP3007579	ASCRP3007579	4054.33	2763.5	5.374348e+003	5.374358e+002	5239.5	14	4.422523e+000	0	0	0	0	0	0	5271.96	1	1	57.5363	15.3939
DATA	841	11	21	0	0	ASCRP3013084	ASCRP3013084	4079.5	2763.5	1.641394e+004	1.641394e+003	16052.5	17	4.278227e+000	0	0	0	0	0	0	16109.2	1	1	57.5363	17.3548
DATA	842	11	22	0	0	ASCRP3003313	ASCRP3003313	4105	2763.43	1.627252e+002	1.630435e+001	179	18	5.744494e+000	0	0	0	0	1	0	159.8	1	1	45.835	17.9722
DATA	843	11	23	0	0	ASCRP3003559	ASCRP3003559	4130.31	2763.66	1.192403e+002	1.196737e+001	136.5	15	7.265029e+000	0	0	0	0	0	0	117.172	1	1	48.5334	16.7742
DATA	844	11	24	0	0	ASCRP3006775	ASCRP3006775	4155.34	2763.3	2.292750e+001	2.508136e+000	39	18	4.945944e+000	0	0	0	0	0	0	22.547	1	1	46.1809	17.0645
DATA	845	11	25	0	0	ASCRP3013070	ASCRP3013070	4180.81	2763.96	1.404811e+001	1.733772e+000	31.5	16	5.216887e+000	0	0	0	0	0	0	13.8254	1	1	46.1809	15.8182
DATA	846	11	26	0	0	ASCRP3006450	ASCRP3006450	4206.59	2762.95	6.520732e+001	6.599275e+000	82	16	4.569451e+000	0	0	0	0	0	0	64.2352	1	1	45.4864	15.1892
DATA	847	11	27	0	0	ASCRP3012852	ASCRP3012852	4231.83	2763.89	3.578868e+001	3.719818e+000	51	15	4.484629e+000	0	0	0	0	0	0	35.285	1	1	46.8651	15.2188
DATA	848	11	28	0	0	ASCRP3012162	ASCRP3012162	4257.42	2763.43	6.296419e+001	6.377426e+000	79	15	4.893371e+000	0	0	0	0	0	0	62.1413	1	1	57.5363	15.5152
DATA	849	11	29	0	0	ASCRP3006102	ASCRP3006102	4282.36	2763.87	6.523947e+001	6.602012e+000	81	15	4.188106e+000	0	0	0	0	0	0	64.449	1	1	46.8651	14.6667
DATA	850	11	30	0	0	ASCRP3002021	ASCRP3002021	4308.09	2763.07	8.898107e+001	8.955370e+000	106	16	4.394802e+000	0	0	0	0	0	0	88.0031	1	1	54.4085	15.7429
DATA	851	11	31	0	0	ASCRP3005357	ASCRP3005357	4333.3	2763.43	2.362962e+002	2.365120e+001	236	16	3.652408e+000	0	0	0	0	0	0	233.946	1	1	46.1809	15.2308
DATA	852	11	32	0	0	ASCRP3007663	ASCRP3007663	4358.95	2763.09	2.707032e+002	2.708911e+001	286.5	14	4.327555e+000	0	0	0	0	0	0	268.324	1	1	46.8651	15.0857
DATA	853	11	33	1028	1	(+)E1A_r60_a97	E1A_r60_a97	4384.5	2763	4.262948e+000	1.094148e+000	22	15.5	4.742689e+000	0	0	0	0	0	0	4.23043	1	0	54.1152	15.7
DATA	854	11	34	0	0	ASCRP3008405	ASCRP3008405	4409.5	2763	9.239289e+001	9.293952e+000	109	15	3.565524e+000	0	0	0	0	0	0	91.7945	1	1	54.1152	15.25
DATA	855	11	35	0	0	ASCRP3004428	ASCRP3004428	4435.09	2763.07	1.222038e+002	1.226166e+001	143	15	4.016538e+000	0	0	0	0	0	0	121.558	1	1	65	15.1515
DATA	856	11	36	0	0	AS_circRNA_control206	AS_circRNA_control206	4460.44	2763.03	1.013852e+002	1.018812e+001	120	16.5	3.987758e+000	0	0	0	0	0	0	100.972	1	1	48.2044	15.9688
DATA	857	11	37	0	0	ASCRP3003602	ASCRP3003602	4486	2763.44	2.037670e+001	2.271099e+000	37	15	4.275532e+000	0	0	0	0	0	0	20.3179	1	1	44.0646	14.6512
DATA	858	11	38	0	0	ASCRP3004845	ASCRP3004845	4511.68	2763.1	2.009813e+001	2.245565e+000	38	14.5	4.011570e+000	0	0	0	0	0	0	20.0659	1	1	44.7812	14.7059
DATA	859	11	39	0	0	ASCRP3004621	ASCRP3004621	4536.74	2763.14	4.318743e+001	4.433092e+000	60	14	2.499471e+000	0	0	0	0	0	0	43.171	1	1	48.2044	14.1071
DATA	860	11	40	0	0	ASCRP3007198	ASCRP3007198	4562.24	2763	5.191461e+002	5.192422e+001	532	15	4.858929e+000	0	0	0	0	0	0	519.607	1	1	46.8651	15.6667
DATA	861	11	41	0	0	Negative018	Negative018	4587.5	2763	1.964564e+000	1.017027e+000	19	14	5.407260e+000	0	0	0	0	0	0	1.96875	1	0	54.1152	15.0385
DATA	862	11	42	0	0	ASCRP3001171	ASCRP3001171	4613	2763	2.154629e+002	2.156933e+001	229.5	15	4.781843e+000	0	0	0	0	0	0	216.194	1	1	46.8651	15.175
DATA	863	11	43	0	0	Negative034	Negative034	4638.5	2763	7.000319e+000	1.216883e+000	25	15	3.569346e+000	0	0	0	0	0	0	7.03289	1	1	54.1152	14.1333
DATA	864	11	44	0	0	ASCRP3012514	ASCRP3012514	4663.78	2763.03	5.343433e+001	5.435125e+000	72	15	6.588646e+000	0	0	0	0	0	0	53.7494	1	1	45.4864	16.4444
DATA	865	11	45	0	0	ASCRP3013159	ASCRP3013159	4689.09	2762.93	7.073492e+001	7.142838e+000	92.5	14	4.731774e+000	0	0	0	0	0	0	71.2409	1	1	54.4085	14.8056
DATA	866	11	46	0	0	ASCRP3005878	ASCRP3005878	4714.39	2762.89	2.246337e+001	2.455491e+000	41	13	3.500575e+000	0	0	0	0	0	0	22.6521	1	1	44.7812	13.2333
DATA	867	11	47	0	0	ASCRP3004310	ASCRP3004310	4739.61	2762.93	5.189065e+000	1.118160e+000	24	15	3.235967e+000	0	0	0	0	0	0	5.23903	1	1	53.8203	14.7941
DATA	868	11	48	0	0	ASCRP3004840	ASCRP3004840	4765.23	2762.87	1.389002e+003	1.389038e+002	1386.5	15	4.422441e+000	0	0	0	0	0	0	1404.12	1	1	46.1809	14.8286
DATA	869	11	49	0	0	ASCRP3012920	ASCRP3012920	4790.72	2763.07	1.609057e+001	1.888204e+000	32	15.5	4.579268e+000	0	0	0	0	0	0	16.2851	1	1	47.8731	15
DATA	870	11	50	0	0	ASCRP3011770	ASCRP3011770	4815.95	2762.62	2.546871e+002	2.548782e+001	279	14	3.821768e+000	0	0	0	0	0	0	258.092	1	1	49.1849	14.0345
DATA	871	11	51	0	0	ASCRP3001837	ASCRP3001837	4841.31	2763.11	6.188085e+001	6.266098e+000	81	12.5	4.358899e+000	0	0	0	0	0	0	62.7791	1	1	44.4243	13.5
DATA	872	11	52	0	0	ASCRP3001979	ASCRP3001979	4866.74	2762.78	6.917338e+001	6.987042e+000	86.5	13	4.494088e+000	0	0	0	0	0	0	70.2647	1	1	47.5395	13.5556
DATA	873	11	53	0	0	ASCRP3007359	ASCRP3007359	4892.42	2762.57	5.252296e+001	5.343539e+000	72	13	3.523729e+000	0	0	0	0	0	0	53.4173	1	1	57.5363	13.3333
DATA	874	11	54	0	0	ASCRP3009536	ASCRP3009536	4917.63	2762.72	8.211665e+001	8.270188e+000	101	13	4.003447e+000	0	0	0	0	0	0	83.6112	1	1	43.3362	13.8
DATA	875	11	55	0	0	ASCRP3004477	ASCRP3004477	4943.08	2763.22	7.597063e+002	7.597697e+001	791	14	3.961373e+000	0	0	0	0	0	0	774.385	1	1	45.4864	14.3226
DATA	876	11	56	0	0	Negative015	Negative015	4968.42	2762.57	3.794331e+000	1.050702e+000	22	16	3.843076e+000	0	0	0	0	0	0	3.87256	1	0	57.5363	15
DATA	877	11	57	0	0	ASCRP3003827	ASCRP3003827	4993.7	2762.84	4.673221e+001	4.774604e+000	66.5	17.5	5.911609e+000	0	0	0	0	1	0	47.7494	1	1	48.8603	17.8667
DATA	878	11	58	0	0	ASCRP3000078	ASCRP3000078	5019.33	2762.5	7.765084e+001	7.826366e+000	100	18.5	4.819211e+000	0	0	0	0	1	0	79.4391	1	1	57.5363	18.5313
DATA	879	11	59	0	0	ASCRP3003434	ASCRP3003434	5044.5	2762.55	1.478072e+001	1.771434e+000	33	16	4.576579e+000	0	0	0	0	0	0	15.1386	1	1	44.4243	16.4848
DATA	880	11	60	0	0	ASCRP3012374	ASCRP3012374	5070.06	2762.54	1.570896e+002	1.573920e+001	177	15	4.494575e+000	0	0	0	0	0	0	161.084	1	1	47.5395	14.5135
DATA	881	11	61	0	0	ASCRP3012175	ASCRP3012175	5095.26	2762.78	3.581860e+001	3.711953e+000	54	15	5.202150e+000	0	0	0	0	0	0	36.7709	1	1	47.5395	15.0645
DATA	882	11	62	0	0	ASCRP3002031	ASCRP3002031	5120.47	2762.14	2.493578e+001	2.676631e+000	43	16	3.596033e+000	0	0	0	0	0	0	25.6319	1	1	44.4243	15.3125
DATA	883	11	63	0	0	ASCRP3009154	ASCRP3009154	5145.94	2762.72	2.141783e+001	2.351930e+000	40	15	4.272641e+000	0	0	0	0	0	0	22.04	1	1	46.1809	15.5429
DATA	884	11	64	0	0	ASCRP3007463	ASCRP3007463	5171.54	2762.38	2.361452e+002	2.363446e+001	256	15	4.173869e+000	0	0	0	0	0	0	243.318	1	1	47.2035	15.2759
DATA	885	11	65	0	0	ASCRP3006388	ASCRP3006388	5196.92	2762.75	2.642633e+001	2.814823e+000	45.5	15	5.630642e+000	0	0	0	0	0	0	27.2608	1	1	45.835	15.8421
DATA	886	11	66	0	0	ASCRP3001444	ASCRP3001444	5222.5	2762.54	6.314274e+001	6.388062e+000	85	14	3.576584e+000	0	0	0	0	0	0	65.2216	1	1	47.2035	14.3667
DATA	887	11	67	0	0	Negative044	Negative044	5247.58	2762.43	3.166974e+000	1.017425e+000	21	14	3.873228e+000	0	0	0	0	0	0	3.27546	1	0	57.5363	15.2424
DATA	889	11	69	0	0	CUST_17_PI418767722	NM_003753	5298.44	2762.73	6.489697e+001	6.560959e+000	84	13.5	4.382958e+000	0	0	0	0	0	0	67.2946	1	1	50.7771	15.1071
DATA	890	11	70	0	0	ASCRP3005121	ASCRP3005121	5324.26	2761.78	6.788315e+001	6.856257e+000	86.5	14	3.862140e+000	0	0	0	0	0	0	70.5038	1	1	45.1352	14.129
DATA	891	11	71	0	0	ASCRP3006753	ASCRP3006753	5349.11	2762.25	1.662391e+001	1.920462e+000	33	15	4.281965e+000	0	0	0	0	0	0	17.2882	1	1	47.5395	14.9091
DATA	892	11	72	0	0	ASCRP3004032	ASCRP3004032	5374.57	2762.33	5.687210e+001	5.767694e+000	75	16	4.859713e+000	0	0	0	0	0	0	59.231	1	1	47.8731	14.9714
DATA	893	11	73	0	0	ASCRP3005586	ASCRP3005586	5400.41	2762.16	3.811711e+001	3.930413e+000	56	14.5	3.748118e+000	0	0	0	0	0	0	39.7613	1	1	48.5334	13.875
DATA	894	11	74	0	0	ASCRP3009675	ASCRP3009675	5425.68	2762.09	2.888696e+001	3.043130e+000	48	16	4.139147e+000	0	0	0	0	0	0	30.1812	1	1	46.1809	16.1944
DATA	895	11	75	0	0	ASCRP3007066	ASCRP3007066	5451.06	2762.32	1.520942e+002	1.523941e+001	175	16	3.298454e+000	0	0	0	0	0	0	159.163	1	1	46.1809	15.3421
DATA	896	11	76	0	0	ASCRP3002100	ASCRP3002100	5476.3	2761.9	2.146239e+002	2.148358e+001	241	15	3.530090e+000	0	0	0	0	0	0	225.004	1	1	47.2035	15.3333
DATA	897	11	77	0	0	ASCRP3003633	ASCRP3003633	5501.5	2762	3.161423e+001	3.301705e+000	51	17	4.742897e+000	0	0	0	0	0	0	33.2017	1	1	54.1152	17.069
DATA	898	11	78	0	0	ASCRP3002549	ASCRP3002549	5527.09	2762.07	7.393374e+003	7.393380e+002	7872	18	5.042463e+000	0	0	0	0	1	0	7779.23	1	1	54.4085	17.7667
DATA	899	11	79	0	0	ASCRP3008003	ASCRP3008003	5552.57	2762.19	4.042359e+002	4.043472e+001	452	15	4.805300e+000	0	0	0	0	0	0	426.162	1	1	49.5074	15.8182
DATA	900	11	80	0	0	ASCRP3005623	ASCRP3005623	5577.78	2762.11	2.725906e+002	2.727549e+001	310	14	2.998015e+000	0	0	0	0	0	0	287.972	1	1	49.8279	14.1071
DATA	901	11	81	0	0	ASCRP3006946	ASCRP3006946	5603.27	2762.23	2.163349e+002	2.165410e+001	242.5	14	3.441883e+000	0	0	0	0	0	0	229.034	1	1	47.2035	14.0714
DATA	902	11	82	0	0	ASCRP3001855	ASCRP3001855	5628.56	2761.9	3.738711e+001	3.855640e+000	59	16	4.440338e+000	0	0	0	0	0	0	39.6748	1	1	46.8651	15.6154
DATA	903	12	1	0	0	ASCRP3003755	ASCRP3003755	3584.18	2771.64	2.727558e+002	2.729406e+001	292	14	4.027273e+000	0	0	0	0	0	0	271.57	1	1	47.8731	14.0238
DATA	904	12	2	0	0	ASCRP3011302	ASCRP3011302	3609.33	2770.93	6.534835e+000	1.200287e+000	23	15	3.855067e+000	0	0	0	0	0	0	6.49069	1	1	37.847	14.6923
DATA	905	12	3	1028	1	(+)E1A_r60_n11	E1A_r60_n11	3635.33	2771.5	1.649606e+001	1.933825e+000	35	13	3.556608e+000	0	0	0	0	0	0	16.3457	1	1	65	13.871
DATA	906	12	4	0	0	ASCRP3000945	ASCRP3000945	3660	2771.52	1.680321e+001	1.961120e+000	35	15	3.898443e+000	0	0	0	0	0	0	16.6172	1	1	48.5334	14.8824
DATA	907	12	5	1028	1	(+)E1A_r60_a107	E1A_r60_a107	3685.89	2771.5	5.618775e+000	1.158446e+000	23	13	4.777046e+000	0	0	0	1	0	0	5.54634	1	1	56.9804	14.0571
DATA	908	12	6	0	0	ASCRP3006718	ASCRP3006718	3711.42	2771.43	2.136091e+001	2.364837e+000	38	14	3.892198e+000	0	0	0	0	0	0	21.052	1	1	57.5363	14.2222
DATA	909	12	7	0	0	ASCRP3003824	ASCRP3003824	3736.79	2771.24	1.416247e+002	1.419888e+001	157	14	5.172223e+000	0	0	0	0	0	0	139.385	1	1	46.8651	14.4242
DATA	910	12	8	0	0	ASCRP3000184	ASCRP3000184	3762.11	2771.5	1.631102e+001	1.922340e+000	34	15	4.576803e+000	0	0	0	0	0	0	16.0337	1	1	56.9804	15.8667
DATA	911	12	9	0	0	ASCRP3009348	ASCRP3009348	3787.28	2771.22	2.748710e+002	2.750596e+001	277	15	3.653765e+000	0	0	0	0	0	0	269.933	1	1	51.0895	15
DATA	912	12	10	0	0	ASCRP3008468	ASCRP3008468	3812.81	2771.43	3.212739e+001	3.370518e+000	49	14	3.422971e+000	0	0	0	0	0	0	31.5232	1	1	58.0869	14.6563
DATA	913	12	11	0	0	ASCRP3002260	ASCRP3002260	3838.03	2770.87	3.868217e+002	3.869561e+001	390	13	4.613707e+000	0	0	0	0	0	0	379.312	1	1	46.8651	14.5625
DATA	914	12	12	0	0	ASCRP3009281	ASCRP3009281	3863.5	2771.2	8.164211e+001	8.227724e+000	97	17	3.854298e+000	0	0	0	0	0	0	80.0141	1	1	47.2035	16.5882
DATA	915	12	13	0	0	ASCRP3010544	ASCRP3010544	3888.75	2771.21	1.425611e+001	1.753348e+000	31	18	5.271551e+000	0	0	0	0	0	0	13.9668	1	1	48.5334	17.4516
DATA	916	12	14	0	0	ASCRP3009133	ASCRP3009133	3914.46	2770.93	2.337009e+001	2.550274e+000	41	17	4.295033e+000	0	0	0	0	0	0	22.8911	1	1	42.9674	16.7742
DATA	917	12	15	0	0	ASCRP3003639	ASCRP3003639	3939.73	2771.3	2.467605e+002	2.469716e+001	257	17	5.322367e+000	0	0	0	0	0	0	241.675	1	1	46.8651	16.5
DATA	918	12	16	0	0	ASCRP3005576	ASCRP3005576	3965.04	2771.19	7.720254e+001	7.787474e+000	90.5	15	4.405980e+000	0	0	0	0	0	0	75.6147	1	1	46.1809	16.2647
DATA	919	12	17	0	0	ASCRP3006082	ASCRP3006082	3990.6	2771.36	1.091771e+002	1.096533e+001	122	14	3.315882e+000	0	0	0	0	0	0	106.947	1	1	47.2035	14.069
DATA	920	12	18	0	0	ASCRP3013443	ASCRP3013443	4015.8	2771.21	1.690146e+002	1.693224e+001	182.5	14	4.175344e+000	0	0	0	0	0	0	165.606	1	1	46.8651	15.1724
DATA	921	12	19	0	0	ASCRP3008771	ASCRP3008771	4041.38	2771	6.647183e+001	6.725016e+000	83	13.5	4.220911e+000	0	0	0	0	0	0	65.156	1	1	48.5334	14.3333
DATA	922	12	20	0	0	ASCRP3006202	ASCRP3006202	4066.73	2771.07	3.531949e+001	3.676210e+000	52	17.5	3.706006e+000	0	0	0	0	0	0	34.6359	1	1	48.2044	16.7
DATA	923	12	21	0	0	ASCRP3001872	ASCRP3001872	4092.09	2770.88	1.424568e+002	1.428209e+001	159	17.5	5.443140e+000	0	0	0	0	1	0	139.777	1	1	45.835	17.9722
DATA	924	12	22	1028	1	(+)E1A_r60_a107	E1A_r60_a107	4117.73	2770.56	1.072803e+001	1.479275e+000	29.5	18	5.683076e+000	0	0	0	0	1	0	10.5331	1	1	40.6843	17.8788
DATA	925	12	23	0	0	ASCRP3013088	ASCRP3013088	4143.01	2771.11	1.043581e+003	1.043631e+002	1026	16	6.198652e+000	0	0	0	0	1	0	1025.3	1	1	46.8651	17.8571
DATA	926	12	24	0	0	ASCRP3002695	ASCRP3002695	4168.49	2770.93	4.281926e+001	4.401051e+000	61	15	4.535574e+000	0	0	0	0	0	0	42.1021	1	1	47.8731	15
DATA	927	12	25	0	0	ASCRP3010781	ASCRP3010781	4193.63	2771	8.703262e+001	8.762388e+000	104	16	5.278602e+000	0	0	0	0	0	0	85.6449	1	1	48.5334	16.3636
DATA	928	12	26	0	0	ASCRP3002753	ASCRP3002753	4219.5	2771	1.381270e+000	1.024636e+000	20.5	15	5.451230e+000	0	0	0	0	0	0	1.36048	1	0	54.1152	15.1818
DATA	929	12	27	0	0	CUST_12_PI418767722	NM_001861	4244.25	2770.93	2.455305e+001	2.656581e+000	40.5	14.5	4.585835e+000	0	0	0	0	0	0	24.2058	1	1	45.835	15.0667
DATA	930	12	28	0	0	ASCRP3008211	ASCRP3008211	4269.87	2771	3.055339e+003	3.055355e+002	3007	16	4.737623e+000	0	0	0	0	0	0	3015.11	1	1	48.5334	15.4848
DATA	931	12	29	0	0	ASCRP3007564	ASCRP3007564	4295.5	2771	5.644583e+000	1.159029e+000	22.5	14.5	3.775033e+000	0	0	0	0	0	0	5.57604	1	1	54.1152	14.4286
DATA	932	12	30	0	0	Negative055	Negative055	4320.61	2770.93	1.361407e+000	1.020343e+000	19	16	3.428917e+000	0	0	0	0	0	0	1.3463	1	0	53.8203	15.6333
DATA	933	12	31	0	0	ASCRP3000660	ASCRP3000660	4346.19	2771.24	1.091650e+002	1.096314e+001	124	14.5	3.482065e+000	0	0	0	0	0	0	108.07	1	1	46.8651	14.7647
DATA	934	12	32	0	0	ASCRP3004548	ASCRP3004548	4371.6	2770.91	7.762453e+001	7.827751e+000	96	15	4.292568e+000	0	0	0	0	0	0	76.935	1	1	49.1849	15.6364
DATA	935	12	33	0	0	ASCRP3002011	ASCRP3002011	4397.35	2770.79	2.161777e+001	2.385140e+000	39	13.5	2.775555e+000	0	0	0	0	0	0	21.451	1	1	49.5074	14
DATA	936	12	34	0	0	ASCRP3011875	ASCRP3011875	4422.13	2771.23	6.312986e+001	6.392743e+000	77	15	3.666764e+000	0	0	0	0	0	0	62.712	1	1	44.4243	15.6129
DATA	937	12	35	0	0	ASCRP3002018	ASCRP3002018	4447.62	2770.76	9.309343e+002	9.309886e+001	944	14	2.954832e+000	0	0	0	0	0	0	925.914	1	1	49.1849	14.6
DATA	938	12	36	0	0	ASCRP3009643	ASCRP3009643	4472.4	2769.04	1.090483e+002	1.095096e+001	129	16	4.039642e+000	0	0	0	0	0	0	108.605	1	1	37.4241	15.3542
DATA	939	12	37	0	0	ASCRP3006276	ASCRP3006276	4498.36	2770.69	1.964438e+001	2.205676e+000	38	15.5	4.071934e+000	0	0	0	0	0	0	19.5858	1	1	50.1463	15.25
DATA	940	12	38	0	0	ASCRP3006559	ASCRP3006559	4524	2770.54	5.534123e+003	5.534132e+002	5526.5	13	2.772634e+000	0	0	0	0	0	0	5524.5	1	1	55.8519	14
DATA	941	12	39	0	0	ASCRP3012100	ASCRP3012100	4549.47	2770.47	2.570499e+001	2.758346e+000	43	15	2.854161e+000	0	0	0	0	0	0	25.692	1	1	50.1463	14.2903
DATA	942	12	40	0	0	ASCRP3006922	ASCRP3006922	4574.93	2770.57	2.941800e+001	3.106888e+000	48	14.5	4.723261e+000	0	0	0	0	0	0	29.4392	1	1	48.8603	15.0333
DATA	943	12	41	0	0	ASCRP3013250	ASCRP3013250	4599.93	2770.62	2.285970e+001	2.494357e+000	41	14	3.989287e+000	0	0	0	0	0	0	22.9037	1	1	49.1849	14.4054
DATA	944	12	42	0	0	ASCRP3005521	ASCRP3005521	4625.44	2770.85	4.423233e+001	4.534176e+000	62.5	15	3.769145e+000	0	0	0	0	0	0	44.3711	1	1	46.8651	15.1613
DATA	945	12	43	0	0	ASCRP3003146	ASCRP3003146	4650.89	2770.5	2.160236e+001	2.378626e+000	39	14	3.690320e+000	0	0	0	0	0	0	21.6976	1	1	65	14.4615
DATA	946	12	44	0	0	ASCRP3005950	ASCRP3005950	4676.42	2770.43	7.122747e+003	7.122754e+002	7068	16	5.955293e+000	0	0	0	0	0	0	7163	1	1	57.5363	17.4138
DATA	947	12	45	0	0	ASCRP3002895	ASCRP3002895	4701.87	2770.53	3.983867e+001	4.105801e+000	58	14	4.076912e+000	0	0	0	0	0	0	40.1122	1	1	47.8731	14.3939
DATA	949	12	47	0	0	ASCRP3004321	ASCRP3004321	4752.5	2770.74	2.165926e+002	2.168191e+001	237	16	2.979624e+000	0	0	0	0	0	0	218.599	1	1	46.5243	15.4667
DATA	950	12	48	0	0	ASCRP3006982	ASCRP3006982	4777.62	2770.6	2.213306e+001	2.424479e+000	41	16	4.658096e+000	0	0	0	0	0	0	22.3649	1	1	50.1463	14.6176
DATA	951	12	49	0	0	A_23_P122216	NM_002317	4803.56	2770.31	2.125586e+001	2.344151e+000	40	15	3.503036e+000	0	0	0	0	0	0	21.5054	1	1	47.5395	14.7333
DATA	952	12	50	0	0	ASCRP3011083	ASCRP3011083	4828.58	2770.43	1.039070e+004	1.039070e+003	10475	14	4.236593e+000	0	0	0	0	0	0	10524.7	1	1	57.5363	13.8889
DATA	953	12	51	0	0	ASCRP3002739	ASCRP3002739	4854.09	2770.23	1.025251e+001	1.422493e+000	29	12	5.146016e+000	0	0	0	0	0	0	10.3973	1	1	45.835	13.5926
DATA	954	12	52	0	0	ASCRP3005812	ASCRP3005812	4879.25	2770.37	1.174728e+002	1.178850e+001	137.5	15	4.114385e+000	0	0	0	0	0	0	119.267	1	1	49.1849	13.8684
DATA	955	12	53	0	0	ASCRP3011222	ASCRP3011222	4904.65	2770.08	2.010899e+001	2.238645e+000	37	13	4.104308e+000	0	0	0	0	0	0	20.4406	1	1	44.0646	13.6486
DATA	956	12	54	0	1	RC3	RC3	4930.5	2770	9.985055e-001	9.826102e-001	17	13	3.991705e+000	0	0	0	0	0	0	-0.698265	0	0	54.1152	13.6061
DATA	957	12	55	0	0	ASCRP3007224	ASCRP3007224	4955.5	2770.26	4.774899e+002	4.775908e+001	492	14	3.856397e+000	0	0	0	0	0	0	486.471	1	1	46.5243	14.4444
DATA	958	12	56	0	0	ASCRP3005278	ASCRP3005278	4980.91	2770.1	6.756741e+001	6.827497e+000	86	15	4.479565e+000	0	0	0	0	0	0	68.919	1	1	46.8651	15.069
DATA	959	12	57	0	0	ASCRP3006349	ASCRP3006349	5006.5	2770	1.282575e+004	1.282575e+003	12875	18	4.791090e+000	0	0	0	0	0	0	13097.6	1	1	54.1152	17.2727
DATA	960	12	58	0	0	Negative034	Negative034	5031.91	2770.07	5.006591e+000	1.098818e+000	23	16	4.696872e+000	0	0	0	0	0	0	5.11852	1	1	54.4085	17
DATA	961	12	59	0	0	ASCRP3010820	ASCRP3010820	5056.82	2770.41	1.140486e+001	1.501801e+000	30.5	16	4.513472e+000	0	0	0	0	0	0	11.6723	1	1	46.1809	15.5
DATA	962	12	60	0	0	ASCRP3012647	ASCRP3012647	5082.47	2770	1.516732e+001	1.803559e+000	33	14	5.012673e+000	0	0	0	0	0	0	15.5421	1	1	44.0646	14.7576
DATA	963	12	61	0	0	ASCRP3006651	ASCRP3006651	5108.19	2769.88	9.726192e+001	9.774911e+000	119	15	3.184785e+000	0	0	0	0	0	0	99.7847	1	1	47.8731	15.0714
DATA	964	12	62	0	0	ASCRP3009586	ASCRP3009586	5133.35	2769.93	9.373412e+001	9.423839e+000	115	15	3.572773e+000	0	0	0	0	0	0	96.2761	1	1	49.1849	15
DATA	965	12	63	0	0	ASCRP3009076	ASCRP3009076	5158.85	2770.1	9.548441e+001	9.597834e+000	115.5	15	3.108202e+000	0	0	0	0	0	0	98.1877	1	1	46.8651	14.8333
DATA	966	12	64	0	0	ASCRP3001513	ASCRP3001513	5184.5	2770	4.892222e+000	1.087525e+000	22.5	14	4.472925e+000	0	0	0	0	0	0	5.03692	1	1	54.1152	14.8438
DATA	967	12	65	0	0	ASCRP3004933	ASCRP3004933	5209.5	2770	5.296839e+000	1.105293e+000	24	15	4.437616e+000	0	0	0	0	0	0	5.46006	1	1	54.1152	15.1143
DATA	968	12	66	0	0	ASCRP3002567	ASCRP3002567	5234.6	2770.18	2.750601e+002	2.752307e+001	298	14	3.565063e+000	0	0	0	0	0	0	283.875	1	1	48.5334	14.25
DATA	969	12	67	0	0	ASCRP3011424	ASCRP3011424	5260.32	2770.11	2.872997e+001	3.031589e+000	48.5	15	4.439116e+000	0	0	0	0	0	0	29.6893	1	1	48.8603	15.5333
DATA	970	12	68	0	0	ASCRP3005844	ASCRP3005844	5285.69	2769.99	1.480538e+002	1.483689e+001	169	13.5	3.092476e+000	0	0	0	0	0	0	153.2	1	1	47.2035	14.4583
DATA	971	12	69	0	0	ASCRP3012734	ASCRP3012734	5311.02	2769.93	1.396086e+001	1.697200e+000	32	13.5	4.700292e+000	0	0	0	0	0	0	14.4656	1	1	44.0646	14.1875
DATA	972	12	70	0	0	ASCRP3012347	ASCRP3012347	5336.63	2770	2.609438e+002	2.611217e+001	286	14	3.491349e+000	0	0	0	0	0	0	270.751	1	1	48.5334	14.5625
DATA	973	12	71	0	0	ASCRP3002940	ASCRP3002940	5362	2770	2.797682e+002	2.799337e+001	306	16	4.707559e+000	0	0	0	0	0	0	290.697	1	1	50.1463	15.3056
DATA	974	12	72	0	0	ASCRP3007316	ASCRP3007316	5387.31	2770.03	5.877295e+001	5.955342e+000	76	15	5.042150e+000	0	0	0	0	0	0	61.1586	1	1	46.1809	14.6429
DATA	975	12	73	0	0	Negative034	Negative034	5412.69	2770.11	7.295583e+000	1.205391e+000	26	15.5	4.321271e+000	0	0	0	0	0	0	7.60323	1	1	49.1849	15.3125
DATA	976	12	74	0	0	ASCRP3001148	ASCRP3001148	5437.81	2769.84	1.668753e+001	1.924173e+000	34.5	15	3.929541e+000	0	0	0	0	0	0	17.4197	1	1	46.1809	15.0769
DATA	977	12	75	0	0	A_23_P23303	NM_003686	5463.56	2769.94	6.580243e+001	6.649380e+000	90	15	3.832675e+000	0	0	0	0	0	0	68.804	1	1	48.2044	15.2424
DATA	978	12	76	0	0	ASCRP3007578	ASCRP3007578	5489.12	2769.57	7.513619e+002	7.514225e+001	801	15	3.499309e+000	0	0	0	0	0	0	787.074	1	1	52.9257	15.3871
DATA	979	12	77	0	0	ASCRP3007443	ASCRP3007443	5514.48	2769.49	2.699952e+002	2.701633e+001	298.5	16	5.002365e+000	0	0	0	0	0	0	283.348	1	1	49.1849	16.9032
DATA	980	12	78	0	0	ASCRP3013128	ASCRP3013128	5539.67	2769.5	3.623627e+001	3.746361e+000	57.5	17	4.505987e+000	0	0	0	0	0	0	38.1002	1	1	57.5363	16.6176
DATA	981	12	79	0	0	ASCRP3006037	ASCRP3006037	5565.23	2769.51	1.393329e+001	1.685907e+000	31.5	14	4.494897e+000	0	0	0	0	0	0	14.6795	1	1	45.835	14.9118
DATA	982	12	80	0	0	ASCRP3010523	ASCRP3010523	5590.8	2769.23	1.015305e+001	1.388469e+000	28	12.5	3.591657e+000	0	0	0	0	0	0	10.7201	1	1	41.8414	13.5
DATA	983	12	81	0	0	ASCRP3006741	ASCRP3006741	5615.78	2769.82	5.878925e+002	5.879684e+001	626	14	3.629373e+000	0	0	0	0	0	0	621.994	1	1	48.2044	14.1212
DATA	984	12	82	0	0	ASCRP3001619	ASCRP3001619	5641.57	2769.38	5.127656e+001	5.213619e+000	72	15	4.176078e+000	0	0	0	0	0	0	54.3846	1	1	46.8651	14.9247
DATA	985	13	1	0	0	ASCRP3009477	ASCRP3009477	3571.54	2778.93	1.061736e+002	1.066470e+001	123	15	4.302715e+000	0	0	0	0	0	0	105.773	1	1	48.5334	14.9499
DATA	986	13	2	0	0	ASCRP3005805	ASCRP3005805	3597.25	2778.16	1.338678e+001	1.674759e+000	31	15	3.879091e+000	0	0	0	0	0	0	13.3022	1	1	46.1809	14.8788
DATA	987	13	3	0	0	A_23_P215720	NM_000492	3622.51	2778.86	1.980286e+001	2.222431e+000	38	15	3.652027e+000	0	0	0	0	0	0	19.6302	1	1	48.5334	15.1786
DATA	988	13	4	0	0	ASCRP3009639	ASCRP3009639	3647.56	2778.47	7.718499e+002	7.719160e+001	752	15	3.515273e+000	0	0	0	0	0	0	763.549	1	1	50.4627	15
DATA	989	13	5	0	0	ASCRP3010723	ASCRP3010723	3673.3	2779.22	1.782370e+002	1.785246e+001	194	14	3.630516e+000	0	0	0	0	0	0	175.97	1	1	46.8651	13.2258
DATA	990	13	6	0	0	ASCRP3013168	ASCRP3013168	3698.76	2778.36	3.024623e+002	3.026324e+001	312	14	4.413091e+000	0	0	0	0	0	0	298.137	1	1	49.1849	15.2414
DATA	991	13	7	0	0	ASCRP3003376	ASCRP3003376	3723.9	2778.96	3.462255e+001	3.608259e+000	51	15	4.458686e+000	0	0	0	0	0	0	34.0761	1	1	46.8651	15.1892
DATA	992	13	8	0	0	ASCRP3010669	ASCRP3010669	3749.58	2777.83	1.039817e+002	1.044781e+001	119	15	4.735101e+000	0	0	0	0	0	0	102.218	1	1	46.1809	15.7241
DATA	993	13	9	0	0	ASCRP3010135	ASCRP3010135	3774.6	2778.57	1.296930e+001	1.648987e+000	29	15	4.128843e+000	0	0	0	0	0	0	12.735	1	1	48.2044	15.2121
DATA	994	13	10	0	0	ASCRP3012389	ASCRP3012389	3800.42	2778.43	5.232057e+000	1.145758e+000	21.5	15.5	3.773441e+000	0	0	0	0	0	0	5.13288	1	1	57.5363	15.0588
DATA	995	13	11	0	0	ASCRP3005653	ASCRP3005653	3825.82	2778.63	1.542801e+003	1.542834e+002	1534	15	4.440669e+000	0	0	0	0	0	0	1512.42	1	1	49.5074	14.9333
DATA	996	13	12	0	0	ASCRP3009506	ASCRP3009506	3850.88	2777.81	1.959735e+001	2.209569e+000	36	15	4.088311e+000	0	0	0	0	0	0	19.2017	1	1	46.1809	15.1667
DATA	997	13	13	0	0	ASCRP3013350	ASCRP3013350	3876.38	2778.24	3.391366e+001	3.541744e+000	51	16	4.311039e+000	0	0	0	0	0	0	33.2138	1	1	50.1463	16.3667
DATA	998	13	14	0	0	ASCRP3008091	ASCRP3008091	3901.56	2778.48	1.996877e+001	2.242927e+000	36	17	4.410154e+000	0	0	0	0	0	0	19.5509	1	1	49.1849	17.129
DATA	999	13	15	0	0	ASCRP3011151	ASCRP3011151	3927.23	2778.81	4.956150e+001	5.060334e+000	66	16	5.002840e+000	0	0	0	0	0	0	48.516	1	1	46.8651	15.8182
DATA	1000	13	16	0	0	ASCRP3005391	ASCRP3005391	3952.5	2778	4.444998e+003	4.445009e+002	4245.5	16	3.240204e+000	0	0	0	0	0	0	4351.39	1	1	54.1152	15.9677
DATA	1001	13	17	0	0	ASCRP3000839	ASCRP3000839	3977.83	2778.25	5.154848e+001	5.255071e+000	66	14	2.888971e+000	0	0	0	0	0	0	50.467	1	1	47.2035	14.1154
DATA	1002	13	18	0	0	ASCRP3011404	ASCRP3011404	4003.61	2778.24	1.799112e+001	2.068738e+000	35.5	14	4.163674e+000	0	0	0	0	0	0	17.6174	1	1	43.7019	14.4815
DATA	1003	13	19	0	0	AS_circRNA_control202	AS_circRNA_control202	4028.63	2778.36	1.180535e+002	1.184941e+001	134	14	3.911667e+000	0	0	0	0	0	0	115.636	1	1	47.5395	14.3636
DATA	1004	13	20	0	0	ASCRP3003501	ASCRP3003501	4054.13	2778.12	2.387906e+002	2.390085e+001	255	13	4.305785e+000	0	0	0	0	0	0	234.001	1	1	46.8651	14.1613
DATA	1005	13	21	0	0	ASCRP3001218	ASCRP3001218	4079.4	2778.36	1.236242e+002	1.240443e+001	140	17	3.632518e+000	0	0	0	0	0	0	121.203	1	1	47.2035	16.6765
DATA	1006	13	22	0	0	ASCRP3005130	ASCRP3005130	4105	2778	6.354621e+000	1.201204e+000	25	14.5	4.831116e+000	0	0	0	0	0	0	6.23398	1	1	54.9904	15.5556
DATA	1007	13	23	0	0	ASCRP3003153	ASCRP3003153	4130.26	2778.41	4.091475e+002	4.092743e+001	418	17.5	5.684118e+000	0	0	0	0	1	0	401.633	1	1	45.835	17.9667
DATA	1008	13	24	0	0	ASCRP3009439	ASCRP3009439	4155.35	2777.91	2.417888e+001	2.623431e+000	42	15	4.140550e+000	0	0	0	0	0	0	23.7527	1	1	45.1352	15.7813
DATA	1009	13	25	0	0	ASCRP3000041	ASCRP3000041	4181.22	2778.18	4.238255e+001	4.358597e+000	57	16	5.179060e+000	0	0	0	0	0	0	41.6685	1	1	47.8731	15.5862
DATA	1010	13	26	0	0	ASCRP3006250	ASCRP3006250	4206.43	2777.94	6.451937e+001	6.531483e+000	82	16	5.452967e+000	0	0	0	0	0	0	63.4872	1	1	46.5243	15.1212
DATA	1011	13	27	0	0	ASCRP3001693	ASCRP3001693	4231.78	2778.1	1.098282e+002	1.102966e+001	127	15.5	5.107362e+000	0	0	0	0	0	0	108.168	1	1	45.835	15.5417
DATA	1012	13	28	0	0	ASCRP3001240	ASCRP3001240	4257.5	2778	9.329894e+001	9.384873e+000	110	16	5.241225e+000	0	0	0	0	0	0	91.9781	1	1	54.1152	16.4483
DATA	1013	13	29	0	0	ASCRP3000804	ASCRP3000804	4282.37	2778.4	2.989150e+001	3.156262e+000	47	14	3.965226e+000	0	0	0	0	0	0	29.4963	1	1	45.1352	14.1389
DATA	1014	13	30	0	0	ASCRP3004177	ASCRP3004177	4308.13	2777.88	5.943118e+001	6.028714e+000	75	15	4.446867e+000	0	0	0	0	0	0	58.7094	1	1	46.8651	15.4103
DATA	1015	13	31	0	0	ASCRP3004261	ASCRP3004261	4333.76	2777.85	1.070312e+001	1.472443e+000	27.5	15	4.060163e+000	0	0	0	0	0	0	10.5846	1	1	47.2035	14.9722
DATA	1016	13	32	0	0	ASCRP3008747	ASCRP3008747	4358.79	2777.97	6.542223e+001	6.619743e+000	83	14.5	4.023494e+000	0	0	0	0	0	0	64.7673	1	1	47.5395	15.1333
DATA	1017	13	33	0	0	ASCRP3006795	ASCRP3006795	4384.28	2778.09	6.120717e+001	6.203323e+000	77	15.5	2.885835e+000	0	0	0	0	0	0	60.6624	1	1	48.8603	15.5714
DATA	1018	13	34	0	0	ASCRP3004638	ASCRP3004638	4409.49	2777.88	1.224846e+002	1.228985e+001	139	15	4.017462e+000	0	0	0	0	0	0	121.535	1	1	46.1809	15.84
DATA	1019	13	35	0	0	ASCRP3005979	ASCRP3005979	4435.09	2777.93	9.518591e+000	1.385407e+000	28	15	4.014967e+000	0	0	0	0	0	0	9.45583	1	1	54.4085	15.4063
DATA	1020	13	36	0	0	ASCRP3003937	ASCRP3003937	4460.37	2777.64	5.740266e+002	5.741147e+001	585	16	4.042781e+000	0	0	0	0	0	0	570.927	1	1	48.8603	15.5682
DATA	1021	13	37	0	0	Negative003	Negative003	4485.81	2777.57	2.868175e+000	1.044381e+000	21	15	4.465762e+000	0	0	0	0	0	0	2.85611	1	0	65	15.1224
DATA	1022	13	38	0	0	ASCRP3003947	ASCRP3003947	4511.18	2777.65	2.032051e+002	2.034525e+001	219	14	4.008437e+000	0	0	0	0	0	0	202.592	1	1	48.8603	13.6486
DATA	1023	13	39	0	0	ASCRP3012449	ASCRP3012449	4536.58	2777.57	8.461590e+000	1.311340e+000	26	14	2.883833e+000	0	0	0	0	0	0	8.44628	1	1	65	13.9762
DATA	1024	13	40	0	0	ASCRP3011343	ASCRP3011343	4561.82	2777.51	1.519871e+001	1.819675e+000	33	15	2.444340e+000	0	0	0	0	0	0	15.1896	1	1	47.8731	14.3438
DATA	1025	13	41	0	0	ASCRP3002910	ASCRP3002910	4587.63	2778.25	1.790546e+003	1.790574e+002	1818	14	3.606234e+000	0	0	0	0	0	0	1791.54	1	1	42.9674	14.8276
DATA	1026	13	42	0	0	ASCRP3003092	ASCRP3003092	4613.11	2777.73	1.738003e+001	2.004251e+000	34	15	3.660493e+000	0	0	0	0	0	0	17.4117	1	1	47.5395	13.9722
DATA	1027	13	43	0	0	ASCRP3004061	ASCRP3004061	4638.3	2777.97	1.756032e+001	2.019327e+000	36	14	3.672490e+000	0	0	0	0	0	0	17.6129	1	1	45.4864	14.1111
DATA	1028	13	44	0	0	ASCRP3008255	ASCRP3008255	4663.58	2777.57	3.411016e+004	3.411016e+003	34098	16	6.500493e+000	0	0	0	0	0	0	34254.8	1	1	57.5363	16.2222
DATA	1029	13	45	0	0	Negative043	Negative043	4689.11	2777.5	1.010661e+000	9.945724e-001	17	15	5.932048e+000	0	0	0	0	0	0	-0.347198	0	0	56.9804	15.7568
DATA	1030	13	46	0	0	ASCRP3011250	ASCRP3011250	4714.43	2777.51	1.172223e+002	1.176424e+001	127	15	4.570240e+000	0	0	0	0	0	0	118.002	1	1	50.4627	15.125
DATA	1031	13	47	0	0	ASCRP3007282	ASCRP3007282	4739.83	2778.32	4.683414e+002	4.684465e+001	501.5	14	3.507908e+000	0	0	0	0	0	0	471.97	1	1	45.4864	14.6552
DATA	1032	13	48	0	0	ASCRP3010888	ASCRP3010888	4765.16	2777.63	5.513515e+001	5.601880e+000	74	14	4.654605e+000	0	0	0	0	0	0	55.6321	1	1	46.5243	14.5357
DATA	1033	13	49	0	0	ASCRP3005437	ASCRP3005437	4790.65	2778.36	2.803712e+001	2.973363e+000	45	16	4.011576e+000	0	0	0	0	0	0	28.3205	1	1	47.5395	14.8125
DATA	1034	13	50	0	0	ASCRP3012126	ASCRP3012126	4816	2777.46	7.432355e+001	7.497834e+000	91	14.5	3.243838e+000	0	0	0	0	0	0	75.1701	1	1	55.8519	14.3214
DATA	1035	13	51	0	0	ASCRP3011366	ASCRP3011366	4841.42	2777.43	3.624540e+001	3.756678e+000	53	13	4.379439e+000	0	0	0	0	0	0	36.7007	1	1	57.5363	13.2222
DATA	1036	13	52	0	0	Negative053	Negative053	4866.58	2777.43	1.002433e+000	9.878037e-001	18	15	4.552107e+000	0	0	0	0	0	0	0.519194	0	0	65	14.3103
DATA	1037	13	53	0	0	ASCRP3008953	ASCRP3008953	4892.26	2777.78	1.706441e+002	1.709284e+001	187	15	4.161044e+000	0	0	0	0	0	0	173.175	1	1	47.5395	14.5429
DATA	1038	13	54	0	0	ASCRP3005780	ASCRP3005780	4917.77	2777.12	2.532710e+002	2.534622e+001	275	12	3.750698e+000	0	0	0	0	0	0	257.343	1	1	46.5243	12.4118
DATA	1039	13	55	0	0	ASCRP3003801	ASCRP3003801	4943.08	2777.66	1.132285e+001	1.499551e+000	29	14	4.706729e+000	0	0	0	0	0	0	11.5169	1	1	45.1352	14.2941
DATA	1040	13	56	0	0	ASCRP3007751	ASCRP3007751	4968.35	2777.2	9.662673e+000	1.377668e+000	27	13	3.794450e+000	0	0	0	0	0	0	9.83993	1	1	40.2912	13.7419
DATA	1041	13	57	0	0	ASCRP3004613	ASCRP3004613	4993.61	2777.07	9.620791e+000	1.373939e+000	28	15	4.625928e+000	0	0	0	0	0	0	9.8084	1	1	53.8203	15.4722
DATA	1042	13	58	0	0	A_23_P142849	NM_005168	5019.39	2777.07	3.533497e+001	3.666814e+000	54	17.5	4.492517e+000	0	0	0	0	0	0	36.065	1	1	53.8203	17.3824
DATA	1043	13	59	0	0	ASCRP3000060	ASCRP3000060	5044.66	2777.32	4.214630e+001	4.326773e+000	60	15	5.257070e+000	0	0	0	0	0	0	43.0634	1	1	47.5395	15.5333
DATA	1044	13	60	0	0	ASCRP3001879	ASCRP3001879	5070.29	2777.14	4.040726e+001	4.157294e+000	59.5	15	4.614191e+000	0	0	0	0	0	0	41.3347	1	1	47.8731	14.6571
DATA	1045	13	61	0	0	Negative042	Negative042	5095.68	2777.42	2.957989e+001	3.115005e+000	47	15	5.177846e+000	0	0	0	0	0	0	30.2917	1	1	45.4864	15.1143
DATA	1046	13	62	0	0	ASCRP3009921	ASCRP3009921	5120.9	2777.06	1.167246e+001	1.521101e+000	30	15	2.947404e+000	0	0	0	0	0	0	11.9676	1	1	46.8651	14.5172
DATA	1047	13	63	0	0	ASCRP3007829	ASCRP3007829	5146.07	2777.3	2.305432e+001	2.502840e+000	41	15	2.574275e+000	0	0	0	0	0	0	23.6633	1	1	45.835	14.7576
DATA	1048	13	64	0	0	ASCRP3000051	ASCRP3000051	5171.57	2777.16	1.019853e+002	1.024485e+001	121	16	4.908473e+000	0	0	0	0	0	0	104.805	1	1	47.5395	17.1
DATA	1049	13	65	0	0	ASCRP3010327	ASCRP3010327	5197	2777	3.831718e+000	1.044721e+000	23	14	3.790497e+000	0	0	0	0	0	0	3.94244	1	0	54.9904	14.5135
DATA	1050	13	66	0	0	ASCRP3011491	ASCRP3011491	5222.38	2776.91	5.518247e+002	5.519100e+001	543.5	15	4.241770e+000	0	0	0	0	0	0	568.465	1	1	49.5074	15.7241
DATA	1051	13	67	0	0	ASCRP3001636	ASCRP3001636	5248.07	2777.21	8.219344e+001	8.276333e+000	101	15	4.294112e+000	0	0	0	0	0	0	84.7732	1	1	47.8731	15.7576
DATA	1052	13	68	0	0	ASCRP3005614	ASCRP3005614	5273.47	2776.95	1.124656e+002	1.128817e+001	134	15	3.491369e+000	0	0	0	0	0	0	116.148	1	1	48.5334	14.7586
DATA	1053	13	69	0	0	ASCRP3005004	ASCRP3005004	5298.63	2777.07	5.715781e+001	5.797015e+000	76	15	3.201149e+000	0	0	0	0	0	0	59.104	1	1	47.5395	14.8929
DATA	1054	13	70	0	0	ASCRP3003557	ASCRP3003557	5324.16	2776.9	7.825412e+001	7.884778e+000	99.5	13	4.354987e+000	0	0	0	0	0	0	81.0303	1	1	46.5243	14.1818
DATA	1055	13	71	0	0	ASCRP3000241	ASCRP3000241	5349.4	2777.3	2.422489e+001	2.607429e+000	45	15	4.124024e+000	0	0	0	0	0	0	25.1168	1	1	47.2035	14.8485
DATA	1056	13	72	0	0	ASCRP3001008	ASCRP3001008	5374.73	2776.84	4.000194e+001	4.114483e+000	59	15	4.793006e+000	0	0	0	0	0	0	41.5378	1	1	48.2044	14.5172
DATA	1057	13	73	0	0	Negative032	Negative032	5400.39	2776.93	3.216782e+000	1.013976e+000	21	16	3.835655e+000	0	0	0	0	0	0	3.34525	1	0	53.8203	16.4074
DATA	1058	13	74	0	0	ASCRP3011750	ASCRP3011750	5425.66	2777.07	2.093559e+001	2.303231e+000	39	14	4.107884e+000	0	0	0	0	0	0	21.8045	1	1	45.835	15.2333
DATA	1059	13	75	0	0	ASCRP3009445	ASCRP3009445	5451	2777.2	1.727403e+002	1.730061e+001	195	16	4.109992e+000	0	0	0	0	0	0	180.195	1	1	46.8651	15.7179
DATA	1060	13	76	0	0	ASCRP3000701	ASCRP3000701	5476.29	2776.85	2.994608e+001	3.143794e+000	49	15	4.853655e+000	0	0	0	0	0	0	31.2931	1	1	45.835	14.9167
DATA	1061	13	77	0	0	ASCRP3012997	ASCRP3012997	5501.58	2776.57	8.564080e+000	1.282921e+000	26	15	4.317835e+000	0	0	0	0	0	0	8.96552	1	1	57.5363	16.0571
DATA	1062	13	78	0	0	ASCRP3000319	ASCRP3000319	5527.1	2776.74	2.776320e+001	2.935488e+000	49	17	4.790221e+000	0	0	0	0	0	0	29.1175	1	1	46.5243	17.2286
DATA	1063	13	79	0	0	ASCRP3002781	ASCRP3002781	5552.67	2777.33	4.724569e+001	4.819480e+000	66.5	16	4.908442e+000	0	0	0	0	0	0	49.6406	1	1	46.8651	15.9697
DATA	1064	13	80	0	0	ASCRP3012971	ASCRP3012971	5577.92	2776.69	2.562306e+001	2.732644e+000	46	14	4.023043e+000	0	0	0	0	0	0	26.9801	1	1	48.2044	13.8571
DATA	1065	13	81	0	0	A_23_P218608	NM_015904	5603.42	2776.57	1.134363e+001	1.478106e+000	29	14	3.749409e+000	0	0	0	0	0	0	11.9704	1	1	57.5363	14.5161
DATA	1066	13	82	0	0	ASCRP3012573	ASCRP3012573	5628.74	2776.54	4.825165e+001	4.916930e+000	69.5	14.5	4.049574e+000	0	0	0	0	0	0	51.0327	1	1	48.8603	14.7955
DATA	1067	14	1	0	0	ASCRP3002063	ASCRP3002063	3584.21	2786.19	1.968542e+002	1.971110e+001	218	14	4.297230e+000	0	0	0	0	0	0	195.709	1	1	47.5395	14.9783
DATA	1068	14	2	0	0	ASCRP3009880	ASCRP3009880	3609.49	2786.17	2.151931e+002	2.154291e+001	231	15	3.827462e+000	0	0	0	0	0	0	213.419	1	1	47.2035	15.129
DATA	1069	14	3	0	0	ASCRP3004252	ASCRP3004252	3634.85	2786.21	5.542897e+001	5.634262e+000	72.5	14	4.127643e+000	0	0	0	0	0	0	54.8506	1	1	47.5395	14.5882
DATA	1070	14	4	0	0	ASCRP3002136	ASCRP3002136	3660.5	2786	3.430809e+000	1.069096e+000	21	14	4.102167e+000	0	0	0	0	0	0	3.38828	1	0	54.1152	14.4722
DATA	1071	14	5	0	0	ASCRP3011841	ASCRP3011841	3686	2786	5.586613e+001	5.677952e+000	71	12.5	4.690839e+000	0	0	0	0	0	0	55.0762	1	1	54.9904	13.3214
DATA	1072	14	6	0	0	ASCRP3001355	ASCRP3001355	3710.86	2786	2.188377e+001	2.412678e+000	39	16	4.128843e+000	0	0	0	0	0	0	21.5416	1	1	46.8651	15.8788
DATA	1073	14	7	0	0	ASCRP3009282	ASCRP3009282	3736.71	2786.1	4.099543e+001	4.223876e+000	58	14	4.909579e+000	0	0	0	0	0	0	40.2987	1	1	45.835	14.3056
DATA	1074	14	8	0	0	ASCRP3008683	ASCRP3008683	3761.87	2786.31	7.111048e+001	7.183613e+000	89	16	4.053852e+000	0	0	0	0	0	0	69.8207	1	1	45.835	15.9394
DATA	1075	14	9	0	0	ASCRP3012422	ASCRP3012422	3787.36	2786.12	1.534880e+001	1.842593e+000	32	16	3.323376e+000	0	0	0	0	0	0	15.0558	1	1	48.5334	15.3
DATA	1076	14	10	0	0	ASCRP3000368	ASCRP3000368	3812.56	2785.84	7.151887e+001	7.224292e+000	86	14	4.269925e+000	0	0	0	0	0	0	70.0992	1	1	49.5074	14.9677
DATA	1077	14	11	0	0	ASCRP3008065	ASCRP3008065	3838.23	2785.77	2.397155e+001	2.605496e+000	41.5	14.5	4.553300e+000	0	0	0	0	0	0	23.4806	1	1	45.1352	14.8056
DATA	1078	14	12	0	0	ASCRP3000340	ASCRP3000340	3863.42	2786.01	3.594892e+001	3.737184e+000	55	16	4.236937e+000	0	0	0	0	0	0	35.195	1	1	45.835	16.3158
DATA	1079	14	13	0	0	ASCRP3011231	ASCRP3011231	3889.08	2786.12	1.449967e+001	1.773822e+000	30.5	16	4.423301e+000	0	0	0	0	0	0	14.1906	1	1	45.835	15.9677
DATA	1080	14	14	0	0	ASCRP3008767	ASCRP3008767	3914.12	2786.09	1.019129e+002	1.024241e+001	118	16	5.578018e+000	0	0	0	0	0	0	99.7204	1	1	47.5395	16.8333
DATA	1081	14	15	0	0	ASCRP3003845	ASCRP3003845	3939.91	2785.93	9.327701e+001	9.383528e+000	107.5	16	3.472163e+000	0	0	0	0	0	0	91.2642	1	1	54.4085	15.4516
DATA	1082	14	16	0	0	ASCRP3012670	ASCRP3012670	3965.39	2785.93	4.222685e+003	4.222697e+002	4127.5	15	3.686842e+000	0	0	0	0	0	0	4131.76	1	1	53.8203	15.303
DATA	1083	14	17	0	0	ASCRP3010058	ASCRP3010058	3990.38	2786	9.569096e+001	9.623501e+000	113	14	4.188235e+000	0	0	0	0	0	0	93.6447	1	1	48.5334	13.8148
DATA	1084	14	18	0	0	ASCRP3011175	ASCRP3011175	4015.73	2785.87	2.915074e+001	3.088895e+000	48	15	4.023586e+000	0	0	0	0	0	0	28.5351	1	1	49.1849	15.4516
DATA	1085	14	19	0	0	ASCRP3007638	ASCRP3007638	4041.29	2786.22	1.058510e+002	1.063425e+001	121.5	14	4.384010e+000	0	0	0	0	0	0	103.651	1	1	47.5395	14.2333
DATA	1086	14	20	0	0	ASCRP3002715	ASCRP3002715	4066.43	2785.69	3.100632e+001	3.264323e+000	47	17	3.781392e+000	0	0	0	0	0	0	30.3767	1	1	48.5334	16.0323
DATA	1087	14	21	0	0	ASCRP3005851	ASCRP3005851	4092.22	2785.92	6.277738e+001	6.360092e+000	80	16	3.948214e+000	0	0	0	0	0	0	61.5354	1	1	47.8731	16.1282
DATA	1088	14	22	0	0	ASCRP3013143	ASCRP3013143	4117.31	2785.86	3.087039e+001	3.251047e+000	48.5	15	5.049377e+000	0	0	0	0	0	0	30.2783	1	1	47.8731	15.9394
DATA	1089	14	23	0	0	A_23_P58132	NM_004310	4142.86	2785.68	3.519451e+002	3.520925e+001	363	17	4.896067e+000	0	0	0	0	1	0	345.439	1	1	46.5243	18.027
DATA	1090	14	24	0	0	ASCRP3001497	ASCRP3001497	4168.33	2785.75	8.489142e+001	8.549970e+000	102	15	4.624130e+000	0	0	0	0	0	0	83.385	1	1	48.2044	15.5152
DATA	1091	14	25	0	0	ASCRP3005497	ASCRP3005497	4193.83	2785.81	1.054294e+002	1.059190e+001	118.5	16	6.085799e+000	0	0	0	0	0	0	103.643	1	1	46.1809	15.5862
DATA	1092	14	26	0	0	ASCRP3012194	ASCRP3012194	4219.24	2785.59	5.900357e+001	5.987248e+000	75	16	4.980998e+000	0	0	0	0	0	0	58.0555	1	1	50.4627	16.1034
DATA	1093	14	27	0	0	ASCRP3004166	ASCRP3004166	4244.56	2785.64	3.079588e+002	3.081261e+001	317	16	3.540969e+000	0	0	0	0	0	0	303.289	1	1	48.2044	15
DATA	1094	14	28	0	0	ASCRP3005023	ASCRP3005023	4270.19	2785.7	2.261135e+001	2.478257e+000	39	14	2.818701e+000	0	0	0	0	0	0	22.2901	1	1	47.2035	13.8485
DATA	1095	14	29	0	0	ASCRP3003894	ASCRP3003894	4295.85	2786.18	6.855870e+000	1.223533e+000	24	14	4.368841e+000	0	0	0	0	0	0	6.76514	1	1	45.1352	14.3158
DATA	1096	14	30	66	-1	(-)3xSLv1	NegativeControl	4320.67	2785.5	1.028708e+000	1.012332e+000	17	15	3.252621e+000	0	0	0	0	0	0	-1.38896	0	0	65	15.2727
DATA	1097	14	31	0	0	ASCRP3001136	ASCRP3001136	4346.33	2785.5	3.975983e+000	1.086591e+000	22	14	3.970644e+000	0	0	0	0	0	0	3.93181	1	0	57.5363	14.1379
DATA	1098	14	32	0	0	ASCRP3010440	ASCRP3010440	4371.49	2785.88	3.409442e+001	3.555942e+000	50.5	16	3.306839e+000	0	0	0	0	0	0	33.7514	1	1	45.1352	15.75
DATA	1099	14	33	0	0	ASCRP3001423	ASCRP3001423	4397.08	2785.54	1.216005e+001	1.580107e+000	29	15	4.018476e+000	0	0	0	0	0	0	12.0516	1	1	48.8603	14.0741
DATA	1100	14	34	0	0	ASCRP3002558	ASCRP3002558	4422.42	2785.43	7.035156e+003	7.035163e+002	6974.5	13.5	3.447471e+000	0	0	0	0	0	0	6980.44	1	1	57.5363	14.3333
DATA	1101	14	35	0	0	ASCRP3005836	ASCRP3005836	4447.5	2785.57	6.301646e+001	6.381550e+000	81	16	4.435439e+000	0	0	0	0	0	0	62.5971	1	1	49.1849	16.1613
DATA	1102	14	36	0	0	ASCRP3005770	ASCRP3005770	4473.01	2785.44	2.177780e+003	2.177803e+002	2124	16	3.903671e+000	0	0	0	0	0	0	2165.85	1	1	51.4001	15.3148
DATA	1103	14	37	0	0	ASCRP3010172	ASCRP3010172	4498.47	2785.44	1.207439e+001	1.570532e+000	29.5	14	4.092217e+000	0	0	0	0	0	0	12.0224	1	1	49.8279	13.7097
DATA	1104	14	38	0	0	ASCRP3004654	ASCRP3004654	4523.76	2786.07	1.778588e+001	2.042002e+000	37	13.5	3.668326e+000	0	0	0	0	0	0	17.7293	1	1	46.8651	14.0526
DATA	1105	14	39	0	0	ASCRP3000580	ASCRP3000580	4549.5	2785	3.439196e+000	1.059276e+000	21	14	3.257371e+000	0	0	0	0	0	0	3.43271	1	0	54.1152	14.25
DATA	1106	14	40	0	0	A_23_P49878	NM_019013	4574.93	2785.24	1.113436e+002	1.117924e+001	127.5	14	2.568628e+000	0	0	0	1	0	0	111.264	1	1	47.2035	14.2581
DATA	1107	14	41	0	0	ASCRP3004446	ASCRP3004446	4599.88	2784.88	1.415643e+001	1.732938e+000	33	15	4.011265e+000	0	0	0	0	0	0	14.1633	1	1	45.4864	14.0976
DATA	1108	14	42	0	0	ASCRP3008783	ASCRP3008783	4625.66	2785.32	9.017293e+001	9.072391e+000	108	14	3.957595e+000	0	0	0	0	0	0	90.3215	1	1	47.5395	13.3448
DATA	1109	14	43	0	0	ASCRP3002158	ASCRP3002158	4650.86	2785.21	3.018485e+003	3.018501e+002	2987	12	4.290231e+000	0	0	0	0	0	0	3027.04	1	1	47.2035	13.9643
DATA	1110	14	44	0	0	ASCRP3012766	ASCRP3012766	4675.76	2785.02	4.162789e+001	4.280284e+000	60	15	6.273344e+000	0	0	0	0	0	0	41.795	1	1	45.835	16.25
DATA	1111	14	45	0	0	ASCRP3011233	ASCRP3011233	4701.44	2785.38	1.453056e+001	1.760999e+000	32	14.5	4.171032e+000	0	0	0	0	0	0	14.6056	1	1	44.7812	14.7647
DATA	1112	14	46	0	0	ASCRP3005445	ASCRP3005445	4727.37	2785.36	1.032495e+002	1.037266e+001	123	15	3.191352e+000	0	0	0	0	0	0	103.907	1	1	47.5395	15.5517
DATA	1113	14	47	0	0	ASCRP3008559	ASCRP3008559	4752.59	2785.1	9.806646e+002	9.807148e+001	1010	14	4.462889e+000	0	0	0	0	0	0	988.069	1	1	49.8279	14.9259
DATA	1114	14	48	0	0	ASCRP3001819	ASCRP3001819	4777.95	2785.08	1.674962e+002	1.677893e+001	184	14	3.692334e+000	0	0	0	0	0	0	168.955	1	1	46.8651	13.5667
DATA	1115	14	49	0	0	ASCRP3011217	ASCRP3011217	4803.36	2785.19	1.947570e+002	1.950086e+001	213.5	15	3.808493e+000	0	0	0	0	0	0	196.675	1	1	49.5074	14.2308
DATA	1116	14	50	0	0	ASCRP3000652	ASCRP3000652	4828.42	2785.03	4.338558e+001	4.449882e+000	61	14	4.045378e+000	0	0	0	0	0	0	43.8626	1	1	45.835	13.9286
DATA	1117	14	51	0	0	ASCRP3013462	ASCRP3013462	4854.39	2784.93	8.314111e+003	8.314117e+002	8163	15	5.104773e+000	0	0	0	0	0	0	8415.3	1	1	53.8203	13.6061
DATA	1118	14	52	0	0	ASCRP3013344	ASCRP3013344	4879.74	2784.86	9.255920e+001	9.308381e+000	108	15	4.036343e+000	0	0	0	0	0	0	93.791	1	1	48.2044	14.7778
DATA	1119	14	53	0	0	ASCRP3000739	ASCRP3000739	4905.09	2785.1	3.376314e+002	3.377753e+001	359	13	4.302820e+000	0	0	0	0	0	0	342.493	1	1	46.8651	14.0294
DATA	1120	14	54	0	0	ASCRP3011331	ASCRP3011331	4930.05	2784.85	3.914140e+001	4.036103e+000	59	14.5	4.540175e+000	0	0	0	0	0	0	39.7495	1	1	46.1809	14.4118
DATA	1121	14	55	0	0	ASCRP3009383	ASCRP3009383	4955.76	2785.15	4.925382e+001	5.022644e+000	69	13.5	4.440669e+000	0	0	0	0	0	0	50.0726	1	1	47.2035	13.9333
DATA	1122	14	56	0	0	ASCRP3006683	ASCRP3006683	4981.15	2785.22	6.221979e+001	6.299087e+000	82	14	3.954698e+000	0	0	0	0	0	0	63.3228	1	1	45.835	14.1622
DATA	1123	14	57	0	0	ASCRP3013419	ASCRP3013419	5006.65	2784.93	4.279040e+002	4.280165e+001	449.5	16.5	4.795757e+000	0	0	0	0	0	0	435.986	1	1	49.1849	17.0263
DATA	1124	14	58	0	0	ASCRP3011172	ASCRP3011172	5032.01	2784.88	5.562733e+001	5.648464e+000	75	14	4.681283e+000	0	0	0	0	0	0	56.7405	1	1	46.8651	15.5946
DATA	1125	14	59	0	0	ASCRP3005717	ASCRP3005717	5057.43	2785.24	2.612794e+002	2.614629e+001	288	15.5	4.786469e+000	0	0	0	0	0	0	266.786	1	1	46.5243	15.1563
DATA	1126	14	60	0	0	CUST_1_PI418767722	NM_002107	5082.65	2785.14	2.626207e+002	2.628028e+001	284.5	17	5.121324e+000	0	0	0	0	0	0	268.454	1	1	45.4864	15.8065
DATA	1127	14	61	0	0	ASCRP3010418	ASCRP3010418	5108.11	2784.5	4.287218e+000	1.067004e+000	22	15	3.605814e+000	0	0	0	0	0	0	4.38777	1	0	56.9804	15.2424
DATA	1128	14	62	0	0	ASCRP3008873	ASCRP3008873	5133.44	2784.73	3.530834e+002	3.532183e+001	375	15	2.493835e+000	0	0	0	0	0	0	361.755	1	1	50.7771	14.8276
DATA	1129	14	63	0	0	ASCRP3010656	ASCRP3010656	5159.13	2784.76	1.743581e+001	1.997632e+000	36	15	2.670830e+000	0	0	0	0	0	0	17.8845	1	1	50.1463	15
DATA	1130	14	64	0	0	ASCRP3001406	ASCRP3001406	5184.49	2784.66	4.676188e+001	4.776502e+000	64.5	15	4.425759e+000	0	0	0	0	0	0	48.0212	1	1	49.8279	15.5588
DATA	1131	14	65	0	0	ASCRP3008976	ASCRP3008976	5209.88	2785	1.379269e+002	1.382695e+001	160	15.5	4.243311e+000	0	0	0	0	0	0	141.799	1	1	45.4864	15.3158
DATA	1132	14	66	0	0	ASCRP3000616	ASCRP3000616	5235.21	2784.61	2.283018e+002	2.285084e+001	248	14	3.522227e+000	0	0	0	0	0	0	235.008	1	1	49.1849	15.0357
DATA	1133	14	67	0	0	ASCRP3004672	ASCRP3004672	5260.38	2784.7	9.132616e+002	9.133131e+001	926	15	3.965538e+000	0	0	0	0	0	0	941.216	1	1	53.2255	15.1765
DATA	1134	14	68	0	0	ASCRP3013246	ASCRP3013246	5285.59	2784.72	4.633013e+001	4.733281e+000	63	15	2.783661e+000	0	0	0	0	0	0	47.8077	1	1	48.8603	15.0345
DATA	1135	14	69	0	0	ASCRP3012931	ASCRP3012931	5311.25	2784.74	3.241327e+001	3.382735e+000	53	14.5	4.294112e+000	0	0	0	0	0	0	33.4907	1	1	47.5395	14.5
DATA	1136	14	70	0	0	ASCRP3005589	ASCRP3005589	5336.52	2784.7	2.712595e+001	2.879646e+000	46	14	4.069902e+000	0	0	0	0	0	0	28.0652	1	1	46.8651	13.7778
DATA	1137	14	71	0	0	ASCRP3004796	ASCRP3004796	5362.11	2784.5	1.727117e+002	1.729812e+001	196	16	4.338547e+000	0	0	0	0	0	0	178.948	1	1	56.9804	15.2667
DATA	1138	14	72	0	0	ASCRP3010485	ASCRP3010485	5387.43	2784.82	2.583335e+001	2.757279e+000	45	15	4.493261e+000	0	0	0	0	0	0	26.8028	1	1	46.5243	15.4242
DATA	1139	14	73	0	0	ASCRP3011519	ASCRP3011519	5413	2784.73	1.236649e+002	1.240388e+001	147.5	16	5.479046e+000	0	0	0	0	0	0	128.501	1	1	46.8651	16.5926
DATA	1140	14	74	0	0	ASCRP3001953	ASCRP3001953	5438.06	2784.54	5.419951e+001	5.504462e+000	73	14	4.319179e+000	0	0	0	0	0	0	56.4078	1	1	47.8731	14.697
DATA	1141	14	75	1028	1	(+)E1A_r60_n9	E1A_r60_n9	5463.58	2784.43	3.495879e+000	1.020976e+000	21	14	4.844162e+000	0	0	0	0	0	0	3.64435	1	0	57.5363	14.8182
DATA	1142	14	76	0	0	ASCRP3003574	ASCRP3003574	5488.97	2784.18	9.681694e+001	9.728934e+000	121	15	4.821496e+000	0	0	0	0	0	0	101.106	1	1	46.8651	15.3056
DATA	1143	14	77	0	0	ASCRP3000698	ASCRP3000698	5514.39	2784.26	6.686151e+001	6.754135e+000	87	15	4.121475e+000	0	0	0	0	0	0	69.947	1	1	46.1809	16.1143
DATA	1144	14	78	0	0	Negative027	Negative027	5540.09	2784.09	1.232990e+001	1.558996e+000	30	17	4.282660e+000	0	0	0	0	0	0	12.9238	1	1	47.5395	16.8
DATA	1145	14	79	0	0	ASCRP3002250	ASCRP3002250	5565.32	2784.39	3.643899e+002	3.645143e+001	396	14	4.357665e+000	0	0	0	0	0	0	382.665	1	1	49.5074	14.5484
DATA	1146	14	80	0	0	ASCRP3001149	ASCRP3001149	5590.5	2784	5.384055e+000	1.092145e+000	23	14	4.225084e+000	0	0	0	0	0	0	5.66617	1	1	54.1152	14.381
DATA	1147	14	81	0	0	ASCRP3005708	ASCRP3005708	5616	2784.13	6.557711e+000	1.152842e+000	24	14	2.860954e+000	0	0	0	0	0	0	6.91624	1	1	54.4085	14.5667
DATA	1148	14	82	0	0	ASCRP3009853	ASCRP3009853	5641.39	2784.27	7.194302e+001	7.256234e+000	92.5	15	4.135179e+000	0	0	0	0	0	0	76.0486	1	1	47.5395	14.7863
DATA	1149	15	1	0	0	ASCRP3011094	ASCRP3011094	3571.58	2793.43	2.280361e+001	2.492101e+000	41	15	4.415348e+000	0	0	0	0	0	0	22.6846	1	1	57.5363	15.0451
DATA	1150	15	2	0	0	ASCRP3002010	ASCRP3002010	3597.04	2793.13	8.326252e+001	8.387020e+000	95	15	3.974076e+000	0	0	0	0	0	0	82.6189	1	1	46.8651	15.1714
DATA	1151	15	3	0	0	ASCRP3012879	ASCRP3012879	3622.6	2793.36	3.984571e+001	4.110621e+000	59	15	3.769660e+000	0	0	0	0	0	0	39.4453	1	1	47.2035	15.1765
DATA	1152	15	4	0	0	ASCRP3007703	ASCRP3007703	3648.1	2793.03	2.564636e+001	2.757163e+000	43	14	4.602177e+000	0	0	0	0	0	0	25.3367	1	1	46.8651	15.1765
DATA	1153	15	5	0	0	ASCRP3013610	ASCRP3013610	3673.39	2793.07	4.994327e+000	1.130399e+000	23	14	3.798212e+000	0	0	0	0	0	0	4.92496	1	0	53.8203	13.3438
DATA	1154	15	6	0	0	ASCRP3012830	ASCRP3012830	3698.71	2793.28	1.780309e+001	2.049695e+000	35	16.5	4.558685e+000	0	0	0	0	0	0	17.527	1	1	45.1352	15.6667
DATA	1155	15	7	0	0	ASCRP3008208	ASCRP3008208	3724.27	2793.17	2.163036e+001	2.390277e+000	38	16	3.753029e+000	0	0	0	0	0	0	21.2646	1	1	45.835	16.0909
DATA	1156	15	8	0	0	ASCRP3007804	ASCRP3007804	3749.5	2793	6.262278e+000	1.195562e+000	23	15	4.585625e+000	0	0	0	0	0	0	6.14893	1	1	54.1152	15.1935
DATA	1157	15	9	0	0	ASCRP3010351	ASCRP3010351	3774.65	2793.24	1.098697e+001	1.498845e+000	29	16	3.763711e+000	0	0	0	0	0	0	10.7767	1	1	46.1809	15.8
DATA	1158	15	10	1028	1	(+)E1A_r60_a104	E1A_r60_a104	3800.5	2793	6.828359e+000	1.227795e+000	25	16	4.178019e+000	0	0	0	0	0	0	6.69185	1	1	54.1152	15.0741
DATA	1159	15	11	0	0	A_23_P142849	NM_005168	3825.38	2793.36	2.310790e+001	2.526353e+000	40	15	4.213974e+000	0	0	0	1	0	0	22.6297	1	1	47.5395	15.5152
DATA	1160	15	12	0	0	Negative008	Negative008	3851.09	2792.91	2.311591e+002	2.313848e+001	245	14.5	4.424551e+000	0	0	0	0	0	0	226.256	1	1	46.8651	15.6176
DATA	1161	15	13	0	0	ASCRP3004462	ASCRP3004462	3876.43	2793.25	6.191045e+002	6.191888e+001	620	15.5	3.644849e+000	0	0	0	0	0	0	605.716	1	1	45.4864	15.9722
DATA	1162	15	14	0	0	ASCRP3007641	ASCRP3007641	3901.86	2792.95	7.847747e+001	7.914059e+000	97	15	4.840717e+000	0	0	0	0	0	0	76.7616	1	1	45.835	15.6071
DATA	1163	15	15	0	0	ASCRP3011705	ASCRP3011705	3927.09	2793.1	6.342969e+001	6.424854e+000	78	16	4.691223e+000	0	0	0	0	0	0	62.0342	1	1	46.8651	16.4848
DATA	1164	15	16	0	0	ASCRP3008484	ASCRP3008484	3952.5	2793	2.524739e+001	2.723933e+000	41	16	3.807745e+000	0	0	0	0	0	0	24.6919	1	1	54.1152	16.0323
DATA	1165	15	17	0	0	CUST_8_PI418767722	NM_021009	3978	2793	1.587033e+002	1.590323e+001	173	14	4.188823e+000	0	0	0	0	0	0	155.228	1	1	54.9904	14.7097
DATA	1166	15	18	0	0	ASCRP3006788	ASCRP3006788	4003.53	2792.88	7.807997e+001	7.874618e+000	94.5	13	4.033114e+000	0	0	0	0	0	0	76.3876	1	1	48.8603	14.1379
DATA	1167	15	19	0	0	ASCRP3012646	ASCRP3012646	4028.99	2793.18	2.500441e+001	2.701180e+000	41	14	4.083306e+000	0	0	0	0	0	0	24.4698	1	1	46.8651	15.3125
DATA	1168	15	20	0	0	ASCRP3009087	ASCRP3009087	4054.2	2792.92	2.423321e+001	2.629785e+000	42	14	4.060604e+000	0	0	0	0	0	0	23.7252	1	1	44.7812	14.8333
DATA	1169	15	21	0	0	ASCRP3003188	ASCRP3003188	4079.65	2793.39	1.206163e+001	1.580231e+000	29	16	3.542192e+000	0	0	0	0	0	0	11.8143	1	1	44.4243	15.2667
DATA	1170	15	22	0	0	ASCRP3009072	ASCRP3009072	4105.05	2792.4	4.021726e+002	4.023020e+001	405.5	14	4.595663e+000	0	0	0	0	0	0	394.179	1	1	49.5074	15.1351
DATA	1171	15	23	0	0	ASCRP3005564	ASCRP3005564	4130.42	2792.57	3.582885e+001	3.725144e+000	52	16	4.526118e+000	0	0	0	0	0	0	35.1393	1	1	57.5363	16.3824
DATA	1172	15	24	0	0	ASCRP3001972	ASCRP3001972	4155.99	2792.44	3.359038e+001	3.510162e+000	49.5	15	4.492233e+000	0	0	0	0	0	0	32.9681	1	1	48.2044	16.6389
DATA	1173	15	25	0	0	ASCRP3007756	ASCRP3007756	4181.31	2792.89	6.182841e+001	6.266104e+000	78	15.5	5.330770e+000	0	0	0	0	0	0	60.7289	1	1	48.8603	15.6471
DATA	1174	15	26	0	0	ASCRP3006437	ASCRP3006437	4206.63	2792.64	4.025728e+001	4.152259e+000	58	18	5.458174e+000	0	0	0	0	0	0	39.5751	1	1	48.8603	16.6667
DATA	1175	15	27	0	0	ASCRP3006142	ASCRP3006142	4231.89	2792.5	1.190556e+001	1.565356e+000	30	13	3.277702e+000	0	0	0	0	0	0	11.7143	1	1	56.9804	14.92
DATA	1176	15	28	0	0	ASCRP3005800	ASCRP3005800	4257.25	2792.42	9.142579e+001	9.198789e+000	107	16	4.861767e+000	0	0	0	0	0	0	90.042	1	1	48.5334	16.5333
DATA	1177	15	29	0	0	ASCRP3010771	ASCRP3010771	4282.56	2793.03	2.855252e+002	2.857054e+001	302	14	3.399755e+000	0	0	0	0	0	0	281.467	1	1	48.5334	13.925
DATA	1178	15	30	0	0	ASCRP3010633	ASCRP3010633	4308.07	2792.74	4.808469e+001	4.914090e+000	66	15.5	4.433992e+000	0	0	0	0	0	0	47.4505	1	1	47.8731	15.2188
DATA	1179	15	31	0	0	ASCRP3003231	ASCRP3003231	4333.42	2793.13	3.682627e+001	3.819235e+000	55	15	3.688881e+000	0	0	0	0	0	0	36.3776	1	1	44.7812	14.7059
DATA	1180	15	32	1028	1	(+)E1A_r60_a104	E1A_r60_a104	4358.89	2792.5	5.305647e+000	1.141939e+000	23	13	3.435283e+000	0	0	0	0	0	0	5.24688	1	1	56.9804	13.3684
DATA	1181	15	33	0	0	ASCRP3006993	ASCRP3006993	4384.42	2792.87	1.527059e+001	1.830910e+000	32	16	3.029301e+000	0	0	0	0	0	0	15.1177	1	1	46.1809	16.48
DATA	1182	15	34	0	0	Negative019	Negative019	4409.58	2792.43	1.025282e+000	1.008961e+000	18	13	3.263086e+000	0	0	0	0	0	0	0.0145338	0	0	65	13.0909
DATA	1183	15	35	0	0	ASCRP3001903	ASCRP3001903	4435.11	2792.5	3.803744e+001	3.934992e+000	57	15	4.610974e+000	0	0	0	0	0	0	37.7425	1	1	56.9804	16.2414
DATA	1184	15	36	0	0	ASCRP3003388	ASCRP3003388	4460.5	2792.5	5.287802e+001	5.382771e+000	71.5	16.5	4.428275e+000	0	0	0	0	0	0	52.5282	1	1	65	16.075
DATA	1185	15	37	0	0	ASCRP3003334	ASCRP3003334	4485.89	2792.5	4.679649e+001	4.786453e+000	64.5	15	4.003155e+000	0	0	0	0	0	0	46.5407	1	1	56.9804	14.5556
DATA	1186	15	38	0	0	ASCRP3011710	ASCRP3011710	4511.17	2792.47	2.081423e+001	2.311060e+000	39	13.5	4.954531e+000	0	0	0	0	0	0	20.7245	1	1	44.4243	13.9688
DATA	1187	15	39	0	0	ASCRP3000952	ASCRP3000952	4536.08	2793.08	1.054932e+001	1.455800e+000	27	13	3.560467e+000	0	0	0	0	0	0	10.5154	1	1	38.6789	13.7
DATA	1188	15	40	0	0	ASCRP3012279	ASCRP3012279	4562.12	2792.26	1.927180e+002	1.929783e+001	208	14	3.436000e+000	0	0	0	0	0	0	192.342	1	1	45.835	14.4878
DATA	1189	15	41	0	0	ASCRP3000728	ASCRP3000728	4587.28	2792.64	4.595875e+001	4.703586e+000	64	14.5	1.928611e+000	0	0	0	0	0	0	45.9207	1	1	46.5243	14.2667
DATA	1190	15	42	0	0	ASCRP3009674	ASCRP3009674	4612.87	2792.38	5.540434e+001	5.629890e+000	72	13	4.378771e+000	0	0	0	0	0	0	55.4251	1	1	47.2035	13.2619
DATA	1191	15	43	0	0	ASCRP3013505	ASCRP3013505	4638.39	2792.07	2.679310e+000	1.033751e+000	20	12.5	4.248872e+000	0	0	0	0	0	0	2.68353	1	0	53.8203	13.1429
DATA	1192	15	44	0	0	ASCRP3001034	ASCRP3001034	4663.32	2791.73	2.281106e+001	2.489571e+000	40	14	5.516464e+000	0	0	0	0	0	0	22.8738	1	1	43.7019	14.5882
DATA	1193	15	45	0	0	ASCRP3012696	ASCRP3012696	4689.09	2792.07	4.269197e+000	1.083750e+000	21	16	4.681444e+000	0	0	0	0	0	0	4.28583	1	0	54.4085	15.027
DATA	1194	15	46	0	0	ASCRP3001917	ASCRP3001917	4714.43	2791.9	2.446910e+001	2.641461e+000	41	14	4.654446e+000	0	0	0	0	0	0	24.593	1	1	47.5395	14.5714
DATA	1195	15	47	0	0	ASCRP3012709	ASCRP3012709	4739.61	2792.07	1.835346e+000	1.010660e+000	21	15	2.128241e+000	0	0	0	0	0	0	1.84669	1	0	53.8203	15.8235
DATA	1196	15	48	0	0	ASCRP3008440	ASCRP3008440	4765.35	2792.14	6.921474e+002	6.922186e+001	723	14	4.228685e+000	0	0	0	0	0	0	697.22	1	1	45.4864	13.8966
DATA	1197	15	49	0	0	ASCRP3007051	ASCRP3007051	4790.54	2792.39	1.010603e+002	1.015456e+001	119	14	3.983227e+000	0	0	0	0	0	0	101.911	1	1	46.8651	13.5926
DATA	1198	15	50	0	0	ASCRP3005895	ASCRP3005895	4815.92	2792	6.582439e+001	6.656545e+000	83	14	3.788432e+000	0	0	0	0	0	0	66.4557	1	1	46.8651	14.069
DATA	1199	15	51	0	0	ASCRP3008596	ASCRP3008596	4841.51	2792.21	5.423525e+001	5.513038e+000	72	14.5	4.493162e+000	0	0	0	0	0	0	54.8151	1	1	47.8731	14.1333
DATA	1200	15	52	0	0	ASCRP3008155	ASCRP3008155	4866.5	2792	7.369300e+000	1.232827e+000	24.5	14	4.324086e+000	0	0	0	0	0	0	7.45632	1	1	65	13.2895
DATA	1201	15	53	0	0	ASCRP3002974	ASCRP3002974	4892.5	2792	4.843401e+003	4.843412e+002	4918	14	4.582106e+000	0	0	0	0	0	0	4906.07	1	1	54.1152	13.9355
DATA	1202	15	54	0	0	ASCRP3010482	ASCRP3010482	4917.69	2792.01	6.024160e+002	6.024967e+001	617	14	3.993310e+000	0	0	0	0	0	0	610.865	1	1	47.2035	13.5882
DATA	1203	15	55	0	0	ASCRP3011004	ASCRP3011004	4943	2792.16	2.470697e+003	2.470717e+002	2518.5	13	4.751640e+000	0	0	0	0	0	0	2507.99	1	1	51.4001	13.7568
DATA	1204	15	56	0	0	ASCRP3012051	ASCRP3012051	4968.12	2791.97	2.962349e+001	3.121519e+000	48.5	14	4.358747e+000	0	0	0	0	0	0	30.1034	1	1	46.8651	14.0357
DATA	1205	15	57	0	0	ASCRP3006118	ASCRP3006118	4994.06	2792.32	4.826182e+001	4.925279e+000	67	14	3.533926e+000	0	0	0	0	0	0	49.095	1	1	46.1809	14.6364
DATA	1206	15	58	0	0	ASCRP3008169	ASCRP3008169	5019.16	2791.88	7.163930e+001	7.230911e+000	91	17.5	4.902542e+000	0	0	0	0	0	0	72.9578	1	1	46.5243	17.2778
DATA	1207	15	59	0	0	ASCRP3009195	ASCRP3009195	5044.57	2792.1	1.789855e+002	1.792541e+001	200.5	14	4.558334e+000	0	0	0	0	0	0	182.47	1	1	47.5395	14.1818
DATA	1208	15	60	0	0	ASCRP3010397	ASCRP3010397	5069.77	2791.83	4.435863e+001	4.542788e+000	63	16	4.646214e+000	0	0	0	0	0	0	45.2723	1	1	48.8603	15.4286
DATA	1209	15	61	0	0	ASCRP3009759	ASCRP3009759	5095.57	2792.15	1.690886e+001	1.953746e+000	34	16	5.322551e+000	0	0	0	0	0	0	17.2753	1	1	44.7812	15.2727
DATA	1210	15	62	0	0	ASCRP3002614	ASCRP3002614	5120.78	2791.85	7.903730e+001	7.963969e+000	96.5	15	4.228556e+000	0	0	0	0	0	0	80.8415	1	1	46.1809	15.4545
DATA	1211	15	63	0	0	ASCRP3012610	ASCRP3012610	5146.27	2792.36	2.068879e+002	2.071183e+001	223.5	15	4.380799e+000	0	0	0	0	0	0	211.828	1	1	46.8651	14.4839
DATA	1212	15	64	0	0	ASCRP3000687	ASCRP3000687	5171.58	2791.57	6.838046e+000	1.191268e+000	24.5	16	5.056463e+000	0	0	0	0	0	0	7.01004	1	1	57.5363	15.5333
DATA	1213	15	65	0	0	ASCRP3001161	ASCRP3001161	5196.85	2792.39	2.301059e+001	2.498901e+000	40	17	4.534647e+000	0	0	0	0	0	0	23.613	1	1	45.835	16.2857
DATA	1214	15	66	0	0	ASCRP3004449	ASCRP3004449	5222.69	2791.65	4.107731e+001	4.221447e+000	63.5	15	4.196293e+000	0	0	0	0	0	0	42.2077	1	1	50.4627	15.5625
DATA	1215	15	67	0	0	ASCRP3010283	ASCRP3010283	5247.58	2791.57	6.868957e+000	1.190272e+000	24	14	4.227649e+000	0	0	0	0	0	0	7.06631	1	1	57.5363	14.8889
DATA	1216	15	68	0	0	ASCRP3003812	ASCRP3003812	5273.18	2791.66	1.897291e+002	1.899774e+001	208.5	15.5	4.292451e+000	0	0	0	0	0	0	195.417	1	1	49.1849	15.6176
DATA	1217	15	69	0	0	ASCRP3010232	ASCRP3010232	5298.73	2791.94	1.883126e+001	2.118138e+000	38	15	3.441680e+000	0	0	0	0	0	0	19.4194	1	1	46.5243	14.6129
DATA	1218	15	70	0	0	ASCRP3005148	ASCRP3005148	5323.69	2791.6	1.546374e+001	1.824585e+000	31	13	4.404935e+000	0	0	0	0	0	0	15.968	1	1	48.5334	14.1
DATA	1219	15	71	0	0	ASCRP3005517	ASCRP3005517	5349.59	2791.74	8.719608e+002	8.720145e+001	884	14	3.865230e+000	0	0	0	0	0	0	901.603	1	1	50.7771	14.76
DATA	1220	15	72	0	0	ASCRP3008157	ASCRP3008157	5374.67	2791.5	2.430914e+001	2.615726e+000	42	14	4.341101e+000	0	0	0	0	0	0	25.1712	1	1	57.5363	14.6129
DATA	1221	15	73	0	0	ASCRP3005479	ASCRP3005479	5400.42	2791.9	1.919245e+001	2.147927e+000	39	15	4.032113e+000	0	0	0	0	0	0	19.9007	1	1	48.5334	15.4643
DATA	1222	15	74	0	0	ASCRP3011851	ASCRP3011851	5425.47	2791.38	2.502756e+001	2.681592e+000	43	14.5	4.824455e+000	0	0	0	0	0	0	25.9923	1	1	49.8279	15.1667
DATA	1223	15	75	0	0	ASCRP3009067	ASCRP3009067	5450.98	2791.69	9.507876e+002	9.508362e+001	928	16	5.156867e+000	0	0	0	0	0	0	988.939	1	1	51.4001	15.6286
DATA	1224	15	76	0	0	ASCRP3007405	ASCRP3007405	5476.47	2791.32	1.599052e+002	1.601929e+001	189	14	5.251554e+000	0	0	0	0	0	0	166.609	1	1	48.5334	14.3103
DATA	1225	15	77	0	0	ASCRP3008039	ASCRP3008039	5502.18	2791.88	1.931340e+001	2.155972e+000	38	15	4.690077e+000	0	0	0	0	0	0	20.156	1	1	46.1809	16.0556
DATA	1226	15	78	0	0	ASCRP3008555	ASCRP3008555	5527.11	2791.34	1.701883e+001	1.952200e+000	35	16.5	4.610659e+000	0	0	0	0	0	0	17.7949	1	1	46.8651	16.6579
DATA	1227	15	79	0	0	ASCRP3000749	ASCRP3000749	5552.63	2791.53	9.688950e+001	9.735862e+000	121	15	4.772872e+000	0	0	0	0	0	0	101.498	1	1	50.4627	15.697
DATA	1228	15	80	0	0	ASCRP3010973	ASCRP3010973	5577.94	2791.31	5.973236e+001	6.048727e+000	81	14	4.712518e+000	0	0	0	0	0	0	62.7011	1	1	45.835	14.9487
DATA	1229	15	81	0	0	ASCRP3011480	ASCRP3011480	5603.42	2791.88	1.607926e+002	1.610734e+001	187	14	4.194434e+000	0	0	0	0	0	0	169.122	1	1	48.5334	14.6286
DATA	1230	15	82	0	0	ASCRP3006311	ASCRP3006311	5628.75	2791.37	5.932013e+002	5.932771e+001	636.5	14	3.065414e+000	0	0	0	0	0	0	625.381	1	1	49.1849	14.1538
DATA	1231	16	1	0	0	ASCRP3003282	ASCRP3003282	3584.26	2801.2	3.434111e+001	3.578792e+000	51	14	4.453236e+000	0	0	0	0	0	0	34.0926	1	1	48.2044	15.3778
DATA	1232	16	2	0	0	ASCRP3005052	ASCRP3005052	3609.6	2800.89	3.549301e+001	3.690119e+000	53	15	3.289769e+000	0	0	0	0	0	0	35.153	1	1	48.2044	15.375
DATA	1233	16	3	0	0	ASCRP3003457	ASCRP3003457	3635.19	2801.2	5.304869e+001	5.400516e+000	70	14	4.996133e+000	0	0	0	0	0	0	52.425	1	1	46.1809	15.2571
DATA	1234	16	4	0	0	ASCRP3010107	ASCRP3010107	3660.34	2801.01	2.837955e+001	3.013604e+000	45.5	14	4.817144e+000	0	0	0	0	0	0	27.9928	1	1	45.4864	14.4634
DATA	1235	16	5	0	0	Negative052	Negative052	3686	2800.54	1.375985e+000	1.024813e+000	19	14.5	4.446365e+000	0	0	0	0	0	0	1.35494	1	0	55.8519	14.6875
DATA	1236	16	6	0	0	ASCRP3011533	ASCRP3011533	3711.22	2800.73	9.646364e+001	9.699833e+000	111	15	3.783318e+000	0	0	0	0	0	0	94.8449	1	1	48.5334	14.9722
DATA	1237	16	7	0	0	ASCRP3007908	ASCRP3007908	3736.34	2801.01	2.539401e+001	2.736002e+000	42	16	4.608129e+000	0	0	0	0	0	0	24.935	1	1	45.4864	14.8788
DATA	1238	16	8	0	0	ASCRP3009862	ASCRP3009862	3761.91	2800.82	1.528274e+001	1.837142e+000	31	16	4.311797e+000	0	0	0	0	0	0	14.9898	1	1	45.835	15.7297
DATA	1239	16	9	0	0	ASCRP3007485	ASCRP3007485	3787.56	2800.77	1.127556e+002	1.132165e+001	128	16	3.188106e+000	0	0	0	0	0	0	110.489	1	1	49.1849	15.6429
DATA	1240	16	10	0	0	ASCRP3000940	ASCRP3000940	3812.89	2800.64	3.032595e+001	3.199948e+000	47	16	4.580933e+000	0	0	0	0	0	0	29.6937	1	1	48.5334	15.5806
DATA	1241	16	11	0	0	ASCRP3001361	ASCRP3001361	3838.44	2800.68	6.680610e+001	6.758319e+000	84	14	4.371456e+000	0	0	0	0	0	0	65.3729	1	1	49.8279	15.2647
DATA	1242	16	12	0	0	ASCRP3003957	ASCRP3003957	3863.18	2800.96	9.505894e+000	1.396041e+000	27	16	4.369393e+000	0	0	0	0	0	0	9.29759	1	1	49.1849	16.7297
DATA	1243	16	13	0	0	ASCRP3005488	ASCRP3005488	3888.94	2800.54	1.462036e+003	1.462071e+002	1464	14	4.031129e+000	0	0	0	0	0	0	1429.57	1	1	47.5395	15.25
DATA	1244	16	14	0	0	ASCRP3005597	ASCRP3005597	3914.4	2800.78	1.181422e+002	1.185842e+001	133	16	4.550080e+000	0	0	0	0	0	0	115.495	1	1	47.8731	16.3548
DATA	1245	16	15	0	0	ASCRP3004178	ASCRP3004178	3939.69	2800.69	1.631143e+001	1.925385e+000	35	16	5.319067e+000	0	0	0	0	0	0	15.9451	1	1	48.2044	17.3226
DATA	1246	16	16	0	0	ASCRP3011399	ASCRP3011399	3965.46	2800.28	1.533780e+001	1.843581e+000	32	16.5	3.881728e+000	0	0	0	0	0	0	14.9945	1	1	46.1809	16.6333
DATA	1247	16	17	0	0	ASCRP3012887	ASCRP3012887	3990.41	2800.9	3.449627e+001	3.598051e+000	52.5	13.5	4.410671e+000	0	0	0	0	0	0	33.7286	1	1	44.0646	13.8333
DATA	1248	16	18	0	0	ASCRP3007052	ASCRP3007052	4016.19	2800.48	2.317244e+002	2.319499e+001	249.5	14	4.447544e+000	0	0	0	0	0	0	226.635	1	1	49.8279	15.7742
DATA	1249	16	19	0	0	ASCRP3010144	ASCRP3010144	4041.46	2800.39	3.442959e+001	3.591463e+000	51	14	4.026085e+000	0	0	0	0	0	0	33.686	1	1	48.2044	14.931
DATA	1250	16	20	0	0	A_23_P215720	NM_000492	4066.67	2800.5	1.802902e+001	2.072236e+000	35	15	4.146635e+000	0	0	0	0	0	0	17.6475	1	1	57.5363	15.8621
DATA	1251	16	21	0	0	ASCRP3010889	ASCRP3010889	4091.93	2800.49	1.362894e+002	1.366714e+001	146	15.5	5.253167e+000	0	0	0	0	0	0	133.477	1	1	47.8731	16.2188
DATA	1252	16	22	0	0	ASCRP3011091	ASCRP3011091	4117.58	2800.43	6.382279e+000	1.203587e+000	23	16.5	4.259100e+000	0	0	0	0	0	0	6.25447	1	1	57.5363	16.2647
DATA	1253	16	23	0	0	ASCRP3011307	ASCRP3011307	4143	2800.46	8.293242e+000	1.314398e+000	24	16.5	4.234683e+000	0	0	0	0	0	0	8.13272	1	1	55.8519	17.3056
DATA	1254	16	24	0	0	ASCRP3000104	ASCRP3000104	4168.38	2800.58	3.408883e+001	3.557922e+000	48.5	15	4.371028e+000	0	0	0	0	0	0	33.4538	1	1	49.8279	16.2
DATA	1255	16	25	0	0	ASCRP3004464	ASCRP3004464	4193.78	2800.11	1.900639e+003	1.900666e+002	1875.5	18	4.924374e+000	0	0	0	0	0	0	1866.79	1	1	45.835	17.129
DATA	1256	16	26	0	0	ASCRP3010655	ASCRP3010655	4220.19	2799.77	1.986517e+002	1.989120e+001	183	15	4.954226e+000	0	1	0	0	0	0	195.293	1	1	36.5637	15.6875
DATA	1257	16	27	0	0	ASCRP3006004	ASCRP3006004	4244.6	2800.24	6.085251e+001	6.169540e+000	78.5	13	3.640600e+000	0	0	0	0	0	0	59.8741	1	1	47.8731	14.9286
DATA	1258	16	28	0	0	ASCRP3007203	ASCRP3007203	4269.86	2800.23	2.845683e+002	2.847494e+001	295	13	2.656208e+000	0	0	0	0	0	0	280.258	1	1	47.5395	13.9063
DATA	1259	16	29	0	0	ASCRP3008410	ASCRP3008410	4295.33	2800.33	1.326149e+002	1.330023e+001	150.5	14	3.716653e+000	0	0	0	0	0	0	130.734	1	1	46.8651	14.1563
DATA	1260	16	30	0	0	ASCRP3002771	ASCRP3002771	4320.3	2800.18	1.414606e+001	1.740116e+000	32	17	3.708355e+000	0	0	0	0	0	0	13.9596	1	1	45.4864	16.5758
DATA	1261	16	31	0	0	ASCRP3002897	ASCRP3002897	4346.14	2800.12	1.851225e+002	1.853990e+001	202	14	4.858591e+000	0	0	0	0	0	0	182.878	1	1	47.8731	14.9655
DATA	1262	16	32	0	0	ASCRP3013313	ASCRP3013313	4370.71	2800.14	6.393030e+000	1.196361e+000	23	14	4.236869e+000	0	0	0	0	0	0	6.32208	1	1	40.2912	14.8929
DATA	1263	16	33	0	0	ASCRP3003650	ASCRP3003650	4396.6	2800.24	1.214607e+002	1.218800e+001	136	14	3.844639e+000	0	0	0	0	0	0	120.246	1	1	47.8731	13.8438
DATA	1264	16	34	1028	1	(+)E1A_r60_1	E1A_r60_1	4422.5	2800	6.116389e+000	1.179858e+000	24	13	3.522116e+000	0	0	0	0	0	0	6.06219	1	1	54.1152	13.9697
DATA	1265	16	35	0	0	ASCRP3002201	ASCRP3002201	4447.56	2800.07	5.904937e+001	5.990325e+000	75	16.5	5.211911e+000	0	0	0	0	0	0	58.5909	1	1	48.2044	16.1429
DATA	1266	16	36	0	0	ASCRP3005292	ASCRP3005292	4473	2800	4.783833e+002	4.784892e+001	491	15	4.346135e+000	0	0	0	0	0	0	475.212	1	1	50.1463	15
DATA	1267	16	37	0	0	ASCRP3011122	ASCRP3011122	4498.38	2800	3.714052e+001	3.847760e+000	54	15	3.608765e+000	0	0	0	0	0	0	36.9365	1	1	48.5334	14.4063
DATA	1268	16	38	0	0	ASCRP3002505	ASCRP3002505	4523.85	2799.9	2.139815e+002	2.142171e+001	233	13	4.678638e+000	0	0	0	0	0	0	213.053	1	1	52.0157	13.2
DATA	1269	16	39	0	0	ASCRP3005687	ASCRP3005687	4549.21	2800	8.169456e+001	8.230822e+000	96	14	3.940584e+000	0	0	0	0	0	0	81.433	1	1	46.8651	14.4
DATA	1270	16	40	0	0	ASCRP3000211	ASCRP3000211	4574.61	2799.93	6.410119e+000	1.189538e+000	25	14	2.455668e+000	0	0	0	0	0	0	6.397	1	1	53.8203	14.9697
DATA	1271	16	41	0	0	ASCRP3001664	ASCRP3001664	4599.86	2800.2	3.560161e+001	3.698189e+000	51	14	3.017375e+000	0	0	0	0	0	0	35.5686	1	1	46.1809	13.7632
DATA	1272	16	42	0	0	ASCRP3008075	ASCRP3008075	4625.53	2800	9.591542e+000	1.385453e+000	28	12.5	4.073888e+000	0	0	0	0	0	0	9.59393	1	1	45.1352	12.8214
DATA	1273	16	43	0	0	ASCRP3002446	ASCRP3002446	4650.77	2800.13	1.963675e+002	1.966212e+001	216	14	4.780466e+000	0	0	0	0	0	0	196.637	1	1	46.1809	14.6216
DATA	1274	16	44	0	0	ASCRP3006995	ASCRP3006995	4676.35	2800.12	9.033853e+001	9.088755e+000	104.5	14	4.330310e+000	0	0	0	0	0	0	90.5661	1	1	48.8603	14.1389
DATA	1275	16	45	0	0	ASCRP3010541	ASCRP3010541	4701.67	2800.06	6.577916e+001	6.652948e+000	84	14.5	4.184143e+000	0	0	0	0	0	0	66.0195	1	1	48.5334	14.9063
DATA	1276	16	46	0	0	ASCRP3011590	ASCRP3011590	4727.29	2799.83	1.018306e+001	1.423865e+000	28	13	2.838192e+000	0	0	0	0	0	0	10.2321	1	1	47.2035	12.6522
DATA	1277	16	47	0	0	ASCRP3013102	ASCRP3013102	4752.45	2799.97	4.433534e+001	4.543624e+000	61	15	3.815320e+000	0	0	0	0	0	0	44.5971	1	1	49.8279	15.16
DATA	1278	16	48	0	0	ASCRP3010121	ASCRP3010121	4777.88	2800	4.023654e+001	4.144383e+000	58	14	4.410020e+000	0	0	0	0	0	0	40.5188	1	1	46.1809	13.6552
DATA	1279	16	49	0	0	ASCRP3008480	ASCRP3008480	4803.41	2800.13	4.059919e+001	4.179345e+000	57.5	15	4.405834e+000	0	0	0	0	0	0	40.9283	1	1	46.5243	14.1786
DATA	1280	16	50	0	0	ASCRP3002152	ASCRP3002152	4828.81	2799.69	7.144556e+001	7.212935e+000	88	14	4.234523e+000	0	0	0	0	0	0	72.1066	1	1	45.1352	13.7419
DATA	1281	16	51	1028	1	(+)E1A_r60_n11	E1A_r60_n11	4853.79	2799.77	1.381057e+001	1.699120e+000	31	13.5	4.345178e+000	0	0	0	0	0	0	13.953	1	1	46.8651	13.2941
DATA	1282	16	52	0	0	ASCRP3005066	ASCRP3005066	4879.51	2799.59	4.570823e+001	4.676532e+000	65	13	4.129630e+000	0	0	0	0	0	0	46.2306	1	1	49.8279	13.15
DATA	1283	16	53	0	0	ASCRP3001910	ASCRP3001910	4904.89	2799.5	1.154815e+001	1.519550e+000	31	14.5	4.095139e+000	0	0	0	0	0	0	11.6927	1	1	56.9804	14.5625
DATA	1284	16	54	0	0	ASCRP3003891	ASCRP3003891	4930.32	2799.73	1.576329e+002	1.579414e+001	175	14	4.551295e+000	0	0	0	0	0	0	159.77	1	1	49.8279	14.1429
DATA	1285	16	55	0	0	ASCRP3005814	ASCRP3005814	4955.67	2799.5	6.399749e+001	6.475192e+000	83.5	15	5.405891e+000	0	0	0	0	0	0	64.9351	1	1	57.5363	15.9032
DATA	1286	16	56	0	0	ASCRP3002548	ASCRP3002548	4981.11	2799.5	5.461672e+001	5.549699e+000	73	16	5.446125e+000	0	0	0	0	0	0	55.4752	1	1	56.9804	16.7813
DATA	1287	16	57	0	0	ASCRP3004238	ASCRP3004238	5006.45	2799.53	2.048769e+001	2.272604e+000	38.5	16	4.146890e+000	0	0	0	0	0	0	20.8314	1	1	46.5243	15.5676
DATA	1288	16	58	0	0	ASCRP3011523	ASCRP3011523	5031.86	2799.66	1.661121e+001	1.929925e+000	34	16	4.800204e+000	0	0	0	0	0	0	16.9073	1	1	50.4627	15.3421
DATA	1289	16	59	0	0	ASCRP3002267	ASCRP3002267	5057.19	2799.51	9.830600e+001	9.879469e+000	117	16	4.400153e+000	0	0	0	0	0	0	100.165	1	1	49.8279	16.1429
DATA	1290	16	60	0	0	ASCRP3011808	ASCRP3011808	5082.64	2799.96	9.307902e+000	1.351919e+000	28	17.5	4.882622e+000	0	0	0	0	0	0	9.49334	1	1	49.1849	16
DATA	1291	16	61	0	0	ASCRP3009360	ASCRP3009360	5108.06	2799.76	9.373070e+001	9.424100e+000	112	16	4.293656e+000	0	0	0	0	0	0	95.7025	1	1	46.8651	16.375
DATA	1292	16	62	0	0	ASCRP3004798	ASCRP3004798	5133.3	2799.49	7.773912e+001	7.835228e+000	96	15	3.687951e+000	0	0	0	0	0	0	79.4625	1	1	47.8731	14.6207
DATA	1293	16	63	0	0	AS_circRNA_control209	AS_circRNA_control209	5159	2799.5	4.017226e+002	4.018414e+001	432	14	4.246947e+000	0	0	0	0	0	0	411.08	1	1	54.7002	14.3548
DATA	1294	16	64	0	0	ASCRP3001711	ASCRP3001711	5184.35	2799.63	9.017369e+000	1.328930e+000	27	16	4.606615e+000	0	0	0	0	0	0	9.23742	1	1	41.4593	15.4643
DATA	1295	16	65	0	0	ASCRP3004849	ASCRP3004849	5209.58	2799.43	7.251827e+000	1.215163e+000	25	15.5	4.391797e+000	0	0	0	0	0	0	7.43736	1	1	57.5363	15.5
DATA	1296	16	66	0	0	ASCRP3010825	ASCRP3010825	5235.26	2799.34	4.594861e+001	4.696939e+000	64.5	13	4.017817e+000	0	0	0	0	0	0	47.1797	1	1	46.8651	13.8333
DATA	1297	16	67	0	0	ASCRP3004767	ASCRP3004767	5260.86	2799.21	1.226723e+002	1.230574e+001	146	14	4.211317e+000	0	0	0	0	0	0	126.112	1	1	47.2035	14.8571
DATA	1298	16	68	0	0	ASCRP3011187	ASCRP3011187	5285.93	2799.22	1.009204e+003	1.009251e+002	1055	16	3.705271e+000	0	0	0	0	0	0	1038.75	1	1	47.2035	14.9355
DATA	1299	16	69	0	0	ASCRP3006283	ASCRP3006283	5311.27	2799.34	9.850501e+001	9.898180e+000	118	13	4.483951e+000	0	0	0	0	0	0	101.513	1	1	46.8651	13.5714
DATA	1300	16	70	0	0	ASCRP3009807	ASCRP3009807	5336.56	2799.1	5.218726e+001	5.307938e+000	69.5	14	4.151384e+000	0	0	0	0	0	0	53.8527	1	1	47.8731	14.6552
DATA	1301	16	71	0	0	AS_circRNA_control201	AS_circRNA_control201	5361.88	2799.36	1.407112e+002	1.410437e+001	165	14	3.887139e+000	0	0	0	1	0	0	145.39	1	1	45.4864	14.1212
DATA	1302	16	72	0	0	ASCRP3008176	ASCRP3008176	5387.73	2799.22	7.693123e+001	7.753587e+000	97	16	5.400916e+000	0	0	0	0	0	0	79.6041	1	1	48.2044	16.3548
DATA	1303	16	73	0	0	ASCRP3000852	ASCRP3000852	5413.14	2799.14	3.628245e+001	3.754382e+000	53.5	13	4.439332e+000	0	0	0	0	0	0	37.5983	1	1	46.8651	14.8214
DATA	1304	16	74	0	0	ASCRP3013408	ASCRP3013408	5438.34	2799.03	5.188367e+001	5.277077e+000	73.5	13.5	4.311039e+000	0	0	0	0	0	0	53.8477	1	1	46.8651	13.9667
DATA	1305	16	75	0	0	ASCRP3013485	ASCRP3013485	5463.87	2799.1	8.394698e+001	8.449639e+000	107	13	5.385341e+000	0	0	0	0	0	0	87.263	1	1	46.8651	14.2424
DATA	1306	16	76	0	0	ASCRP3005990	ASCRP3005990	5489.1	2798.89	2.517298e+001	2.694271e+000	44	15	5.286701e+000	0	0	0	0	0	0	26.2118	1	1	45.4864	15.7778
DATA	1307	16	77	0	0	ASCRP3000752	ASCRP3000752	5514.7	2798.81	9.212164e+000	1.329537e+000	27.5	16	4.245215e+000	0	0	0	0	0	0	9.60942	1	1	45.1352	15.5143
DATA	1308	16	78	0	0	ASCRP3001643	ASCRP3001643	5540.01	2799.09	3.016049e+002	3.017567e+001	339.5	16	4.589615e+000	0	0	0	0	0	0	315.171	1	1	46.8651	15.8649
DATA	1309	16	79	0	0	ASCRP3003699	ASCRP3003699	5565.37	2799.01	1.272896e+002	1.276474e+001	150	15	4.729021e+000	0	0	0	0	0	0	133.275	1	1	47.2035	16
DATA	1310	16	80	0	0	ASCRP3003144	ASCRP3003144	5590.84	2799.13	1.633231e+001	1.891020e+000	35	14	4.493311e+000	0	0	0	0	0	0	17.1349	1	1	44.7812	15.1471
DATA	1311	16	81	0	0	AS_circRNA_control215	AS_circRNA_control215	5616.3	2799.17	3.198025e+002	3.199439e+001	352	14	2.830255e+000	0	0	0	0	0	0	336.24	1	1	49.8279	14.3
DATA	1312	16	82	0	0	A_23_P11507	NM_015534	5641.71	2798.87	1.313704e+001	1.620562e+000	31	15	4.114995e+000	0	0	0	0	0	0	13.8446	1	1	45.1352	15.1201
DATA	1313	17	1	0	0	ASCRP3006112	ASCRP3006112	3571.57	2808.27	4.038783e+001	4.162345e+000	58	15	4.506880e+000	0	0	0	0	0	0	40.1209	1	1	46.5243	15.1429
DATA	1314	17	2	0	0	ASCRP3013364	ASCRP3013364	3597	2808.2	5.836280e+001	5.922885e+000	75.5	15	3.599366e+000	0	0	0	0	0	0	57.8331	1	1	46.8651	15.1176
DATA	1315	17	3	0	0	ASCRP3002381	ASCRP3002381	3622.5	2808.21	5.429011e+001	5.522424e+000	73	15	3.541888e+000	0	0	0	0	0	0	53.6762	1	1	46.5243	14.7857
DATA	1316	17	4	0	0	ASCRP3004242	ASCRP3004242	3647.71	2808.11	1.034513e+003	1.034563e+002	1034.5	13.5	5.354555e+000	0	0	0	0	0	0	1020.78	1	1	45.835	14.4667
DATA	1317	17	5	0	0	ASCRP3012838	ASCRP3012838	3673.27	2808.12	4.454979e+002	4.456136e+001	446	14	4.172867e+000	0	0	0	0	0	0	438.79	1	1	49.1849	13.85
DATA	1318	17	6	0	1	ETG05_66023	ETG05_66023	3698.67	2807.89	3.469337e+002	3.470827e+001	372	16	3.899455e+000	0	0	0	0	0	0	341.175	1	1	48.8603	15.0333
DATA	1319	17	7	0	0	ASCRP3011726	ASCRP3011726	3723.77	2808.2	8.232589e+002	8.233218e+001	843	16	3.753677e+000	0	0	0	0	0	0	808.468	1	1	50.1463	15.5135
DATA	1320	17	8	0	0	ASCRP3008021	ASCRP3008021	3749.54	2807.89	3.252198e+001	3.408253e+000	47	15	4.937127e+000	0	0	0	0	0	0	31.8997	1	1	47.8731	15.4412
DATA	1321	17	9	0	0	ASCRP3008173	ASCRP3008173	3775.21	2808	1.916863e+002	1.919578e+001	201	15	3.324073e+000	0	0	0	0	0	0	187.825	1	1	46.8651	14.871
DATA	1322	17	10	0	0	ASCRP3012169	ASCRP3012169	3800.03	2807.66	3.136408e+001	3.298524e+000	48	16	4.143138e+000	0	0	0	0	0	0	30.7077	1	1	45.835	15.9677
DATA	1323	17	11	0	0	ASCRP3001923	ASCRP3001923	3825.64	2808.13	2.640626e+001	2.831537e+000	44.5	16	4.407934e+000	0	0	0	0	0	0	25.8352	1	1	46.8651	16.1333
DATA	1324	17	12	0	0	A_23_P87238	NM_006512	3850.99	2807.52	1.503806e+001	1.818557e+000	32.5	14	4.178701e+000	0	0	0	0	0	0	14.7057	1	1	51.0895	15
DATA	1325	17	13	0	0	ASCRP3006052	ASCRP3006052	3876.28	2808.09	2.593469e+002	2.595486e+001	267	15	4.390057e+000	0	0	0	0	0	0	253.51	1	1	48.8603	16.2051
DATA	1326	17	14	0	0	ASCRP3012611	ASCRP3012611	3901.67	2807.5	4.117134e+001	4.242383e+000	55.5	15.5	4.062868e+000	0	0	0	0	0	0	40.2363	1	1	57.5363	15.9
DATA	1327	17	15	0	0	ASCRP3006233	ASCRP3006233	3927.33	2807.5	3.780633e+001	3.916688e+000	52	17	5.371170e+000	0	0	0	0	0	0	36.9434	1	1	65	17.129
DATA	1328	17	16	0	0	ASCRP3004027	ASCRP3004027	3952.5	2807.5	6.184183e+001	6.268283e+000	80	17	4.676120e+000	0	0	0	0	0	0	60.4307	1	1	57.5363	17.4074
DATA	1329	17	17	0	0	ASCRP3007828	ASCRP3007828	3977.83	2808.41	3.806364e+001	3.941512e+000	54	15	5.247167e+000	0	0	0	0	0	0	37.1977	1	1	44.7812	15.9259
DATA	1330	17	18	0	0	ASCRP3000822	ASCRP3000822	4003.37	2807.64	2.976708e+002	2.978466e+001	309.5	13	4.194502e+000	0	0	0	0	0	0	290.976	1	1	48.8603	13.9231
DATA	1331	17	19	66	-1	(-)3xSLv1	NegativeControl	4028.67	2807.5	1.039216e+000	1.022672e+000	15	14	4.392075e+000	0	0	0	0	0	0	-1.28433	0	0	65	15.9032
DATA	1332	17	20	0	0	ASCRP3003125	ASCRP3003125	4054.37	2807.61	1.663066e+002	1.666205e+001	177.5	14	4.545434e+000	0	0	0	0	0	0	162.687	1	1	48.8603	15.2593
DATA	1333	17	21	0	0	ASCRP3007544	ASCRP3007544	4079.5	2807.5	7.913754e+000	1.292373e+000	25	16	3.796557e+000	0	0	0	0	0	0	7.74537	1	1	57.5363	15.5769
DATA	1334	17	22	0	0	ASCRP3003514	ASCRP3003514	4104.94	2807.55	2.751298e+001	2.934688e+000	43.5	14	3.852390e+000	0	0	0	0	0	0	26.9431	1	1	48.2044	14.8182
DATA	1335	17	23	0	0	ASCRP3012668	ASCRP3012668	4130.29	2808.17	9.911151e+001	9.963553e+000	113.5	16	4.851827e+000	0	0	0	0	0	0	97.1181	1	1	45.835	16.6667
DATA	1336	17	24	0	0	ASCRP3005171	ASCRP3005171	4155.76	2807.39	3.109763e+001	3.272694e+000	48	16	4.149201e+000	0	0	0	0	0	0	30.4952	1	1	47.5395	16.3889
DATA	1337	17	25	0	0	ASCRP3001006	ASCRP3001006	4181.33	2807.5	4.456520e+001	4.571527e+000	62	16	4.387421e+000	0	0	0	0	0	0	43.7358	1	1	57.5363	16.129
DATA	1338	17	26	0	0	ASCRP3006044	ASCRP3006044	4206.59	2807.27	1.870952e+002	1.873720e+001	196	16	5.134075e+000	0	0	0	0	0	0	183.767	1	1	48.5334	15.3889
DATA	1339	17	27	0	0	ASCRP3004624	ASCRP3004624	4231.91	2807.86	1.100028e+001	1.498290e+000	28	14.5	4.016097e+000	0	0	0	0	0	0	10.8137	1	1	46.1809	15
DATA	1340	17	28	0	0	ASCRP3000538	ASCRP3000538	4257.32	2807.25	1.560956e+002	1.564261e+001	172	15.5	4.768745e+000	0	0	0	0	0	0	153.594	1	1	49.1849	16.0313
DATA	1341	17	29	0	0	ASCRP3000732	ASCRP3000732	4282.77	2808.26	8.912429e+001	8.970082e+000	108	15	3.840442e+000	0	0	0	0	0	0	87.7755	1	1	44.4243	15.3438
DATA	1342	17	30	0	0	ASCRP3002411	ASCRP3002411	4308.15	2807.09	2.191247e+002	2.193594e+001	232	15	2.937138e+000	0	0	0	0	0	0	216.038	1	1	47.8731	15.6296
DATA	1343	17	31	0	0	ASCRP3012525	ASCRP3012525	4333.62	2807.31	1.935262e+002	1.937913e+001	211.5	15.5	5.101483e+000	0	0	0	0	0	0	190.994	1	1	49.1849	15.6071
DATA	1344	17	32	0	0	ASCRP3011152	ASCRP3011152	4358.66	2807.06	3.674172e+001	3.811047e+000	55	13.5	3.276703e+000	0	0	0	0	0	0	36.299	1	1	45.835	13.4333
DATA	1345	17	33	0	0	ASCRP3006814	ASCRP3006814	4384.38	2807.43	1.788295e+002	1.791152e+001	188.5	14	4.339302e+000	0	0	0	0	0	0	176.863	1	1	47.2035	14.7273
DATA	1346	17	34	0	0	ASCRP3004518	ASCRP3004518	4409.91	2807.3	2.195078e+001	2.416294e+000	41	14	4.062169e+000	0	0	0	0	0	0	21.7333	1	1	45.835	14.2683
DATA	1347	17	35	0	0	ASCRP3003816	ASCRP3003816	4435.11	2807.39	7.117669e+001	7.188817e+000	89.5	14	4.881794e+000	0	0	0	0	0	0	70.5484	1	1	45.4864	15.7037
DATA	1348	17	36	0	0	ASCRP3005966	ASCRP3005966	4460.5	2807	4.293470e+000	1.095401e+000	23	15	4.959412e+000	0	0	0	0	0	0	4.26044	1	0	54.1152	15.7188
DATA	1349	17	37	0	0	ASCRP3003102	ASCRP3003102	4485.67	2807.57	1.454575e+001	1.768948e+000	31	16	3.610720e+000	0	0	0	0	0	0	14.4494	1	1	44.0646	14.8611
DATA	1350	17	38	0	0	ASCRP3000462	ASCRP3000462	4511.25	2806.91	4.405292e+001	4.518582e+000	60	14	4.139501e+000	0	0	0	0	0	0	43.813	1	1	45.835	14.2759
DATA	1351	17	39	0	0	ASCRP3012541	ASCRP3012541	4536.5	2807	1.118972e+000	1.010564e+000	18	12	4.187416e+000	0	0	0	0	0	0	1.11413	1	0	54.1152	13.2286
DATA	1352	17	40	0	0	ASCRP3009838	ASCRP3009838	4562.3	2807.03	9.876237e+002	9.876747e+001	995	14	3.574690e+000	0	0	0	0	0	0	984.478	1	1	46.1809	14.8182
DATA	1353	17	41	0	0	ASCRP3006542	ASCRP3006542	4587.59	2807.15	1.383185e+001	1.708026e+000	31.5	14	2.461126e+000	0	0	0	0	0	0	13.8032	1	1	46.8651	14.3333
DATA	1354	17	42	0	0	ASCRP3005674	ASCRP3005674	4613	2807	9.379930e+001	9.433183e+000	109	13	3.793830e+000	0	0	0	0	0	0	93.7123	1	1	46.8651	12.4048
DATA	1355	17	43	0	0	ASCRP3002196	ASCRP3002196	4638.2	2806.93	1.181939e+001	1.548092e+000	29	14	4.772232e+000	0	0	0	0	0	0	11.8217	1	1	44.7812	14.25
DATA	1356	17	44	0	0	ASCRP3009049	ASCRP3009049	4664.1	2806.92	3.876987e+002	3.878273e+001	400	14	4.655037e+000	0	0	0	0	0	0	388.218	1	1	50.7771	14.7436
DATA	1357	17	45	0	0	ASCRP3001817	ASCRP3001817	4689.09	2806.93	3.880332e+001	4.006510e+000	57.5	15	3.806394e+000	0	0	0	0	0	0	38.8978	1	1	54.4085	14.3636
DATA	1358	17	46	0	0	ASCRP3006079	ASCRP3006079	4714.18	2807.19	1.090895e+001	1.477525e+000	29	14	4.898673e+000	0	0	0	0	0	0	10.9472	1	1	46.1809	14.0541
DATA	1359	17	47	0	0	ASCRP3003443	ASCRP3003443	4739.61	2806.93	2.203766e+001	2.418137e+000	41	13	4.088759e+000	0	0	0	0	0	0	22.1397	1	1	53.8203	12.1111
DATA	1360	17	48	0	0	ASCRP3003803	ASCRP3003803	4765.37	2806.99	8.417213e+001	8.475736e+000	104	15	4.295284e+000	0	0	0	0	0	0	84.6548	1	1	47.2035	14.871
DATA	1361	17	49	0	0	ASCRP3006893	ASCRP3006893	4790.73	2807.17	8.286172e+001	8.345489e+000	103	14	4.221772e+000	0	0	0	0	0	0	83.4249	1	1	47.5395	13.8519
DATA	1362	17	50	0	0	ASCRP3000740	ASCRP3000740	4815.95	2806.61	1.199543e+002	1.203639e+001	134	15	3.908750e+000	0	0	0	0	0	0	120.905	1	1	49.1849	14.7241
DATA	1363	17	51	0	0	ASCRP3007945	ASCRP3007945	4841.51	2807.35	1.944202e+001	2.182274e+000	39.5	13.5	3.208953e+000	0	0	0	0	0	0	19.6154	1	1	46.5243	13.6563
DATA	1364	17	52	0	0	ASCRP3010598	ASCRP3010598	4867.01	2807.04	3.255602e+001	3.402823e+000	50	13	4.344434e+000	0	0	0	0	0	0	32.8822	1	1	46.8651	12.8684
DATA	1365	17	53	0	0	ASCRP3011824	ASCRP3011824	4892.43	2807.3	3.633698e+001	3.765905e+000	56	14	3.887626e+000	0	0	0	0	0	0	36.7382	1	1	46.1809	13.6364
DATA	1366	17	54	0	0	ASCRP3001198	ASCRP3001198	4917.76	2806.86	1.815723e+001	2.067125e+000	36.5	12	3.580513e+000	0	0	0	0	0	0	18.3777	1	1	46.8651	12.4848
DATA	1367	17	55	0	0	ASCRP3004317	ASCRP3004317	4943	2807.42	2.532596e+002	2.534519e+001	276	13	6.357348e+000	0	0	0	0	0	0	256.579	1	1	45.4864	14.3889
DATA	1368	17	56	0	0	ASCRP3006598	ASCRP3006598	4968.5	2806.5	3.297165e+004	3.297165e+003	33334	17	6.926020e+000	0	0	0	0	1	0	33442.1	1	1	57.5363	18.1714
DATA	1369	17	57	0	0	Negative005	Negative005	4993.67	2806.5	1.279577e+000	9.932084e-001	19	15.5	3.963402e+000	0	0	0	0	0	0	1.29915	1	0	65	15.4412
DATA	1370	17	58	0	0	ASCRP3001683	ASCRP3001683	5019.92	2806.79	9.024809e+000	1.335135e+000	27	17	4.261375e+000	0	0	0	0	0	0	9.17223	1	1	53.2255	15.9474
DATA	1371	17	59	0	0	ASCRP3008112	ASCRP3008112	5044.93	2807.26	1.943543e+002	1.946027e+001	223.5	15	4.645497e+000	0	0	0	0	0	0	197.716	1	1	44.7812	14.7742
DATA	1372	17	60	0	0	ASCRP3005556	ASCRP3005556	5070.14	2806.2	1.095696e+001	1.471250e+000	28	15	4.119453e+000	0	0	0	0	0	0	11.1595	1	1	45.4864	15.3548
DATA	1373	17	61	0	0	Negative018	Negative018	5095.5	2806.5	2.128579e+000	1.003703e+000	20	16	4.276681e+000	0	0	0	0	0	0	2.17009	1	0	57.5363	16.04
DATA	1374	17	62	0	0	A_23_P53126	NM_005574	5120.62	2806.22	1.049784e+001	1.435998e+000	28	15	5.172874e+000	0	0	0	0	0	0	10.7141	1	1	42.9674	15
DATA	1375	17	63	0	0	ASCRP3012671	ASCRP3012671	5146.33	2806.5	3.089451e+001	3.240798e+000	51	13	4.419711e+000	0	0	0	0	0	0	31.5634	1	1	57.5363	13.4231
DATA	1376	17	64	0	0	ASCRP3003792	ASCRP3003792	5171.65	2806.61	3.203234e+001	3.349142e+000	51	16	4.574919e+000	0	0	0	0	0	0	32.7604	1	1	50.7771	15.6333
DATA	1377	17	65	0	0	ASCRP3000116	ASCRP3000116	5197	2806.46	6.136056e+001	6.213300e+000	76	17	4.674292e+000	0	0	0	0	0	0	62.8253	1	1	55.8519	15.1852
DATA	1378	17	66	0	0	ASCRP3007409	ASCRP3007409	5222.37	2806.49	5.400501e+001	5.487915e+000	71.5	12	4.829086e+000	0	0	0	0	0	0	55.3557	1	1	46.5243	13.8485
DATA	1379	17	67	0	0	ASCRP3012224	ASCRP3012224	5247.72	2806.65	3.395767e+001	3.532832e+000	51.5	14	4.477263e+000	0	0	0	0	0	0	34.8459	1	1	46.1809	14.5128
DATA	1380	17	68	0	0	ASCRP3010337	ASCRP3010337	5273.42	2806.43	1.013888e+001	1.405458e+000	28	15	4.305730e+000	0	0	0	0	0	0	10.4168	1	1	65	14.9063
DATA	1381	17	69	0	0	AS_circRNA_control207	AS_circRNA_control207	5298.57	2806.85	9.816684e+001	9.864709e+000	117	13	3.942711e+000	0	0	0	0	0	0	100.972	1	1	47.2035	13.2857
DATA	1382	17	70	0	0	ASCRP3004421	ASCRP3004421	5324.07	2806.33	6.031700e+001	6.109343e+000	77	13.5	4.398145e+000	0	0	0	0	0	0	62.1243	1	1	49.1849	14.3667
DATA	1383	17	71	0	0	ASCRP3010954	ASCRP3010954	5349.61	2806.58	5.365655e+001	5.452572e+000	75.5	14	3.530003e+000	0	0	0	0	0	0	55.3342	1	1	46.5243	14.7667
DATA	1384	17	72	0	0	A_23_P2683	NM_024604	5374.61	2806.07	3.639564e+000	1.034448e+000	21	14	4.443445e+000	0	0	0	0	0	0	3.75869	1	0	53.8203	14.2059
DATA	1385	17	73	0	0	ASCRP3011211	ASCRP3011211	5400.17	2806.58	9.678555e+001	9.726744e+000	118	17	5.412332e+000	0	0	0	0	0	0	100.086	1	1	44.4243	17.28
DATA	1386	17	74	0	0	Negative038	Negative038	5425.5	2806	3.864965e+000	1.039992e+000	22.5	14	3.966256e+000	0	0	0	0	0	0	4.00304	1	0	54.1152	14.7419
DATA	1387	17	75	0	0	ASCRP3007768	ASCRP3007768	5450.73	2806.47	3.801645e+001	3.921993e+000	59	14	5.611663e+000	0	0	0	0	0	0	39.4314	1	1	45.835	14.5429
DATA	1388	17	76	0	0	A_23_P215720	NM_000492	5476.41	2806.07	2.299452e+001	2.492758e+000	43	11.5	5.817532e+000	0	0	0	0	0	0	23.891	1	1	48.8603	13.8667
DATA	1389	17	77	0	0	ASCRP3007074	ASCRP3007074	5501.67	2806.41	1.445280e+001	1.735570e+000	32.5	16	4.533594e+000	0	0	0	0	0	0	15.0406	1	1	44.7812	15.8529
DATA	1390	17	78	0	0	Negative045	Negative045	5526.89	2805.58	1.946934e+001	2.170339e+000	38	16	5.214053e+000	0	0	0	0	0	0	20.3001	1	1	41.0736	16.0526
DATA	1391	17	79	0	0	ASCRP3007156	ASCRP3007156	5552.33	2806.42	1.306602e+001	1.619839e+000	30	15	4.806134e+000	0	0	0	0	0	0	13.647	1	1	46.5243	16.0323
DATA	1392	17	80	0	0	ASCRP3011599	ASCRP3011599	5577.99	2806.11	4.288741e+001	4.393883e+000	62	16	4.719616e+000	0	0	0	0	0	0	44.8864	1	1	46.8651	15.9459
DATA	1393	17	81	0	0	ASCRP3009148	ASCRP3009148	5603.39	2806.23	2.511089e+001	2.686024e+000	44	14	4.381901e+000	0	0	0	0	0	0	26.3356	1	1	47.5395	14.6429
DATA	1394	17	82	0	0	ASCRP3002847	ASCRP3002847	5628.86	2805.84	6.916970e+001	6.982084e+000	90	14	3.541141e+000	0	0	0	0	0	0	72.7088	1	1	47.5395	13.5556
DATA	1395	18	1	0	0	ASCRP3004065	ASCRP3004065	3584.08	2815.6	2.415501e+001	2.617606e+000	42	15	4.204095e+000	0	0	0	0	0	0	23.9498	1	1	44.0646	15
DATA	1396	18	2	0	0	ASCRP3013373	ASCRP3013373	3609.67	2815.5	4.058236e+000	1.089353e+000	22	15	3.075047e+000	0	0	0	0	0	0	4.01432	1	0	57.5363	14.4516
DATA	1397	18	3	0	0	Negative007	Negative007	3635.33	2815.5	1.029476e+000	1.013329e+000	18	15	3.802061e+000	0	0	0	0	0	0	0.218072	0	0	65	14.7931
DATA	1398	18	4	0	0	ASCRP3013067	ASCRP3013067	3659.78	2815.81	1.947404e+001	2.196019e+000	37	13	4.671089e+000	0	0	0	0	0	0	19.1873	1	1	45.1352	13.6176
DATA	1399	18	5	0	0	ASCRP3001833	ASCRP3001833	3685.61	2815.59	2.182801e+002	2.185167e+001	234	14	4.068117e+000	0	0	0	0	0	0	214.705	1	1	47.5395	14.4571
DATA	1400	18	6	0	0	ASCRP3005376	ASCRP3005376	3711.14	2815.31	1.388148e+001	1.721494e+000	32	16	3.558525e+000	0	0	0	0	0	0	13.6343	1	1	49.8279	14.9412
DATA	1401	18	7	0	0	ASCRP3003593	ASCRP3003593	3736.76	2815.41	8.707727e+001	8.767198e+000	104	14	5.137742e+000	0	0	0	0	0	0	85.4169	1	1	49.1849	14.7838
DATA	1402	18	8	0	0	ASCRP3006657	ASCRP3006657	3762.2	2815.49	9.384282e+001	9.439611e+000	109	15	3.220506e+000	0	0	0	0	0	0	91.9532	1	1	45.4864	15.1471
DATA	1403	18	9	0	0	ASCRP3007355	ASCRP3007355	3787.57	2815.39	8.722941e+001	8.782545e+000	102	16	4.078962e+000	0	0	0	0	0	0	85.3961	1	1	49.5074	15.931
DATA	1404	18	10	0	0	ASCRP3009144	ASCRP3009144	3812.79	2815.33	7.406758e+001	7.476964e+000	89	15	4.433430e+000	0	0	0	0	0	0	72.4576	1	1	47.2035	15.697
DATA	1405	18	11	0	0	ASCRP3000435	ASCRP3000435	3838.01	2815.42	6.039391e+001	6.125390e+000	78	15	4.577845e+000	0	0	0	0	0	0	59.0464	1	1	49.1849	16.04
DATA	1406	18	12	0	0	Negative027	Negative027	3862.69	2815.4	9.574845e+000	1.401370e+000	26	15	4.634380e+000	0	0	0	0	0	0	9.35719	1	1	40.6843	16.4595
DATA	1407	18	13	0	0	ASCRP3003451	ASCRP3003451	3888.87	2815.06	3.632651e+001	3.774100e+000	55	15	3.484752e+000	0	0	0	0	0	0	35.4903	1	1	46.8651	15.0882
DATA	1408	18	14	0	0	ASCRP3000920	ASCRP3000920	3914.73	2815.22	3.057135e+001	3.223993e+000	48	17	4.419775e+000	0	0	0	0	0	0	29.8623	1	1	48.2044	16.6923
DATA	1409	18	15	0	0	ASCRP3003698	ASCRP3003698	3939.91	2815.07	7.404026e+004	7.404027e+003	72383	18	5.798591e+000	0	0	0	0	1	0	72320.3	1	1	54.4085	18.0968
DATA	1410	18	16	0	0	ASCRP3007767	ASCRP3007767	3965.29	2815.25	3.929201e+002	3.930534e+001	402.5	16	4.265495e+000	0	0	0	0	0	0	383.816	1	1	45.1352	16.25
DATA	1411	18	17	0	0	ASCRP3007481	ASCRP3007481	3990.7	2815.32	4.705970e+002	4.707083e+001	469	14	5.615713e+000	0	0	0	0	0	0	459.773	1	1	48.5334	14.8333
DATA	1412	18	18	0	0	ASCRP3000554	ASCRP3000554	4016.06	2815.19	1.258906e+003	1.258948e+002	1241	14	4.851997e+000	0	0	0	0	0	0	1230.3	1	1	51.4001	15.5517
DATA	1413	18	19	0	0	ASCRP3010348	ASCRP3010348	4041.63	2815.31	3.009824e+002	3.011561e+001	307	14	5.713783e+000	0	0	0	0	0	0	294.251	1	1	47.8731	16.7742
DATA	1414	18	20	0	0	ASCRP3002194	ASCRP3002194	4066.8	2814.89	1.426907e+001	1.755376e+000	31	17	5.817990e+000	0	0	0	0	0	0	13.9566	1	1	46.8651	17.1852
DATA	1415	18	21	0	0	ASCRP3001013	ASCRP3001013	4092.5	2815	3.004290e+000	1.065089e+000	21	15	4.273996e+000	0	0	0	0	0	0	2.94008	1	0	65	15.7273
DATA	1416	18	22	0	0	ASCRP3011615	ASCRP3011615	4117.51	2815.21	2.964781e+001	3.135737e+000	45	16	5.570660e+000	0	0	0	0	0	0	29.0313	1	1	47.2035	16.9677
DATA	1417	18	23	0	0	ASCRP3000321	ASCRP3000321	4143	2815	4.932123e+000	1.133463e+000	21	16	4.504021e+000	0	0	0	0	0	0	4.83291	1	0	54.9904	16.3
DATA	1418	18	24	0	0	A_23_P1331	NM_080801	4168.47	2815.48	1.177903e+001	1.558025e+000	28.5	14	3.629373e+000	0	0	0	0	0	0	11.5504	1	1	43.7019	15.1212
DATA	1419	18	25	0	0	ASCRP3000377	ASCRP3000377	4193.71	2815.27	3.770460e+001	3.905725e+000	55	17.5	5.783945e+000	0	0	0	0	0	0	37.0023	1	1	45.1352	16.1667
DATA	1420	18	26	0	0	ASCRP3009155	ASCRP3009155	4219.43	2814.97	5.004440e+002	5.005475e+001	506	15	4.733752e+000	0	0	0	0	0	0	491.551	1	1	47.5395	15.3784
DATA	1421	18	27	0	0	ASCRP3012813	ASCRP3012813	4244.67	2814.94	2.769686e+001	2.950564e+000	44	15	4.145502e+000	0	0	0	0	0	0	27.2289	1	1	48.5334	15
DATA	1422	18	28	0	0	ASCRP3006697	ASCRP3006697	4269.8	2815.2	2.304618e+001	2.518741e+000	40	13	3.448138e+000	0	0	0	0	0	0	22.6774	1	1	45.1352	13.8
DATA	1423	18	29	0	0	ASCRP3010532	ASCRP3010532	4295.53	2815.04	4.455540e+001	4.569747e+000	62	15	3.922511e+000	0	0	0	0	0	0	43.8858	1	1	47.8731	14.9688
DATA	1424	18	30	0	0	ASCRP3004888	ASCRP3004888	4320.97	2815.43	3.706643e+001	3.842908e+000	53	16	3.823313e+000	0	0	0	0	0	0	36.5451	1	1	44.7812	16.6071
DATA	1425	18	31	0	0	ASCRP3001791	ASCRP3001791	4346.06	2814.87	4.684412e+001	4.792735e+000	62	14.5	3.704700e+000	0	0	0	0	0	0	46.2336	1	1	46.8651	14.2188
DATA	1426	18	32	0	0	ASCRP3000186	ASCRP3000186	4371.73	2814.56	9.147390e+000	1.364229e+000	27	14	4.101229e+000	0	0	0	0	0	0	9.03791	1	1	46.1809	14.8485
DATA	1427	18	33	0	0	Negative046	Negative046	4396.57	2814.77	1.649858e+001	1.935018e+000	34	13	4.737874e+000	0	0	0	0	0	0	16.318	1	1	41.4593	13.6757
DATA	1428	18	34	0	0	ASCRP3000053	ASCRP3000053	4422.48	2815.2	7.484704e+001	7.552540e+000	94.5	13.5	3.626993e+000	0	0	0	0	0	0	74.1075	1	1	45.835	14.2353
DATA	1429	18	35	0	0	ASCRP3004270	ASCRP3004270	4447.74	2814.78	1.509292e+002	1.512660e+001	167	14	5.138243e+000	0	0	0	0	0	0	149.605	1	1	47.5395	15.8077
DATA	1430	18	36	0	0	Negative003	Negative003	4473.42	2814.57	1.219437e+000	1.015063e+000	19	15	3.759105e+000	0	0	0	0	0	0	1.2101	1	0	57.5363	14.6316
DATA	1431	18	37	1028	1	(+)E1A_r60_a20	E1A_r60_a20	4498.82	2814.87	2.500535e+001	2.695542e+000	42.5	15	3.932913e+000	0	0	0	0	0	0	24.8411	1	1	48.5334	15.0303
DATA	1432	18	38	0	0	ASCRP3004819	ASCRP3004819	4523.8	2814.77	2.308964e+002	2.311153e+001	246	12	3.546921e+000	0	0	0	0	0	0	229.633	1	1	47.2035	12.7742
DATA	1433	18	39	0	0	ASCRP3000015	ASCRP3000015	4549.38	2814.72	2.677150e+002	2.679033e+001	282	15.5	4.390238e+000	0	0	0	0	0	0	266.55	1	1	49.1849	14.625
DATA	1434	18	40	0	0	ASCRP3001072	ASCRP3001072	4574.26	2814.69	1.446086e+001	1.760032e+000	32.5	14	2.919011e+000	0	0	0	0	0	0	14.4137	1	1	46.8651	14.5789
DATA	1435	18	41	0	0	ASCRP3002140	ASCRP3002140	4600.08	2814.76	1.756668e+001	2.022417e+000	37	14	3.515966e+000	0	0	0	0	0	0	17.5291	1	1	45.4864	13.5526
DATA	1436	18	42	0	0	Negative004	Negative004	4625.5	2814.5	3.340275e+000	1.055269e+000	20	13.5	5.225401e+000	0	0	0	0	0	0	3.33691	1	0	57.5363	13.7059
DATA	1437	18	43	0	0	A_23_P111995	NM_002318	4651.1	2814.44	1.317808e+002	1.321596e+001	149	14.5	4.536559e+000	0	0	0	1	0	0	131.795	1	1	50.1463	14.5263
DATA	1438	18	44	0	0	ASCRP3002703	ASCRP3002703	4676.21	2814.68	2.792897e+001	2.966132e+000	43	14.5	3.154530e+000	0	0	0	0	0	0	27.9617	1	1	48.2044	14.1071
DATA	1439	18	45	0	0	ASCRP3010085	ASCRP3010085	4701.67	2814.5	4.968022e+001	5.067218e+000	69	14	4.004911e+000	0	0	0	0	0	0	49.7935	1	1	57.5363	14.3438
DATA	1440	18	46	0	0	ASCRP3007970	ASCRP3007970	4727.24	2814.6	2.441886e+001	2.637447e+000	41	13.5	4.899870e+000	0	0	0	0	0	0	24.5009	1	1	49.1849	13.8611
DATA	1441	18	47	0	0	ASCRP3001166	ASCRP3001166	4752.58	2814.43	1.011678e+000	9.955729e-001	17	13	4.076848e+000	0	0	0	0	0	0	-0.881442	0	0	65	13
DATA	1442	18	48	0	0	ASCRP3013198	ASCRP3013198	4778.04	2814.43	1.529516e+001	1.824413e+000	33	16	4.774062e+000	0	0	0	0	0	0	15.3795	1	1	45.835	15.6667
DATA	1443	18	49	0	0	ASCRP3006356	ASCRP3006356	4803.83	2814.48	1.427422e+001	1.739108e+000	32.5	15	4.578377e+000	0	0	0	0	0	0	14.3682	1	1	47.2035	15.1923
DATA	1444	18	50	0	0	ASCRP3012365	ASCRP3012365	4828.49	2814.41	1.154493e+002	1.158751e+001	134	14	3.545430e+000	0	0	0	0	0	0	116.328	1	1	48.5334	14.1515
DATA	1445	18	51	0	0	ASCRP3009637	ASCRP3009637	4854.13	2814.63	1.642329e+002	1.645319e+001	187	13	4.024087e+000	0	0	0	0	0	0	165.651	1	1	51.4001	12.5714
DATA	1446	18	52	0	0	ASCRP3002751	ASCRP3002751	4879.63	2814.45	4.505892e+001	4.613455e+000	60	14	4.141896e+000	0	0	0	0	0	0	45.4956	1	1	49.8279	13.303
DATA	1447	18	53	0	0	ASCRP3002721	ASCRP3002721	4904.91	2814.07	2.002805e+001	2.233844e+000	36	14.5	3.855801e+000	0	0	0	0	0	0	20.2435	1	1	54.4085	14.2647
DATA	1448	18	54	0	0	ASCRP3002773	ASCRP3002773	4930.53	2814.48	9.203143e+000	1.350522e+000	27	12	3.800000e+000	0	0	0	0	1	0	9.31117	1	1	43.7019	11.76
DATA	1449	18	55	0	0	ASCRP3007943	ASCRP3007943	4955.5	2814	2.812019e+001	2.980326e+000	45.5	17	6.882937e+000	0	0	0	0	0	0	28.48	1	1	54.1152	17.2368
DATA	1450	18	56	0	0	ASCRP3000069	ASCRP3000069	4981.22	2814.14	2.741509e+003	2.741526e+002	2805.5	17	6.097063e+000	0	0	0	0	1	0	2779.37	1	1	49.5074	18.2162
DATA	1451	18	57	0	0	ASCRP3010629	ASCRP3010629	5006.53	2814.14	7.597451e+001	7.661088e+000	97	17	4.125030e+000	0	0	0	0	0	0	77.1005	1	1	47.8731	16.1111
DATA	1452	18	58	0	0	CUST_20_PI418767722	NM_006013	5031.81	2814.19	4.530419e+001	4.636139e+000	64	16.5	4.242522e+000	0	0	0	0	0	0	46.0212	1	1	47.8731	15.4688
DATA	1453	18	59	0	0	ASCRP3010122	ASCRP3010122	5057.07	2814.19	4.965503e+001	5.061953e+000	66	15	3.220399e+000	0	0	0	0	0	0	50.4913	1	1	46.8651	15.125
DATA	1454	18	60	0	0	ASCRP3005782	ASCRP3005782	5082.41	2814.15	7.538531e+001	7.602279e+000	95	15	4.153797e+000	0	0	0	0	0	0	76.7325	1	1	48.5334	15.3125
DATA	1455	18	61	0	0	ASCRP3008940	ASCRP3008940	5107.85	2814.11	2.976493e+002	2.978111e+001	322.5	16	4.214869e+000	0	0	0	0	0	0	303.279	1	1	50.1463	16.0938
DATA	1456	18	62	0	0	ASCRP3013488	ASCRP3013488	5133.56	2814	8.853663e+002	8.854206e+001	917	15	4.590378e+000	0	0	0	0	0	0	903.068	1	1	49.8279	14.3438
DATA	1457	18	63	0	0	ASCRP3004514	ASCRP3004514	5159.06	2814.03	5.294536e+002	5.295441e+001	565	13	3.140393e+000	0	0	0	0	0	0	540.604	1	1	48.5334	13.8276
DATA	1458	18	64	0	0	AS_circRNA_control205	AS_circRNA_control205	5184.35	2814.09	4.355517e+003	4.355528e+002	4456.5	17	3.785939e+000	0	0	0	0	0	0	4451.91	1	1	49.5074	15.6
DATA	1459	18	65	0	0	ASCRP3008682	ASCRP3008682	5209.5	2814	7.108505e+000	1.208469e+000	25	12	4.451237e+000	0	0	0	0	0	0	7.27371	1	1	54.1152	13.1563
DATA	1460	18	66	0	0	ASCRP3009989	ASCRP3009989	5235.09	2813.93	6.313818e+000	1.162575e+000	24	13	3.986743e+000	0	0	0	0	0	0	6.46785	1	1	54.4085	13.4
DATA	1461	18	67	1028	1	(+)E1A_r60_a20	E1A_r60_a20	5260.56	2814.15	2.695597e+001	2.866543e+000	44.5	15	4.736414e+000	0	0	0	0	0	0	27.6442	1	1	46.8651	15.4857
DATA	1462	18	68	0	0	ASCRP3002507	ASCRP3002507	5285.77	2814.04	3.215431e+002	3.216905e+001	350.5	15	3.857052e+000	0	0	0	0	0	0	330.142	1	1	46.8651	14.6552
DATA	1463	18	69	0	0	ASCRP3001502	ASCRP3001502	5311.5	2814	2.298357e+000	9.995341e-001	20	13.5	4.485481e+000	0	0	0	0	0	0	2.36274	1	0	65	14.1333
DATA	1464	18	70	0	0	ASCRP3011608	ASCRP3011608	5336.7	2813.97	1.430030e+002	1.433327e+001	163	14	4.255807e+000	0	0	0	0	0	0	147.193	1	1	46.1809	14.2188
DATA	1465	18	71	0	0	ASCRP3003607	ASCRP3003607	5362.11	2813.92	2.022194e+003	2.022217e+002	2097	14	3.916567e+000	0	0	0	0	0	0	2084.18	1	1	52.0157	14.6857
DATA	1466	18	72	0	0	ASCRP3002495	ASCRP3002495	5387.41	2813.86	1.654742e+002	1.657576e+001	190	14	4.788893e+000	0	0	0	0	0	0	170.779	1	1	50.1463	14.1724
DATA	1467	18	73	0	0	ASCRP3012564	ASCRP3012564	5412.56	2814.31	3.663778e+001	3.789409e+000	56	16	6.111118e+000	0	0	0	0	1	0	37.8626	1	1	47.8731	17.5938
DATA	1468	18	74	0	0	ASCRP3003966	ASCRP3003966	5438.42	2813.57	4.253350e+000	1.055554e+000	21	13	5.147080e+000	0	0	0	0	0	0	4.40275	1	0	57.5363	14.4857
DATA	1469	18	75	0	0	A_23_P250813	NM_000553	5463.63	2813.96	6.594134e+001	6.664318e+000	85	13	5.058794e+000	0	0	0	0	0	0	68.3584	1	1	48.2044	14.4839
DATA	1470	18	76	0	0	ASCRP3001426	ASCRP3001426	5489	2813.99	3.131603e+001	3.276346e+000	50	16	5.263734e+000	0	0	0	0	0	0	32.5168	1	1	46.8651	15.2759
DATA	1471	18	77	0	0	ASCRP3011451	ASCRP3011451	5514.36	2814.43	1.013060e+001	1.396700e+000	29	16	4.939203e+000	0	0	0	0	0	0	10.5362	1	1	45.4864	15.7059
DATA	1472	18	78	0	0	ASCRP3007205	ASCRP3007205	5539.77	2814.09	6.701006e+001	6.769381e+000	87	16	5.663881e+000	0	0	0	0	0	0	69.8238	1	1	47.8731	16.7273
DATA	1473	18	79	0	0	ASCRP3006006	ASCRP3006006	5565.28	2813.76	4.771063e+001	4.866255e+000	67	15	3.846518e+000	0	0	0	0	0	0	49.8124	1	1	47.2035	15.9355
DATA	1474	18	80	0	0	ASCRP3004675	ASCRP3004675	5590.62	2813.46	5.083345e+001	5.172427e+000	70	13	3.457625e+000	0	0	0	0	0	0	53.1825	1	1	47.5395	13.1
DATA	1475	18	81	0	0	ASCRP3006260	ASCRP3006260	5616.24	2813.76	1.001372e+002	1.005905e+001	122	15	3.804327e+000	0	0	0	0	0	0	104.984	1	1	50.1463	14.5172
DATA	1476	18	82	0	0	Negative046	Negative046	5641.58	2813.82	1.642847e+001	1.898603e+000	35.5	15	4.340896e+000	0	0	0	0	0	0	17.2621	1	1	46.1809	14.9086
DATA	1477	19	1	0	0	ASCRP3003011	ASCRP3003011	3571.51	2822.68	9.326446e+000	1.373231e+000	27.5	15	4.865697e+000	0	0	0	0	0	0	9.25301	1	1	45.4864	15.6762
DATA	1478	19	2	0	0	ASCRP3012540	ASCRP3012540	3596.81	2822.64	2.024221e+001	2.262372e+000	37	15	3.622525e+000	0	0	0	0	0	0	20.0343	1	1	49.1849	14.6286
DATA	1479	19	3	0	0	ASCRP3010858	ASCRP3010858	3622.59	2823.03	8.144379e+001	8.207093e+000	99	15	3.248668e+000	0	0	0	0	0	0	80.426	1	1	44.4243	14.0769
DATA	1480	19	4	0	0	ASCRP3000312	ASCRP3000312	3647.64	2822.93	4.473334e+001	4.586954e+000	62	15	3.680975e+000	0	0	0	0	0	0	44.0893	1	1	46.5243	14.5429
DATA	1481	19	5	0	0	ASCRP3010168	ASCRP3010168	3673.37	2823.22	1.258753e+002	1.262851e+001	146	14	4.438980e+000	0	0	0	0	0	0	123.842	1	1	46.5243	13.7273
DATA	1482	19	6	0	0	ASCRP3007687	ASCRP3007687	3698.44	2822.48	1.581138e+002	1.584411e+001	169	15.5	3.311636e+000	0	0	0	0	0	0	155.331	1	1	48.2044	15.3214
DATA	1483	19	7	0	0	ASCRP3007982	ASCRP3007982	3724.01	2823.09	1.574365e+002	1.577661e+001	170.5	15	3.885157e+000	0	0	0	0	0	0	154.451	1	1	46.8651	14.3611
DATA	1484	19	8	0	0	ASCRP3011104	ASCRP3011104	3749.25	2822.37	7.458779e+001	7.528261e+000	90	15	4.627125e+000	0	0	0	0	0	0	73.0927	1	1	46.1809	15.4063
DATA	1485	19	9	0	0	ASCRP3000489	ASCRP3000489	3774.72	2823.03	5.586433e+001	5.679057e+000	72	16	3.916989e+000	0	0	0	0	0	0	54.6887	1	1	46.1809	15.697
DATA	1486	19	10	0	0	ASCRP3005723	ASCRP3005723	3800.11	2822.21	3.366935e+001	3.518707e+000	51	16	4.534798e+000	0	0	0	0	0	0	32.9357	1	1	46.8651	15.5758
DATA	1487	19	11	0	0	Negative005	Negative005	3825.58	2822.43	1.039501e+000	1.022953e+000	17	17	4.715278e+000	0	0	0	1	0	0	-0.612389	0	0	65	17.0769
DATA	1488	19	12	0	0	Negative041	Negative041	3851	2822.46	4.846936e+000	1.132435e+000	21.5	14.5	4.541840e+000	0	0	0	0	0	0	4.73581	1	0	55.8519	15.4643
DATA	1489	19	13	0	0	A_23_P11507	NM_015534	3876.31	2823.01	1.412103e+001	1.744226e+000	31	16	4.491816e+000	0	0	0	0	0	0	13.792	1	1	49.8279	17.2188
DATA	1490	19	14	0	0	A_23_P256956	NM_005733	3901.62	2822.37	2.115835e+001	2.350626e+000	37	15	4.111376e+000	0	0	0	0	0	0	20.6614	1	1	46.5243	15.1818
DATA	1491	19	15	0	0	ASCRP3013020	ASCRP3013020	3927.42	2822.43	6.855222e+001	6.931304e+000	85	17	4.389062e+000	0	0	0	0	0	0	66.9352	1	1	57.5363	16.9211
DATA	1492	19	16	0	0	ASCRP3002231	ASCRP3002231	3952.5	2822	2.052096e+001	2.293450e+000	38	16	7.187217e+000	0	0	0	0	1	0	20.0377	1	1	54.1152	17.7857
DATA	1493	19	17	0	0	CUST_13_PI418767722	NM_005022	3978	2822.13	6.167129e+004	6.167129e+003	59895	15.5	7.145197e+000	0	0	0	0	0	0	60226.4	1	1	54.4085	16.5769
DATA	1494	19	18	0	0	ASCRP3002824	ASCRP3002824	4003.48	2821.95	9.229887e+001	9.286488e+000	104	14.5	6.642938e+000	0	0	0	0	0	0	90.1583	1	1	48.5334	16.0417
DATA	1495	19	19	0	0	ASCRP3002682	ASCRP3002682	4028.61	2822.07	1.080952e+001	1.488569e+000	26	15.5	5.025339e+000	0	0	0	0	0	0	10.5622	1	1	53.8203	16.3125
DATA	1496	19	20	0	0	ASCRP3004665	ASCRP3004665	4054.21	2822.19	7.385712e+001	7.456222e+000	89	18	5.755287e+000	0	0	0	0	1	0	72.1971	1	1	47.5395	18.04
DATA	1497	19	21	0	0	ASCRP3006498	ASCRP3006498	4079.46	2822.38	9.577930e+001	9.632354e+000	111	16	5.200341e+000	0	0	0	0	0	0	93.6723	1	1	46.8651	15.8919
DATA	1498	19	22	0	0	ASCRP3000402	ASCRP3000402	4105	2822	4.732083e+000	1.126133e+000	22	15	3.915296e+000	0	0	0	0	0	0	4.63074	1	0	54.9904	15.2727
DATA	1499	19	23	0	0	Negative031	Negative031	4130.5	2822	5.856429e+000	1.177233e+000	23	16	5.613719e+000	0	0	0	0	0	0	5.73471	1	1	54.1152	16.9231
DATA	1500	19	24	0	0	ASCRP3011957	ASCRP3011957	4155.25	2821.87	1.113620e+001	1.510497e+000	29	14	4.225810e+000	0	0	0	0	0	0	10.9123	1	1	41.4593	14.2667
DATA	1501	19	25	0	0	ASCRP3008063	ASCRP3008063	4181.14	2822.12	3.618093e+002	3.619530e+001	372	15	4.265373e+000	0	0	0	0	0	0	354.808	1	1	47.8731	15.5588
DATA	1502	19	26	0	0	ASCRP3011135	ASCRP3011135	4206.37	2821.93	4.233375e+001	4.354264e+000	60	15	5.683732e+000	0	0	0	0	0	0	41.5486	1	1	47.5395	15.027
DATA	1503	19	27	0	0	ASCRP3002171	ASCRP3002171	4231.88	2822.28	3.207071e+001	3.364772e+000	48	15	3.981470e+000	0	0	0	0	0	0	31.5027	1	1	45.835	15.1714
DATA	1504	19	28	0	0	ASCRP3012455	ASCRP3012455	4257.13	2822.03	2.765184e+001	2.946309e+000	46	14	5.056377e+000	0	0	0	0	0	0	27.1869	1	1	46.8651	15.5185
DATA	1505	19	29	0	0	ASCRP3008396	ASCRP3008396	4282.53	2822.35	1.161192e+002	1.165630e+001	136	15	3.968627e+000	0	0	0	0	0	0	114.272	1	1	46.5243	15
DATA	1506	19	30	1028	1	(+)E1A_r60_a135	E1A_r60_a135	4308.39	2821.93	3.738043e+000	1.081768e+000	20.5	17	4.372080e+000	0	0	0	1	0	0	3.68232	1	0	53.8203	16.1786
DATA	1507	19	31	0	0	ASCRP3000960	ASCRP3000960	4333.3	2822.22	1.093643e+001	1.491494e+000	28	15	3.932703e+000	0	0	0	0	0	0	10.7838	1	1	48.8603	15.1154
DATA	1508	19	32	0	0	ASCRP3002393	ASCRP3002393	4358.81	2821.97	2.908331e+001	3.079731e+000	45.5	15	4.723978e+000	0	0	0	0	0	0	28.7075	1	1	46.5243	15.4857
DATA	1509	19	33	0	0	ASCRP3002032	ASCRP3002032	4384.16	2822.21	2.127250e+001	2.355723e+000	38.5	13.5	4.678217e+000	0	0	0	0	0	0	21.0193	1	1	46.1809	13.6667
DATA	1510	19	34	0	0	ASCRP3004239	ASCRP3004239	4409.24	2821.9	1.811695e+001	2.074679e+000	36	13	4.213316e+000	0	0	0	0	0	0	17.9204	1	1	46.5243	13.8333
DATA	1511	19	35	0	0	ASCRP3011431	ASCRP3011431	4435.39	2821.93	1.026185e+000	1.011637e+000	19	16	4.305730e+000	0	0	0	0	0	0	0.595474	0	0	53.8203	16.0938
DATA	1512	19	36	0	0	ASCRP3002530	ASCRP3002530	4460.38	2821.92	3.503090e+002	3.504542e+001	369	13	3.642396e+000	0	0	0	0	0	0	347.264	1	1	45.4864	14.2727
DATA	1513	19	37	0	0	ASCRP3012292	ASCRP3012292	4485.97	2822.07	6.364925e+001	6.444196e+000	81	15.5	3.319017e+000	0	0	0	0	0	0	63.1649	1	1	46.8651	15.1111
DATA	1514	19	38	0	0	ASCRP3000519	ASCRP3000519	4511.28	2821.65	6.141484e+001	6.223419e+000	80	15	3.846544e+000	0	0	0	0	0	0	61.0159	1	1	46.1809	14.1471
DATA	1515	19	39	0	0	ASCRP3013499	ASCRP3013499	4536.59	2822.23	1.714232e+001	1.987354e+000	35	13.5	4.465707e+000	0	0	0	0	0	0	17.049	1	1	41.8414	14.1563
DATA	1516	19	40	0	0	ASCRP3004095	ASCRP3004095	4562.15	2821.71	5.502850e+001	5.593749e+000	73	15	3.412792e+000	0	0	0	0	0	0	54.7914	1	1	48.2044	15.2703
DATA	1517	19	41	0	0	ASCRP3003853	ASCRP3003853	4587.79	2822.48	6.246884e+001	6.326936e+000	80	14	2.556258e+000	0	0	0	0	0	0	62.265	1	1	45.835	14.3714
DATA	1518	19	42	0	0	ASCRP3001092	ASCRP3001092	4613.19	2821.99	2.668710e+001	2.850667e+000	45	13	4.288227e+000	0	0	0	0	0	0	26.6301	1	1	46.8651	13
DATA	1519	19	43	0	0	ASCRP3001745	ASCRP3001745	4638.59	2821.83	9.418765e+000	1.374487e+000	25	13	4.669562e+000	0	0	0	0	0	0	9.40897	1	1	49.8279	13.027
DATA	1520	19	44	0	0	ASCRP3011484	ASCRP3011484	4663.86	2821.47	1.131008e+002	1.135419e+001	129	15	4.277544e+000	0	0	0	0	0	0	113.108	1	1	48.8603	15.3438
DATA	1521	19	45	0	0	AS_circRNA_control210	AS_circRNA_control210	4689.11	2821.5	6.211694e+003	6.211702e+002	6329	15.5	3.621475e+000	0	0	0	0	0	0	6218.7	1	1	56.9804	15.8214
DATA	1522	19	46	0	0	ASCRP3012485	ASCRP3012485	4714.44	2821.53	5.904965e+001	5.988677e+000	75	14	4.918666e+000	0	0	0	0	0	0	59.1788	1	1	49.8279	14.4286
DATA	1523	19	47	0	0	ASCRP3010637	ASCRP3010637	4739.67	2821.5	2.698186e+000	1.032644e+000	20	14	4.485101e+000	0	0	0	0	0	0	2.70693	1	0	57.5363	13.871
DATA	1524	19	48	0	0	ASCRP3002301	ASCRP3002301	4765.19	2821.43	2.127410e+002	2.129738e+001	232	15	4.587410e+000	0	0	0	0	0	0	213.656	1	1	46.8651	14.4828
DATA	1525	19	49	0	0	Negative013	Negative013	4790.58	2821.43	1.253268e+000	1.002552e+000	20	16	4.860417e+000	0	0	0	0	0	0	1.25996	1	0	57.5363	16.0968
DATA	1526	19	50	0	0	Negative040	Negative040	4816.11	2821.5	8.124377e+000	1.283525e+000	25	14	3.199003e+000	0	0	0	0	0	0	8.17612	1	1	56.9804	13.8148
DATA	1527	19	51	0	0	ASCRP3006205	ASCRP3006205	4841.46	2822.1	1.564536e+001	1.852911e+000	32	14	3.278907e+000	0	0	0	0	0	0	15.76	1	1	43.7019	13.5862
DATA	1528	19	52	0	0	ASCRP3011316	ASCRP3011316	4866.94	2821.54	1.290714e+002	1.294518e+001	149.5	13	4.330310e+000	0	0	0	0	0	0	130.156	1	1	47.5395	12.8611
DATA	1529	19	53	0	0	AS_circRNA_control205	AS_circRNA_control205	4892.4	2821.83	4.291518e+003	4.291529e+002	4382.5	15	3.440430e+000	0	0	0	0	0	0	4331.78	1	1	51.0895	14.6452
DATA	1530	19	54	0	0	ASCRP3001091	ASCRP3001091	4918.03	2821.49	1.735092e+001	1.997501e+000	36.5	13	4.109428e+000	0	0	0	0	0	0	17.5319	1	1	48.5334	13.2286
DATA	1531	19	55	0	0	ASCRP3000680	ASCRP3000680	4943.19	2821.78	2.101904e+002	2.104228e+001	227.5	11.5	6.365769e+000	0	0	0	0	0	0	212.583	1	1	48.2044	14.1389
DATA	1532	19	56	0	0	ASCRP3013598	ASCRP3013598	4968.7	2821.49	1.315808e+001	1.645291e+000	32	19	6.911919e+000	0	0	0	0	1	0	13.3214	1	1	49.1849	18.5897
DATA	1533	19	57	0	0	ASCRP3012915	ASCRP3012915	4993.92	2821.52	3.587352e+002	3.588708e+001	381	16	3.769439e+000	0	0	0	0	0	0	363.54	1	1	43.7019	15.2813
DATA	1534	19	58	0	0	ASCRP3009046	ASCRP3009046	5019.39	2821.07	3.661249e+000	1.051557e+000	22	17	4.468287e+000	0	0	0	0	0	0	3.71414	1	0	53.8203	15.9677
DATA	1535	19	59	0	0	ASCRP3007774	ASCRP3007774	5044.32	2821.76	1.437831e+001	1.742809e+000	32.5	15	3.620549e+000	0	0	0	0	0	0	14.5988	1	1	43.7019	14.5862
DATA	1536	19	60	0	0	ASCRP3000236	ASCRP3000236	5070.22	2821.25	1.073032e+002	1.077533e+001	126	15	4.455570e+000	0	0	0	0	0	0	109.065	1	1	45.1352	15.1714
DATA	1537	19	61	0	0	ASCRP3010805	ASCRP3010805	5095.57	2821.19	1.753042e+001	2.009771e+000	35	14	4.188629e+000	0	0	0	0	0	0	17.8361	1	1	44.4243	14.2308
DATA	1538	19	62	0	0	ASCRP3008833	ASCRP3008833	5120.61	2821.07	3.979737e+000	1.059465e+000	21	15	4.364294e+000	0	0	0	0	0	0	4.05319	1	0	53.8203	15.2
DATA	1539	19	63	0	0	AS_circRNA_control202	AS_circRNA_control202	5146.41	2821.27	1.136148e+002	1.140374e+001	133.5	13.5	3.938540e+000	0	0	0	0	0	0	115.828	1	1	47.5395	13.6875
DATA	1540	19	64	0	0	ASCRP3001520	ASCRP3001520	5171.71	2820.78	3.244954e+001	3.389656e+000	50	15	4.288986e+000	0	0	0	0	0	0	33.1179	1	1	46.8651	13.8667
DATA	1541	19	65	0	0	ASCRP3011964	ASCRP3011964	5197	2821	5.866042e+001	5.947146e+000	79	15	5.183099e+000	0	0	0	0	0	0	59.9296	1	1	54.9904	15.2581
DATA	1542	19	66	0	0	Negative032	Negative032	5222.5	2821	1.394824e+000	9.876641e-001	20.5	12.5	3.898426e+000	0	0	0	0	0	0	1.42654	1	0	54.1152	13.2105
DATA	1543	19	67	0	0	ASCRP3008361	ASCRP3008361	5247.8	2821.17	3.274212e+001	3.416787e+000	51	14	5.218702e+000	0	0	0	0	0	0	33.5227	1	1	46.5243	15.2121
DATA	1544	19	68	0	0	ASCRP3002427	ASCRP3002427	5273.37	2821.04	1.926024e+002	1.928494e+001	219	16	4.464291e+000	0	0	0	0	0	0	197.423	1	1	46.8651	15.3214
DATA	1545	19	69	0	0	ASCRP3006167	ASCRP3006167	5298.5	2821	7.546119e+003	7.546125e+002	7744	15	4.126214e+000	0	0	0	0	0	0	7744.04	1	1	54.1152	14.8889
DATA	1546	19	70	0	0	ASCRP3000543	ASCRP3000543	5324.04	2820.92	6.211711e+001	6.287491e+000	81	14	4.687190e+000	0	0	0	0	0	0	63.8251	1	1	46.8651	14.0286
DATA	1547	19	71	0	0	ASCRP3006934	ASCRP3006934	5349.84	2821.23	1.619256e+001	1.888612e+000	34	14	4.127870e+000	0	0	0	0	0	0	16.6583	1	1	47.5395	15.1563
DATA	1548	19	72	0	0	A_23_P252748	NM_007152	5375.04	2821.04	1.346838e+002	1.350332e+001	156.5	14	4.272828e+000	0	0	0	0	0	0	138.743	1	1	46.8651	14.5313
DATA	1549	19	73	0	0	ASCRP3008069	ASCRP3008069	5400.44	2821.3	5.093547e+001	5.184985e+000	70	16	6.319688e+000	0	0	0	0	0	0	52.5402	1	1	46.8651	16.4615
DATA	1550	19	74	0	0	Negative056	Negative056	5425.5	2821	2.712848e+000	1.005332e+000	21	15	5.363855e+000	0	0	0	0	0	0	2.80242	1	0	54.1152	15.3235
DATA	1551	19	75	0	0	ASCRP3009503	ASCRP3009503	5451.65	2821.35	8.390495e+000	1.279967e+000	26.5	13.5	5.646063e+000	0	0	0	0	0	0	8.68044	1	1	48.8603	14.8438
DATA	1553	19	77	0	0	ASCRP3008481	ASCRP3008481	5501.61	2821.25	2.595242e+001	2.768325e+000	46	16.5	4.895063e+000	0	0	0	0	0	0	26.9354	1	1	46.8651	16.4643
DATA	1554	19	78	0	0	ASCRP3009583	ASCRP3009583	5527.19	2820.71	9.337687e+001	9.387081e+000	112	15	5.274301e+000	0	0	0	0	0	0	97.0938	1	1	47.8731	14.6944
DATA	1555	19	79	0	0	ASCRP3004896	ASCRP3004896	5552.47	2820.75	1.858525e+001	2.091803e+000	38	16.5	4.315170e+000	0	0	0	0	0	0	19.3604	1	1	48.2044	16
DATA	1556	19	80	0	0	ASCRP3013138	ASCRP3013138	5578.08	2820.76	6.860681e+001	6.927255e+000	91	14	5.183567e+000	0	0	0	0	0	0	71.6087	1	1	46.8651	14.7297
DATA	1557	19	81	0	0	ASCRP3009758	ASCRP3009758	5603.62	2820.82	2.080917e+001	2.290057e+000	40	14	3.288658e+000	0	0	0	0	0	0	21.7644	1	1	46.8651	13.6207
DATA	1558	19	82	0	0	ASCRP3010310	ASCRP3010310	5628.95	2820.64	6.309521e+002	6.310242e+001	678.5	14	4.057363e+000	0	0	0	0	0	0	661.373	1	1	49.1849	14.2927
DATA	1559	20	1	0	0	CUST_15_PI418767722	NM_001614	3584.07	2830.25	1.461339e+002	1.464824e+001	163.5	14.5	3.902823e+000	0	0	0	0	0	0	144.714	1	1	48.2044	14.9773
DATA	1560	20	2	0	0	ASCRP3007186	ASCRP3007186	3609.57	2830.28	1.586710e+002	1.589934e+001	176	15	3.710965e+000	0	0	0	0	0	0	156.77	1	1	46.5243	14.5667
DATA	1561	20	3	0	0	ASCRP3003516	ASCRP3003516	3634.16	2829.41	6.979969e+000	1.231074e+000	25.5	15	3.691750e+000	0	0	0	0	0	0	6.88311	1	1	44.0646	15.1163
DATA	1562	20	4	0	0	ASCRP3004151	ASCRP3004151	3660.5	2830	6.498399e+000	1.206083e+000	25	14	4.461540e+000	0	0	0	0	0	0	6.39579	1	1	54.1152	13.7381
DATA	1563	20	5	0	0	ASCRP3004364	ASCRP3004364	3685.69	2830.32	1.415581e+002	1.419235e+001	156	15	3.730333e+000	0	0	0	0	0	0	139.097	1	1	47.5395	14.3462
DATA	1564	20	6	0	0	ASCRP3012152	ASCRP3012152	3711.28	2830.07	5.322350e+002	5.323326e+001	545	15	3.234010e+000	0	0	0	0	0	0	522.244	1	1	49.1849	15.2
DATA	1565	20	7	0	0	ASCRP3008197	ASCRP3008197	3736.52	2830.4	5.154399e+001	5.254430e+000	67	14.5	5.128982e+000	0	0	0	0	0	0	50.5138	1	1	45.4864	15.125
DATA	1566	20	8	0	0	ASCRP3005442	ASCRP3005442	3762.19	2830.38	1.080380e+001	1.486817e+000	27	16	4.766144e+000	0	0	0	0	0	0	10.5767	1	1	36.5637	16.129
DATA	1567	20	9	0	0	ASCRP3001055	ASCRP3001055	3787.5	2830	5.664153e+000	1.168761e+000	23	16	3.832387e+000	0	0	0	0	0	0	5.54039	1	1	65	15.4828
DATA	1568	20	10	0	0	ASCRP3000813	ASCRP3000813	3813	2830	4.294067e+001	4.414259e+000	58	15	4.874997e+000	0	0	0	0	0	0	41.9724	1	1	65	15.0323
DATA	1569	20	11	0	0	ASCRP3005035	ASCRP3005035	3838.38	2829.9	5.062217e+001	5.164675e+000	67.5	16	4.938289e+000	0	0	0	0	0	0	49.4533	1	1	49.5074	16.6207
DATA	1570	20	12	66	-1	(-)3xSLv1	NegativeControl	3863.5	2830	1.040626e+000	1.024566e+000	18	17	4.434562e+000	0	0	0	0	0	0	0.314606	0	0	65	17.0357
DATA	1571	20	13	0	0	ASCRP3005107	ASCRP3005107	3888.8	2830.09	2.713893e+002	2.715826e+001	274	14	4.599489e+000	0	0	0	0	0	0	264.938	1	1	49.1849	15.0303
DATA	1572	20	14	0	0	ASCRP3011888	ASCRP3011888	3914.13	2830.06	4.488658e+001	4.604091e+000	61	16	3.596745e+000	0	0	0	0	0	0	43.8131	1	1	46.5243	15.8974
DATA	1573	20	15	0	0	ASCRP3007672	ASCRP3007672	3939.91	2829.93	7.691245e+001	7.759182e+000	77.5	16	5.646893e+000	0	0	0	0	0	0	75.0711	1	1	54.4085	17.3714
DATA	1574	20	16	0	0	ASCRP3003417	ASCRP3003417	3965.5	2830	7.461521e+002	7.462224e+001	736.5	16	4.318308e+000	0	0	0	0	0	0	728.348	1	1	54.1152	16.1724
DATA	1575	20	17	0	0	ASCRP3003350	ASCRP3003350	3990.61	2829.93	3.680712e+002	3.682137e+001	376	14	7.547877e+000	0	0	0	0	0	0	359.356	1	1	53.8203	16.4483
DATA	1576	20	18	0	0	ASCRP3013544	ASCRP3013544	4016.14	2829.59	2.462728e+001	2.667112e+000	42	16	4.940486e+000	0	0	0	0	0	0	24.0514	1	1	56.9804	16.0571
DATA	1577	20	19	0	0	ASCRP3001208	ASCRP3001208	4041.5	2829.65	9.203910e+003	9.203915e+002	9002.5	14	5.806856e+000	0	0	0	0	0	0	8992.05	1	1	57.5363	15.6429
DATA	1578	20	20	0	0	ASCRP3008243	ASCRP3008243	4066.74	2829.86	4.451108e+001	4.567176e+000	62	15	5.791492e+000	0	0	0	0	0	0	43.506	1	1	49.5074	16.1
DATA	1579	20	21	0	0	ASCRP3007255	ASCRP3007255	4092.21	2830.16	4.285718e+001	4.406021e+000	62	16	4.485868e+000	0	0	0	0	0	0	41.9114	1	1	46.1809	15.8611
DATA	1580	20	22	0	0	ASCRP3011654	ASCRP3011654	4117.59	2830.05	1.681865e+001	1.968002e+000	34.5	15	4.387176e+000	0	0	0	0	0	0	16.4576	1	1	44.0646	16.2258
DATA	1581	20	23	0	0	ASCRP3012666	ASCRP3012666	4143.01	2829.9	2.018113e+001	2.261796e+000	37	16	4.736270e+000	0	0	0	0	0	0	19.7613	1	1	52.3208	15.9677
DATA	1582	20	24	0	0	CUST_8_PI418767722	NM_021009	4168.56	2829.53	1.476022e+002	1.479545e+001	161	14	4.171129e+000	0	0	0	0	0	0	144.641	1	1	50.4627	14.8857
DATA	1583	20	25	0	0	ASCRP3000793	ASCRP3000793	4193.64	2829.9	5.325599e+001	5.422342e+000	69	14	4.969414e+000	0	0	0	0	0	0	52.2271	1	1	46.5243	14.4848
DATA	1584	20	26	0	0	ASCRP3008465	ASCRP3008465	4219.15	2829.91	5.588002e+001	5.680124e+000	72	15	4.584725e+000	0	0	0	0	0	0	54.8464	1	1	46.1809	14.6552
DATA	1585	20	27	0	0	Negative060	Negative060	4244.5	2829.5	1.034402e+000	1.017935e+000	18	14.5	4.483559e+000	0	0	0	0	0	0	-0.0095966	0	0	57.5363	14.9667
DATA	1586	20	28	0	0	Negative055	Negative055	4270.11	2829.5	1.415840e+000	1.026803e+000	19.5	14.5	4.557429e+000	0	0	0	0	0	0	1.39218	1	0	65	14.9375
DATA	1587	20	29	0	0	ASCRP3002449	ASCRP3002449	4295.75	2829.73	1.115238e+001	1.508667e+000	28	16	4.559523e+000	0	0	0	0	0	0	10.9764	1	1	46.1809	15.5484
DATA	1588	20	30	0	0	CUST_9_PI418767722	NM_003746	4320.98	2829.67	7.652016e+002	7.652689e+001	769	16	3.399930e+000	0	0	0	0	0	0	753.863	1	1	53.5237	15.6786
DATA	1589	20	31	0	0	ASCRP3007146	ASCRP3007146	4346	2829.65	1.830487e+001	2.092594e+000	36	14.5	2.708862e+000	0	0	0	0	0	0	18.0515	1	1	49.1849	14.8
DATA	1590	20	32	0	0	ASCRP3003165	ASCRP3003165	4371.63	2829.84	1.941689e+001	2.190050e+000	37	13	3.960253e+000	0	0	0	0	0	0	19.1677	1	1	46.5243	13.2059
DATA	1591	20	33	0	0	ASCRP3005641	ASCRP3005641	4396.9	2830.33	1.831362e+001	2.092363e+000	37	13	5.130161e+000	0	0	0	0	0	0	18.0969	1	1	47.8731	13.9375
DATA	1592	20	34	0	0	ASCRP3005673	ASCRP3005673	4422.34	2829.7	2.467475e+001	2.666513e+000	43	16	4.006044e+000	0	0	0	0	0	0	24.4094	1	1	48.2044	14.875
DATA	1593	20	35	0	0	ASCRP3000796	ASCRP3000796	4447.61	2829.68	2.038799e+001	2.275168e+000	38	13	3.594528e+000	0	0	0	0	0	0	20.1902	1	1	45.4864	13.5714
DATA	1594	20	36	0	0	ASCRP3004693	ASCRP3004693	4473.4	2829.67	4.423836e+001	4.537377e+000	60	13	2.424231e+000	0	0	0	0	0	0	43.857	1	1	48.5334	13.5758
DATA	1595	20	37	0	0	AS_circRNA_control209	AS_circRNA_control209	4498.51	2829.43	4.071974e+002	4.073221e+001	417.5	15	3.775641e+000	0	0	0	0	0	0	404.124	1	1	49.1849	14.4571
DATA	1596	20	38	0	0	ASCRP3013110	ASCRP3013110	4523.6	2829.82	4.287997e+001	4.404551e+000	59.5	14.5	4.365486e+000	0	0	0	0	0	0	42.6008	1	1	46.8651	14.3333
DATA	1597	20	39	0	0	AS_circRNA_control212	AS_circRNA_control212	4549.37	2829.49	5.862702e+002	5.863564e+001	600.5	16	4.023206e+000	0	0	0	0	0	0	583.106	1	1	45.1352	15.3784
DATA	1598	20	40	0	0	ASCRP3013210	ASCRP3013210	4574.95	2829.47	7.848535e+001	7.912533e+000	96	14.5	2.967549e+000	0	0	0	0	0	0	78.1468	1	1	43.7019	14.7778
DATA	1599	20	41	0	0	ASCRP3011188	ASCRP3011188	4600.27	2829.47	3.615648e+001	3.752257e+000	55	15	3.501067e+000	0	0	0	0	0	0	36.0391	1	1	42.9674	14.1333
DATA	1600	20	42	0	0	ASCRP3002550	ASCRP3002550	4625.79	2829.19	4.064457e+001	4.186183e+000	57	14	5.004481e+000	0	0	0	0	0	0	40.5571	1	1	47.5395	13.3
DATA	1601	20	43	0	0	ASCRP3012398	ASCRP3012398	4650.95	2829.32	3.891634e+001	4.018337e+000	56	13	4.029173e+000	0	0	0	0	0	0	38.8732	1	1	45.4864	13.6486
DATA	1602	20	44	0	0	ASCRP3000262	ASCRP3000262	4676.5	2829	8.104555e+001	8.166019e+000	93	14	3.519124e+000	0	0	0	0	0	0	81.0438	1	1	54.1152	13.7931
DATA	1603	20	45	0	0	ASCRP3011547	ASCRP3011547	4701.5	2829	3.522392e+001	3.661315e+000	52	15	4.587048e+000	0	0	0	0	0	0	35.2595	1	1	54.1152	15.1786
DATA	1604	20	46	0	0	ASCRP3006652	ASCRP3006652	4727.11	2829.28	1.121253e+002	1.125685e+001	129	15	4.645960e+000	0	0	0	0	0	0	112.353	1	1	47.8731	15.5806
DATA	1605	20	47	0	0	ASCRP3000523	ASCRP3000523	4752.7	2829.1	1.016695e+002	1.021571e+001	120	14	4.734012e+000	0	0	0	0	0	0	101.983	1	1	47.2035	14.7941
DATA	1606	20	48	0	0	ASCRP3013002	ASCRP3013002	4778.1	2829.3	1.109809e+001	1.491154e+000	29	14.5	4.984468e+000	0	0	0	0	0	0	11.1435	1	1	44.4243	15.0588
DATA	1607	20	49	0	0	A_23_P6335	NM_000185	4803.63	2829.13	3.764286e+002	3.765600e+001	404	15.5	4.431341e+000	0	0	0	0	0	0	378.358	1	1	47.5395	15.4667
DATA	1608	20	50	0	0	ASCRP3007375	ASCRP3007375	4828.64	2829.15	6.365037e+001	6.442173e+000	83	14	3.577390e+000	0	0	0	0	0	0	64.0393	1	1	45.835	13.5185
DATA	1609	20	51	0	0	ASCRP3001446	ASCRP3001446	4854.14	2828.97	1.094226e+001	1.477575e+000	28	14	4.278925e+000	0	0	0	0	0	0	11.0203	1	1	43.7019	14.0333
DATA	1611	20	53	0	0	ASCRP3010610	ASCRP3010610	4904.91	2828.93	3.982477e+001	4.103922e+000	58	15.5	4.141160e+000	0	0	0	0	0	0	40.1871	1	1	54.4085	14.7778
DATA	1612	20	54	0	0	ASCRP3007592	ASCRP3007592	4930.41	2829.14	6.382278e+001	6.458611e+000	81	12	3.925590e+000	0	0	0	0	0	0	64.4645	1	1	48.5334	12.8889
DATA	1613	20	55	0	0	ASCRP3003025	ASCRP3003025	4956.19	2829.03	2.262886e+001	2.469597e+000	40	17	5.810451e+000	0	0	0	0	0	0	22.879	1	1	49.1849	16.6571
DATA	1614	20	56	0	0	ASCRP3010736	ASCRP3010736	4981.37	2829.14	3.792971e+001	3.919574e+000	56	17	4.499579e+000	0	0	0	0	0	0	38.3848	1	1	44.7812	16.3939
DATA	1615	20	57	0	0	ASCRP3006544	ASCRP3006544	5006.52	2829.08	1.719490e+002	1.722322e+001	192	15.5	4.905455e+000	0	0	0	0	0	0	174.178	1	1	49.8279	15.2222
DATA	1616	20	58	0	0	ASCRP3013044	ASCRP3013044	5031.91	2828.93	2.672461e+004	2.672461e+003	26970	16	3.186239e+000	0	0	0	0	0	0	27097.4	1	1	54.4085	15.6786
DATA	1617	20	59	0	0	CUST_14_PI418767722	NM_004309	5057.6	2828.91	1.924672e+002	1.927192e+001	215.5	15	4.174462e+000	0	0	0	0	0	0	195.342	1	1	49.1849	15.3636
DATA	1618	20	60	0	0	ASCRP3000865	ASCRP3000865	5082.91	2828.78	3.497998e+001	3.633851e+000	52	16	4.456964e+000	0	0	0	0	0	0	35.5372	1	1	49.8279	14.8824
DATA	1619	20	61	0	0	ASCRP3002442	ASCRP3002442	5108.03	2828.89	3.527851e+001	3.662346e+000	53	16	2.956388e+000	0	0	0	0	0	0	35.8746	1	1	46.8651	16.1333
DATA	1620	20	62	0	0	ASCRP3012434	ASCRP3012434	5133.44	2828.73	2.790646e+002	2.792375e+001	299.5	15	3.042626e+000	0	0	0	0	0	0	284.066	1	1	50.7771	14.5152
DATA	1621	20	63	0	0	ASCRP3002817	ASCRP3002817	5158.83	2828.65	1.722515e+001	1.982475e+000	35	14	3.788084e+000	0	0	0	0	0	0	17.5516	1	1	49.5074	13.6571
DATA	1622	20	64	0	0	ASCRP3003321	ASCRP3003321	5184.29	2829.14	6.995214e+002	6.995901e+001	723	16	5.436867e+000	0	0	0	0	0	0	713.458	1	1	46.5243	15.1786
DATA	1623	20	65	0	0	A_23_P1331	NM_080801	5209.64	2828.88	1.410337e+001	1.717061e+000	33	13	4.937764e+000	0	0	0	0	0	0	14.3998	1	1	49.8279	14.0286
DATA	1624	20	66	0	0	ASCRP3003910	ASCRP3003910	5235.17	2829.14	9.052865e+001	9.105582e+000	108	14	4.396187e+000	0	0	0	0	0	0	92.5273	1	1	46.5243	14.3947
DATA	1625	20	67	0	0	ASCRP3010786	ASCRP3010786	5260.5	2828.5	6.761829e+003	6.761836e+002	6780	15	4.675857e+000	0	0	0	0	0	0	6919.33	1	1	57.5363	15.6364
DATA	1626	20	68	0	0	ASCRP3009498	ASCRP3009498	5285.89	2828.5	9.039574e+001	9.092124e+000	108.5	16	4.130864e+000	0	0	0	0	0	0	92.6063	1	1	65	15.7241
DATA	1627	20	69	0	0	ASCRP3007743	ASCRP3007743	5311.28	2829.04	3.499531e+001	3.632832e+000	54	15	3.487910e+000	0	0	0	0	0	0	35.8902	1	1	49.1849	15.2
DATA	1628	20	70	0	0	ASCRP3011937	ASCRP3011937	5336.68	2828.61	7.921567e+001	7.981199e+000	98	15	5.158225e+000	0	0	0	0	0	0	81.3458	1	1	49.5074	14.8462
DATA	1629	20	71	0	0	ASCRP3013051	ASCRP3013051	5361.94	2828.6	6.522231e+001	6.594347e+000	88	13.5	4.365743e+000	0	0	0	0	0	0	67.0607	1	1	47.5395	13.9706
DATA	1630	20	72	0	0	ASCRP3005064	ASCRP3005064	5387.57	2828.61	1.905493e+002	1.907967e+001	212	15.5	5.603768e+000	0	0	0	0	0	0	196.182	1	1	49.1849	16.2188
DATA	1631	20	73	0	0	ASCRP3003677	ASCRP3003677	5412.8	2828.76	7.539784e+002	7.540408e+001	803	15.5	6.360544e+000	0	0	0	0	0	0	777.314	1	1	46.8651	17.25
DATA	1632	20	74	0	0	ASCRP3000815	ASCRP3000815	5438.39	2828.63	2.823274e+001	2.984786e+000	46	15	5.397634e+000	0	0	0	0	0	0	29.1497	1	1	45.1352	15.5714
DATA	1633	20	75	0	0	ASCRP3008700	ASCRP3008700	5463.56	2828.51	6.295974e+002	6.296716e+001	659	15.5	5.394576e+000	0	0	0	0	0	0	651.042	1	1	52.3208	15.6667
DATA	1634	20	76	0	0	ASCRP3011348	ASCRP3011348	5489.49	2828.51	1.034618e+001	1.415127e+000	28	16	4.469051e+000	0	0	0	0	0	0	10.7161	1	1	46.5243	15.6
DATA	1635	20	77	0	0	ASCRP3001559	ASCRP3001559	5514.61	2828.44	1.030944e+001	1.411334e+000	29	15.5	5.057820e+000	0	0	0	0	0	0	10.696	1	1	45.4864	15.3077
DATA	1636	20	78	0	0	ASCRP3007752	ASCRP3007752	5539.58	2828.43	7.634277e+000	1.228245e+000	25	15	4.439620e+000	0	0	0	0	0	0	7.93447	1	1	57.5363	14.9091
DATA	1637	20	79	0	0	ASCRP3001357	ASCRP3001357	5565.42	2828.43	4.425474e+000	1.057390e+000	23	15.5	5.549211e+000	0	0	0	0	0	0	4.6083	1	0	57.5363	16.2632
DATA	1638	20	80	1028	1	(+)E1A_r60_a107	E1A_r60_a107	5591.07	2828.14	8.189696e+000	1.260613e+000	26	14	4.791800e+000	0	0	0	0	0	0	8.54563	1	1	46.8651	14.7429
DATA	1639	20	81	0	0	ASCRP3004424	ASCRP3004424	5616.19	2828.37	4.168315e+001	4.276628e+000	61	13.5	3.583981e+000	0	0	0	0	0	0	43.5836	1	1	45.835	14.0588
DATA	1640	20	82	0	0	ASCRP3010400	ASCRP3010400	5641.59	2828.3	2.161368e+001	2.362650e+000	39	15	4.559693e+000	0	0	0	0	0	0	22.6498	1	1	46.8651	14.9654
DATA	1641	21	1	0	0	ASCRP3009443	ASCRP3009443	3571.49	2837.86	2.289520e+001	2.502083e+000	40	15	4.294552e+000	0	0	0	0	0	0	22.6861	1	1	45.1352	15.1653
DATA	1642	21	2	0	0	A_23_P1331	NM_080801	3596.68	2837.67	1.356558e+001	1.692195e+000	31	16	4.220710e+000	0	0	0	0	0	0	13.4104	1	1	43.7019	15.7576
DATA	1643	21	3	0	0	ASCRP3000879	ASCRP3000879	3622.5	2837	7.036706e+000	1.234006e+000	23.5	15	3.385406e+000	0	0	0	0	0	0	6.9415	1	1	54.1152	14.8049
DATA	1644	21	4	0	0	ASCRP3007136	ASCRP3007136	3648.37	2837.61	9.513076e+001	9.567148e+000	107	15	3.848125e+000	0	0	0	0	0	0	93.6577	1	1	40.6843	14.8542
DATA	1645	21	5	0	0	ASCRP3012895	ASCRP3012895	3673.59	2837.47	7.783227e+000	1.280991e+000	25	13	4.270428e+000	0	0	0	0	0	0	7.64994	1	1	42.2201	13.3548
DATA	1646	21	6	0	0	A_23_P154235	NM_004688	3698.76	2836.88	1.185435e+001	1.563135e+000	29	16	3.373371e+000	0	0	0	0	0	0	11.6346	1	1	48.2044	15.75
DATA	1647	21	7	0	0	ASCRP3001676	ASCRP3001676	3724.09	2837.07	1.095328e+001	1.496861e+000	29	14	2.461805e+000	0	0	0	0	0	0	10.7362	1	1	54.4085	13.9375
DATA	1648	21	8	0	0	ASCRP3002890	ASCRP3002890	3749.65	2837.12	8.516407e+001	8.577435e+000	103	16	5.096548e+000	0	0	0	0	0	0	83.3824	1	1	48.8603	16.3438
DATA	1649	21	9	0	0	ASCRP3004871	ASCRP3004871	3775.23	2837.09	9.426751e+002	9.427306e+001	915	16	4.179069e+000	0	0	0	0	0	0	922.084	1	1	49.1849	15.7692
DATA	1650	21	10	0	0	ASCRP3008936	ASCRP3008936	3800.33	2836.82	2.898769e+001	3.074019e+000	45	15	4.680842e+000	0	0	0	0	0	0	28.3332	1	1	48.2044	15.3438
DATA	1651	21	11	0	0	ASCRP3010305	ASCRP3010305	3825.5	2837	1.961645e+004	1.961646e+003	18286	16	4.954970e+000	0	0	0	0	0	0	19161.6	1	1	54.1152	17
DATA	1652	21	12	0	0	ASCRP3006157	ASCRP3006157	3851.06	2837.02	5.156383e+002	5.157400e+001	513	16.5	4.213860e+000	0	0	0	0	0	0	503.442	1	1	50.7771	16.1429
DATA	1653	21	13	0	0	ASCRP3002954	ASCRP3002954	3876.56	2837.21	3.504347e+002	3.505844e+001	349.5	16	4.591028e+000	0	0	0	0	0	0	342.029	1	1	49.1849	15.7941
DATA	1654	21	14	0	0	ASCRP3009115	ASCRP3009115	3902	2836.96	2.325417e+002	2.327674e+001	247	16	5.177427e+000	0	0	0	0	0	0	226.92	1	1	48.8603	16.4333
DATA	1655	21	15	0	0	ASCRP3007061	ASCRP3007061	3927.1	2837.32	1.940906e+002	1.943610e+001	203	16	3.695052e+000	0	0	0	0	0	0	189.381	1	1	48.8603	15.8182
DATA	1656	21	16	0	0	ASCRP3000676	ASCRP3000676	3952.4	2836.84	5.761802e+001	5.852230e+000	72	15	4.636313e+000	0	0	0	0	0	0	56.223	1	1	46.1809	15.4333
DATA	1657	21	17	0	0	ASCRP3004757	ASCRP3004757	3977.77	2837.08	1.001625e+002	1.006853e+001	112.5	17	5.626837e+000	0	0	0	0	0	0	97.7502	1	1	48.5334	16.875
DATA	1658	21	18	0	0	ASCRP3005166	ASCRP3005166	4003.5	2837	5.453354e+003	5.453364e+002	5311	14	4.728674e+000	0	0	0	0	0	0	5323.33	1	1	54.1152	15.027
DATA	1659	21	19	0	0	ASCRP3004223	ASCRP3004223	4029.22	2837.03	2.478161e+001	2.681421e+000	41	15	4.581336e+000	0	0	0	0	0	0	24.1989	1	1	45.4864	15.6364
DATA	1660	21	20	0	0	ASCRP3008748	ASCRP3008748	4054.36	2836.88	1.069698e+003	1.069747e+002	1070	16	6.507274e+000	0	0	0	0	0	0	1044.99	1	1	45.835	16.2308
DATA	1661	21	21	0	0	ASCRP3007088	ASCRP3007088	4079.81	2837.06	2.671721e+001	2.860927e+000	45	16	4.514077e+000	0	0	0	0	0	0	26.113	1	1	46.5243	15.2424
DATA	1662	21	22	0	0	ASCRP3006036	ASCRP3006036	4104.83	2836.73	1.607983e+002	1.611231e+001	171	15	4.279519e+000	0	0	0	0	0	0	157.253	1	1	49.5074	15.5
DATA	1663	21	23	0	0	A_23_P76799	NM_013448	4130.47	2837.17	1.750688e+001	2.027116e+000	34	16	4.682131e+000	0	0	0	0	0	0	17.1316	1	1	44.4243	16.7879
DATA	1664	21	24	0	0	ASCRP3004044	ASCRP3004044	4155.58	2836.57	6.775288e+000	1.225495e+000	24	14	4.930952e+000	0	0	0	0	0	0	6.63481	1	1	57.5363	15.2571
DATA	1665	21	25	0	0	ASCRP3006303	ASCRP3006303	4181.31	2837.4	6.204207e+001	6.287563e+000	78	14	4.622539e+000	0	0	0	0	0	0	60.8002	1	1	45.4864	14.5135
DATA	1666	21	26	0	0	AS_circRNA_control207	AS_circRNA_control207	4207.01	2836.57	9.809314e+001	9.862157e+000	113.5	15	5.050503e+000	0	0	0	0	0	0	96.2115	1	1	49.1849	14.5152
DATA	1667	21	27	0	0	ASCRP3012999	ASCRP3012999	4231.93	2837.43	7.420528e+001	7.490132e+000	91	15	4.072476e+000	0	0	0	0	0	0	72.84	1	1	45.835	15.6333
DATA	1668	21	28	0	0	ASCRP3006088	ASCRP3006088	4257.27	2836.63	7.411285e+001	7.480847e+000	91	15	4.497072e+000	0	0	0	0	0	0	72.8164	1	1	47.8731	16.0968
DATA	1669	21	29	0	0	ASCRP3011119	ASCRP3011119	4282.67	2837.34	6.777384e+002	6.778147e+001	683.5	15.5	5.130593e+000	0	0	0	0	0	0	666.478	1	1	47.5395	15.4333
DATA	1670	21	30	0	0	ASCRP3003720	ASCRP3003720	4308.33	2836.5	9.902998e+000	1.418694e+000	25	16	3.562842e+000	0	0	0	0	0	0	9.74825	1	1	65	15.4583
DATA	1671	21	31	0	0	ASCRP3012178	ASCRP3012178	4333.43	2837.06	4.947284e+001	5.050314e+000	68	15.5	4.074780e+000	0	0	0	0	0	0	48.7458	1	1	47.2035	16.0938
DATA	1672	21	32	0	0	ASCRP3001215	ASCRP3001215	4358.82	2836.52	1.763892e+001	2.034514e+000	34	14.5	4.999899e+000	0	0	0	0	0	0	17.3976	1	1	47.8731	14.9688
DATA	1673	21	33	0	0	ASCRP3003733	ASCRP3003733	4384.78	2836.86	4.381498e+001	4.497038e+000	60	13	4.950513e+000	0	0	0	0	0	0	43.26	1	1	47.8731	14.8485
DATA	1674	21	34	0	0	ASCRP3011805	ASCRP3011805	4409.68	2836.52	6.929522e+001	7.002997e+000	87	16	4.496863e+000	0	0	0	0	0	0	68.4884	1	1	48.5334	14.6875
DATA	1675	21	35	0	0	ASCRP3009336	ASCRP3009336	4435.12	2837.04	8.390307e+001	8.450968e+000	100.5	15.5	3.601923e+000	0	0	0	0	0	0	83.011	1	1	46.8651	15.4231
DATA	1676	21	36	0	0	ASCRP3003283	ASCRP3003283	4460.44	2836.48	1.872631e+002	1.875351e+001	198	13	2.476021e+000	0	0	0	0	0	0	185.473	1	1	48.2044	13.4545
DATA	1677	21	37	0	0	Negative010	Negative010	4485.71	2837.27	1.335945e+002	1.339747e+001	145.5	15	2.496570e+000	0	0	0	0	0	0	132.452	1	1	47.5395	14.6563
DATA	1678	21	38	0	0	ASCRP3004184	ASCRP3004184	4511.44	2836.48	5.184760e+002	5.185739e+001	533.5	16	4.530992e+000	0	0	0	0	0	0	514.62	1	1	49.1849	15.2333
DATA	1679	21	39	0	0	ASCRP3012252	ASCRP3012252	4536.58	2836.43	1.022708e+000	1.006561e+000	17	17	4.231247e+000	0	0	0	0	0	0	0.162926	0	0	65	15.6
DATA	1680	21	40	0	0	ASCRP3002998	ASCRP3002998	4562.11	2836.5	2.544608e+001	2.736013e+000	42	16.5	3.485989e+000	0	0	0	0	0	0	25.3105	1	1	56.9804	15.8214
DATA	1681	21	41	0	0	ASCRP3001017	ASCRP3001017	4587.56	2836.97	1.017205e+002	1.022151e+001	121	14	2.393718e+000	0	0	0	0	0	0	101.283	1	1	48.2044	13.8333
DATA	1682	21	42	0	0	ASCRP3007278	ASCRP3007278	4612.89	2836.32	3.390456e+002	3.391940e+001	353	14	3.741043e+000	0	0	0	0	0	0	337.959	1	1	52.9257	13.9333
DATA	1683	21	43	0	0	ASCRP3006359	ASCRP3006359	4638.08	2836.94	1.349579e+001	1.681013e+000	33	13	3.853221e+000	0	0	0	0	0	0	13.4659	1	1	40.6843	12.7742
DATA	1684	21	44	0	0	ASCRP3004831	ASCRP3004831	4663.69	2836.01	1.089858e+002	1.094447e+001	125.5	14	3.732630e+000	0	0	0	0	0	0	108.866	1	1	47.2035	14.4103
DATA	1685	21	45	0	0	ASCRP3006961	ASCRP3006961	4689.21	2836.19	1.270477e+002	1.274407e+001	142	15	4.802760e+000	0	0	0	0	0	0	127.039	1	1	47.5395	14.931
DATA	1686	21	46	0	0	ASCRP3011690	ASCRP3011690	4714.5	2836	1.433058e+004	1.433059e+003	14049	15	4.552915e+000	0	0	0	0	0	0	14344.4	1	1	54.1152	15.9355
DATA	1687	21	47	0	0	ASCRP3008529	ASCRP3008529	4739.7	2836.46	3.548777e+002	3.550181e+001	376	14	3.082021e+000	0	0	0	0	0	0	355.564	1	1	46.8651	13.8667
DATA	1688	21	48	0	0	ASCRP3001186	ASCRP3001186	4765.36	2836.29	2.165044e+001	2.383592e+000	38	14	5.135247e+000	0	0	0	0	0	0	21.7146	1	1	47.5395	14.5882
DATA	1689	21	49	0	0	ASCRP3003715	ASCRP3003715	4790.7	2836.17	2.089297e+002	2.091669e+001	229.5	13.5	4.697288e+000	0	0	0	0	0	0	209.759	1	1	49.8279	14.5
DATA	1690	21	50	0	0	ASCRP3005982	ASCRP3005982	4816.22	2835.98	1.438611e+001	1.749207e+000	33	15	3.947505e+000	0	0	0	0	0	0	14.4577	1	1	45.4864	15.129
DATA	1691	21	51	1028	1	(+)E1A_r60_1	E1A_r60_1	4841.38	2836.51	8.954794e+000	1.337982e+000	26	14	4.956219e+000	0	0	0	1	0	0	9.00758	1	1	40.6843	14.7778
DATA	1692	21	52	0	0	ASCRP3000361	ASCRP3000361	4866.99	2836.27	1.549462e+001	1.840430e+000	32	13.5	3.996427e+000	0	0	0	0	0	0	15.6015	1	1	46.1809	13.5
DATA	1693	21	53	0	0	ASCRP3008469	ASCRP3008469	4892.43	2836.66	7.743075e+001	7.806392e+000	93.5	16	4.579824e+000	0	0	0	0	0	0	78.0362	1	1	45.1352	15.2857
DATA	1694	21	54	0	0	ASCRP3007142	ASCRP3007142	4917.66	2835.92	1.122860e+002	1.127227e+001	127	13	4.062019e+000	0	0	0	0	0	0	113.279	1	1	49.1849	14
DATA	1695	21	55	0	0	ASCRP3004173	ASCRP3004173	4943	2836.43	1.432095e+002	1.435516e+001	162	14	5.537749e+000	0	0	0	0	0	0	144.604	1	1	44.7812	15
DATA	1696	21	56	0	0	ASCRP3009318	ASCRP3009318	4968.47	2836.07	3.094749e+001	3.249055e+000	48	17	5.127476e+000	0	0	0	0	0	0	31.2794	1	1	48.8603	17.0714
DATA	1697	21	57	0	0	ASCRP3012811	ASCRP3012811	4993.97	2836.22	2.056919e+002	2.059293e+001	224.5	14	3.755507e+000	0	0	0	0	0	0	208.09	1	1	45.835	14.6563
DATA	1698	21	58	0	0	ASCRP3012759	ASCRP3012759	5019.5	2836	8.191498e+001	8.250808e+000	100.5	15	5.077888e+000	0	0	0	0	0	0	82.95	1	1	54.1152	15.4194
DATA	1699	21	59	0	0	ASCRP3009003	ASCRP3009003	5044.5	2836	4.350788e+001	4.461251e+000	62.5	15	4.546307e+000	0	0	0	0	0	0	44.0982	1	1	54.1152	15.0857
DATA	1700	21	60	0	0	ASCRP3010164	ASCRP3010164	5069.79	2835.85	2.798292e+001	2.966814e+000	45	16	4.865841e+000	0	0	0	0	0	0	28.3898	1	1	47.5395	15.5313
DATA	1701	21	61	0	0	ASCRP3008260	ASCRP3008260	5095.43	2836.1	2.102716e+001	2.321887e+000	39	15	4.103500e+000	0	0	0	0	0	0	21.3526	1	1	48.2044	14.5
DATA	1702	21	62	0	0	ASCRP3006545	ASCRP3006545	5121.13	2835.97	1.434307e+001	1.739274e+000	33.5	15	4.559043e+000	0	0	0	0	0	0	14.5795	1	1	46.8651	15.5429
DATA	1703	21	63	0	0	ASCRP3011665	ASCRP3011665	5146.63	2836.28	3.526977e+001	3.661365e+000	54	14	3.107277e+000	0	0	0	0	0	0	35.8846	1	1	46.5243	14
DATA	1704	21	64	0	0	ASCRP3009890	ASCRP3009890	5171.86	2835.87	7.638593e+001	7.701437e+000	94	14	4.486060e+000	0	0	0	0	0	0	77.7981	1	1	46.8651	13.4839
DATA	1705	21	65	0	0	ASCRP3000446	ASCRP3000446	5197	2835.54	3.448701e+001	3.585464e+000	52.5	14	5.242379e+000	0	0	0	0	0	0	35.1613	1	1	55.8519	13.9444
DATA	1706	21	66	0	0	ASCRP3000183	ASCRP3000183	5222.39	2836.13	1.700401e+002	1.703222e+001	190	14	4.054230e+000	0	0	0	0	0	0	173.53	1	1	47.2035	14.6667
DATA	1707	21	67	0	0	ASCRP3005754	ASCRP3005754	5247.58	2835.57	2.842909e+001	3.006682e+000	47	14	4.793483e+000	0	0	0	0	0	0	29.0455	1	1	57.5363	14.5405
DATA	1708	21	68	0	0	ASCRP3011027	ASCRP3011027	5273.18	2835.69	3.725007e+002	3.726290e+001	396	16	4.591249e+000	0	0	0	0	0	0	380.991	1	1	47.8731	16.2903
DATA	1709	21	69	0	0	ASCRP3002836	ASCRP3002836	5298.62	2836.18	4.180939e+001	4.293500e+000	61	15	4.071302e+000	0	0	0	0	0	0	42.808	1	1	48.5334	14.963
DATA	1710	21	70	0	0	ASCRP3012016	ASCRP3012016	5323.98	2835.12	1.235965e+001	1.574472e+000	30.5	16	4.074568e+000	0	0	0	0	0	0	12.6717	1	1	46.5243	15.8108
DATA	1711	21	71	0	0	ASCRP3007746	ASCRP3007746	5349.4	2836.36	3.164058e+002	3.165558e+001	341	14	4.379817e+000	0	0	0	0	0	0	324.732	1	1	47.2035	14.871
DATA	1712	21	72	0	1	ETG04_27747	ETG04_27747	5374.67	2835.5	4.746996e+000	1.082618e+000	24	16	4.764105e+000	0	0	0	0	0	0	4.87874	1	0	57.5363	15.4324
DATA	1713	21	73	0	0	A_23_P25019	NM_000946	5400.41	2836.18	6.048993e+001	6.126555e+000	80.5	16.5	5.752658e+000	0	0	0	0	0	0	62.2465	1	1	46.5243	17.0455
DATA	1714	21	74	0	0	ASCRP3004568	ASCRP3004568	5425.58	2835.42	1.045821e+002	1.050312e+001	128	15.5	5.180728e+000	0	0	0	0	0	0	107.781	1	1	50.1463	15.8929
DATA	1715	21	75	0	0	ASCRP3000487	ASCRP3000487	5451.23	2835.87	1.674870e+002	1.677671e+001	186.5	15	5.579340e+000	0	0	0	0	0	0	172.855	1	1	47.2035	15.0645
DATA	1716	21	76	0	0	ASCRP3013208	ASCRP3013208	5476.12	2835.58	1.447904e+001	1.741364e+000	33	14.5	4.895274e+000	0	0	0	0	0	0	14.9665	1	1	42.9674	14.8125
DATA	1717	21	77	0	0	ASCRP3002843	ASCRP3002843	5501.94	2836.17	4.702989e+002	4.703981e+001	511	16	4.831127e+000	0	0	0	0	0	0	486.891	1	1	45.4864	15.8387
DATA	1718	21	78	0	0	ASCRP3012172	ASCRP3012172	5527.13	2835.53	1.410027e+002	1.413319e+001	161	15	5.024670e+000	0	0	0	0	0	0	146.242	1	1	50.1463	14.7742
DATA	1719	21	79	0	0	Negative008	Negative008	5552.69	2835.94	2.216733e+002	2.218822e+001	248.5	15	5.342972e+000	0	0	0	0	0	0	230.316	1	1	45.835	15.1212
DATA	1720	21	80	0	0	ASCRP3002759	ASCRP3002759	5578.1	2835.35	2.266505e+001	2.461638e+000	41	14.5	5.095442e+000	0	0	0	0	0	0	23.5964	1	1	48.2044	15.3864
DATA	1721	21	81	0	0	ASCRP3009642	ASCRP3009642	5603.65	2835.74	6.717386e+002	6.718070e+001	711.5	14	5.648314e+000	0	0	0	0	0	0	700.729	1	1	52.3208	14.6
DATA	1722	21	82	0	0	ASCRP3011275	ASCRP3011275	5628.81	2835.51	2.477315e+001	2.655574e+000	44	14	4.001208e+000	0	0	0	0	0	0	25.8985	1	1	47.2035	14.3478
DATA	1723	22	1	0	0	ASCRP3008016	ASCRP3008016	3584.52	2844.97	3.278887e+001	3.431221e+000	50	14	3.644281e+000	0	0	0	0	0	0	32.4312	1	1	48.5334	14.3243
DATA	1724	22	2	0	0	ASCRP3006549	ASCRP3006549	3609.68	2845.01	7.517466e+002	7.518149e+001	761	15	2.892150e+000	0	0	0	0	0	0	741.915	1	1	49.1849	15.3103
DATA	1725	22	3	0	0	ASCRP3011701	ASCRP3011701	3635.03	2845	4.368239e+001	4.484671e+000	60	15	3.531144e+000	0	0	0	0	0	0	43.0256	1	1	46.8651	15.02
DATA	1726	22	4	0	0	ASCRP3002009	ASCRP3002009	3660.23	2845.22	5.129443e+001	5.229303e+000	68.5	15	4.823927e+000	0	0	0	0	0	0	50.4337	1	1	45.1352	14.2973
DATA	1727	22	5	0	0	ASCRP3003081	ASCRP3003081	3686	2844.54	1.035120e+000	1.018642e+000	16.5	16	3.631043e+000	0	0	0	0	0	0	-1.32899	0	0	55.8519	15.9063
DATA	1728	22	6	0	0	ASCRP3010145	ASCRP3010145	3711.22	2845.17	5.600330e+001	5.692472e+000	74	16	2.926175e+000	0	0	0	0	0	0	54.9016	1	1	45.1352	16
DATA	1729	22	7	0	0	ASCRP3001118	ASCRP3001118	3736.58	2844.57	1.890320e+000	1.038586e+000	18	14	2.461295e+000	0	0	0	0	0	0	1.85101	1	0	57.5363	14.3333
DATA	1730	22	8	0	0	Negative030	Negative030	3762.33	2844.5	1.038814e+000	1.022824e+000	18	20	6.087013e+000	0	0	0	0	1	0	0.327137	0	0	57.5363	20.1379
DATA	1731	22	9	0	0	ASCRP3002129	ASCRP3002129	3787.57	2844.72	3.498702e+002	3.500198e+001	360	16	4.941728e+000	0	0	0	0	0	0	341.957	1	1	48.8603	15.0588
DATA	1732	22	10	0	0	ASCRP3000579	ASCRP3000579	3812.89	2844.5	3.329914e+002	3.331487e+001	350	15	4.496359e+000	0	0	0	0	0	0	325.243	1	1	56.9804	14.7
DATA	1733	22	11	0	0	ASCRP3006343	ASCRP3006343	3838.35	2844.54	1.275755e+002	1.279861e+001	140.5	16	4.600466e+000	0	0	0	0	0	0	124.541	1	1	52.0157	17.0833
DATA	1734	22	12	0	0	ASCRP3004734	ASCRP3004734	3863.5	2844.77	1.988938e+002	1.991576e+001	207.5	14.5	3.675880e+000	0	0	0	0	0	0	194.085	1	1	49.8279	14.1875
DATA	1735	22	13	0	0	ASCRP3010874	ASCRP3010874	3889.06	2844.69	2.658756e+001	2.849505e+000	43	16	5.247023e+000	0	0	0	0	0	0	25.9382	1	1	46.8651	16.2188
DATA	1736	22	14	130	1	(+)eQC-41	EQC	3914.48	2844.66	7.406965e+001	7.477573e+000	93	15.5	4.196468e+000	0	0	0	0	0	0	72.2513	1	1	49.8279	15.9
DATA	1737	22	15	0	0	ASCRP3001987	ASCRP3001987	3939.46	2844.06	1.009904e+001	1.439045e+000	27	16	4.428646e+000	0	0	0	0	0	0	9.85122	1	1	44.0646	16.25
DATA	1738	22	16	0	0	ASCRP3003367	ASCRP3003367	3965.27	2844.65	2.597409e+001	2.792369e+000	43	16	3.993129e+000	0	0	0	0	0	0	25.3386	1	1	47.8731	15.8485
DATA	1739	22	17	0	0	ASCRP3006138	ASCRP3006138	3990.58	2844.43	3.110648e+001	3.275132e+000	48	16	5.052576e+000	0	0	0	0	0	0	30.3516	1	1	57.5363	16.1622
DATA	1740	22	18	0	0	A_23_P2683	NM_024604	4016.11	2844.5	2.917702e+000	1.065305e+000	20	15	4.599038e+000	0	0	0	0	0	0	2.84773	1	0	65	15.1795
DATA	1741	22	19	0	0	A_23_P250813	NM_000553	4041.49	2844.65	6.319670e+001	6.402124e+000	79	14	3.829018e+000	0	0	0	0	0	0	61.7043	1	1	49.8279	14.0714
DATA	1742	22	20	0	0	ASCRP3002372	ASCRP3002372	4066.72	2844.52	3.572804e+001	3.716573e+000	52	16	5.497835e+000	0	0	0	0	0	0	34.9005	1	1	49.1849	15.1786
DATA	1743	22	21	0	0	ASCRP3006306	ASCRP3006306	4092.19	2844.72	1.406759e+002	1.410475e+001	158	14	3.964629e+000	0	0	0	0	0	0	137.491	1	1	50.7771	14.5806
DATA	1744	22	22	0	0	ASCRP3008215	ASCRP3008215	4117.56	2844.36	9.438441e+000	1.391552e+000	26	16	4.623311e+000	0	0	0	0	0	0	9.23044	1	1	45.1352	17
DATA	1745	22	23	0	0	ASCRP3010581	ASCRP3010581	4143.06	2844.53	5.561860e+001	5.654951e+000	71	15	4.557087e+000	0	0	0	0	0	0	54.4291	1	1	50.4627	15.7273
DATA	1746	22	24	0	0	ASCRP3013439	ASCRP3013439	4168.37	2844.5	8.676029e+001	8.735912e+000	102	14	3.163176e+000	0	0	0	0	0	0	84.9663	1	1	49.8279	14.5455
DATA	1747	22	25	0	0	ASCRP3013191	ASCRP3013191	4193.49	2844.36	1.292721e+002	1.296741e+001	140.5	15	4.963358e+000	0	0	0	0	0	0	126.697	1	1	47.8731	14.7778
DATA	1748	22	26	0	0	ASCRP3001587	ASCRP3001587	4219.4	2844.05	1.007519e+001	1.433312e+000	28	15	4.054940e+000	0	0	0	0	0	0	9.88292	1	1	45.1352	15.5938
DATA	1749	22	27	0	0	ASCRP3005904	ASCRP3005904	4244.53	2844.22	1.573691e+002	1.576984e+001	169	17	3.955234e+000	0	0	0	0	0	0	154.497	1	1	48.2044	16.5185
DATA	1750	22	28	0	0	ASCRP3006363	ASCRP3006363	4270.09	2844.07	8.157105e+003	8.157111e+002	8105	17	4.333912e+000	0	0	0	0	0	0	8015.54	1	1	54.4085	15.871
DATA	1751	22	29	0	0	ASCRP3002588	ASCRP3002588	4295.43	2844.18	5.251439e+002	5.252423e+001	532.5	15.5	3.854876e+000	0	0	0	0	0	0	516.508	1	1	49.5074	15.4412
DATA	1752	22	30	0	0	ASCRP3006804	ASCRP3006804	4320.7	2844.27	1.881653e+001	2.138311e+000	36	15	3.311481e+000	0	0	0	0	0	0	18.5247	1	1	45.1352	14.8182
DATA	1753	22	31	0	0	Negative021	Negative021	4346.5	2844	2.643046e+000	1.048583e+000	20	16	8.898926e+000	0	0	0	0	1	0	2.60469	1	0	54.1152	18.963
DATA	1754	22	32	0	0	ASCRP3000608	ASCRP3000608	4371.61	2844.57	1.350198e+002	1.353999e+001	151	15	4.698897e+000	0	0	0	0	0	0	133.189	1	1	42.9674	15.7188
DATA	1755	22	33	0	0	ASCRP3011649	ASCRP3011649	4396.96	2844.33	9.678232e+001	9.731072e+000	111	15	5.213395e+000	0	0	0	0	0	0	95.5679	1	1	48.5334	15.2222
DATA	1756	22	34	0	0	ASCRP3009791	ASCRP3009791	4422.33	2844.38	1.038487e+002	1.043403e+001	122	16	4.589826e+000	0	0	0	0	0	0	102.651	1	1	46.8651	15.069
DATA	1757	22	35	0	0	ASCRP3003871	ASCRP3003871	4447.67	2844.23	4.589535e+001	4.699486e+000	63	13	2.356210e+000	0	0	0	0	0	0	45.4134	1	1	47.2035	13.8621
DATA	1758	22	36	0	0	ASCRP3007659	ASCRP3007659	4473.07	2844.21	8.146154e+001	8.208473e+000	98.5	14	2.841051e+000	0	0	0	0	0	0	80.6906	1	1	46.8651	13.8438
DATA	1759	22	37	0	0	ASCRP3012385	ASCRP3012385	4498.4	2844.36	4.936818e+001	5.038776e+000	67.5	15.5	3.601564e+000	0	0	0	0	0	0	48.9518	1	1	47.2035	14.8333
DATA	1760	22	38	0	0	ASCRP3000807	ASCRP3000807	4523.99	2844.19	1.864313e+001	2.119098e+000	36	17	4.410578e+000	0	0	0	0	0	0	18.5056	1	1	46.8651	16.1034
DATA	1761	22	39	0	0	ASCRP3002047	ASCRP3002047	4549.77	2844.29	3.022466e+001	3.185604e+000	47.5	16	3.916567e+000	0	0	0	0	0	0	30.0335	1	1	46.8651	15.3143
DATA	1762	22	40	0	0	ASCRP3011380	ASCRP3011380	4574.61	2843.93	9.402387e+001	9.455979e+000	111	15	2.842534e+000	0	0	0	0	0	0	93.5269	1	1	65	15
DATA	1763	22	41	0	0	Negative026	Negative026	4600.39	2843.93	1.020496e+000	1.004452e+000	19	13	2.679154e+000	0	0	0	0	0	0	0.200332	0	0	65	13.7826
DATA	1764	22	42	0	0	ASCRP3003967	ASCRP3003967	4625.5	2844	3.678481e+000	1.068541e+000	20.5	13.5	3.885940e+000	0	0	0	0	0	0	3.66664	1	0	54.1152	13.7143
DATA	1765	22	43	0	0	CUST_16_PI418767722	NM_001536	4651	2843.87	4.301837e+000	1.090612e+000	22	13	3.980792e+000	0	0	0	0	0	0	4.29245	1	0	54.4085	13.8235
DATA	1766	22	44	0	0	ASCRP3006948	ASCRP3006948	4676.36	2844.18	3.725547e+001	3.857730e+000	55	14	4.284524e+000	0	0	0	0	0	0	37.2112	1	1	45.835	14
DATA	1767	22	45	0	0	ASCRP3002293	ASCRP3002293	4701.58	2843.57	2.316069e+000	1.026610e+000	20	14	3.862795e+000	0	0	0	0	0	0	2.31574	1	0	65	14.2759
DATA	1768	22	46	0	0	ASCRP3004551	ASCRP3004551	4727.42	2843.57	7.151271e+000	1.228683e+000	25	16	4.222013e+000	0	0	0	0	0	0	7.15752	1	1	65	15.9444
DATA	1769	22	47	0	0	ASCRP3006483	ASCRP3006483	4752.47	2843.85	1.224887e+001	1.580096e+000	30	12	2.393499e+000	0	0	0	0	1	0	12.2713	1	1	47.8731	11.6071
DATA	1770	22	48	0	0	Negative027	Negative027	4778	2843.54	1.123499e+001	1.502198e+000	30	13	4.648376e+000	0	0	0	0	0	0	11.2669	1	1	55.8519	14.5263
DATA	1771	22	49	0	0	ASCRP3011229	ASCRP3011229	4803.29	2844.1	2.488511e+001	2.680526e+000	43	16	4.421603e+000	0	0	0	0	0	0	24.9785	1	1	45.835	15.3667
DATA	1772	22	50	0	0	ASCRP3004929	ASCRP3004929	4829	2843.77	1.502174e+001	1.801967e+000	33	16	4.410398e+000	0	0	0	0	0	0	15.0932	1	1	46.1809	15.4194
DATA	1773	22	51	0	0	ASCRP3009175	ASCRP3009175	4854.33	2843.5	6.000395e+001	6.082219e+000	77	15	5.326995e+000	0	0	0	0	0	0	60.3477	1	1	57.5363	16.1081
DATA	1774	22	52	0	0	ASCRP3011783	ASCRP3011783	4879.71	2844	1.249500e+001	1.596288e+000	31	13	4.056854e+000	0	0	0	0	0	0	12.5778	1	1	45.4864	13.4839
DATA	1775	22	53	0	0	ASCRP3012581	ASCRP3012581	4905.19	2844.31	1.542348e+001	1.834107e+000	33	14	4.214421e+000	0	0	0	0	0	0	15.5396	1	1	46.8651	15.0571
DATA	1776	22	54	0	0	ASCRP3003521	ASCRP3003521	4930.48	2844.17	1.628988e+001	1.907060e+000	33	14	3.660056e+000	0	0	0	0	0	0	16.4278	1	1	45.1352	14.3704
DATA	1777	22	55	1028	1	(+)E1A_r60_3	E1A_r60_3	4955.78	2843.81	2.047894e+002	2.050289e+001	221	17	4.844645e+000	0	0	0	0	0	0	206.72	1	1	48.5334	16
DATA	1778	22	56	0	0	ASCRP3010739	ASCRP3010739	4981.09	2843.31	2.336088e+001	2.537090e+000	41	16	4.670994e+000	0	0	0	0	0	0	23.6038	1	1	45.835	15.5455
DATA	1779	22	57	0	0	ASCRP3000453	ASCRP3000453	5006.3	2843.88	3.488670e+001	3.626112e+000	53	14	4.591741e+000	0	0	0	0	0	0	35.2793	1	1	48.2044	15.1622
DATA	1780	22	58	0	0	ASCRP3002826	ASCRP3002826	5031.46	2843.48	1.681404e+001	1.950162e+000	33	16	4.660295e+000	0	0	0	0	0	0	17.0194	1	1	46.5243	15.1053
DATA	1781	22	59	0	0	ASCRP3011114	ASCRP3011114	5057.4	2843.85	7.641058e+001	7.704546e+000	94	16	4.498506e+000	0	0	0	0	0	0	77.413	1	1	48.5334	15.3548
DATA	1782	22	60	0	0	ASCRP3009548	ASCRP3009548	5082.68	2843.69	6.318033e+001	6.394528e+000	79	14	4.062888e+000	0	0	0	0	0	0	64.0692	1	1	49.8279	14.4063
DATA	1783	22	61	0	0	ASCRP3003711	ASCRP3003711	5107.93	2843.73	8.046523e+001	8.106614e+000	98.5	15	4.559373e+000	0	0	0	0	0	0	81.6724	1	1	47.5395	15
DATA	1784	22	62	0	0	A_23_P142849	NM_005168	5133.5	2843.97	3.178198e+001	3.327133e+000	48.5	15	4.011576e+000	0	0	0	0	0	0	32.2885	1	1	47.2035	15.1875
DATA	1785	22	63	0	0	ASCRP3012906	ASCRP3012906	5158.93	2843.58	1.595217e+002	1.598244e+001	178	13	4.074128e+000	0	0	0	0	0	0	162.227	1	1	48.2044	12.7931
DATA	1786	22	64	0	0	ASCRP3002077	ASCRP3002077	5184.37	2843.64	3.230145e+002	3.231638e+001	332	14	4.528478e+000	0	0	0	0	0	0	328.813	1	1	48.8603	13.9211
DATA	1787	22	65	0	0	ASCRP3006860	ASCRP3006860	5209.73	2843.86	4.817596e+001	4.916544e+000	66.5	15	4.768107e+000	0	0	0	0	0	0	49.0883	1	1	48.2044	14.7879
DATA	1788	22	66	0	0	ASCRP3005220	ASCRP3005220	5234.95	2843.33	4.875575e+001	4.973159e+000	67.5	13	4.237569e+000	0	0	0	0	0	0	49.7333	1	1	45.4864	13.9032
DATA	1789	22	67	0	0	ASCRP3000613	ASCRP3000613	5260.61	2843.27	1.112357e+002	1.116660e+001	129.5	16	4.901596e+000	0	0	0	0	0	0	113.589	1	1	47.5395	15.359
DATA	1790	22	68	0	0	ASCRP3011894	ASCRP3011894	5285.79	2843.19	1.569683e+002	1.572728e+001	175	16	4.132355e+000	0	0	0	0	0	0	160.464	1	1	47.5395	15.8276
DATA	1791	22	69	0	0	ASCRP3004930	ASCRP3004930	5311.29	2843.35	3.591866e+001	3.722400e+000	56	16	4.040121e+000	0	0	0	0	0	0	36.7597	1	1	46.1809	16
DATA	1792	22	70	0	0	ASCRP3012424	ASCRP3012424	5336.93	2843.21	4.991136e+001	5.085655e+000	70	14.5	4.681916e+000	0	0	0	0	0	0	51.1421	1	1	46.8651	14.8421
DATA	1793	22	71	0	0	ASCRP3010694	ASCRP3010694	5361.97	2842.9	2.542129e+001	2.722585e+000	44	14.5	3.946761e+000	0	0	0	0	0	0	26.081	1	1	45.1352	14.75
DATA	1794	22	72	0	0	ASCRP3010242	ASCRP3010242	5387.53	2843.16	8.794304e+001	8.848020e+000	105	16	5.902325e+000	0	0	0	0	0	0	90.3389	1	1	47.8731	16.8621
DATA	1795	22	73	0	0	AS_circRNA_control203	AS_circRNA_control203	5412.75	2843.34	8.042279e+001	8.100828e+000	97	16	5.782965e+000	0	0	0	0	0	0	82.7225	1	1	45.1352	16.5217
DATA	1796	22	74	0	0	ASCRP3006758	ASCRP3006758	5438.37	2843.13	8.249879e+001	8.306799e+000	102.5	16	4.735589e+000	0	0	0	0	0	0	84.9821	1	1	45.835	16.3226
DATA	1797	22	75	0	0	ASCRP3006694	ASCRP3006694	5463.77	2843.13	4.344259e+001	4.451088e+000	61	13	5.148463e+000	0	0	0	0	0	0	44.8172	1	1	47.2035	14.56
DATA	1798	22	76	0	0	ASCRP3007992	ASCRP3007992	5489.41	2843.05	3.306599e+001	3.445314e+000	50	15	4.330346e+000	0	0	0	0	0	0	34.167	1	1	45.4864	14.5758
DATA	1799	22	77	0	0	ASCRP3008269	ASCRP3008269	5514.5	2843	4.681707e+000	1.073633e+000	22	15	5.320765e+000	0	0	0	0	0	0	4.84558	1	0	54.1152	16.1852
DATA	1800	22	78	0	0	ASCRP3008887	ASCRP3008887	5539.86	2843.19	2.647249e+002	2.649005e+001	293	15	5.622177e+000	0	0	0	0	0	0	274.464	1	1	47.5395	15.0625
DATA	1801	22	79	0	0	ASCRP3013233	ASCRP3013233	5565.19	2843.19	4.998532e+001	5.090400e+000	69	16	5.096369e+000	0	0	0	0	0	0	51.9203	1	1	47.8731	16.1622
DATA	1802	22	80	0	0	ASCRP3013039	ASCRP3013039	5590.86	2843.03	6.558669e+000	1.163309e+000	24	14	5.648613e+000	0	0	0	0	0	0	6.82629	1	1	46.8651	15.3421
DATA	1803	22	81	0	0	ASCRP3001707	ASCRP3001707	5616.01	2843.15	1.175829e+002	1.179732e+001	138.5	14	4.298818e+000	0	0	0	0	0	0	122.631	1	1	47.2035	14.6875
DATA	1804	22	82	0	0	ASCRP3008546	ASCRP3008546	5641.58	2842.98	8.099838e+000	1.253519e+000	27.5	14	4.458975e+000	0	0	0	0	0	0	8.46662	1	1	43.7019	14.8355
DATA	1805	23	1	0	0	ASCRP3003435	ASCRP3003435	3571.43	2852.74	3.130376e+001	3.289399e+000	50.5	16	4.644313e+000	0	0	0	0	0	0	30.9818	1	1	44.4243	15.6571
DATA	1806	23	2	0	0	ASCRP3010026	ASCRP3010026	3597.09	2851.93	5.594137e+001	5.685059e+000	72	14	3.016549e+000	0	0	0	0	0	0	55.2407	1	1	54.4085	14.3636
DATA	1807	23	3	0	0	Negative027	Negative027	3622.12	2851.92	7.760365e+000	1.277481e+000	26	15	3.266532e+000	0	0	0	0	0	0	7.64754	1	1	48.5334	14.7647
DATA	1808	23	4	0	0	ASCRP3004348	ASCRP3004348	3648	2852.2	1.890226e+002	1.892958e+001	198.5	16	4.918044e+000	0	0	0	0	0	0	185.92	1	1	46.8651	16.1628
DATA	1809	23	5	0	0	ASCRP3002946	ASCRP3002946	3673.3	2852.31	1.208816e+001	1.580599e+000	30	16	4.767571e+000	0	0	0	0	0	0	11.8702	1	1	47.2035	14.7838
DATA	1810	23	6	0	0	ASCRP3002618	ASCRP3002618	3698.64	2852.09	2.516960e+001	2.715715e+000	42	16	2.822121e+000	0	0	0	0	0	0	24.6806	1	1	46.8651	15.6333
DATA	1811	23	7	0	0	ASCRP3003856	ASCRP3003856	3724.2	2852.21	1.277287e+002	1.281362e+001	142	15	3.191386e+000	0	0	0	0	0	0	125.088	1	1	46.8651	15.4194
DATA	1812	23	8	0	0	ASCRP3010577	ASCRP3010577	3749.44	2851.85	4.019008e+001	4.146959e+000	56	16	5.783388e+000	0	0	0	0	1	0	39.3181	1	1	46.8651	17.6875
DATA	1813	23	9	0	0	A_23_P202496	NM_022451	3774.58	2851.57	3.895593e+001	4.027696e+000	56	17.5	5.649128e+000	0	0	0	0	0	0	38.0772	1	1	57.5363	17.4667
DATA	1814	23	10	0	0	ASCRP3009258	ASCRP3009258	3800.42	2851.57	9.189073e+000	1.375740e+000	27	14	5.037707e+000	0	0	0	0	0	0	8.97502	1	1	57.5363	14.3871
DATA	1815	23	11	0	0	ASCRP3001036	ASCRP3001036	3825.3	2852.21	4.257609e+001	4.379130e+000	60	16	4.907206e+000	0	0	0	0	0	0	41.5591	1	1	47.8731	16.5143
DATA	1816	23	12	0	0	ASCRP3011935	ASCRP3011935	3851.01	2851.56	8.210023e+001	8.273748e+000	97	15	3.559824e+000	0	0	0	0	0	0	80.1053	1	1	46.1809	14.7879
DATA	1817	23	13	0	0	ASCRP3008720	ASCRP3008720	3876.25	2852.24	4.700653e+001	4.811161e+000	61.5	14	4.489728e+000	0	0	0	0	0	0	45.8489	1	1	46.1809	14.8108
DATA	1818	23	14	0	0	ASCRP3002367	ASCRP3002367	3901.29	2851.99	1.014109e+001	1.442188e+000	27	16	5.327530e+000	0	0	0	0	0	0	9.88967	1	1	46.1809	16.8485
DATA	1819	23	15	0	0	ASCRP3000522	ASCRP3000522	3927.43	2852.29	9.104801e+001	9.162372e+000	107	15	3.611094e+000	0	0	0	0	0	0	88.7841	1	1	46.8651	16
DATA	1820	23	16	0	0	ASCRP3010105	ASCRP3010105	3952.61	2851.69	1.034337e+002	1.039407e+001	120	15	3.622321e+000	0	0	0	0	0	0	100.869	1	1	48.5334	15.3939
DATA	1821	23	17	0	0	ASCRP3009783	ASCRP3009783	3977.91	2852.33	4.760153e+001	4.869320e+000	61	17	4.816610e+000	0	0	0	0	0	0	46.4273	1	1	45.835	15.8974
DATA	1822	23	18	0	0	ASCRP3006686	ASCRP3006686	4004	2851.95	7.357966e+000	1.261762e+000	25.5	15	3.949435e+000	0	0	0	0	0	0	7.17843	1	1	44.0646	15.9118
DATA	1823	23	19	0	0	ASCRP3000855	ASCRP3000855	4028.67	2851.5	3.521404e+000	1.083474e+000	22	15	3.964549e+000	0	0	0	0	0	0	3.43668	1	0	57.5363	15.4
DATA	1824	23	20	0	0	ASCRP3007694	ASCRP3007694	4054.25	2851.63	1.234103e+002	1.238346e+001	135.5	16	4.432563e+000	0	0	0	0	0	0	120.492	1	1	49.1849	14.9524
DATA	1825	23	21	0	0	ASCRP3004407	ASCRP3004407	4079.57	2852.23	7.037984e+001	7.112049e+000	86	15	5.615549e+000	0	0	0	0	0	0	68.7486	1	1	46.8651	15.1429
DATA	1826	23	22	0	0	ASCRP3010533	ASCRP3010533	4105.24	2851.44	3.045252e+001	3.212524e+000	45	15	3.469253e+000	0	0	0	0	0	0	29.7648	1	1	48.8603	14.9643
DATA	1827	23	23	0	0	ASCRP3009570	ASCRP3009570	4130.19	2852.26	3.306584e+001	3.461069e+000	50	17	4.088311e+000	0	0	0	0	0	0	32.3383	1	1	46.1809	17
DATA	1828	23	24	0	0	ASCRP3008282	ASCRP3008282	4155.63	2851.44	7.429685e+001	7.499613e+000	87.5	15	3.926120e+000	0	0	0	0	0	0	72.7149	1	1	48.2044	15.4054
DATA	1829	23	25	0	0	ASCRP3008189	ASCRP3008189	4181.03	2852.08	2.416855e+002	2.419011e+001	255.5	15	4.248597e+000	0	0	0	0	0	0	236.711	1	1	45.835	15.1333
DATA	1830	23	26	0	0	ASCRP3006190	ASCRP3006190	4206.58	2851.43	6.566326e+000	1.213226e+000	25	15	4.426830e+000	0	0	0	0	0	0	6.43649	1	1	57.5363	14.9444
DATA	1831	23	27	0	0	ASCRP3007598	ASCRP3007598	4232	2851.46	1.149309e+001	1.536202e+000	29	16.5	4.055196e+000	0	0	0	0	0	0	11.2753	1	1	55.8519	16.2692
DATA	1832	23	28	0	0	ASCRP3001812	ASCRP3001812	4257.42	2851.43	4.740712e+001	4.848869e+000	65.5	16	3.765158e+000	0	0	0	0	0	0	46.5496	1	1	57.5363	16.2188
DATA	1833	23	29	0	0	ASCRP3001267	ASCRP3001267	4282.58	2851.43	7.104452e+001	7.176946e+000	85	15.5	3.769833e+000	0	0	0	0	0	0	69.8223	1	1	57.5363	15.2857
DATA	1834	23	30	0	0	AS_circRNA_control204	AS_circRNA_control204	4308.24	2851.02	1.672212e+003	1.672243e+002	1650.5	15	3.901186e+000	0	0	0	0	0	0	1645.03	1	1	51.0895	15.4118
DATA	1835	23	31	0	0	ASCRP3012267	ASCRP3012267	4333.85	2851.89	5.328522e+001	5.424438e+000	72	15	4.942089e+000	0	0	0	0	0	0	52.4681	1	1	44.4243	16
DATA	1836	23	32	0	0	ASCRP3010864	ASCRP3010864	4358.91	2851.07	3.679319e+001	3.816635e+000	53	18	9.569304e+000	0	0	0	0	1	0	36.2654	1	1	65	20.9063
DATA	1837	23	33	0	0	Negative024	Negative024	4384.5	2851	1.029924e+000	1.013707e+000	18	15	4.512825e+000	0	0	0	0	0	0	0.187645	0	0	54.1152	15.9677
DATA	1838	23	34	0	0	CUST_18_PI418767722	NM_000754	4409.63	2851.05	1.059389e+001	1.465433e+000	28	16	4.319722e+000	0	0	0	0	0	0	10.4629	1	1	44.0646	15.08
DATA	1839	23	35	0	0	ASCRP3001845	ASCRP3001845	4435.39	2851.07	1.089833e+001	1.486876e+000	28	15	3.633264e+000	0	0	0	0	0	0	10.7748	1	1	53.8203	14.6563
DATA	1840	23	36	0	0	ASCRP3011838	ASCRP3011838	4460.37	2851.42	5.580392e+001	5.671137e+000	71	14	2.371569e+000	0	0	0	0	0	0	55.2263	1	1	45.1352	14.0714
DATA	1841	23	37	0	0	ASCRP3007686	ASCRP3007686	4486.21	2851.03	2.625346e+001	2.812700e+000	42	15.5	3.027928e+000	0	0	0	0	0	0	26.0096	1	1	46.8651	14.8438
DATA	1842	23	38	0	0	ASCRP3000685	ASCRP3000685	4511.29	2851.43	2.990260e+001	3.155702e+000	48	16	4.805031e+000	0	0	0	0	0	0	29.6545	1	1	44.0646	15.3704
DATA	1843	23	39	0	0	ASCRP3010059	ASCRP3010059	4536.5	2851	5.732794e+000	1.159016e+000	23.5	17	3.992180e+000	0	0	0	0	0	0	5.69121	1	1	54.1152	16
DATA	1844	23	40	0	0	ASCRP3010055	ASCRP3010055	4562.39	2850.93	4.392272e+004	4.392272e+003	43549	14	3.329164e+000	0	0	0	0	0	0	43650.2	1	1	53.8203	14.75
DATA	1845	23	41	0	0	ASCRP3009491	ASCRP3009491	4587.67	2851.4	3.307200e+001	3.456601e+000	50.5	14	3.128898e+000	0	0	0	0	0	0	32.8995	1	1	44.4243	14.04
DATA	1846	23	42	0	0	ASCRP3002813	ASCRP3002813	4612.75	2851	1.485576e+001	1.793144e+000	31.5	12	3.469075e+000	0	0	0	0	0	0	14.7935	1	1	43.3362	13.0345
DATA	1847	23	43	0	0	ASCRP3012290	ASCRP3012290	4638.49	2851.27	4.394771e+002	4.395916e+001	459.5	14	3.032257e+000	0	0	0	0	0	0	438.079	1	1	49.1849	13.8621
DATA	1848	23	44	0	0	ASCRP3008607	ASCRP3008607	4663.88	2851.09	3.863097e+001	3.990974e+000	56	14	4.813767e+000	0	0	0	0	0	0	38.5472	1	1	47.5395	15.2121
DATA	1849	23	45	0	0	ASCRP3006316	ASCRP3006316	4689.36	2851.29	2.765482e+001	2.941133e+000	46	14	4.623491e+000	0	0	0	0	0	0	27.622	1	1	45.835	14.72
DATA	1850	23	46	0	0	ASCRP3012793	ASCRP3012793	4714.5	2851	2.810332e+000	1.038924e+000	19.5	14	3.964009e+000	0	0	0	0	0	0	2.80979	1	0	54.1152	14.4474
DATA	1851	23	47	0	0	Negative019	Negative019	4739.91	2850.93	1.015377e+000	9.992127e-001	16	13.5	3.411171e+000	0	0	0	0	0	0	-0.69483	0	0	54.4085	13.9063
DATA	1852	23	48	0	0	ASCRP3003391	ASCRP3003391	4764.81	2851.11	1.279730e+001	1.623046e+000	29	13	3.055930e+000	0	0	0	0	0	0	12.8193	1	1	40.6843	12.625
DATA	1853	23	49	0	0	ASCRP3002017	ASCRP3002017	4790.85	2851.37	2.186397e+001	2.403123e+000	40	14	4.802935e+000	0	0	0	0	0	0	21.9225	1	1	46.1809	14.4545
DATA	1854	23	50	0	0	A_23_P70328	NM_018132	4815.95	2850.67	2.986484e+001	3.148300e+000	48	14	3.713288e+000	0	0	0	0	0	0	29.9743	1	1	48.8603	14.0667
DATA	1855	23	51	0	0	ASCRP3011582	ASCRP3011582	4841.42	2850.57	2.773932e+004	2.773932e+003	27485.5	16	5.953776e+000	0	0	0	0	0	0	27867.3	1	1	57.5363	17.3243
DATA	1856	23	52	0	0	ASCRP3010717	ASCRP3010717	4866.77	2851.13	2.399930e+002	2.401990e+001	259	15	4.765817e+000	0	0	0	0	0	0	241.31	1	1	44.7812	14.8824
DATA	1857	23	53	0	0	ASCRP3002143	ASCRP3002143	4892.08	2851.36	4.016367e+001	4.137459e+000	57.5	14	4.438080e+000	0	0	0	0	0	0	40.42	1	1	45.1352	14.6
DATA	1858	23	54	0	0	ASCRP3004526	ASCRP3004526	4917.63	2850.63	1.320446e+002	1.324172e+001	153	14	4.369531e+000	0	0	0	0	0	0	133.017	1	1	48.2044	14.303
DATA	1859	23	55	0	0	ASCRP3010127	ASCRP3010127	4943.04	2851.16	2.474945e+001	2.666292e+000	43	17	4.323475e+000	0	0	0	0	0	0	24.9529	1	1	46.8651	16.1143
DATA	1860	23	56	0	0	ASCRP3011687	ASCRP3011687	4968.3	2850.22	1.132068e+001	1.504461e+000	28.5	14	4.554144e+000	0	0	0	0	0	0	11.425	1	1	48.2044	14.1333
DATA	1861	23	57	0	0	ASCRP3008766	ASCRP3008766	4993.78	2851.41	1.279241e+003	1.279279e+002	1236	14	3.248012e+000	0	0	0	0	0	0	1292.03	1	1	46.5243	14.4571
DATA	1862	23	58	0	0	ASCRP3010740	ASCRP3010740	5019.57	2851.24	7.570985e+001	7.635333e+000	95	14	5.379369e+000	0	0	0	0	0	0	76.5371	1	1	46.5243	14.8235
DATA	1863	23	59	0	0	A_23_P49878	NM_019013	5044.8	2851.41	1.242750e+002	1.246674e+001	147	15	4.177803e+000	0	0	0	0	0	0	125.742	1	1	46.5243	14.6977
DATA	1864	23	60	0	0	ASCRP3001302	ASCRP3001302	5070.08	2850.45	1.787529e+002	1.790254e+001	197.5	15	5.220767e+000	0	0	0	0	0	0	181.044	1	1	48.8603	15.4444
DATA	1865	23	61	0	0	ASCRP3010757	ASCRP3010757	5095.62	2851	1.888176e+001	2.130352e+000	37	13	4.419025e+000	0	0	0	0	0	0	19.14	1	1	45.4864	14.25
DATA	1866	23	62	0	0	ASCRP3008073	ASCRP3008073	5120.69	2850.24	1.546037e+001	1.833437e+000	33.5	14	4.624587e+000	0	0	0	0	0	0	15.6874	1	1	47.5395	14.6471
DATA	1867	23	63	0	0	ASCRP3005513	ASCRP3005513	5146.48	2850.85	1.047175e+002	1.051794e+001	121	14	3.922252e+000	0	0	0	0	0	0	106.348	1	1	49.8279	13.9167
DATA	1868	23	64	0	0	ASCRP3001054	ASCRP3001054	5171.58	2850.43	1.180771e+001	1.536837e+000	29	14.5	4.824551e+000	0	0	0	0	0	0	12.0035	1	1	57.5363	13.7647
DATA	1869	23	65	0	0	ASCRP3012174	ASCRP3012174	5196.8	2850.68	1.874609e+001	2.116602e+000	37	14	4.633899e+000	0	0	0	0	0	0	19.0747	1	1	47.5395	14.1111
DATA	1870	23	66	0	0	ASCRP3011637	ASCRP3011637	5222.51	2850.4	8.894157e+001	8.948176e+000	107.5	12	3.961774e+000	0	0	0	0	0	0	90.5948	1	1	49.8279	13.8261
DATA	1871	23	67	0	0	ASCRP3000322	ASCRP3000322	5247.71	2851.17	8.778907e+001	8.833531e+000	109	14.5	4.749854e+000	0	0	0	0	0	0	89.5029	1	1	45.835	14.8056
DATA	1872	23	68	0	1	RC11	RC11	5273.42	2850.43	9.955542e-001	9.798085e-001	18	15	3.657662e+000	0	0	0	0	0	0	0.144794	0	0	65	14.3871
DATA	1873	23	69	0	0	ASCRP3004859	ASCRP3004859	5298.58	2850.43	1.362552e+001	1.677584e+000	32.5	16	5.428721e+000	0	0	0	0	0	0	13.9229	1	1	57.5363	17.0833
DATA	1874	23	70	0	0	ASCRP3005735	ASCRP3005735	5324.04	2850.25	2.666405e+001	2.839933e+000	44	15.5	4.707671e+000	0	0	0	0	0	0	27.2778	1	1	45.835	15
DATA	1875	23	71	0	0	ASCRP3013273	ASCRP3013273	5349.34	2850.5	3.515813e+001	3.648869e+000	54	15	3.818397e+000	0	0	0	0	0	0	36.0089	1	1	44.7812	15.3611
DATA	1876	23	72	0	0	ASCRP3005099	ASCRP3005099	5374.88	2850.49	9.903851e+000	1.389887e+000	27	16	4.123278e+000	0	0	0	0	0	0	10.1562	1	1	46.5243	15.8421
DATA	1877	23	73	0	0	ASCRP3005370	ASCRP3005370	5400.33	2850.55	6.960382e+002	6.961064e+001	745	18	4.647580e+000	0	0	0	0	0	0	714.7	1	1	45.835	17
DATA	1878	23	74	0	0	ASCRP3002592	ASCRP3002592	5425.41	2850.27	2.615869e+001	2.790804e+000	45	14	5.172858e+000	0	0	0	0	0	0	26.8975	1	1	44.7812	13.9615
DATA	1879	23	75	0	0	ASCRP3010699	ASCRP3010699	5451.19	2850.37	4.404761e+001	4.510544e+000	63	16	5.136397e+000	0	0	0	0	0	0	45.3573	1	1	45.835	15.4848
DATA	1880	23	76	0	0	ASCRP3008408	ASCRP3008408	5476.27	2849.81	1.642181e+001	1.907054e+000	33	16	4.848417e+000	0	0	0	0	0	0	16.9369	1	1	45.835	15.4167
DATA	1881	23	77	0	0	ASCRP3005680	ASCRP3005680	5501.85	2850.46	1.655178e+002	1.658007e+001	191.5	15	4.196917e+000	0	0	0	0	0	0	170.969	1	1	46.1809	15.6757
DATA	1882	23	78	0	0	ASCRP3001595	ASCRP3001595	5527.24	2849.95	6.531355e+001	6.602464e+000	86.5	15	5.500000e+000	0	0	0	0	0	0	67.5844	1	1	48.5334	15
DATA	1883	23	79	0	0	CUST_4_PI418767722	NM_006098	5552.62	2850.29	1.721695e+001	1.973555e+000	35	14	4.754981e+000	0	0	0	0	0	0	17.8466	1	1	44.4243	14.1212
DATA	1884	23	80	0	0	A_23_P213255	NM_020159	5578.09	2850.38	1.430894e+001	1.724711e+000	33	15	5.683392e+000	0	0	0	0	0	0	14.8603	1	1	42.5954	15.5897
DATA	1885	23	81	0	0	Negative022	Negative022	5603.5	2850	4.795056e+000	1.073898e+000	24	14	4.710562e+000	0	0	0	0	0	0	4.99017	1	0	54.1152	15.4242
DATA	1886	23	82	0	0	ASCRP3012701	ASCRP3012701	5628.85	2850.22	3.558063e+001	3.685008e+000	55.5	14	4.538390e+000	0	0	0	0	0	0	37.1061	1	1	45.835	14.5238
DATA	1887	24	1	0	0	ASCRP3012751	ASCRP3012751	3584.54	2859.61	2.910005e+001	3.080996e+000	45	14	4.627766e+000	0	0	0	0	0	0	28.7513	1	1	49.1849	14.9118
DATA	1888	24	2	0	0	CUST_15_PI418767722	NM_001614	3609.6	2859.84	1.474070e+002	1.477556e+001	160	14	2.863754e+000	0	0	0	0	0	0	145.329	1	1	49.8279	13.875
DATA	1889	24	3	0	0	Negative011	Negative011	3635.33	2859.5	1.032702e+000	1.016262e+000	18	15	4.428175e+000	0	0	0	0	0	0	-0.360116	0	0	57.5363	15.6389
DATA	1890	24	4	0	0	ASCRP3013069	ASCRP3013069	3660.36	2860.13	7.203806e+001	7.275382e+000	85	15	5.492045e+000	0	0	0	0	0	0	70.7627	1	1	46.8651	15.3448
DATA	1891	24	5	0	0	ASCRP3002911	ASCRP3002911	3686	2859.46	5.260569e+001	5.358456e+000	69	16	3.965820e+000	0	0	0	0	0	0	51.5974	1	1	55.8519	15.0857
DATA	1892	24	6	0	0	Negative054	Negative054	3711.42	2859.43	1.037406e+000	1.020892e+000	17	16	3.021190e+000	0	0	0	0	0	0	-0.754511	0	0	57.5363	15.9
DATA	1894	24	8	0	0	ASCRP3004411	ASCRP3004411	3762.42	2859.43	2.593707e+004	2.593707e+003	25482	18	6.830041e+000	0	0	0	0	1	0	25352.6	1	1	57.5363	18.871
DATA	1895	24	9	0	0	ASCRP3007076	ASCRP3007076	3787.38	2860	1.417600e+002	1.421293e+001	157	17	5.226715e+000	0	0	0	0	0	0	138.453	1	1	46.5243	16.1875
DATA	1896	24	10	0	0	ASCRP3007217	ASCRP3007217	3812.52	2859.45	1.382710e+001	1.720908e+000	32	15.5	5.206134e+000	0	0	0	0	0	0	13.4962	1	1	46.5243	15.8438
DATA	1897	24	11	0	0	ASCRP3006833	ASCRP3006833	3838.05	2859.53	1.448051e+002	1.451675e+001	159	16	4.371914e+000	0	0	0	0	0	0	141.268	1	1	48.5334	16.6364
DATA	1898	24	12	0	0	ASCRP3002279	ASCRP3002279	3862.85	2859.63	1.308371e+001	1.662316e+000	31	13	4.038874e+000	0	0	0	0	0	0	12.7595	1	1	41.4593	14
DATA	1899	24	13	0	0	ASCRP3011904	ASCRP3011904	3889.07	2859.21	1.024454e+002	1.029575e+001	111	14	4.283641e+000	0	0	0	0	0	0	99.8846	1	1	46.8651	14.3429
DATA	1900	24	14	0	0	ASCRP3005155	ASCRP3005155	3914.5	2859	5.071452e+003	5.071462e+002	4961	15.5	3.741043e+000	0	0	0	0	0	0	4944.17	1	1	54.1152	16.0667
DATA	1901	24	15	0	0	ASCRP3011393	ASCRP3011393	3939.87	2859.32	6.019537e+001	6.106308e+000	75	16	4.498179e+000	0	0	0	0	0	0	58.6842	1	1	45.835	16.8148
DATA	1902	24	16	0	0	ASCRP3010319	ASCRP3010319	3965.45	2859.39	2.825961e+001	3.006325e+000	45	16	3.656004e+000	0	0	0	0	0	0	27.5532	1	1	45.835	15.4595
DATA	1903	24	17	0	0	ASCRP3001259	ASCRP3001259	3990.7	2859.1	1.745093e+002	1.748103e+001	187	16	3.481041e+000	0	0	0	0	0	0	170.184	1	1	47.2035	16.0588
DATA	1904	24	18	0	0	ASCRP3009635	ASCRP3009635	4016.06	2859.24	1.200148e+002	1.204518e+001	128	15.5	4.105125e+000	0	0	0	0	0	0	117.075	1	1	46.8651	15.7647
DATA	1905	24	19	0	0	ASCRP3009082	ASCRP3009082	4041.36	2859.23	5.328464e+001	5.426100e+000	68	16	4.750778e+000	0	0	0	0	0	0	51.9995	1	1	48.2044	15.6452
DATA	1906	24	20	0	0	ASCRP3004744	ASCRP3004744	4066.8	2859.22	7.880772e+001	7.947051e+000	93	15	5.204288e+000	0	0	0	0	0	0	76.9429	1	1	47.8731	15.2692
DATA	1907	24	21	0	0	ASCRP3007533	ASCRP3007533	4092.43	2859.16	6.153914e+001	6.238475e+000	76	14	4.640955e+000	0	0	0	0	0	0	60.1158	1	1	47.5395	14.6667
DATA	1908	24	22	0	0	ASCRP3003111	ASCRP3003111	4117.78	2859.41	3.982602e+002	3.983916e+001	405	15	2.883374e+000	0	0	0	0	0	0	389.281	1	1	46.1809	15.0769
DATA	1909	24	23	0	0	ASCRP3005050	ASCRP3005050	4143.09	2858.93	4.884701e+000	1.133071e+000	22	15	4.326001e+000	0	0	0	0	0	0	4.77781	1	0	54.4085	15.8571
DATA	1910	24	24	0	0	ASCRP3012769	ASCRP3012769	4168.56	2859.03	7.362951e+001	7.433491e+000	89.5	16	4.097638e+000	0	0	0	0	0	0	72.07	1	1	48.2044	15.1724
DATA	1911	24	25	0	0	ASCRP3007038	ASCRP3007038	4194.01	2859.08	8.366586e+001	8.428636e+000	97.5	14	4.046191e+000	0	0	0	0	0	0	81.9568	1	1	46.8651	14.1471
DATA	1912	24	26	0	0	ASCRP3003701	ASCRP3003701	4219.06	2859.03	4.766356e+001	4.874281e+000	65	17	3.858329e+000	0	0	0	0	0	0	46.7275	1	1	45.835	16.3793
DATA	1913	24	27	0	0	ASCRP3009793	ASCRP3009793	4244.27	2859.03	2.771614e+001	2.953058e+000	44	16	4.210720e+000	0	0	0	0	0	0	27.1948	1	1	43.7019	15.7857
DATA	1914	24	28	0	0	ASCRP3002872	ASCRP3002872	4270.09	2858.93	6.583066e+000	1.212518e+000	24	16	3.477114e+000	0	0	0	0	0	0	6.46508	1	1	65	15.9032
DATA	1915	24	29	0	0	ASCRP3005581	ASCRP3005581	4295.24	2859.21	4.125615e+001	4.249197e+000	56	15.5	3.344189e+000	0	0	0	0	0	0	40.5531	1	1	46.1809	15.2941
DATA	1916	24	30	0	0	ASCRP3012834	ASCRP3012834	4320.25	2858.87	1.217727e+001	1.586156e+000	30	14	3.022789e+000	0	0	0	0	0	0	11.981	1	1	47.5395	13.8824
DATA	1917	24	31	0	0	ASCRP3003030	ASCRP3003030	4346.42	2858.57	7.537506e+004	7.537506e+003	74109	15.5	6.941794e+000	0	0	0	0	1	0	74234.7	1	1	57.5363	17.5333
DATA	1918	24	32	0	0	ASCRP3002687	ASCRP3002687	4371.38	2859.34	5.068114e+001	5.168638e+000	68	15	4.710090e+000	0	0	0	0	0	0	49.9609	1	1	45.1352	15.5806
DATA	1919	24	33	0	0	ASCRP3012316	ASCRP3012316	4396.81	2858.9	2.427298e+001	2.630348e+000	43	16	4.013700e+000	0	0	0	0	0	0	23.9523	1	1	46.8651	16.5357
DATA	1920	24	34	0	0	ASCRP3007780	ASCRP3007780	4422.34	2858.88	3.556318e+002	3.557759e+001	371	14.5	4.126728e+000	0	0	0	0	0	0	351.289	1	1	48.8603	14.7333
DATA	1921	24	35	0	0	ASCRP3011038	ASCRP3011038	4447.95	2859.11	5.712815e+001	5.801643e+000	74	14	3.837860e+000	0	0	0	0	0	0	56.4876	1	1	45.835	14.6667
DATA	1922	24	36	0	0	ASCRP3005031	ASCRP3005031	4473.03	2858.99	1.660520e+001	1.943725e+000	35	14	3.080707e+000	0	0	0	0	0	0	16.4356	1	1	46.8651	14.7429
DATA	1923	24	37	0	0	ASCRP3002639	ASCRP3002639	4498.46	2858.88	2.144957e+002	2.147330e+001	231.5	17	3.324775e+000	0	0	0	0	0	0	212.523	1	1	47.8731	16.1481
DATA	1924	24	38	0	0	ASCRP3011206	ASCRP3011206	4523.94	2858.62	1.583122e+001	1.876916e+000	33	17.5	4.400235e+000	0	0	0	0	0	0	15.7019	1	1	46.5243	16.5
DATA	1925	24	39	0	0	ASCRP3001489	ASCRP3001489	4549.5	2858.5	2.671894e+001	2.855426e+000	43.5	14	3.444759e+000	0	0	0	0	0	0	26.528	1	1	57.5363	14.4595
DATA	1926	24	40	0	0	ASCRP3004701	ASCRP3004701	4574.67	2858.5	2.245406e+001	2.460540e+000	42	14	3.730328e+000	0	0	0	0	0	0	22.316	1	1	57.5363	14.2857
DATA	1927	24	41	0	0	ASCRP3004291	ASCRP3004291	4600.36	2858.68	5.694409e+001	5.782445e+000	77	14	2.743106e+000	0	0	0	0	0	0	56.6511	1	1	48.8603	13.8966
DATA	1928	24	42	0	0	A_23_P67042	NM_017947	4625.58	2858.88	1.151702e+002	1.156071e+001	131	13	3.111244e+000	0	0	0	0	0	0	114.69	1	1	48.5334	13.9565
DATA	1929	24	43	0	0	ASCRP3007339	ASCRP3007339	4650.72	2859.03	6.130895e+001	6.212431e+000	79	15	4.575958e+000	0	0	0	0	0	0	61.1127	1	1	46.1809	15.5758
DATA	1930	24	44	0	0	ASCRP3009627	ASCRP3009627	4676.46	2858.74	8.243657e+001	8.304353e+000	103	14.5	5.465140e+000	0	0	0	0	0	0	82.2559	1	1	48.5334	15.9583
DATA	1931	24	45	0	0	A_23_P41948	NM_017785	4701.72	2858.63	6.795666e+001	6.869026e+000	86.5	14	2.851146e+000	0	0	0	0	0	0	67.8737	1	1	48.5334	14
DATA	1932	24	46	0	0	ASCRP3008610	ASCRP3008610	4727.06	2858.49	1.611622e+002	1.614723e+001	176	14	3.577232e+000	0	0	0	0	0	0	161.121	1	1	49.5074	14.4737
DATA	1933	24	47	0	0	ASCRP3011043	ASCRP3011043	4752.75	2858.65	1.640346e+001	1.920768e+000	34	13	3.710817e+000	0	0	0	0	0	0	16.4148	1	1	44.7812	13.1875
DATA	1934	24	48	0	0	ASCRP3011283	ASCRP3011283	4778.01	2858.54	3.479815e+001	3.620200e+000	54	13	3.155746e+000	0	0	0	0	0	0	34.8551	1	1	48.5334	13.6111
DATA	1935	24	49	0	0	ASCRP3011575	ASCRP3011575	4803.44	2858.36	4.401767e+001	4.513360e+000	63	14	4.342587e+000	0	0	0	0	0	0	44.1311	1	1	50.7771	14.4839
DATA	1936	24	50	0	0	ASCRP3009891	ASCRP3009891	4828.73	2858.42	6.326327e+002	6.327112e+001	651.5	16	4.859021e+000	0	0	0	0	0	0	634.839	1	1	50.7771	16.4857
DATA	1937	24	51	0	0	ASCRP3003202	ASCRP3003202	4854.17	2858.54	4.141522e+002	4.142719e+001	432	16	4.826920e+000	0	0	0	0	0	0	415.97	1	1	47.2035	17.2286
DATA	1938	24	52	0	0	ASCRP3012822	ASCRP3012822	4879.34	2858.79	3.711595e+001	3.842591e+000	55	14.5	4.660967e+000	0	0	0	0	0	0	37.3111	1	1	49.5074	14.7308
DATA	1939	24	53	0	0	A_23_P139509	NM_016570	4905.19	2858.22	1.858713e+001	2.107723e+000	36	15	4.519528e+000	0	0	0	0	0	0	18.7027	1	1	46.1809	14.6364
DATA	1940	24	54	0	0	ASCRP3013032	ASCRP3013032	4930.31	2858.15	1.507971e+002	1.511236e+001	171	14.5	4.003527e+000	0	0	0	0	0	0	151.868	1	1	50.4627	14.6875
DATA	1941	24	55	0	0	ASCRP3008628	ASCRP3008628	4955.81	2858.34	1.045026e+002	1.049724e+001	123	15	4.721387e+000	0	0	0	0	0	0	105.335	1	1	45.835	15.1538
DATA	1942	24	56	0	0	ASCRP3012092	ASCRP3012092	4981.11	2858.14	1.698667e+002	1.701557e+001	188.5	15	4.696664e+000	0	0	0	0	0	0	171.373	1	1	46.8651	14.881
DATA	1943	24	57	0	0	ASCRP3001169	ASCRP3001169	5006.07	2858.25	1.426999e+001	1.737001e+000	33	14	4.392228e+000	0	0	0	0	0	0	14.4087	1	1	47.2035	14.6667
DATA	1944	24	58	0	0	ASCRP3000351	ASCRP3000351	5031.93	2858.23	7.284224e+001	7.351123e+000	90	15	4.707026e+000	0	0	0	0	0	0	73.6156	1	1	46.8651	15.4878
DATA	1945	24	59	0	0	ASCRP3006954	ASCRP3006954	5057.5	2858	3.449170e+000	1.047041e+000	21	15	3.030707e+000	0	0	0	0	0	0	3.48895	1	0	54.1152	14
DATA	1946	24	60	0	0	ASCRP3010561	ASCRP3010561	5082.49	2858.1	1.992687e+001	2.224063e+000	38	13	4.539789e+000	0	0	0	0	0	0	20.174	1	1	45.835	14.0741
DATA	1947	24	61	0	0	ASCRP3011883	ASCRP3011883	5108.04	2858.34	6.414300e+001	6.489777e+000	84	14.5	4.536536e+000	0	0	0	0	0	0	64.9949	1	1	45.835	14.8611
DATA	1948	24	62	0	0	ASCRP3000983	ASCRP3000983	5133.25	2858.38	1.319676e+001	1.647351e+000	31	15	5.420190e+000	0	0	0	0	0	0	13.384	1	1	43.7019	15.4615
DATA	1949	24	63	0	0	ASCRP3003762	ASCRP3003762	5158.72	2857.91	2.843001e+001	3.008817e+000	46	15	4.467452e+000	0	0	0	0	0	0	28.8615	1	1	45.835	14.3793
DATA	1950	24	64	0	0	ASCRP3002673	ASCRP3002673	5184.11	2858.35	9.161997e+000	1.344630e+000	28	14	4.319586e+000	0	0	0	0	0	0	9.30928	1	1	47.2035	14.4
DATA	1951	24	65	0	0	ASCRP3000419	ASCRP3000419	5209.66	2858.16	3.081139e+002	3.082707e+001	329	14	4.334817e+000	0	0	0	0	0	0	313.377	1	1	48.2044	14.1724
DATA	1952	24	66	0	0	ASCRP3002207	ASCRP3002207	5235.09	2857.93	4.836989e+000	1.094845e+000	23	14	4.674372e+000	0	0	0	0	0	0	4.92464	1	0	54.4085	14.7241
DATA	1953	24	67	0	0	ASCRP3001217	ASCRP3001217	5260.25	2858.19	5.508777e+001	5.595486e+000	73	15	3.882735e+000	0	0	0	0	0	0	56.141	1	1	46.1809	14.5714
DATA	1954	24	68	0	0	ASCRP3006526	ASCRP3006526	5285.78	2858.08	4.931932e+001	5.028391e+000	66	16	3.500916e+000	0	0	0	0	0	0	50.3164	1	1	47.8731	15.1111
DATA	1955	24	69	0	0	ASCRP3009622	ASCRP3009622	5311.29	2857.88	4.539413e+001	4.643797e+000	64	15	4.685424e+000	0	0	0	0	0	0	46.3643	1	1	45.835	16.1034
DATA	1956	24	70	0	0	ASCRP3012680	ASCRP3012680	5336.57	2858.22	3.653465e+001	3.782102e+000	55.5	15	4.339965e+000	0	0	0	0	0	0	37.3564	1	1	46.5243	15.4
DATA	1957	24	71	0	0	ASCRP3008755	ASCRP3008755	5362.08	2858.1	1.117599e+002	1.121860e+001	133	15	4.228244e+000	0	0	0	0	0	0	114.413	1	1	46.8651	15.1463
DATA	1958	24	72	0	0	ASCRP3003635	ASCRP3003635	5387.51	2858.19	1.826259e+003	1.826285e+002	1915	17	3.920506e+000	0	0	0	0	0	0	1871.95	1	1	47.2035	16.5
DATA	1959	24	73	0	0	ASCRP3013609	ASCRP3013609	5412.81	2857.57	2.922680e+001	3.080776e+000	48	14	3.628590e+000	0	0	0	0	0	0	30	1	1	58.0869	14.2
DATA	1960	24	74	0	0	ASCRP3011075	ASCRP3011075	5438.14	2858	2.040688e+002	2.043006e+001	219	15	4.852478e+000	0	0	0	0	0	0	209.745	1	1	46.8651	14.8108
DATA	1961	24	75	0	0	ASCRP3012665	ASCRP3012665	5463.68	2858.06	1.693927e+002	1.696711e+001	190	15	5.286310e+000	0	0	0	0	0	0	174.36	1	1	46.5243	15.5152
DATA	1962	24	76	0	0	ASCRP3009266	ASCRP3009266	5489.06	2857.77	1.536050e+002	1.539109e+001	176	14.5	4.493870e+000	0	0	0	0	0	0	158.36	1	1	46.5243	14.9
DATA	1963	24	77	0	0	ASCRP3011507	ASCRP3011507	5514.38	2857.64	2.613840e+001	2.787455e+000	44.5	15	3.374796e+000	0	0	0	0	0	0	26.9921	1	1	48.2044	14.4516
DATA	1964	24	78	0	0	ASCRP3000877	ASCRP3000877	5539.76	2858	2.421269e+002	2.423199e+001	269	16	5.245582e+000	0	0	0	0	0	0	250.454	1	1	46.8651	14.871
DATA	1965	24	79	0	0	ASCRP3005910	ASCRP3005910	5565.71	2857.83	2.614971e+001	2.787316e+000	44	14	5.265836e+000	0	0	0	0	0	0	27.1006	1	1	46.5243	14.9355
DATA	1966	24	80	0	0	ASCRP3006251	ASCRP3006251	5590.73	2857.79	1.425688e+002	1.428937e+001	167	16	4.011570e+000	0	0	0	0	0	0	148.037	1	1	48.5334	15.7059
DATA	1967	24	81	0	0	ASCRP3006155	ASCRP3006155	5616.5	2857.5	9.321941e+001	9.371345e+000	118	16	4.231703e+000	0	0	0	0	0	0	97.0024	1	1	50.4627	15.8235
DATA	1968	24	82	0	0	ASCRP3001761	ASCRP3001761	5641.55	2857.72	8.528503e+000	1.283338e+000	28	15	4.603098e+000	0	0	0	0	0	0	8.8935	1	1	46.8651	15.0428
DATA	1969	25	1	0	0	ASCRP3007048	ASCRP3007048	3571.7	2867.22	3.950135e+001	4.077585e+000	59	15	4.632964e+000	0	0	0	0	0	0	39.0523	1	1	45.835	15.6738
DATA	1970	25	2	0	0	ASCRP3002391	ASCRP3002391	3597.11	2866.5	3.892103e+001	4.021950e+000	57	14	2.857623e+000	0	0	0	0	0	0	38.3944	1	1	56.9804	14.4348
DATA	1971	25	3	0	0	ASCRP3000077	ASCRP3000077	3622.45	2867.14	1.147670e+002	1.152156e+001	132	15	3.701662e+000	0	0	0	0	0	0	112.982	1	1	47.2035	14.5667
DATA	1972	25	4	0	0	ASCRP3004700	ASCRP3004700	3647.89	2866.5	7.014023e+001	7.087454e+000	86.5	14.5	6.157787e+000	0	0	0	0	0	0	68.9281	1	1	56.9804	15.7813
DATA	1973	25	5	0	0	ASCRP3007969	ASCRP3007969	3673.25	2867.21	1.444744e+001	1.768091e+000	33	13.5	4.549220e+000	0	0	0	0	0	0	14.1747	1	1	46.1809	14.8333
DATA	1974	25	6	0	0	ASCRP3002222	ASCRP3002222	3698.42	2866.83	6.562055e+001	6.640953e+000	84	14	3.155703e+000	0	0	0	0	0	0	64.294	1	1	48.2044	14.9615
DATA	1975	25	7	0	0	ASCRP3000731	ASCRP3000731	3724.38	2867	1.143716e+002	1.148272e+001	131	14.5	3.580333e+000	0	0	0	0	0	0	111.92	1	1	48.5334	15.1786
DATA	1976	25	8	0	0	ASCRP3002378	ASCRP3002378	3749.5	2866.5	7.726937e+001	7.794352e+000	93	18	4.344101e+000	0	0	0	0	1	0	75.538	1	1	57.5363	17.6061
DATA	1977	25	9	0	0	ASCRP3005595	ASCRP3005595	3774.48	2866.88	4.803522e+002	4.804613e+001	458.5	15	5.065241e+000	0	0	0	0	0	0	469.181	1	1	45.4864	14.64
DATA	1978	25	10	0	0	AS_circRNA_control201	AS_circRNA_control201	3800.32	2866.25	1.419639e+002	1.423331e+001	159.5	17.5	5.366957e+000	0	0	0	0	0	0	138.566	1	1	47.5395	16.7143
DATA	1979	25	11	0	0	ASCRP3008385	ASCRP3008385	3825.82	2866.64	3.517515e+001	3.663845e+000	51	15	5.013440e+000	0	0	0	0	0	0	34.3136	1	1	49.8279	15.6765
DATA	1980	25	12	0	0	ASCRP3004511	ASCRP3004511	3851.1	2866.37	4.403848e+001	4.521678e+000	61	15	4.356925e+000	0	0	0	0	0	0	42.9425	1	1	48.5334	15.129
DATA	1981	25	13	0	0	ASCRP3012186	ASCRP3012186	3876.44	2867.01	5.660679e+001	5.752879e+000	72	13	4.540224e+000	0	0	0	0	0	0	55.1811	1	1	47.8731	14.3636
DATA	1982	25	14	0	0	ASCRP3011934	ASCRP3011934	3901.75	2866.41	8.114406e+002	8.115055e+001	786	15	3.850709e+000	0	0	0	0	0	0	790.896	1	1	48.8603	15.8065
DATA	1984	25	16	0	0	ASCRP3001164	ASCRP3001164	3952.44	2866.41	6.842703e+001	6.919188e+000	86	16	4.208352e+000	0	0	0	0	0	0	66.696	1	1	47.5395	15.9091
DATA	1985	25	17	0	0	ASCRP3001320	ASCRP3001320	3978	2866.13	5.280797e+000	1.153723e+000	22	15	3.213291e+000	0	0	0	0	0	0	5.14812	1	1	54.4085	15.1282
DATA	1986	25	18	0	0	A_23_P7313	NM_001040058	4003.35	2866.12	1.137499e+002	1.142112e+001	131.5	16	3.570184e+000	0	0	0	0	0	0	110.921	1	1	48.8603	16.3939
DATA	1987	25	19	0	0	ASCRP3006101	ASCRP3006101	4028.67	2866.54	7.788802e+001	7.855978e+000	92	17	4.847206e+000	0	0	0	0	0	0	75.9765	1	1	46.5243	16.4333
DATA	1988	25	20	0	0	ASCRP3006959	ASCRP3006959	4054.39	2866.07	1.536664e+001	1.846982e+000	33	17	5.718600e+000	0	0	0	0	0	0	14.9963	1	1	53.8203	16.5357
DATA	1989	25	21	0	0	ASCRP3010611	ASCRP3010611	4079.63	2866.26	2.204618e+003	2.204641e+002	2192	13.5	2.855844e+000	0	0	0	0	0	0	2152.55	1	1	48.5334	12.8182
DATA	1990	25	22	0	0	ASCRP3007525	ASCRP3007525	4105.21	2865.81	4.604002e+001	4.716414e+000	61	15	4.110307e+000	0	0	0	0	0	0	44.9792	1	1	47.5395	14.8065
DATA	1991	25	23	0	0	ASCRP3003446	ASCRP3003446	4130.28	2866.32	4.792826e+001	4.900778e+000	62	15	3.321819e+000	0	0	0	0	0	0	46.8525	1	1	46.8651	15.0345
DATA	1992	25	24	0	0	A_23_P252748	NM_007152	4155.87	2865.85	1.333049e+002	1.336962e+001	147	15.5	4.445751e+000	0	0	0	0	0	0	130.406	1	1	45.4864	15.4118
DATA	1993	25	25	0	0	ASCRP3000544	ASCRP3000544	4181.12	2866.2	7.277977e+002	7.278694e+001	734.5	14	3.619968e+000	0	0	0	0	0	0	712.487	1	1	50.4627	14.6667
DATA	1994	25	26	0	0	ASCRP3004244	ASCRP3004244	4206.47	2866.3	1.232250e+001	1.600078e+000	30	16	4.540731e+000	0	0	0	0	0	0	12.0727	1	1	47.8731	14.8148
DATA	1995	25	27	0	0	CUST_3_PI418767722	NM_002539	4232	2866	3.614130e+000	1.081978e+000	23	15	5.278243e+000	0	0	0	0	0	0	3.54385	1	0	54.9904	15.1212
DATA	1996	25	28	0	0	ASCRP3012539	ASCRP3012539	4257.28	2866.12	8.028357e+002	8.029004e+001	781	15.5	3.311636e+000	0	0	0	0	0	0	787.898	1	1	48.8603	14.8214
DATA	1997	25	29	0	1	ETG02_36680	ETG02_36680	4282.54	2866.27	2.244155e+001	2.464279e+000	39	15	3.308885e+000	0	0	0	0	0	0	22.0435	1	1	47.2035	14.7778
DATA	1998	25	30	0	0	ASCRP3002995	ASCRP3002995	4308.39	2865.93	3.108054e+000	1.063521e+000	20	14	2.746157e+000	0	0	0	0	0	0	3.05582	1	0	53.8203	13.9
DATA	1999	25	31	0	0	ASCRP3005401	ASCRP3005401	4333.5	2866	4.073901e+001	4.198717e+000	57	15	4.059616e+000	0	0	0	0	0	0	40.0917	1	1	54.1152	14.7297
DATA	2000	25	32	0	0	ASCRP3002506	ASCRP3002506	4358.91	2865.93	8.725397e+001	8.784254e+000	105	17	7.567626e+000	0	0	0	0	1	0	85.9505	1	1	65	17.8
DATA	2001	25	33	0	0	A_23_P25873	NM_007086	4384.47	2866.12	3.080439e+001	3.243094e+000	47.5	15.5	3.922379e+000	0	0	0	0	0	0	30.3739	1	1	48.8603	15.1667
DATA	2002	25	34	0	0	ASCRP3012790	ASCRP3012790	4409.64	2865.78	1.052252e+002	1.057119e+001	124.5	14	3.685781e+000	0	0	0	0	0	0	103.858	1	1	44.7812	13.6957
DATA	2003	25	35	0	0	ASCRP3002696	ASCRP3002696	4435	2865.99	6.449115e+001	6.528060e+000	81	14	3.560153e+000	0	0	0	0	0	0	63.716	1	1	46.8651	14.1471
DATA	2004	25	36	0	0	Negative011	Negative011	4460.5	2865.65	1.027489e+000	1.011132e+000	16	15.5	3.295620e+000	0	0	0	0	0	0	-1.68556	0	0	65	15.25
DATA	2005	25	37	0	0	ASCRP3012518	ASCRP3012518	4485.91	2866.03	2.527309e+001	2.721701e+000	42.5	16	3.845038e+000	0	0	0	0	0	0	25.0196	1	1	46.8651	14.9412
DATA	2006	25	38	0	0	ASCRP3003171	ASCRP3003171	4511.6	2865.88	2.455602e+001	2.654856e+000	43	16	4.593313e+000	0	0	0	0	0	0	24.3346	1	1	48.5334	15.2069
DATA	2007	25	39	0	0	ASCRP3012407	ASCRP3012407	4536.4	2866.35	3.299191e+001	3.449782e+000	50	14	5.008061e+000	0	0	0	0	0	0	32.7258	1	1	47.5395	14.9143
DATA	2008	25	40	0	0	ASCRP3011450	ASCRP3011450	4562.76	2866.33	8.508684e+000	1.318408e+000	27	13	3.831393e+000	0	0	0	0	0	0	8.44881	1	1	44.7812	13.2903
DATA	2009	25	41	0	0	ASCRP3004048	ASCRP3004048	4587.56	2866.21	1.102204e+002	1.106786e+001	126	15	4.509250e+000	0	0	0	0	0	0	109.552	1	1	47.5395	14.5
DATA	2010	25	42	0	0	ASCRP3010368	ASCRP3010368	4612.89	2865.5	3.064200e+000	1.050746e+000	21	14	3.015428e+000	0	0	0	0	0	0	3.04873	1	0	56.9804	14.303
DATA	2011	25	43	0	0	ASCRP3003239	ASCRP3003239	4638.2	2866.06	2.676020e+001	2.858208e+000	45	14	2.952858e+000	0	0	0	0	0	0	26.6502	1	1	45.835	14.087
DATA	2012	25	44	0	0	ASCRP3011078	ASCRP3011078	4663.58	2865.57	1.377260e+000	1.012536e+000	18	15	5.381962e+000	0	0	0	0	0	0	1.37297	1	0	57.5363	16
DATA	2013	25	45	0	0	ASCRP3000157	ASCRP3000157	4689.11	2865.5	1.892083e+000	1.019860e+000	19	16	4.638172e+000	0	0	0	0	0	0	1.88801	1	0	56.9804	16.0667
DATA	2014	25	46	0	0	ASCRP3002758	ASCRP3002758	4714.78	2865.61	2.715787e+001	2.894461e+000	46	14	3.893410e+000	0	0	0	0	0	0	27.1253	1	1	47.2035	14.4118
DATA	2015	25	47	0	0	ASCRP3011321	ASCRP3011321	4739.93	2865.83	1.394361e+001	1.716049e+000	32	14	3.367616e+000	0	0	0	0	0	0	13.9396	1	1	44.7812	13.7838
DATA	2016	25	48	0	0	ASCRP3003254	ASCRP3003254	4765.38	2865.5	8.979874e+001	9.035309e+000	104	13	3.467514e+000	0	0	0	0	0	0	89.8579	1	1	49.8279	12.9032
DATA	2018	25	50	0	0	ASCRP3012531	ASCRP3012531	4816.57	2865.17	2.077814e+001	2.304842e+000	39.5	15	3.915780e+000	0	0	0	0	0	0	20.8304	1	1	50.1463	15
DATA	2019	25	51	0	0	ASCRP3009631	ASCRP3009631	4841.31	2866.16	1.561309e+001	1.852323e+000	33	15.5	6.177825e+000	0	0	0	0	0	0	15.6647	1	1	44.4243	17.2
DATA	2020	25	52	0	0	ASCRP3010785	ASCRP3010785	4866.86	2865.5	4.889606e+002	4.890620e+001	503	16	4.039217e+000	0	0	0	0	0	0	491.039	1	1	47.8731	15.6207
DATA	2021	25	53	0	0	ASCRP3003721	ASCRP3003721	4892.29	2866.17	1.220830e+002	1.224877e+001	142	14	5.095096e+000	0	0	0	0	0	0	122.702	1	1	45.835	14.28
DATA	2022	25	54	0	0	AS_circRNA_control215	AS_circRNA_control215	4917.82	2865.35	3.346223e+002	3.347699e+001	352	14	3.397026e+000	0	0	0	0	0	0	336.635	1	1	52.0157	13.8387
DATA	2023	25	55	0	0	ASCRP3004718	ASCRP3004718	4942.94	2866.23	1.288767e+002	1.292589e+001	144	16	5.153933e+000	0	0	0	0	0	0	129.752	1	1	45.4864	15.7143
DATA	2024	25	56	0	0	ASCRP3013136	ASCRP3013136	4968.44	2865.53	1.439865e+002	1.443280e+001	164	15	4.057951e+000	0	0	0	0	0	0	145.098	1	1	49.8279	14.2432
DATA	2025	25	57	0	0	ASCRP3009429	ASCRP3009429	4993.9	2865.76	6.767148e+001	6.839401e+000	84.5	14	4.653940e+000	0	0	0	0	0	0	68.2504	1	1	43.7019	14.7027
DATA	2026	25	58	0	0	ASCRP3000574	ASCRP3000574	5019.35	2865.24	3.590040e+001	3.724208e+000	53	13.5	4.074169e+000	0	0	0	0	0	0	36.2403	1	1	44.4243	13.5667
DATA	2027	25	59	0	0	ASCRP3000056	ASCRP3000056	5044.92	2865.78	1.117879e+002	1.122252e+001	132	14.5	2.860557e+000	0	0	0	0	0	0	112.937	1	1	43.7019	13.9211
DATA	2028	25	60	0	0	ASCRP3002717	ASCRP3002717	5070.28	2865.09	3.290338e+001	3.435733e+000	49	14	4.905762e+000	0	0	0	0	0	0	33.2725	1	1	48.8603	15.069
DATA	2029	25	61	0	0	ASCRP3008306	ASCRP3008306	5095.7	2865.3	1.968043e+002	1.970522e+001	217.5	13	4.039217e+000	0	0	0	0	0	0	199.18	1	1	48.5334	13.3793
DATA	2030	25	62	0	0	ASCRP3012932	ASCRP3012932	5121.21	2864.87	2.456274e+001	2.647217e+000	42	15	4.404285e+000	0	0	0	0	0	0	24.8824	1	1	45.1352	15.0909
DATA	2031	25	63	0	0	ASCRP3008928	ASCRP3008928	5146.43	2865.25	1.266767e+002	1.270601e+001	148	16	4.358899e+000	0	0	0	0	0	0	128.434	1	1	46.5243	16
DATA	2032	25	64	0	0	ASCRP3002605	ASCRP3002605	5171.79	2865.19	6.151561e+001	6.229988e+000	79	16	3.876797e+000	0	0	0	0	0	0	62.4259	1	1	47.5395	15.6207
DATA	2033	25	65	0	0	ASCRP3011493	ASCRP3011493	5197.63	2865.68	2.527178e+001	2.712185e+000	43	14	4.608314e+000	0	0	0	0	0	0	25.6686	1	1	43.7019	14.3548
DATA	2034	25	66	0	0	ASCRP3008278	ASCRP3008278	5222.5	2865	6.349122e+001	6.424850e+000	79	15	4.439848e+000	0	0	0	0	0	0	64.554	1	1	54.1152	14.5926
DATA	2035	25	67	0	0	ASCRP3009525	ASCRP3009525	5247.71	2865.43	4.006252e+001	4.124998e+000	59.5	13.5	3.576584e+000	0	0	0	0	0	0	40.7709	1	1	46.1809	13.9667
DATA	2036	25	68	0	0	ASCRP3007555	ASCRP3007555	5273.29	2864.97	1.640219e+001	1.911484e+000	36	16.5	4.818075e+000	0	0	0	0	0	0	16.7104	1	1	46.1809	16.4231
DATA	2037	25	69	0	0	ASCRP3004294	ASCRP3004294	5298.73	2865.17	5.496027e+001	5.582810e+000	75	16	5.171676e+000	0	0	0	0	0	0	56.0512	1	1	47.5395	16.7097
DATA	2038	25	70	0	0	ASCRP3006127	ASCRP3006127	5324.08	2865.09	1.881533e+002	1.884080e+001	214	16	4.122297e+000	0	0	0	0	0	0	192.102	1	1	47.8731	16.08
DATA	2039	25	71	0	0	A_23_P213255	NM_020159	5349.29	2865.48	1.594903e+001	1.871076e+000	34	13	3.141849e+000	0	0	0	0	0	0	16.3016	1	1	42.2201	13.9394
DATA	2040	25	72	0	0	ASCRP3007115	ASCRP3007115	5374.77	2864.99	2.056111e+001	2.276479e+000	37	15.5	3.718360e+000	0	0	0	0	0	0	21.0426	1	1	46.8651	15.8529
DATA	2041	25	73	0	0	ASCRP3004025	ASCRP3004025	5400.41	2865.27	1.139380e+002	1.143552e+001	136	14.5	3.206964e+000	0	0	0	0	0	0	116.752	1	1	47.5395	14.7308
DATA	2042	25	74	0	0	ASCRP3003527	ASCRP3003527	5425.67	2864.87	2.315824e+002	2.317874e+001	250	14.5	4.452423e+000	0	0	0	0	0	0	237.631	1	1	46.5243	14.25
DATA	2043	25	75	0	0	ASCRP3006259	ASCRP3006259	5451.38	2865.12	7.807178e+001	7.867600e+000	98	16	4.585303e+000	0	0	0	0	0	0	80.2227	1	1	46.5243	15.725
DATA	2044	25	76	0	0	ASCRP3012197	ASCRP3012197	5476.46	2864.75	1.099438e+001	1.467301e+000	29	16	4.576372e+000	0	0	0	0	0	0	11.3145	1	1	46.1809	15.5455
DATA	2045	25	77	0	0	ASCRP3008644	ASCRP3008644	5502.15	2865.27	6.940948e+001	7.008430e+000	87.5	15	3.654980e+000	0	0	0	0	0	0	71.5396	1	1	45.835	14.3864
DATA	2046	25	78	0	0	ASCRP3004074	ASCRP3004074	5527.42	2864.57	2.024667e+001	2.244392e+000	39	16	3.448485e+000	0	0	0	0	0	0	20.9049	1	1	57.5363	16.2727
DATA	2047	25	79	0	0	ASCRP3008254	ASCRP3008254	5552.5	2865.27	5.564021e+001	5.647412e+000	75.5	16	5.036077e+000	0	0	0	0	0	0	57.5439	1	1	45.1352	14.8276
DATA	2048	25	80	0	0	ASCRP3001896	ASCRP3001896	5577.84	2864.88	3.378198e+002	3.379576e+001	357	14	4.256300e+000	0	0	0	0	0	0	350.053	1	1	46.5243	14.5667
DATA	2049	25	81	0	0	ASCRP3012803	ASCRP3012803	5603.42	2864.57	9.790940e+000	1.373365e+000	29	16	3.988445e+000	0	0	0	0	0	0	10.1664	1	1	57.5363	16.3
DATA	2050	25	82	0	0	A_23_P213255	NM_020159	5628.67	2864.92	1.409399e+001	1.705904e+000	34	15	4.169639e+000	0	0	0	0	0	0	14.6645	1	1	45.835	15.0541
DATA	2051	26	1	0	0	ASCRP3008859	ASCRP3008859	3584.27	2874.03	1.744304e+001	2.017179e+000	35.5	15	5.120764e+000	0	0	0	0	0	0	17.2171	1	1	48.2044	16
DATA	2052	26	2	0	0	ASCRP3006853	ASCRP3006853	3609.61	2874.07	7.095474e+000	1.238620e+000	25	14	3.457696e+000	0	0	0	0	0	0	6.98893	1	1	53.8203	13.7931
DATA	2053	26	3	0	0	ASCRP3005823	ASCRP3005823	3634.93	2874.2	1.257687e+002	1.261794e+001	143.5	14	4.734624e+000	0	0	0	0	0	0	123.648	1	1	46.8651	14.6667
DATA	2054	26	4	0	0	ASCRP3011860	ASCRP3011860	3660.5	2874	4.137398e+000	1.099653e+000	21	13.5	4.768672e+000	0	0	0	0	0	0	4.06085	1	0	54.1152	13.8667
DATA	2055	26	5	0	0	A_23_P253524	NM_001813	3686.11	2874.4	9.896943e+001	9.949404e+000	112	14	3.803890e+000	0	0	0	0	0	0	96.9928	1	1	45.1352	14.8929
DATA	2056	26	6	0	0	CUST_16_PI418767722	NM_001536	3711.5	2874	2.094564e+000	1.042911e+000	20	15	3.909591e+000	0	0	0	0	0	0	2.05016	1	0	54.1152	15.1481
DATA	2057	26	7	0	0	ASCRP3009248	ASCRP3009248	3736.53	2874.14	9.811884e+001	9.865046e+000	109.5	16	3.318020e+000	0	0	0	0	0	0	95.9341	1	1	48.8603	16.25
DATA	2058	26	8	0	0	ASCRP3003622	ASCRP3003622	3762.5	2874	3.782836e+000	1.091392e+000	22	18	4.835980e+000	0	0	0	0	1	0	3.69512	1	0	54.1152	17.6207
DATA	2059	26	9	0	0	ASCRP3005374	ASCRP3005374	3787.6	2874.18	2.911300e+001	3.086310e+000	46	17	4.961676e+000	0	0	0	0	0	0	28.4163	1	1	47.8731	16.1852
DATA	2060	26	10	0	0	ASCRP3002182	ASCRP3002182	3812.75	2873.99	2.550606e+002	2.552665e+001	270	15	4.332853e+000	0	0	0	0	0	0	248.807	1	1	49.1849	15.8824
DATA	2061	26	11	0	0	ASCRP3012676	ASCRP3012676	3838.2	2874.11	1.012795e+001	1.441408e+000	27	16	4.773665e+000	0	0	0	0	0	0	9.87492	1	1	46.8651	16
DATA	2062	26	12	0	0	CUST_17_PI418767722	NM_003753	3863.35	2874.12	6.326194e+001	6.408849e+000	78	13	4.315836e+000	0	0	0	0	0	0	61.6609	1	1	48.8603	14.1667
DATA	2063	26	13	0	0	ASCRP3002628	ASCRP3002628	3888.98	2874.31	7.428313e+000	1.266832e+000	26	15	4.322330e+000	0	0	0	0	0	0	7.23874	1	1	39.0882	15.6429
DATA	2064	26	14	1028	1	(+)E1A_r60_a20	E1A_r60_a20	3914.41	2874.09	2.655427e+001	2.846846e+000	43	15	2.768636e+000	0	0	0	0	0	0	25.8744	1	1	49.1849	14.4643
DATA	2065	26	15	0	0	A_23_P41948	NM_017785	3939.56	2874.03	7.355825e+001	7.427068e+000	85.5	16.5	3.522669e+000	0	0	0	0	0	0	71.6767	1	1	48.5334	16.7333
DATA	2066	26	16	0	0	ASCRP3010429	ASCRP3010429	3965.1	2874.29	1.309447e+001	1.663609e+000	31	15	3.504484e+000	0	0	0	0	0	0	12.761	1	1	47.5395	15.025
DATA	2067	26	17	0	0	ASCRP3006708	ASCRP3006708	3990.71	2874.25	1.204215e+003	1.204259e+002	1184	15	3.737413e+000	0	0	0	0	0	0	1173.81	1	1	45.1352	15.5556
DATA	2068	26	18	0	0	ASCRP3003663	ASCRP3003663	4016.46	2873.87	1.123795e+001	1.521412e+000	27	18	4.601499e+000	0	0	0	0	0	0	10.9578	1	1	43.3362	17.4074
DATA	2069	26	19	0	0	ASCRP3004510	ASCRP3004510	4041.5	2873.65	9.739245e+000	1.414029e+000	27	17	5.373840e+000	0	0	0	0	0	0	9.50024	1	1	57.5363	15.1333
DATA	2070	26	20	0	0	ASCRP3005426	ASCRP3005426	4066.95	2873.52	4.993498e+001	5.097546e+000	65	16	5.995421e+000	0	0	0	0	0	0	48.7327	1	1	55.8519	16.5152
DATA	2071	26	21	0	0	ASCRP3009225	ASCRP3009225	4092.42	2873.57	7.146667e+001	7.219672e+000	85	14	4.848461e+000	0	0	0	0	0	0	69.7837	1	1	57.5363	14.8485
DATA	2072	26	22	0	0	ASCRP3005218	ASCRP3005218	4117.74	2874.12	3.165694e+001	3.327041e+000	46.5	15	2.965442e+000	0	0	0	0	0	0	30.9296	1	1	45.835	14.9231
DATA	2073	26	23	0	0	ASCRP3005193	ASCRP3005193	4143.05	2873.84	8.211928e+002	8.212565e+001	829	15	4.623726e+000	0	0	0	0	0	0	802.862	1	1	48.2044	15.575
DATA	2074	26	24	0	0	ASCRP3003567	ASCRP3003567	4168.35	2873.78	4.861055e+002	4.862129e+001	494	15	4.139784e+000	0	0	0	0	0	0	475.594	1	1	47.5395	14.7429
DATA	2075	26	25	0	0	ASCRP3013532	ASCRP3013532	4193.89	2873.5	2.938730e+001	3.111143e+000	45	15	3.882522e+000	0	0	0	0	0	0	28.7741	1	1	56.9804	14.6765
DATA	2076	26	26	0	0	ASCRP3011928	ASCRP3011928	4219.51	2873.66	5.867585e+001	5.955666e+000	73	15	4.619651e+000	0	0	0	0	0	0	57.4978	1	1	47.8731	15.2
DATA	2077	26	27	0	0	ASCRP3004218	ASCRP3004218	4244.59	2873.53	1.799269e+001	2.068098e+000	33	13	4.047988e+000	0	0	0	0	0	0	17.6462	1	1	47.5395	13.6
DATA	2078	26	28	0	0	ASCRP3002257	ASCRP3002257	4270.11	2873.5	5.771459e+001	5.860680e+000	77	16	3.843076e+000	0	0	0	0	0	0	56.6528	1	1	56.9804	15.6667
DATA	2079	26	29	0	0	ASCRP3009650	ASCRP3009650	4295.28	2874.09	4.550844e+001	4.663283e+000	62	15	3.016376e+000	0	0	0	0	0	0	44.7103	1	1	48.8603	14.7931
DATA	2080	26	30	0	0	ASCRP3012307	ASCRP3012307	4320.71	2874.31	1.131192e+002	1.135753e+001	129.5	13.5	2.820935e+000	0	0	0	0	0	0	111.237	1	1	45.1352	13.5714
DATA	2081	26	31	0	0	ASCRP3003778	ASCRP3003778	4346.26	2873.91	1.480949e+001	1.795924e+000	33	15	4.389250e+000	0	0	0	0	0	0	14.5771	1	1	46.5243	15.1
DATA	2082	26	32	0	0	ASCRP3007902	ASCRP3007902	4371.57	2874.11	7.104728e+001	7.176861e+000	88	16	3.565864e+000	0	0	0	0	0	0	69.9989	1	1	43.7019	15.6538
DATA	2083	26	33	0	0	ASCRP3013052	ASCRP3013052	4397.11	2873.5	3.887423e+000	1.085929e+000	22	15.5	3.754891e+000	0	0	0	0	0	0	3.83389	1	0	56.9804	15.3929
DATA	2084	26	34	0	0	ASCRP3006892	ASCRP3006892	4422.34	2873.74	1.005176e+002	1.010267e+001	116	14	4.901393e+000	0	0	0	0	0	0	99.2292	1	1	49.8279	14.0968
DATA	2085	26	35	0	0	A_23_P250196	NM_178812	4448.01	2874.05	9.429737e+000	1.383226e+000	28	15	4.289257e+000	0	0	0	1	0	0	9.31805	1	1	47.2035	16.0909
DATA	2086	26	36	0	0	ASCRP3008804	ASCRP3008804	4472.91	2873.72	6.559427e+001	6.636881e+000	82.5	15	3.614470e+000	0	0	0	0	0	0	64.8812	1	1	48.8603	14.5758
DATA	2087	26	37	0	0	ASCRP3013175	ASCRP3013175	4498.35	2873.78	1.708352e+002	1.711335e+001	186	16	4.248152e+000	0	0	0	0	0	0	169.146	1	1	47.5395	15.2414
DATA	2088	26	38	0	0	ASCRP3011650	ASCRP3011650	4523.94	2873.46	3.213975e+001	3.368627e+000	49	15	4.604210e+000	0	0	0	0	0	0	31.8541	1	1	44.7812	15.7941
DATA	2089	26	39	0	0	ASCRP3006213	ASCRP3006213	4549.5	2873	6.138911e+001	6.221108e+000	71	13.5	4.016060e+000	0	0	0	0	0	0	60.9053	1	1	54.1152	13.9211
DATA	2090	26	40	0	0	ASCRP3010774	ASCRP3010774	4574.97	2873.11	2.073662e+001	2.305219e+000	40	15	5.803580e+000	0	0	0	0	0	0	20.5933	1	1	46.1809	15.1923
DATA	2091	26	41	0	0	ASCRP3008756	ASCRP3008756	4600.16	2873.65	2.098667e+001	2.327330e+000	39	14	2.689009e+000	0	0	0	0	0	0	20.8612	1	1	45.4864	14.6667
DATA	2092	26	42	66	-1	(-)3xSLv1	NegativeControl	4625.5	2873	1.021266e+000	1.005009e+000	15	14	2.751623e+000	0	0	0	0	0	0	-2.8355	0	0	65	14.3571
DATA	2093	26	43	0	0	ASCRP3013511	ASCRP3013511	4650.91	2873.54	1.914091e+001	2.161462e+000	36	16	4.701336e+000	0	0	0	0	0	0	19.0632	1	1	44.4243	16.1111
DATA	2094	26	44	0	0	ASCRP3010393	ASCRP3010393	4676.47	2873.21	4.833697e+001	4.936684e+000	65	15.5	3.657145e+000	0	0	0	0	0	0	48.1874	1	1	47.8731	15.0667
DATA	2095	26	45	0	0	ASCRP3001609	ASCRP3001609	4701.86	2873.23	1.252066e+002	1.256071e+001	141	15	3.666753e+000	0	0	0	0	0	0	124.936	1	1	46.1809	15.5152
DATA	2096	26	46	0	0	ASCRP3000857	ASCRP3000857	4727.15	2873.14	7.474813e+001	7.541573e+000	91	14	4.494501e+000	0	0	0	0	0	0	74.6554	1	1	46.1809	14.7353
DATA	2097	26	47	0	0	ASCRP3008957	ASCRP3008957	4752.63	2873.17	1.134136e+001	1.512258e+000	29	13	3.567184e+000	0	0	0	0	0	0	11.3376	1	1	47.2035	13.7188
DATA	2098	26	48	0	0	ASCRP3002253	ASCRP3002253	4778	2873	5.576334e+001	5.665187e+000	75	13.5	2.601953e+000	0	0	0	0	0	0	55.7957	1	1	54.9904	13.5625
DATA	2099	26	49	0	0	ASCRP3003322	ASCRP3003322	4803.23	2873.22	2.260275e+001	2.471023e+000	41	14	4.050729e+000	0	0	0	0	0	0	22.6355	1	1	45.1352	14.6216
DATA	2100	26	50	0	0	ASCRP3001415	ASCRP3001415	4828.88	2873.12	1.735706e+002	1.738571e+001	193	16	4.002956e+000	0	0	0	0	0	0	173.977	1	1	47.8731	15.9032
DATA	2101	26	51	0	0	ASCRP3005423	ASCRP3005423	4854.12	2873.01	1.022422e+001	1.427920e+000	28.5	15	4.788893e+000	0	0	0	0	0	0	10.257	1	1	46.8651	15.1724
DATA	2102	26	52	0	0	A_23_P154235	NM_004688	4879.53	2873.17	1.409953e+001	1.726239e+000	33	15	4.902734e+000	0	0	0	0	0	0	14.1568	1	1	45.835	14.6818
DATA	2103	26	53	0	0	ASCRP3012964	ASCRP3012964	4904.6	2873.38	3.653697e+001	3.786794e+000	54.5	13	3.000821e+000	0	0	0	0	0	0	36.7153	1	1	46.5243	13.1724
DATA	2104	26	54	0	0	ASCRP3001584	ASCRP3001584	4930.5	2873	3.408370e+003	3.408384e+002	3431	15	3.116124e+000	0	0	0	0	0	0	3428.05	1	1	48.5334	15.0909
DATA	2105	26	55	0	0	Negative030	Negative030	4955.61	2872.93	3.551927e+000	1.055021e+000	20	16.5	5.118516e+000	0	0	0	0	0	0	3.57541	1	0	53.8203	16.0278
DATA	2106	26	56	0	0	CUST_2_PI418767722	NM_002455	4981.08	2873.1	2.732473e+002	2.734275e+001	291	14.5	4.640886e+000	0	0	0	0	0	0	275.279	1	1	46.8651	15.275
DATA	2107	26	57	0	0	ASCRP3010457	ASCRP3010457	5006.68	2873	5.817231e+002	5.818077e+001	600	15	5.474924e+000	0	0	0	0	0	0	586.546	1	1	49.1849	15.2857
DATA	2108	26	58	0	0	ASCRP3005618	ASCRP3005618	5031.71	2873.17	2.820494e+001	2.989520e+000	47	14.5	2.540703e+000	0	0	0	0	0	0	28.4616	1	1	47.2035	14.6
DATA	2109	26	59	0	0	Negative008	Negative008	5057.36	2873.29	2.165939e+002	2.168201e+001	230	15	3.971739e+000	0	0	0	0	0	0	218.747	1	1	45.835	15.5333
DATA	2110	26	60	0	0	ASCRP3009114	ASCRP3009114	5082.63	2873.26	1.685282e+002	1.688184e+001	185	14	3.621304e+000	0	0	0	0	0	0	170.346	1	1	46.5243	13.9231
DATA	2111	26	61	0	0	ASCRP3006516	ASCRP3006516	5107.95	2873.17	1.943943e+001	2.180827e+000	36	15	4.275787e+000	0	0	0	0	0	0	19.666	1	1	44.0646	14.8
DATA	2112	26	62	0	0	ASCRP3006690	ASCRP3006690	5133.72	2872.78	4.726278e+001	4.828354e+000	66	16.5	4.719682e+000	0	0	0	0	0	0	47.8576	1	1	46.8651	16.8056
DATA	2113	26	63	0	0	A_23_P11685	NM_024420	5158.89	2872.5	5.700549e+000	1.139517e+000	24	16	3.428917e+000	0	0	0	0	0	0	5.77751	1	1	56.9804	16.3667
DATA	2114	26	64	0	0	ASCRP3004620	ASCRP3004620	5184.46	2872.88	9.877916e+002	9.878408e+001	1007	15	3.803657e+000	0	0	0	0	0	0	1001.99	1	1	49.8279	14.697
DATA	2115	26	65	0	0	ASCRP3001831	ASCRP3001831	5209.74	2872.78	5.476723e+002	5.477608e+001	556.5	17.5	4.391868e+000	0	0	0	0	0	0	556.065	1	1	47.5395	16.4333
DATA	2116	26	66	0	0	ASCRP3003194	ASCRP3003194	5235.04	2873.09	3.044168e+001	3.199254e+000	48	15	4.593122e+000	0	0	0	0	0	0	30.9364	1	1	46.8651	14.5
DATA	2117	26	67	0	0	ASCRP3005309	ASCRP3005309	5260.9	2873.15	1.546810e+001	1.832747e+000	35	16	3.716290e+000	0	0	0	0	0	0	15.7352	1	1	44.7812	15.4595
DATA	2118	26	68	0	0	ASCRP3002978	ASCRP3002978	5285.89	2872.5	5.015093e+001	5.110324e+000	67.5	15	3.428917e+000	0	0	0	0	0	0	51.0723	1	1	56.9804	15.6333
DATA	2119	26	69	0	0	ASCRP3009823	ASCRP3009823	5311.42	2872.43	5.465222e+000	1.122875e+000	23	16	4.652003e+000	0	0	0	0	0	0	5.57165	1	1	57.5363	16.6875
DATA	2120	26	70	0	0	ASCRP3004606	ASCRP3004606	5336.58	2872.43	2.088199e+002	2.090497e+001	228	15.5	5.196025e+000	0	0	0	0	0	0	213.122	1	1	57.5363	16.5357
DATA	2121	26	71	1028	1	(+)E1A_r60_a22	E1A_r60_a22	5361.99	2872.71	1.856400e+001	2.098592e+000	36	14	3.719798e+000	0	0	0	0	0	0	18.9679	1	1	49.1849	14.7353
DATA	2122	26	72	0	0	ASCRP3009446	ASCRP3009446	5387.63	2873	1.922169e+002	1.924653e+001	214	14	3.037543e+000	0	0	0	0	0	0	196.635	1	1	48.5334	14.68
DATA	2123	26	73	0	0	ASCRP3003550	ASCRP3003550	5412.94	2873.03	3.314313e+002	3.315751e+001	360	14.5	3.435536e+000	0	0	0	0	0	0	339.483	1	1	46.8651	14.8929
DATA	2124	26	74	0	0	AS_circRNA_control201	AS_circRNA_control201	5438.15	2872.97	1.380956e+002	1.384393e+001	155.5	15	4.105954e+000	0	0	0	0	0	0	141.643	1	1	46.8651	15.5946
DATA	2125	26	75	0	0	ASCRP3006461	ASCRP3006461	5463.76	2872.86	2.464367e+001	2.649691e+000	41	15	4.626587e+000	0	0	0	0	0	0	25.3138	1	1	47.5395	15.303
DATA	2126	26	76	0	0	ASCRP3001689	ASCRP3001689	5489	2872.7	3.535631e+001	3.666816e+000	56	14	4.184143e+000	0	0	0	0	0	0	36.3734	1	1	48.5334	14.675
DATA	2127	26	77	0	0	ASCRP3007361	ASCRP3007361	5514.5	2872.5	2.949421e+002	2.951017e+001	319.5	15	2.876591e+000	0	0	0	0	0	0	303.927	1	1	49.1849	15.0541
DATA	2128	26	78	0	0	ASCRP3002404	ASCRP3002404	5539.67	2872.59	6.213840e+001	6.288910e+000	80	16	4.072610e+000	0	0	0	0	0	0	64.1391	1	1	47.8731	16.1154
DATA	2129	26	79	0	0	ASCRP3009560	ASCRP3009560	5565.58	2872.6	4.413502e+001	4.518199e+000	62	14	4.925080e+000	0	0	0	0	0	0	45.6404	1	1	49.8279	15.1111
DATA	2130	26	80	0	0	ASCRP3003804	ASCRP3003804	5590.75	2872.57	3.718873e+001	3.842078e+000	56	16	3.436932e+000	0	0	0	0	0	0	38.5308	1	1	45.4864	16
DATA	2131	26	81	0	0	ASCRP3009023	ASCRP3009023	5616.35	2872.74	2.137149e+001	2.344177e+000	40	16	3.720712e+000	0	0	0	0	0	0	22.188	1	1	44.4243	15.5429
DATA	2132	26	82	0	0	ASCRP3009660	ASCRP3009660	5641.57	2872.34	9.989799e+001	1.003592e+001	120	15	4.568941e+000	0	0	0	0	0	0	103.945	1	1	47.8731	14.8346
DATA	2133	27	1	0	0	ASCRP3008225	ASCRP3008225	3571.52	2881.52	3.226482e+001	3.381616e+000	51	16	4.473665e+000	0	0	0	0	0	0	31.8667	1	1	46.5243	15.849
DATA	2134	27	2	0	0	ASCRP3004162	ASCRP3004162	3597.15	2881.08	2.348200e+001	2.558053e+000	41.5	14	3.692801e+000	0	0	0	0	0	0	23.142	1	1	54.1152	14.4667
DATA	2135	27	3	0	0	ASCRP3005775	ASCRP3005775	3622.5	2881.44	1.286229e+002	1.290241e+001	145.5	15	3.254112e+000	0	0	0	0	0	0	126.511	1	1	47.8731	14.4516
DATA	2136	27	4	0	0	ASCRP3012944	ASCRP3012944	3647.86	2881.24	1.114817e+002	1.119460e+001	124	14	5.374378e+000	0	0	0	0	0	0	109.462	1	1	47.5395	15.1026
DATA	2137	27	5	0	0	ASCRP3009094	ASCRP3009094	3673.29	2881.68	3.830416e+001	3.963909e+000	55	15	4.237280e+000	0	0	0	0	0	0	37.5515	1	1	44.0646	14.5
DATA	2138	27	6	0	0	ASCRP3002892	ASCRP3002892	3698.73	2881.22	1.947375e+003	1.947402e+002	1926	14	3.674041e+000	0	0	0	0	0	0	1906.58	1	1	48.2044	14.963
DATA	2139	27	7	0	0	ASCRP3002700	ASCRP3002700	3723.93	2881.49	2.048906e+001	2.289914e+000	37	16	4.414751e+000	0	0	0	0	0	0	20.0365	1	1	45.1352	15.5185
DATA	2140	27	8	0	0	ASCRP3012520	ASCRP3012520	3749.29	2881.22	4.926804e+002	4.927868e+001	483	15.5	4.409586e+000	0	0	0	0	0	0	481.326	1	1	45.1352	15.3889
DATA	2141	27	9	0	0	ASCRP3002479	ASCRP3002479	3774.99	2881.32	1.348535e+002	1.352420e+001	149	17	5.228129e+000	0	0	0	0	0	0	131.635	1	1	46.1809	16
DATA	2142	27	10	0	0	ASCRP3007864	ASCRP3007864	3800.5	2881	4.458499e+003	4.458511e+002	4415	15.5	4.255560e+000	0	0	0	0	0	0	4349.21	1	1	54.1152	14.9643
DATA	2143	27	11	0	0	ASCRP3006738	ASCRP3006738	3825.8	2881.22	8.804157e+001	8.863701e+000	105	14.5	4.405635e+000	0	0	0	0	0	0	85.8379	1	1	47.8731	15.025
DATA	2144	27	12	0	0	ASCRP3006801	ASCRP3006801	3850.98	2880.8	4.130202e+001	4.255744e+000	59	15.5	4.491928e+000	0	0	0	0	0	0	40.2533	1	1	46.1809	15.375
DATA	2145	27	13	0	0	ASCRP3010056	ASCRP3010056	3876.59	2881.09	6.255653e+001	6.339286e+000	77	16	4.266927e+000	0	0	0	0	0	0	60.9517	1	1	49.1849	15.96
DATA	2146	27	14	0	0	ASCRP3010307	ASCRP3010307	3901.58	2881.06	1.319119e+001	1.671440e+000	30	15	3.048766e+000	0	0	0	0	0	0	12.8511	1	1	44.0646	14.9643
DATA	2147	27	15	0	0	ASCRP3009657	ASCRP3009657	3926.97	2881.31	2.352526e+001	2.566726e+000	39	16	3.236570e+000	0	0	0	0	0	0	22.9179	1	1	44.7812	16.3462
DATA	2149	27	17	0	0	ASCRP3003140	ASCRP3003140	3978.06	2881.32	2.090279e+002	2.092796e+001	221	15	3.624193e+000	0	0	0	0	0	0	203.686	1	1	46.1809	14.9318
DATA	2150	27	18	0	0	ASCRP3000036	ASCRP3000036	4003.38	2880.96	4.932461e+001	5.038027e+000	66	18	5.004678e+000	0	0	0	0	1	0	48.0776	1	1	48.2044	17.7586
DATA	2151	27	19	0	0	ASCRP3013479	ASCRP3013479	4028.62	2881.35	1.086657e+001	1.494204e+000	27.5	18	5.670572e+000	0	0	0	0	0	0	10.5955	1	1	41.4593	16.6538
DATA	2152	27	20	0	0	ASCRP3001475	ASCRP3001475	4054.12	2881.09	3.347402e+001	3.500855e+000	50.5	14.5	7.278579e+000	0	0	0	0	0	0	32.6535	1	1	46.8651	16.1471
DATA	2153	27	21	0	0	ASCRP3006515	ASCRP3006515	4079.73	2881.23	1.281295e+002	1.285385e+001	142	16	5.795532e+000	0	0	0	0	0	0	125.052	1	1	47.2035	16.0789
DATA	2154	27	22	0	0	ASCRP3003943	ASCRP3003943	4105.12	2880.53	1.148516e+003	1.148562e+002	1126	15	3.676429e+000	0	0	0	0	0	0	1121.6	1	1	53.8203	15.129
DATA	2155	27	23	0	1	ETG05_36762	ETG05_36762	4130.56	2881.17	2.513399e+001	2.713753e+000	41	15	3.741119e+000	0	0	0	0	0	0	24.5601	1	1	45.835	15.9375
DATA	2156	27	24	0	0	Negative046	Negative046	4155.91	2879.91	1.092913e+001	1.496742e+000	29	15	4.037564e+000	0	0	0	1	0	0	10.6873	1	1	37.847	15.825
DATA	2157	27	25	0	0	ASCRP3001333	ASCRP3001333	4181.34	2881.32	1.632521e+002	1.635717e+001	176	14	3.300700e+000	0	0	0	0	0	0	159.751	1	1	47.5395	14.1935
DATA	2158	27	26	0	0	ASCRP3012777	ASCRP3012777	4206.58	2880.57	7.511379e+000	1.267620e+000	25	15	4.377812e+000	0	0	0	0	0	0	7.35613	1	1	57.5363	14.6296
DATA	2159	27	27	0	0	ASCRP3012689	ASCRP3012689	4232.03	2881.25	1.876306e+001	2.135769e+000	35.5	13	4.806135e+000	0	0	0	0	0	0	18.39	1	1	48.2044	13.8529
DATA	2160	27	28	0	0	ASCRP3012258	ASCRP3012258	4257.47	2880.75	5.083467e+001	5.184671e+000	67	14.5	3.364292e+000	0	0	0	0	0	0	49.8671	1	1	49.5074	14.9615
DATA	2161	27	29	0	0	ASCRP3001061	ASCRP3001061	4282.78	2880.53	9.833198e+000	1.415720e+000	26	15	4.287728e+000	0	0	0	0	0	0	9.65457	1	1	47.8731	15.6667
DATA	2162	27	30	0	0	ASCRP3001564	ASCRP3001564	4308.37	2880.54	1.926991e+001	2.179162e+000	36	15.5	4.818075e+000	0	0	0	0	0	0	18.9371	1	1	49.8279	15.5769
DATA	2163	27	31	0	0	ASCRP3001838	ASCRP3001838	4333.43	2881	1.640066e+001	1.929614e+000	33	13.5	4.042874e+000	0	0	0	0	0	0	16.1319	1	1	44.7812	14
DATA	2164	27	32	0	0	ASCRP3006764	ASCRP3006764	4358.89	2880.5	1.726966e+001	2.003502e+000	35	16	5.499288e+000	0	0	0	0	0	0	17.003	1	1	56.9804	16.3704
DATA	2165	27	33	0	0	ASCRP3006710	ASCRP3006710	4384.39	2881.08	2.690461e+001	2.875456e+000	43.5	14.5	4.316928e+000	0	0	0	0	0	0	26.5142	1	1	44.0646	14.125
DATA	2166	27	34	0	0	ASCRP3000225	ASCRP3000225	4409.59	2880.27	3.084447e+001	3.246760e+000	46	15	5.034854e+000	0	0	0	0	0	0	30.4269	1	1	46.8651	13.7241
DATA	2167	27	35	0	0	ASCRP3011966	ASCRP3011966	4435.49	2880.76	1.450045e+001	1.768691e+000	32	15	5.045813e+000	0	0	0	0	0	0	14.3181	1	1	51.0895	14.9091
DATA	2168	27	36	0	0	ASCRP3006692	ASCRP3006692	4460.49	2880.41	2.471064e+002	2.473134e+001	250	15	5.026709e+000	0	0	0	0	0	0	244.237	1	1	48.5334	15.963
DATA	2169	27	37	0	0	ASCRP3006854	ASCRP3006854	4485.95	2880.48	1.610882e+001	1.901730e+000	34	15	3.724239e+000	0	0	0	0	0	0	15.9373	1	1	55.8519	14.5313
DATA	2170	27	38	0	0	ASCRP3005279	ASCRP3005279	4511.31	2880.64	5.609715e+001	5.699873e+000	72	15	4.471655e+000	0	0	0	0	0	0	55.5539	1	1	48.2044	14.9355
DATA	2171	27	39	0	0	ASCRP3006324	ASCRP3006324	4536.92	2880.65	8.005451e+000	1.287838e+000	24	13.5	4.040599e+000	0	0	0	0	0	0	7.93571	1	1	43.7019	13.5333
DATA	2172	27	40	0	0	ASCRP3002178	ASCRP3002178	4562.42	2880.43	1.320867e+001	1.661428e+000	31	14	4.620693e+000	0	0	0	0	0	0	13.1065	1	1	57.5363	14.4375
DATA	2173	27	41	0	0	ASCRP3004465	ASCRP3004465	4587.58	2880.43	6.232729e+003	6.232737e+002	6161.5	15	7.143325e+000	0	0	0	0	0	0	6190.41	1	1	57.5363	16.7931
DATA	2174	27	42	0	0	ASCRP3009876	ASCRP3009876	4613.06	2880.62	9.976411e+001	1.002699e+001	114	15	2.932968e+000	0	0	0	0	0	0	99.1807	1	1	46.1809	14.8667
DATA	2175	27	43	0	0	ASCRP3005032	ASCRP3005032	4638.48	2880.8	1.917439e+002	1.920071e+001	206	14	4.012958e+000	0	0	0	0	0	0	190.801	1	1	44.7812	14.6563
DATA	2176	27	44	0	0	Negative024	Negative024	4663.61	2880.07	1.020214e+000	1.003973e+000	18.5	15	4.743416e+000	0	0	0	0	0	0	-0.0325304	0	0	53.8203	15.375
DATA	2177	27	45	0	0	ASCRP3000566	ASCRP3000566	4689.16	2880.96	6.181935e+002	6.182749e+001	636	16	4.521870e+000	0	0	0	0	0	0	616.288	1	1	41.4593	15.7742
DATA	2178	27	46	0	0	ASCRP3004385	ASCRP3004385	4714.47	2880.19	8.681184e+001	8.738835e+000	105	15	4.624510e+000	0	0	0	0	0	0	86.6267	1	1	47.8731	14.9688
DATA	2179	27	47	0	0	ASCRP3010511	ASCRP3010511	4740.04	2880.32	7.744006e+000	1.265770e+000	27	14	4.057649e+000	0	0	0	0	0	0	7.73443	1	1	48.2044	13.7419
DATA	2180	27	48	0	0	ASCRP3005345	ASCRP3005345	4765.28	2880.09	4.407631e+003	4.407642e+002	4395	14	3.576584e+000	0	0	0	0	0	0	4406.13	1	1	48.8603	14.0333
DATA	2181	27	49	0	0	ASCRP3005615	ASCRP3005615	4790.62	2880.22	3.304461e+001	3.452306e+000	50.5	13.5	2.917550e+000	0	0	0	0	0	0	33.0619	1	1	48.8603	13.4375
DATA	2182	27	50	0	0	ASCRP3008296	ASCRP3008296	4816.04	2880.14	1.407913e+002	1.411450e+001	156	14	4.180103e+000	0	0	0	0	0	0	140.987	1	1	46.8651	14.7353
DATA	2183	27	51	1028	1	(+)E1A_r60_n9	E1A_r60_n9	4841.5	2880	3.953258e+000	1.073209e+000	22	13	3.574264e+000	0	0	0	0	0	0	3.96219	1	0	54.1152	13.4167
DATA	2184	27	52	0	0	ASCRP3001519	ASCRP3001519	4866.79	2880.24	4.766269e+001	4.869413e+000	66	14.5	4.739295e+000	0	0	0	0	0	0	47.8096	1	1	46.1809	14.2333
DATA	2185	27	53	0	0	ASCRP3011426	ASCRP3011426	4892.33	2880.37	1.161242e+002	1.165507e+001	133	14	4.259841e+000	0	0	0	0	0	0	116.579	1	1	45.835	14.3478
DATA	2186	27	54	0	1	RC5	RC5	4917.5	2880	1.011359e+000	9.952595e-001	17	14	3.281792e+000	0	0	0	0	0	0	-0.0745596	0	0	65	14.0625
DATA	2187	27	55	0	0	ASCRP3005138	ASCRP3005138	4943	2880	3.552933e+001	3.689478e+000	53.5	16	3.868825e+000	0	0	0	0	0	0	35.7279	1	1	54.9904	16.9697
DATA	2188	27	56	0	0	ASCRP3004931	ASCRP3004931	4968.68	2880.03	2.998793e+001	3.159121e+000	46.5	13	3.360572e+000	0	0	0	0	0	0	30.1803	1	1	47.2035	13.2963
DATA	2189	27	57	0	0	ASCRP3007632	ASCRP3007632	4994.06	2880.31	7.685123e+001	7.748991e+000	95.5	15	4.898979e+000	0	0	0	0	0	0	77.4052	1	1	45.835	16
DATA	2190	27	58	0	0	ASCRP3007930	ASCRP3007930	5019.2	2880	2.043094e+002	2.045501e+001	224.5	14	5.305303e+000	0	0	0	0	0	0	205.953	1	1	49.1849	14.7097
DATA	2191	27	59	0	0	ASCRP3007925	ASCRP3007925	5045.09	2880.27	1.324661e+001	1.654462e+000	30	14	2.491275e+000	0	0	0	0	0	0	13.364	1	1	46.5243	14.1613
DATA	2192	27	60	0	0	ASCRP3008048	ASCRP3008048	5070.37	2879.96	1.468203e+001	1.771009e+000	33	15.5	4.190409e+000	0	0	0	0	0	0	14.8246	1	1	46.8651	15.1786
DATA	2193	27	61	0	0	ASCRP3009578	ASCRP3009578	5095.57	2880.19	1.655054e+002	1.658010e+001	183	15.5	4.725816e+000	0	0	0	0	0	0	167.246	1	1	49.5074	14.5
DATA	2194	27	62	0	0	ASCRP3001339	ASCRP3001339	5120.69	2880.01	2.608384e+002	2.610257e+001	278	15	4.284622e+000	0	0	0	0	0	0	263.806	1	1	47.2035	15.2286
DATA	2195	27	63	0	0	ASCRP3001089	ASCRP3001089	5146.42	2879.57	2.126868e+000	1.010488e+000	20	16	4.003493e+000	0	0	0	0	0	0	2.15302	1	0	57.5363	16.1935
DATA	2196	27	64	0	0	ASCRP3004705	ASCRP3004705	5171.62	2879.99	2.934311e+002	2.935971e+001	316	16	3.023243e+000	0	0	0	0	0	0	297.284	1	1	49.1849	16.16
DATA	2197	27	65	0	0	ASCRP3006823	ASCRP3006823	5197	2879.54	4.200324e+001	4.314526e+000	60	14	4.534930e+000	0	0	0	0	0	0	42.5949	1	1	55.8519	14.9677
DATA	2198	27	66	0	0	ASCRP3004868	ASCRP3004868	5222.44	2879.56	4.551093e+001	4.656508e+000	60.5	16	4.255567e+000	0	0	0	0	0	0	46.1946	1	1	47.8731	15.8788
DATA	2199	27	67	0	0	ASCRP3004077	ASCRP3004077	5247.58	2879.57	2.874951e+000	1.025400e+000	20	15	4.058603e+000	0	0	0	0	0	0	2.92089	1	0	57.5363	15.4737
DATA	2200	27	68	0	0	ASCRP3003278	ASCRP3003278	5273.42	2879.57	6.238328e+003	6.238336e+002	6403.5	15	3.739023e+000	0	0	0	0	0	0	6344.39	1	1	57.5363	14.8621
DATA	2201	27	69	0	0	ASCRP3001864	ASCRP3001864	5298.74	2880.39	7.872939e+001	7.933992e+000	97	16	3.660724e+000	0	0	0	0	0	0	80.1424	1	1	47.5395	15.3514
DATA	2202	27	70	0	0	ASCRP3008566	ASCRP3008566	5324	2879.54	5.738467e+003	5.738475e+002	5852	18.5	4.944755e+000	0	0	0	0	0	0	5848.3	1	1	55.8519	17.4688
DATA	2203	27	71	0	0	ASCRP3003745	ASCRP3003745	5349.58	2880.18	3.886939e+001	4.008622e+000	56	15	4.698888e+000	0	0	0	0	0	0	39.6552	1	1	48.2044	16.2727
DATA	2204	27	72	0	0	ASCRP3001784	ASCRP3001784	5374.94	2879.62	2.685448e+002	2.687232e+001	289.5	14	2.264737e+000	0	0	0	0	0	0	274.316	1	1	45.4864	14.0645
DATA	2205	27	73	0	0	ASCRP3008840	ASCRP3008840	5400.45	2879.95	1.765433e+001	2.018119e+000	36.5	15	2.888006e+000	0	0	0	0	0	0	18.0555	1	1	50.4627	14.5833
DATA	2206	27	74	0	0	ASCRP3008860	ASCRP3008860	5425.44	2879.53	1.504340e+003	1.504371e+002	1528	14.5	3.595331e+000	0	0	0	0	0	0	1540.6	1	1	49.8279	15.4545
DATA	2207	27	75	0	0	ASCRP3001306	ASCRP3001306	5450.93	2880.42	4.758351e+001	4.857259e+000	70	15	3.915505e+000	0	0	0	0	0	0	48.7926	1	1	45.835	15.2581
DATA	2208	27	76	0	1	ETG10_195139	ETG10_195139	5476.43	2879.61	1.349773e+002	1.353280e+001	154.5	16	4.028088e+000	0	0	0	0	0	0	138.626	1	1	49.5074	15.6765
DATA	2209	27	77	0	0	ASCRP3006132	ASCRP3006132	5501.93	2880.2	8.819206e+002	8.819741e+001	928	15	3.696065e+000	0	0	0	0	0	0	907.103	1	1	44.7812	14.925
DATA	2210	27	78	0	0	A_23_P111995	NM_002318	5527.31	2879.66	1.249444e+002	1.253208e+001	146.5	15	3.492369e+000	0	0	0	0	0	0	128.733	1	1	48.5334	15.5429
DATA	2211	27	79	0	0	ASCRP3006552	ASCRP3006552	5552.54	2879.82	2.669725e+002	2.671482e+001	287	14	3.675595e+000	0	0	0	0	0	0	275.541	1	1	48.8603	14.52
DATA	2212	27	80	0	0	ASCRP3008429	ASCRP3008429	5578.03	2879.36	5.213895e+002	5.214792e+001	552	14	4.874785e+000	0	0	0	0	0	0	539.165	1	1	49.1849	15.0741
DATA	2213	27	81	0	0	ASCRP3008195	ASCRP3008195	5603.29	2880.12	5.009335e+001	5.101482e+000	70	16	3.446720e+000	0	0	0	0	0	0	51.8976	1	1	45.835	15.8108
DATA	2214	27	82	0	0	ASCRP3000665	ASCRP3000665	5629.05	2879.61	2.615409e+002	2.617182e+001	286	15	4.527558e+000	0	0	0	0	0	0	271.559	1	1	49.1849	14.4146
DATA	2215	28	1	0	0	ASCRP3002533	ASCRP3002533	3584.44	2889.14	7.193143e+001	7.264281e+000	85	14.5	3.573751e+000	0	0	0	0	0	0	70.9285	1	1	47.5395	14.6579
DATA	2216	28	2	0	0	ASCRP3004117	ASCRP3004117	3609.61	2888.93	3.936910e+000	1.089769e+000	21.5	14	4.156958e+000	0	0	0	0	0	0	3.87426	1	0	53.8203	14.697
DATA	2217	28	3	0	0	ASCRP3010260	ASCRP3010260	3635.09	2889.12	7.506392e+002	7.507083e+001	758.5	15	4.109428e+000	0	0	0	0	0	0	737.341	1	1	46.8651	14.6286
DATA	2218	28	4	0	0	ASCRP3001909	ASCRP3001909	3660.23	2889.45	3.111547e+001	3.274365e+000	48	15	4.336143e+000	0	0	0	0	0	0	30.515	1	1	43.3362	14.4706
DATA	2219	28	5	0	0	ASCRP3001308	ASCRP3001308	3686	2888.54	2.654904e+001	2.844496e+000	43	15	4.097799e+000	0	0	0	0	0	0	26.0004	1	1	55.8519	15.6333
DATA	2220	28	6	0	0	ASCRP3004023	ASCRP3004023	3711.32	2888.73	9.354381e+001	9.410083e+000	110	16	4.106835e+000	0	0	0	0	0	0	91.4977	1	1	49.8279	15.4074
DATA	2221	28	7	0	0	ASCRP3004732	ASCRP3004732	3736.77	2889.14	2.643121e+001	2.834353e+000	44	16	4.150996e+000	0	0	0	0	0	0	25.8253	1	1	47.8731	16.3333
DATA	2222	28	8	0	0	A_23_P209962	NM_024624	3762.42	2888.57	1.402534e+001	1.736779e+000	31	14	4.845289e+000	0	0	0	0	0	0	13.6919	1	1	57.5363	14.9118
DATA	2223	28	9	0	0	ASCRP3004228	ASCRP3004228	3787.68	2888.75	5.584652e+001	5.677955e+000	73	17	4.725361e+000	0	0	0	0	0	0	54.479	1	1	49.8279	16.9355
DATA	2224	28	10	0	0	ASCRP3001279	ASCRP3001279	3812.19	2888.31	1.095738e+001	1.500875e+000	28	15	4.415590e+000	0	0	0	0	0	0	10.6832	1	1	41.0736	15.7
DATA	2225	28	11	0	0	ASCRP3005294	ASCRP3005294	3838.2	2888.76	1.220465e+001	1.594523e+000	29.5	15	4.131607e+000	0	0	0	0	0	0	11.8937	1	1	45.835	15.3333
DATA	2226	28	12	0	0	ASCRP3003414	ASCRP3003414	3863.5	2888.77	8.232493e+001	8.296238e+000	96.5	16	4.130638e+000	0	0	0	0	0	0	80.2028	1	1	49.8279	15.8929
DATA	2227	28	13	0	0	ASCRP3012549	ASCRP3012549	3888.88	2888.68	1.404766e+001	1.739934e+000	31	15	3.075711e+000	0	0	0	0	0	0	13.683	1	1	48.5334	14.72
DATA	2228	28	14	0	0	ASCRP3009780	ASCRP3009780	3914.37	2888.64	4.419961e+001	4.537643e+000	60	16	3.337299e+000	0	0	0	0	0	0	43.0495	1	1	48.8603	15.2143
DATA	2229	28	15	0	0	ASCRP3010354	ASCRP3010354	3939.73	2888.94	3.035778e+002	3.037513e+001	312	17	3.260108e+000	0	0	0	0	0	0	295.688	1	1	49.5074	17.0357
DATA	2230	28	16	0	0	ASCRP3009888	ASCRP3009888	3965.09	2888.8	1.411150e+001	1.745028e+000	30.5	15	3.288436e+000	0	0	0	0	0	0	13.7467	1	1	45.835	15.2703
DATA	2231	28	17	0	0	ASCRP3000134	ASCRP3000134	3990.73	2888.9	3.093694e+001	3.259482e+000	47	14	3.351715e+000	0	0	0	0	0	0	30.1443	1	1	46.5243	14.3448
DATA	2232	28	18	0	0	ASCRP3003911	ASCRP3003911	4015.77	2888.86	2.077830e+003	2.077855e+002	2024	18	5.017784e+000	0	0	0	0	1	0	2025.24	1	1	50.1463	17.8333
DATA	2233	28	19	0	0	ASCRP3006879	ASCRP3006879	4041.46	2888.82	2.620591e+001	2.814117e+000	43	14	6.872260e+000	0	0	0	0	0	0	25.553	1	1	48.8603	15.8065
DATA	2234	28	20	0	0	ASCRP3012909	ASCRP3012909	4066.88	2888.7	2.895277e+002	2.897091e+001	297	17	6.194059e+000	0	0	0	0	0	0	282.449	1	1	50.1463	16.4595
DATA	2235	28	21	1028	1	(+)E1A_r60_a22	E1A_r60_a22	4092.53	2888.76	1.961484e+001	2.212921e+000	36	17	4.700034e+000	0	0	0	0	0	0	19.1458	1	1	49.1849	16.0968
DATA	2236	28	22	0	0	Negative031	Negative031	4117.58	2888.43	6.067344e+000	1.190151e+000	23	16	2.714599e+000	0	0	0	0	0	0	5.92583	1	1	57.5363	15.5357
DATA	2237	28	23	0	0	ASCRP3001503	ASCRP3001503	4142.78	2888.62	2.724076e+001	2.909907e+000	43	16	4.941398e+000	0	0	0	0	0	0	26.6227	1	1	49.1849	15.8378
DATA	2238	28	24	0	0	ASCRP3010508	ASCRP3010508	4168.38	2888.5	3.714453e+001	3.852613e+000	52	15	4.356622e+000	0	0	0	0	0	0	36.3278	1	1	48.5334	15.6389
DATA	2239	28	25	0	0	ASCRP3001313	ASCRP3001313	4193.83	2888.28	2.574508e+001	2.769831e+000	41	15	3.544629e+000	0	0	0	0	0	0	25.1982	1	1	42.9674	14.5758
DATA	2240	28	26	0	0	ASCRP3000434	ASCRP3000434	4219.01	2888.31	5.873156e+001	5.961224e+000	76	15	4.167098e+000	0	0	0	0	0	0	57.5293	1	1	46.1809	15.4
DATA	2241	28	27	0	0	ASCRP3012591	ASCRP3012591	4244.56	2888.3	2.582405e+001	2.776565e+000	43	15	3.589119e+000	0	0	0	0	0	0	25.3165	1	1	46.8651	14.8966
DATA	2242	28	28	0	0	ASCRP3005102	ASCRP3005102	4269.62	2888.18	2.324719e+003	2.324741e+002	2274	17	3.680263e+000	0	0	0	0	0	0	2280.97	1	1	52.3208	16.4828
DATA	2243	28	29	0	0	ASCRP3006888	ASCRP3006888	4295.5	2888	3.949580e+003	3.949593e+002	3941	16	4.268166e+000	0	0	0	0	0	0	3878.78	1	1	54.1152	16.3
DATA	2244	28	30	0	0	ASCRP3000426	ASCRP3000426	4320.7	2888.14	1.974825e+001	2.221467e+000	37	14	3.868935e+000	0	0	0	0	0	0	19.4116	1	1	45.4864	14.7407
DATA	2245	28	31	0	0	ASCRP3004147	ASCRP3004147	4346.09	2888.14	1.858191e+001	2.118004e+000	36	16	4.521214e+000	0	0	0	0	0	0	18.2821	1	1	46.8651	15.8
DATA	2246	28	32	0	0	ASCRP3000784	ASCRP3000784	4371.59	2888.38	5.598616e+001	5.689959e+000	71.5	15	3.941603e+000	0	0	0	0	0	0	55.1345	1	1	45.1352	15.6667
DATA	2247	28	33	0	0	ASCRP3008955	ASCRP3008955	4397.07	2888.2	6.838867e+001	6.913701e+000	84	16	4.674844e+000	0	0	0	0	0	0	67.4129	1	1	46.8651	15.3333
DATA	2248	28	34	0	0	ASCRP3006371	ASCRP3006371	4422.5	2888	1.029889e+000	1.015828e+000	18.5	16	4.323153e+000	0	0	0	0	0	0	0.679094	0	0	65	15.7586
DATA	2249	28	35	0	0	ASCRP3007637	ASCRP3007637	4447.78	2888.15	8.361455e+001	8.422538e+000	98	18	4.761630e+000	0	0	0	0	1	0	82.58	1	1	45.835	17.8387
DATA	2250	28	36	0	0	ASCRP3004775	ASCRP3004775	4473.07	2888.04	3.963062e+001	4.090121e+000	57	14.5	3.240215e+000	0	0	0	0	0	0	39.1781	1	1	46.8651	14.2188
DATA	2251	28	37	0	0	ASCRP3005758	ASCRP3005758	4498.41	2888.09	6.908115e+002	6.908854e+001	700.5	15	3.829858e+000	0	0	0	0	0	0	683.58	1	1	49.1849	14.7667
DATA	2252	28	38	0	0	ASCRP3007567	ASCRP3007567	4523.81	2888.2	1.558085e+001	1.856595e+000	33	15	4.050827e+000	0	0	0	0	0	0	15.4325	1	1	46.1809	14.7333
DATA	2253	28	39	0	0	ASCRP3012071	ASCRP3012071	4549.27	2888.22	7.200642e+001	7.270943e+000	87.5	14	3.001075e+000	0	0	0	0	0	0	71.3893	1	1	48.2044	13.8387
DATA	2254	28	40	0	0	ASCRP3003739	ASCRP3003739	4575	2887.93	3.309480e+001	3.459486e+000	50	16	5.198428e+000	0	0	0	0	0	0	32.8432	1	1	46.8651	16.9032
DATA	2255	28	41	0	0	ASCRP3007949	ASCRP3007949	4600.3	2888.1	7.622355e+001	7.688549e+000	92.5	15	6.030389e+000	0	0	0	0	0	0	75.7145	1	1	47.2035	17.0323
DATA	2256	28	42	0	0	ASCRP3012469	ASCRP3012469	4625.5	2888.07	4.341196e+001	4.456186e+000	60.5	16	4.216965e+000	0	0	0	0	0	0	43.162	1	1	47.8731	16.129
DATA	2257	28	43	0	0	ASCRP3006606	ASCRP3006606	4651.07	2888.21	1.681996e+002	1.684995e+001	181	16	4.747755e+000	0	0	0	0	0	0	167.385	1	1	46.8651	16.4
DATA	2258	28	44	0	0	ASCRP3007055	ASCRP3007055	4676.74	2888	8.737625e+000	1.330914e+000	27	15	4.329131e+000	0	0	0	0	0	0	8.70343	1	1	45.4864	15.2069
DATA	2259	28	45	0	0	ASCRP3012700	ASCRP3012700	4701.58	2887.57	2.272544e+001	2.484051e+000	41.5	15	3.706468e+000	0	0	0	0	0	0	22.657	1	1	57.5363	15.0625
DATA	2260	28	46	0	0	ASCRP3008812	ASCRP3008812	4727.41	2887.86	1.484596e+002	1.487975e+001	164	14	5.400693e+000	0	0	0	0	0	0	148.143	1	1	50.1463	14.8966
DATA	2261	28	47	0	0	ASCRP3002337	ASCRP3002337	4752.45	2887.97	8.796396e+001	8.853199e+000	106	14	4.060620e+000	0	0	0	0	0	0	87.8517	1	1	49.8279	14.3636
DATA	2262	28	48	0	0	ASCRP3000031	ASCRP3000031	4778	2887.54	2.991292e+002	2.992964e+001	316.5	14	3.051931e+000	0	0	0	0	0	0	299.015	1	1	55.8519	14.2571
DATA	2263	28	49	0	0	ASCRP3003106	ASCRP3003106	4803.45	2888.15	1.749411e+002	1.752265e+001	194.5	14	4.100780e+000	0	0	0	0	0	0	175.016	1	1	47.8731	14.8235
DATA	2264	28	50	0	0	ASCRP3000845	ASCRP3000845	4828.66	2887.82	2.131953e+002	2.134291e+001	235	14	4.628302e+000	0	0	0	0	0	0	213.469	1	1	49.5074	15.2759
DATA	2265	28	51	0	0	A_23_P70328	NM_018132	4854.06	2887.81	3.253405e+001	3.403004e+000	50	13	4.220605e+000	0	0	0	0	0	0	32.6028	1	1	46.8651	13.1563
DATA	2266	28	52	0	0	ASCRP3001758	ASCRP3001758	4879.54	2887.88	1.074266e+002	1.078883e+001	127	14	4.432141e+000	0	0	0	0	0	0	107.741	1	1	49.8279	14.5185
DATA	2267	28	53	0	0	Negative020	Negative020	4905	2887.54	1.012362e+000	9.969988e-001	18	15	3.559188e+000	0	0	0	0	0	0	0.388817	0	0	55.8519	14.5667
DATA	2268	28	54	0	0	ASCRP3012756	ASCRP3012756	4930.4	2888	8.656130e+001	8.713184e+000	102	15	3.792187e+000	0	0	0	0	0	0	86.9541	1	1	48.5334	16.4545
DATA	2269	28	55	0	0	ASCRP3010743	ASCRP3010743	4955.6	2887.84	3.245183e+002	3.246707e+001	327.5	15	4.888653e+000	0	0	0	0	0	0	326.253	1	1	49.8279	16.0323
DATA	2270	28	56	0	0	ASCRP3013141	ASCRP3013141	4981.14	2887.77	9.211444e+001	9.264908e+000	109.5	16	4.254903e+000	0	0	0	0	0	0	92.6812	1	1	46.1809	15.6857
DATA	2271	28	57	0	0	ASCRP3004550	ASCRP3004550	5006.49	2888.16	3.217868e+002	3.219400e+001	343	15.5	4.726545e+000	0	0	0	0	0	0	324.012	1	1	43.7019	16.0667
DATA	2272	28	58	0	0	ASCRP3001572	ASCRP3001572	5031.97	2887.59	1.043427e+001	1.439927e+000	28	16	4.392875e+000	0	0	0	0	0	0	10.5153	1	1	45.4864	15.8788
DATA	2273	28	59	0	0	ASCRP3011392	ASCRP3011392	5057.29	2887.86	2.738002e+002	2.739797e+001	288	14	2.812271e+000	0	0	0	0	0	0	276.139	1	1	49.8279	14.1379
DATA	2274	28	60	0	0	ASCRP3008103	ASCRP3008103	5082.54	2887.53	3.636607e+001	3.769140e+000	53	16	4.281590e+000	0	0	0	0	0	0	36.7071	1	1	46.5243	15.0357
DATA	2275	28	61	0	0	ASCRP3005974	ASCRP3005974	5108.18	2887.64	7.416573e+001	7.482343e+000	94	15	4.199590e+000	0	0	0	0	0	0	74.9221	1	1	47.8731	15.6452
DATA	2276	28	62	0	0	ASCRP3008477	ASCRP3008477	5133.79	2887.31	1.203067e+001	1.557429e+000	30	15.5	4.083760e+000	0	0	0	0	0	0	12.1639	1	1	45.835	15.8421
DATA	2277	28	63	0	0	A_23_P49878	NM_019013	5158.99	2887.4	1.291330e+002	1.295105e+001	149	16	3.855455e+000	0	0	0	0	0	0	130.671	1	1	48.5334	15.6897
DATA	2278	28	64	0	0	ASCRP3012101	ASCRP3012101	5184.25	2887.66	2.337091e+002	2.339176e+001	258	17.5	4.081920e+000	0	0	0	0	0	0	236.69	1	1	48.2044	16.4
DATA	2279	28	65	0	0	ASCRP3008603	ASCRP3008603	5209.51	2887.82	7.367234e+001	7.432995e+000	94	16	4.819879e+000	0	0	0	0	0	0	74.677	1	1	49.8279	16.1351
DATA	2280	28	66	0	0	ASCRP3003885	ASCRP3003885	5235.24	2887.41	1.577263e+002	1.580340e+001	177	16	3.949684e+000	0	0	0	0	0	0	160.033	1	1	46.5243	15.6667
DATA	2281	28	67	0	0	ASCRP3002541	ASCRP3002541	5260.84	2887.33	1.163416e+001	1.524151e+000	30	15	3.717549e+000	0	0	0	0	0	0	11.8158	1	1	45.4864	15.3429
DATA	2282	28	68	0	0	ASCRP3012796	ASCRP3012796	5285.67	2887.15	9.426863e+001	9.478045e+000	110	15.5	3.438610e+000	0	0	0	0	0	0	95.8348	1	1	45.4864	15.0714
DATA	2283	28	69	0	0	A_23_P53126	NM_005574	5311.23	2887.05	1.157712e+001	1.518500e+000	30	16	3.819015e+000	0	0	0	0	0	0	11.7819	1	1	44.4243	15.9429
DATA	2284	28	70	0	0	ASCRP3008625	ASCRP3008625	5336.5	2887	4.287689e+001	4.398606e+000	60.5	18	4.956821e+000	0	0	0	0	1	0	43.6825	1	1	54.1152	17.8485
DATA	2285	28	71	0	0	ASCRP3006821	ASCRP3006821	5362.25	2887.27	5.675182e+001	5.759253e+000	76	15	2.570676e+000	0	0	0	0	0	0	57.883	1	1	47.8731	15.5862
DATA	2286	28	72	0	0	ASCRP3004940	ASCRP3004940	5387.73	2887.22	8.014300e+001	8.073908e+000	101	14	3.174593e+000	0	0	0	0	0	0	81.8392	1	1	48.2044	13.8214
DATA	2287	28	73	0	0	ASCRP3001666	ASCRP3001666	5413.37	2887.31	1.109163e+003	1.109206e+002	1145	15.5	3.954284e+000	0	0	0	0	0	0	1134.07	1	1	47.8731	15.2727
DATA	2288	28	74	0	0	ASCRP3000635	ASCRP3000635	5438.41	2887.22	3.450162e+002	3.451544e+001	369.5	14	3.026295e+000	0	0	0	0	0	0	353.233	1	1	47.8731	14.9615
DATA	2289	28	75	0	0	ASCRP3008114	ASCRP3008114	5463.73	2887.22	9.394395e+001	9.444892e+000	113	16	4.233493e+000	0	0	0	0	0	0	96.317	1	1	48.2044	15.6765
DATA	2291	28	77	0	0	ASCRP3003982	ASCRP3003982	5514.28	2887.49	1.371975e+001	1.681632e+000	32	15	3.783937e+000	0	0	0	0	0	0	14.1091	1	1	45.4864	15.5455
DATA	2292	28	78	0	0	ASCRP3000200	ASCRP3000200	5539.61	2886.93	4.355157e+000	1.063920e+000	22	16	4.711165e+000	0	0	0	0	0	0	4.48663	1	0	53.8203	15.8485
DATA	2293	28	79	0	0	ASCRP3006446	ASCRP3006446	5565.43	2887.28	1.593943e+001	1.865357e+000	34	14	4.256300e+000	0	0	0	0	0	0	16.4499	1	1	46.5243	15.4333
DATA	2294	28	80	0	0	ASCRP3007916	ASCRP3007916	5590.72	2887.1	7.811396e+002	7.811995e+001	764	17	4.630695e+000	0	0	0	0	0	0	807.709	1	1	49.8279	16.12
DATA	2295	28	81	0	0	ASCRP3006154	ASCRP3006154	5616.11	2887.17	3.567720e+001	3.695964e+000	54	15	2.637306e+000	0	0	0	0	0	0	36.9654	1	1	46.8651	14.6538
DATA	2296	28	82	0	0	Negative034	Negative034	5641.42	2887.19	5.755550e+000	1.121956e+000	25	15	4.266462e+000	0	0	0	0	0	0	5.9762	1	1	42.9674	14.9973
DATA	2297	29	1	130	1	(+)eQC-39	EQC	3571.5	2896	1.798440e+000	1.029287e+000	20	16	4.391636e+000	0	0	0	0	0	0	1.77457	1	0	54.1152	16.0026
DATA	2298	29	2	0	0	Negative035	Negative035	3596.77	2896.59	8.524400e+000	1.325951e+000	26	14.5	4.095508e+000	0	0	0	0	0	0	8.39326	1	1	45.835	15.4688
DATA	2299	29	3	0	0	ASCRP3008990	ASCRP3008990	3622.44	2896.27	5.671040e+001	5.761606e+000	75	15	3.617327e+000	0	0	0	0	0	0	55.7322	1	1	46.8651	15.4667
DATA	2300	29	4	0	0	ASCRP3008841	ASCRP3008841	3647.83	2896	5.633449e+001	5.724912e+000	72	15	4.765817e+000	0	0	0	0	0	0	55.2704	1	1	46.8651	14.8824
DATA	2301	29	5	0	0	ASCRP3012809	ASCRP3012809	3673.05	2896.46	2.749025e+001	2.932428e+000	45	15	3.382217e+000	0	0	0	0	0	0	26.9306	1	1	44.0646	15.5758
DATA	2302	29	6	0	0	ASCRP3003775	ASCRP3003775	3698.44	2895.97	8.120778e+001	8.184845e+000	96	17	3.973475e+000	0	0	0	0	0	0	79.4531	1	1	48.2044	16.9333
DATA	2303	29	7	0	0	A_23_P128613	NM_024089	3723.62	2896.39	1.074172e+001	1.483531e+000	28	14	4.372439e+000	0	0	0	0	0	0	10.4978	1	1	45.1352	14.7586
DATA	2304	29	8	0	0	ASCRP3010509	ASCRP3010509	3749.28	2895.91	6.300779e+001	6.383479e+000	80	15	5.341210e+000	0	0	0	0	0	0	61.5189	1	1	48.8603	16.3235
DATA	2305	29	9	1028	1	(+)E1A_r60_3	E1A_r60_3	3774.76	2896.33	2.107937e+002	2.110427e+001	220	14.5	4.749854e+000	0	0	0	0	0	0	205.647	1	1	45.4864	14.8056
DATA	2306	29	10	0	0	A_23_P87879	NM_001781	3800.42	2895.57	1.171682e+001	1.557183e+000	28	16.5	3.507059e+000	0	0	0	0	0	0	11.4237	1	1	57.5363	15.9412
DATA	2307	29	11	0	0	ASCRP3012582	ASCRP3012582	3825.5	2896.32	1.880533e+002	1.883331e+001	200	17	4.501540e+000	0	0	0	0	0	0	183.255	1	1	46.5243	15.9714
DATA	2308	29	12	0	0	ASCRP3009022	ASCRP3009022	3851.33	2895.99	2.369425e+001	2.582243e+000	40	14.5	3.489735e+000	0	0	0	0	0	0	23.0815	1	1	49.1849	14.9412
DATA	2309	29	13	0	0	ASCRP3004415	ASCRP3004415	3876.43	2896.29	1.154703e+002	1.159259e+001	129	17	3.522783e+000	0	0	0	0	0	0	112.457	1	1	46.8651	16.92
DATA	2310	29	14	0	0	ASCRP3009995	ASCRP3009995	3901.67	2895.81	1.791876e+001	2.065269e+000	35	16	3.963193e+000	0	0	0	0	0	0	17.4494	1	1	45.4864	16.5
DATA	2311	29	15	1028	1	(+)E1A_r60_a97	E1A_r60_a97	3927.42	2895.57	7.256034e+000	1.257382e+000	24	17	4.177030e+000	0	0	0	0	0	0	7.06601	1	1	57.5363	17.3125
DATA	2312	29	16	0	0	ASCRP3011915	ASCRP3011915	3952.49	2895.57	1.949558e+002	1.952261e+001	204	16	3.672490e+000	0	0	0	0	0	0	189.869	1	1	49.1849	16.7778
DATA	2313	29	17	0	0	ASCRP3006958	ASCRP3006958	3977.95	2896.43	1.196619e+001	1.576650e+000	29	14	3.458053e+000	0	0	0	0	0	0	11.656	1	1	43.7019	14.6207
DATA	2314	29	18	0	0	ASCRP3000143	ASCRP3000143	4003.5	2895.5	4.222876e+001	4.345798e+000	58	16	5.829375e+000	0	0	0	0	0	0	41.1468	1	1	57.5363	17.1333
DATA	2315	29	19	0	0	ASCRP3006458	ASCRP3006458	4028.67	2895.5	2.035397e+001	2.279332e+000	38	15	6.204532e+000	0	0	0	0	0	0	19.8397	1	1	65	15.6061
DATA	2316	29	20	0	0	ASCRP3010312	ASCRP3010312	4054.8	2895.41	1.037218e+001	1.458551e+000	27	17	6.976557e+000	0	0	0	0	0	0	10.1147	1	1	42.9674	16.8788
DATA	2317	29	21	0	0	ASCRP3010188	ASCRP3010188	4079.63	2896.22	1.517319e+002	1.520777e+001	166	16	4.667895e+000	0	0	0	0	0	0	148.038	1	1	44.7812	16.5484
DATA	2318	29	22	0	0	ASCRP3009760	ASCRP3009760	4105	2895.46	3.110588e+000	1.070537e+000	21	17	2.979624e+000	0	0	0	0	0	0	3.03665	1	0	55.8519	16.1333
DATA	2319	29	23	0	0	ASCRP3013522	ASCRP3013522	4130.45	2896.1	3.383307e+001	3.534792e+000	52	15	3.611325e+000	0	0	0	0	0	0	33.0494	1	1	47.5395	15.5417
DATA	2320	29	24	0	0	ASCRP3000442	ASCRP3000442	4155.6	2895.76	1.283921e+001	1.641648e+000	29	15	4.325613e+000	0	0	0	0	0	0	12.5504	1	1	44.7812	15.6286
DATA	2321	29	25	0	0	ASCRP3011897	ASCRP3011897	4181.37	2896.26	7.798070e+001	7.864790e+000	92	15	1.302172e+000	0	0	0	0	0	0	76.2823	1	1	46.5243	14.8261
DATA	2322	29	26	0	0	ASCRP3003347	ASCRP3003347	4206.58	2895.43	3.859487e+000	1.091945e+000	21	15	3.732738e+000	0	0	0	0	0	0	3.77839	1	0	57.5363	15
DATA	2323	29	27	0	0	ASCRP3000092	ASCRP3000092	4232	2896	5.220886e+001	5.319716e+000	66	15	4.944227e+000	0	0	0	0	0	0	51.1526	1	1	46.8651	15.2857
DATA	2324	29	28	1028	1	(+)E1A_r60_3	E1A_r60_3	4257.42	2895.43	1.987484e+002	1.990098e+001	215	15	3.005892e+000	0	0	0	0	0	0	194.894	1	1	57.5363	15.6538
DATA	2325	29	29	0	0	ASCRP3008635	ASCRP3008635	4282.58	2895.43	2.087580e+001	2.322963e+000	37	18	4.398816e+000	0	0	0	0	0	0	20.4885	1	1	57.5363	16.9429
DATA	2326	29	30	0	0	ASCRP3010481	ASCRP3010481	4308.13	2895.25	8.654767e+001	8.714430e+000	103	15	4.357580e+000	0	0	0	0	0	0	85.0184	1	1	46.1809	15.3333
DATA	2327	29	31	0	0	ASCRP3012555	ASCRP3012555	4333.69	2895.57	3.882530e+001	4.013535e+000	55.5	15	5.049265e+000	0	0	0	0	0	0	38.1739	1	1	46.1809	14.931
DATA	2328	29	32	0	0	ASCRP3002417	ASCRP3002417	4359	2895.13	7.690894e+000	1.274359e+000	25	17	5.053734e+000	0	0	0	0	0	0	7.56891	1	1	54.4085	16.6667
DATA	2329	29	33	0	0	ASCRP3011730	ASCRP3011730	4384.21	2895.48	3.736206e+001	3.871670e+000	56.5	14.5	4.327937e+000	0	0	0	0	0	0	36.8033	1	1	42.9674	14.4
DATA	2330	29	34	0	0	ASCRP3001303	ASCRP3001303	4409.81	2895.12	4.654324e+001	4.763544e+000	64.5	15	5.318532e+000	0	0	0	0	0	0	45.8914	1	1	47.8731	15.1351
DATA	2332	29	36	0	0	Negative031	Negative031	4460.5	2895	3.482215e+000	1.070496e+000	21	16	4.605747e+000	0	0	0	0	0	0	3.43999	1	0	54.1152	16.7097
DATA	2333	29	37	0	0	ASCRP3010213	ASCRP3010213	4486	2895	5.765767e+001	5.853786e+000	77	14	3.589720e+000	0	0	0	0	0	0	57.013	1	1	54.9904	13.7813
DATA	2334	29	38	0	0	ASCRP3013057	ASCRP3013057	4511.5	2895	1.575643e+001	1.871748e+000	34	15	3.584615e+000	0	0	0	0	0	0	15.5951	1	1	54.1152	13.871
DATA	2336	29	40	0	0	ASCRP3006001	ASCRP3006001	4562.5	2895	5.182243e+000	1.133794e+000	23	14	4.231887e+000	0	0	0	0	0	0	5.13892	1	1	54.1152	14.8621
DATA	2337	29	41	0	0	ASCRP3008696	ASCRP3008696	4587.67	2895.41	8.013527e+001	8.076615e+000	97.5	17	6.172866e+000	0	0	0	0	1	0	79.5374	1	1	47.5395	18.3235
DATA	2339	29	43	0	0	ASCRP3008575	ASCRP3008575	4638.82	2895.18	3.897311e+001	4.024967e+000	55	17	3.945894e+000	0	0	0	0	0	0	38.7542	1	1	46.1809	16.4848
DATA	2340	29	44	0	0	ASCRP3001773	ASCRP3001773	4663.79	2895.09	8.298683e+001	8.359287e+000	96.5	16	4.479305e+000	0	0	0	0	0	0	82.5942	1	1	48.2044	15.7647
DATA	2341	29	45	0	0	ASCRP3008671	ASCRP3008671	4689.26	2895.34	4.868505e+001	4.970925e+000	66	13	4.198426e+000	0	0	0	0	0	0	48.4973	1	1	46.8651	14.3704
DATA	2342	29	46	0	0	ASCRP3002918	ASCRP3002918	4714.68	2895	9.369506e+001	9.423036e+000	112	14	5.248656e+000	0	0	0	0	0	0	93.4172	1	1	49.1849	14.5
DATA	2343	29	47	0	0	ASCRP3010824	ASCRP3010824	4739.93	2895.29	2.415868e+001	2.615470e+000	41	14	4.224519e+000	0	0	0	0	0	0	24.1073	1	1	45.835	13.9286
DATA	2344	29	48	0	0	Negative047	Negative047	4765.49	2895.08	9.451011e+000	1.376859e+000	27	14	4.127016e+000	0	0	0	0	0	0	9.43911	1	1	43.7019	13.9677
DATA	2345	29	49	0	0	ASCRP3006966	ASCRP3006966	4790.7	2895.49	2.925499e+001	3.091837e+000	47	14	3.694227e+000	0	0	0	0	0	0	29.2417	1	1	46.8651	13.7742
DATA	2346	29	50	0	0	ASCRP3002666	ASCRP3002666	4816.19	2894.96	1.102827e+002	1.107347e+001	130	14.5	4.445395e+000	0	0	0	0	0	0	110.328	1	1	46.8651	15.1923
DATA	2347	29	51	0	0	ASCRP3010193	ASCRP3010193	4841.5	2894.65	7.879949e+000	1.272187e+000	26	13	3.769204e+000	0	0	0	0	0	0	7.88972	1	1	57.5363	14
DATA	2348	29	52	0	0	ASCRP3010434	ASCRP3010434	4866.89	2894.5	1.661790e+001	1.938413e+000	34	13	4.295417e+000	0	0	0	0	0	0	16.6521	1	1	56.9804	13.5313
DATA	2349	29	53	0	0	ASCRP3001057	ASCRP3001057	4892.24	2895.13	6.423813e+002	6.424587e+001	662	12.5	4.061895e+000	0	0	0	0	0	0	644.184	1	1	49.5074	14.2188
DATA	2350	29	54	0	0	ASCRP3010326	ASCRP3010326	4917.71	2895.17	3.691613e+001	3.823723e+000	55	16	3.036721e+000	0	0	0	0	0	0	37.0489	1	1	45.835	15.6897
DATA	2351	29	55	0	0	CUST_14_PI418767722	NM_004309	4943.49	2895.31	2.118182e+002	2.120520e+001	225	16	5.020892e+000	0	0	0	1	0	0	212.746	1	1	46.5243	16.931
DATA	2352	29	56	0	0	Negative059	Negative059	4968.34	2894.71	8.746176e+001	8.802573e+000	106.5	14	3.671731e+000	0	0	0	0	0	0	87.9156	1	1	46.1809	15.0333
DATA	2353	29	57	0	0	ASCRP3009938	ASCRP3009938	4994	2895.27	3.126567e+001	3.280803e+000	48	16	4.149643e+000	0	0	0	0	0	0	31.4511	1	1	45.4864	16.5667
DATA	2354	29	58	0	0	Negative040	Negative040	5019.33	2894.5	8.058756e+000	1.279075e+000	26	16	4.979496e+000	0	0	0	0	0	0	8.11331	1	1	57.5363	16.3462
DATA	2355	29	59	0	0	Negative055	Negative055	5044.5	2894.5	2.643133e+000	1.027102e+000	21	14	3.292841e+000	0	0	0	0	0	0	2.66308	1	0	65	15.0303
DATA	2356	29	60	1028	1	(+)E1A_r60_a104	E1A_r60_a104	5070.11	2894.5	6.394062e+000	1.179985e+000	24	16	4.460279e+000	0	0	0	0	0	0	6.4474	1	1	56.9804	15.4138
DATA	2357	29	61	0	0	ASCRP3008951	ASCRP3008951	5095.57	2895.24	6.435136e+001	6.510997e+000	82	15.5	4.577377e+000	0	0	0	0	0	0	64.9352	1	1	46.5243	14.7143
DATA	2358	29	62	0	0	ASCRP3001902	ASCRP3001902	5120.61	2894.87	1.723697e+001	1.987865e+000	35	15	4.016011e+000	0	0	0	0	0	0	17.4077	1	1	43.7019	15.5882
DATA	2359	29	63	0	0	ASCRP3006168	ASCRP3006168	5146.31	2895.01	9.350641e+001	9.402838e+000	112	15	3.864707e+000	0	0	0	0	0	0	94.5095	1	1	47.2035	14.6897
DATA	2360	29	64	0	0	Negative055	Negative055	5171.58	2894.43	1.812138e+000	1.004979e+000	18.5	17	4.415880e+000	0	0	0	0	0	0	1.83321	1	0	57.5363	16.2
DATA	2361	29	65	0	0	ASCRP3007333	ASCRP3007333	5196.96	2895.15	9.437342e+001	9.488890e+000	114	17	4.910489e+000	0	0	0	0	0	0	95.5459	1	1	46.8651	17.125
DATA	2362	29	66	0	0	ASCRP3006962	ASCRP3006962	5222.41	2894.55	7.354625e+001	7.420530e+000	93	15	2.921384e+000	0	0	0	0	0	0	74.5308	1	1	45.4864	15.0345
DATA	2363	29	67	0	0	ASCRP3001780	ASCRP3001780	5247.75	2895	1.361602e+002	1.365167e+001	154	14	3.957101e+000	0	0	0	0	0	0	138.103	1	1	47.2035	15.0882
DATA	2364	29	68	0	0	ASCRP3007218	ASCRP3007218	5273.11	2894.58	5.727143e+001	5.811221e+000	76	14.5	4.075769e+000	0	0	0	0	0	0	58.1466	1	1	47.8731	14.9688
DATA	2365	29	69	0	0	ASCRP3002840	ASCRP3002840	5299	2895.23	1.086336e+002	1.090784e+001	126	15.5	3.755338e+000	0	0	0	0	0	0	110.398	1	1	45.4864	15
DATA	2366	29	70	0	0	ASCRP3001922	ASCRP3001922	5324.13	2894.26	7.025341e+001	7.093765e+000	85	16	4.480716e+000	0	0	0	0	0	0	71.4758	1	1	49.1849	16.6316
DATA	2367	29	71	0	0	ASCRP3006576	ASCRP3006576	5349.57	2894.97	1.889393e+002	1.891943e+001	205.5	16	4.409941e+000	0	0	0	0	0	0	192.422	1	1	42.5954	16.6875
DATA	2368	29	72	0	0	ASCRP3000125	ASCRP3000125	5374.83	2894.29	1.792412e+002	1.795093e+001	192	15	3.247494e+000	0	0	0	0	0	0	182.769	1	1	48.8603	14.4286
DATA	2369	29	73	0	0	ASCRP3005897	ASCRP3005897	5400.39	2894.07	2.950121e+001	3.108468e+000	50	14.5	3.852871e+000	0	0	0	0	0	0	30.1195	1	1	53.8203	14.7308
DATA	2370	29	74	0	0	ASCRP3011384	ASCRP3011384	5425.46	2894.22	1.966124e+002	1.968556e+001	216	14	3.983422e+000	0	0	0	0	0	0	200.985	1	1	46.8651	15.3529
DATA	2371	29	75	0	0	ASCRP3005906	ASCRP3005906	5451	2894	1.083816e+001	1.459093e+000	29.5	15.5	4.134337e+000	0	0	0	0	0	0	11.0947	1	1	54.9904	15.9375
DATA	2372	29	76	0	0	ASCRP3006984	ASCRP3006984	5476.85	2894.22	2.178852e+001	2.387245e+000	38	15	3.570652e+000	0	0	0	0	0	0	22.3364	1	1	45.835	14.9118
DATA	2373	29	77	0	0	ASCRP3009358	ASCRP3009358	5501.92	2894.42	1.800447e+002	1.803079e+001	204	15.5	3.823303e+000	0	0	0	0	0	0	184.847	1	1	45.1352	15.4412
DATA	2374	29	78	0	0	ASCRP3009798	ASCRP3009798	5527.03	2894.22	1.035315e+002	1.039872e+001	125.5	16	4.395461e+000	0	0	0	0	0	0	106.467	1	1	45.835	15.8485
DATA	2375	29	79	0	0	ASCRP3007865	ASCRP3007865	5552.56	2894.46	5.224721e+001	5.314140e+000	70.5	13.5	4.272474e+000	0	0	0	0	0	0	53.8207	1	1	47.2035	13.9375
DATA	2376	29	80	0	0	ASCRP3010212	ASCRP3010212	5578	2894	8.086289e+001	8.144131e+000	102	14	5.365561e+000	0	0	0	0	0	0	83.4571	1	1	54.9904	15.4516
DATA	2377	29	81	0	0	ASCRP3010285	ASCRP3010285	5603.41	2894.22	4.112248e+002	4.113385e+001	444	15	4.282590e+000	0	0	0	0	0	0	425.24	1	1	47.8731	15.4167
DATA	2378	29	82	0	0	ASCRP3009704	ASCRP3009704	5628.59	2894.23	8.473312e+000	1.284242e+000	27	14	3.735701e+000	0	0	0	0	0	0	8.78024	1	1	44.7812	14.3077
DATA	2379	30	1	0	0	ASCRP3005913	ASCRP3005913	3584.5	2903.5	1.202306e+004	1.202306e+003	11932.5	17	5.000488e+000	0	0	0	0	0	0	11844.9	1	1	57.5363	17.4634
DATA	2380	30	2	0	0	ASCRP3011683	ASCRP3011683	3609.64	2904.11	2.975412e+001	3.144437e+000	48	14	3.204342e+000	0	0	0	0	0	0	29.2551	1	1	48.2044	13.963
DATA	2381	30	3	0	0	ASCRP3005048	ASCRP3005048	3635.01	2903.9	4.078379e+002	4.079651e+001	422	15	4.395287e+000	0	0	0	0	0	0	400.299	1	1	46.8651	15.1875
DATA	2382	30	4	0	0	ASCRP3009727	ASCRP3009727	3660.34	2904	4.365125e+001	4.482809e+000	60.5	15	4.230635e+000	0	0	0	0	0	0	42.7777	1	1	45.4864	14.2273
DATA	2383	30	5	0	0	Negative043	Negative043	3686	2903.46	1.038333e+000	1.021804e+000	17	16	2.923395e+000	0	0	0	0	0	0	-0.478704	0	0	65	15.7097
DATA	2384	30	6	0	0	ASCRP3007762	ASCRP3007762	3711.52	2903.59	5.870053e+002	5.870944e+001	592	16	4.078461e+000	0	0	0	0	0	0	573.794	1	1	51.0895	15.0769
DATA	2385	30	7	0	0	ASCRP3013062	ASCRP3013062	3736.45	2903.8	1.555157e+001	1.862039e+000	33	15.5	4.314979e+000	0	0	0	0	0	0	15.1864	1	1	47.5395	16.2143
DATA	2386	30	8	0	0	ASCRP3002258	ASCRP3002258	3761.82	2903.82	5.331223e+001	5.428848e+000	69	14	3.894855e+000	0	0	0	0	0	0	52.0162	1	1	47.5395	14.6452
DATA	2387	30	9	0	0	ASCRP3012006	ASCRP3012006	3787.6	2903.76	1.748984e+001	2.027528e+000	34	16	4.194013e+000	0	0	0	0	0	0	17.0527	1	1	46.5243	16
DATA	2388	30	10	0	0	ASCRP3010027	ASCRP3010027	3813	2903.46	5.699658e+003	5.699667e+002	5468	17	3.738872e+000	0	0	0	0	0	0	5554.22	1	1	55.8519	16.6667
DATA	2389	30	11	0	0	ASCRP3011124	ASCRP3011124	3837.87	2903.44	1.045033e+001	1.464921e+000	27	14	3.853500e+000	0	0	0	0	0	0	10.1796	1	1	47.8731	15.129
DATA	2390	30	12	0	0	ASCRP3011692	ASCRP3011692	3863.57	2903.15	4.296818e+001	4.417819e+000	58	16	3.525649e+000	0	0	0	0	0	0	41.8434	1	1	47.2035	15.7407
DATA	2391	30	13	0	0	ASCRP3003118	ASCRP3003118	3888.82	2903.15	1.149290e+001	1.541327e+000	29	17	3.190375e+000	0	0	0	0	0	0	11.1903	1	1	44.4243	16.6129
DATA	2392	30	14	0	0	ASCRP3012968	ASCRP3012968	3914.54	2903.35	1.008928e+002	1.014143e+001	113	15	3.833291e+000	0	0	0	0	0	0	98.2308	1	1	46.8651	15.8
DATA	2393	30	15	0	0	ASCRP3008210	ASCRP3008210	3940.23	2902.72	1.508868e+001	1.825228e+000	32	16	3.680672e+000	0	0	0	0	0	0	14.6917	1	1	45.1352	16.8788
DATA	2394	30	16	0	0	ASCRP3009412	ASCRP3009412	3965.25	2903.28	4.292055e+001	4.413186e+000	58	15	3.737632e+000	0	0	0	0	0	0	41.7972	1	1	44.4243	15.6452
DATA	2395	30	17	0	0	ASCRP3003599	ASCRP3003599	3990.67	2903.25	1.513853e+002	1.517330e+001	166	14.5	4.373628e+000	0	0	0	0	0	0	147.46	1	1	47.5395	15.2083
DATA	2396	30	18	0	0	ASCRP3009352	ASCRP3009352	4016	2903.51	2.180370e+002	2.182784e+001	229	15	4.418668e+000	0	0	0	0	0	0	212.453	1	1	43.7019	15.8966
DATA	2397	30	19	0	0	ASCRP3008302	ASCRP3008302	4041.63	2903.13	6.957710e+001	7.032930e+000	86	14	4.895033e+000	0	0	0	0	0	0	67.8236	1	1	47.5395	14.4571
DATA	2398	30	20	0	0	ASCRP3000823	ASCRP3000823	4067	2903.21	1.686073e+002	1.689188e+001	179	17	5.326757e+000	0	0	0	0	0	0	164.437	1	1	46.8651	17.1786
DATA	2399	30	21	0	0	ASCRP3009319	ASCRP3009319	4092.5	2903	2.450719e+001	2.656357e+000	41	17	4.564833e+000	0	0	0	0	0	0	23.9142	1	1	54.1152	16.4688
DATA	2400	30	22	0	0	ASCRP3007799	ASCRP3007799	4117.63	2903.25	3.467528e+001	3.615620e+000	51	16.5	3.384353e+000	0	0	0	0	0	0	33.8564	1	1	46.5243	15.4231
DATA	2401	30	23	0	0	ASCRP3008476	ASCRP3008476	4143.15	2903.22	2.581478e+002	2.583507e+001	272	17	4.641708e+000	0	0	0	0	0	0	252.219	1	1	45.835	16
DATA	2402	30	24	0	0	ASCRP3002049	ASCRP3002049	4168.36	2902.9	5.379968e+001	5.476326e+000	70	15	3.555862e+000	0	0	0	0	0	0	52.6012	1	1	45.835	15.4688
DATA	2403	30	25	0	0	ASCRP3008823	ASCRP3008823	4193.83	2903.15	4.357591e+001	4.475838e+000	60	15	2.539373e+000	0	0	0	0	0	0	42.637	1	1	45.835	15.3214
DATA	2404	30	26	0	0	ASCRP3007754	ASCRP3007754	4219.18	2902.85	3.423732e+001	3.572789e+000	50	15	3.490280e+000	0	0	0	0	0	0	33.5261	1	1	46.1809	15.85
DATA	2405	30	27	0	0	Negative018	Negative018	4244.5	2903	1.439922e+000	1.030491e+000	20	16	4.038125e+000	0	0	0	0	0	0	1.41116	1	0	54.1152	16.125
DATA	2406	30	28	0	0	ASCRP3012802	ASCRP3012802	4269.87	2903	9.977922e+001	1.002987e+001	114	16	3.987195e+000	0	0	0	0	0	0	97.869	1	1	48.5334	16.9091
DATA	2407	30	29	0	0	ASCRP3011482	ASCRP3011482	4295.63	2903	1.133854e+002	1.138420e+001	128.5	15	3.827963e+000	0	0	0	0	0	0	111.313	1	1	48.5334	15.7941
DATA	2408	30	30	0	0	ASCRP3004245	ASCRP3004245	4320.91	2903.13	3.465961e+001	3.612288e+000	53	14	4.200926e+000	0	0	0	0	0	0	34.0563	1	1	46.8651	14.8276
DATA	2409	30	31	0	0	ASCRP3007953	ASCRP3007953	4346.21	2902.86	9.988114e+000	1.425300e+000	27	17	3.690523e+000	0	0	0	0	0	0	9.82321	1	1	46.5243	16.8438
DATA	2410	30	32	0	0	ASCRP3004293	ASCRP3004293	4371.54	2902.78	7.568174e+000	1.266779e+000	25	14.5	3.731037e+000	0	0	0	0	0	0	7.45007	1	1	46.8651	14.9286
DATA	2411	30	33	0	0	ASCRP3000471	ASCRP3000471	4397	2902.54	4.449081e+000	1.108134e+000	22	15	4.385752e+000	0	0	0	0	0	0	4.38377	1	0	55.8519	15.2308
DATA	2412	30	34	0	0	ASCRP3013225	ASCRP3013225	4422.61	2903.19	8.639115e+001	8.698415e+000	103	17	4.367682e+000	0	0	0	0	0	0	85.2019	1	1	47.2035	17.1176
DATA	2413	30	35	0	0	ASCRP3002172	ASCRP3002172	4447.79	2903.16	9.297802e+002	9.298354e+001	947	18	4.776286e+000	0	0	0	0	1	0	917.836	1	1	46.1809	17.7097
DATA	2414	30	36	0	0	ASCRP3011830	ASCRP3011830	4473.1	2902.99	1.153383e+002	1.157815e+001	132	14	3.548701e+000	0	0	0	0	0	0	113.964	1	1	46.8651	13.7714
DATA	2415	30	37	0	0	ASCRP3006107	ASCRP3006107	4498.46	2903.03	1.748512e+002	1.751433e+001	188.5	14	4.047567e+000	0	0	0	0	0	0	172.929	1	1	46.5243	14.129
DATA	2417	30	39	0	0	ASCRP3008067	ASCRP3008067	4549.44	2902.97	2.024330e+002	2.026844e+001	218	16	5.078691e+000	0	0	0	0	0	0	200.583	1	1	48.5334	16.6897
DATA	2418	30	40	1028	1	(+)E1A_r60_a107	E1A_r60_a107	4574.67	2902.5	8.539273e+000	1.321297e+000	25	14.5	5.217449e+000	0	0	0	0	0	0	8.46913	1	1	65	16.5625
DATA	2419	30	41	0	0	ASCRP3008404	ASCRP3008404	4600.44	2902.97	2.228209e+003	2.228231e+002	2227	17	5.410650e+000	0	0	0	0	0	0	2211.91	1	1	48.5334	17.3571
DATA	2420	30	42	0	0	ASCRP3006587	ASCRP3006587	4625.5	2902.5	2.043513e+001	2.277915e+000	39	17	3.879641e+000	0	0	0	0	0	0	20.3041	1	1	57.5363	16.5806
DATA	2421	30	43	0	0	ASCRP3008074	ASCRP3008074	4651.02	2903.03	1.840401e+002	1.843146e+001	205.5	17	3.724408e+000	0	0	0	0	0	0	183.019	1	1	46.8651	16.6061
DATA	2422	30	44	1028	1	(+)E1A_r60_n11	E1A_r60_n11	4676.5	2902.8	1.524572e+001	1.825844e+000	34	15	3.935734e+000	0	0	0	0	0	0	15.1747	1	1	49.8279	14.64
DATA	2423	30	45	0	0	ASCRP3006512	ASCRP3006512	4701.45	2902.67	1.086318e+001	1.479104e+000	29	13	3.046034e+000	0	0	0	0	0	0	10.8218	1	1	46.5243	13.2759
DATA	2424	30	46	0	0	ASCRP3010549	ASCRP3010549	4727.42	2902.43	2.296175e+000	1.028886e+000	20	15	5.551594e+000	0	0	0	0	0	0	2.28945	1	0	57.5363	14.9655
DATA	2425	30	47	0	0	ASCRP3010340	ASCRP3010340	4752.49	2902.81	3.086514e+001	3.245124e+000	47	15.5	3.458560e+000	0	0	0	0	0	0	30.7996	1	1	42.9674	14.9643
DATA	2426	30	48	0	0	ASCRP3008108	ASCRP3008108	4778.01	2902.77	8.679365e+001	8.736932e+000	102	13	3.517812e+000	0	0	0	0	0	0	86.6815	1	1	46.8651	13
DATA	2427	30	49	0	0	ASCRP3002464	ASCRP3002464	4803.56	2902.68	6.012502e+001	6.095172e+000	78.5	15	4.529293e+000	0	0	0	0	0	0	60.0967	1	1	48.2044	15.5833
DATA	2428	30	50	0	0	ASCRP3003437	ASCRP3003437	4828.58	2902.43	2.573336e+001	2.760687e+000	44	13	4.097638e+000	0	0	0	0	0	0	25.742	1	1	65	14.8276
DATA	2429	30	51	0	0	ASCRP3012086	ASCRP3012086	4854.06	2902.62	3.426759e+002	3.428215e+001	356	12.5	3.852105e+000	0	0	0	0	0	0	343.058	1	1	46.1809	13.5
DATA	2430	30	52	0	0	A_23_P25019	NM_000946	4879.55	2902.38	6.198313e+001	6.278158e+000	79	13	4.069829e+000	0	0	0	0	0	0	62.1018	1	1	45.4864	13.7813
DATA	2431	30	53	0	0	ASCRP3004967	ASCRP3004967	4904.92	2902.42	8.777375e+001	8.833853e+000	106	14	4.038998e+000	0	0	0	0	0	0	88.0093	1	1	45.1352	14.5938
DATA	2432	30	54	0	0	ASCRP3004499	ASCRP3004499	4930.22	2902.46	6.886185e+001	6.957923e+000	85	17	3.883727e+000	0	0	0	0	0	0	69.0991	1	1	46.1809	16.6
DATA	2433	30	55	0	0	ASCRP3012764	ASCRP3012764	4955.75	2902.17	5.046440e+001	5.143748e+000	69	16	4.844885e+000	0	0	0	0	0	0	50.678	1	1	47.8731	16.4828
DATA	2434	30	56	0	0	ASCRP3009063	ASCRP3009063	4981.14	2902.12	5.070707e+002	5.071683e+001	524	15	3.257276e+000	0	0	0	0	0	0	509.604	1	1	47.8731	15.7879
DATA	2435	30	57	0	0	ASCRP3008790	ASCRP3008790	5006.6	2902.24	1.655777e+002	1.658759e+001	181	18	4.981447e+000	0	0	0	0	0	0	166.529	1	1	47.8731	17.2593
DATA	2436	30	58	0	0	ASCRP3011017	ASCRP3011017	5032	2902	8.060158e+001	8.121159e+000	100	15	3.464829e+000	0	0	0	0	0	0	81.1278	1	1	54.9904	15.3714
DATA	2437	30	59	0	0	ASCRP3009847	ASCRP3009847	5057.14	2902.48	2.258442e+002	2.260623e+001	245	15	4.203240e+000	0	0	0	0	0	0	227.481	1	1	44.7812	15.5429
DATA	2438	30	60	0	0	ASCRP3004939	ASCRP3004939	5082.74	2902.35	4.974028e+002	4.975017e+001	516.5	16.5	3.482382e+000	0	0	0	0	0	0	501.4	1	1	46.1809	16.1429
DATA	2439	30	61	0	0	ASCRP3008907	ASCRP3008907	5108.28	2902.09	4.737059e+001	4.839656e+000	66	15	5.281333e+000	0	0	0	0	0	0	47.7897	1	1	48.8603	16.3226
DATA	2440	30	62	66	-1	(-)3xSLv1	NegativeControl	5133.5	2902	1.006464e+000	9.907350e-001	17	15	3.638892e+000	0	0	0	0	0	0	0.243259	0	0	54.1152	15.0294
DATA	2441	30	63	0	1	RC10	RC10	5159	2902	1.005646e+000	9.896373e-001	15	16.5	3.692370e+000	0	0	0	0	0	0	-1.74585	0	0	65	15.8214
DATA	2442	30	64	0	0	ASCRP3009295	ASCRP3009295	5184.62	2902.19	1.288024e+001	1.623817e+000	31	17	4.035556e+000	0	0	0	0	0	0	13.0258	1	1	49.1849	16
DATA	2443	30	65	0	0	ASCRP3010960	ASCRP3010960	5209.6	2902.34	6.825284e+001	6.896424e+000	86	15.5	4.213279e+000	0	0	0	0	0	0	69.0812	1	1	46.1809	16.2
DATA	2444	30	66	0	1	RC3	RC3	5235.39	2901.93	1.003047e+000	9.870797e-001	18	14.5	4.450331e+000	0	0	0	0	0	0	-0.400293	0	0	65	14.4688
DATA	2445	30	67	0	0	ASCRP3006325	ASCRP3006325	5260.57	2902	3.982485e+002	3.983706e+001	402	14.5	2.540003e+000	0	0	0	0	0	0	403.827	1	1	49.1849	15
DATA	2446	30	68	0	0	ASCRP3004139	ASCRP3004139	5285.94	2902.24	2.976112e+002	2.977742e+001	322.5	14.5	3.644595e+000	0	0	0	0	0	0	302.062	1	1	46.8651	14.4737
DATA	2447	30	69	0	0	ASCRP3004104	ASCRP3004104	5311.21	2902.09	2.685335e+002	2.687138e+001	288	15	4.379921e+000	0	0	0	0	0	0	272.826	1	1	48.2044	15.9394
DATA	2448	30	70	0	0	CUST_9_PI418767722	NM_003746	5336.63	2902.04	7.767617e+002	7.768239e+001	798.5	16	4.562902e+000	0	0	0	0	0	0	790.015	1	1	48.2044	16.1515
DATA	2449	30	71	0	0	ASCRP3010744	ASCRP3010744	5362.09	2902.14	2.748187e+001	2.918413e+000	46	15	3.808533e+000	0	0	0	0	0	0	27.9816	1	1	45.835	15.1724
DATA	2450	30	72	0	0	ASCRP3005611	ASCRP3005611	5387.33	2902.21	3.666514e+001	3.795485e+000	56	15	4.598157e+000	0	0	0	0	0	0	37.3749	1	1	47.2035	15.4103
DATA	2451	30	73	0	0	Negative024	Negative024	5413	2901.54	1.147880e+000	9.864100e-001	19	15	4.725624e+000	0	0	0	0	0	0	1.17166	1	0	55.8519	16.375
DATA	2452	30	74	0	0	ASCRP3004435	ASCRP3004435	5438.38	2902	6.112517e+002	6.113300e+001	641	16	4.926309e+000	0	0	0	0	0	0	624.697	1	1	48.5334	17.25
DATA	2453	30	75	0	0	CUST_5_PI418767722	NM_000841	5463.65	2901.94	1.363321e+001	1.677320e+000	32	15	3.783360e+000	0	0	0	0	0	0	13.9525	1	1	45.1352	15.7297
DATA	2454	30	76	0	0	ASCRP3011791	ASCRP3011791	5488.94	2902.03	2.711462e+001	2.881667e+000	45	15	4.063777e+000	0	0	0	0	0	0	27.7901	1	1	45.835	15.6667
DATA	2455	30	77	0	0	ASCRP3006117	ASCRP3006117	5514.29	2902.09	1.983104e+001	2.209460e+000	37	17	3.809999e+000	0	0	0	0	0	0	20.3568	1	1	45.835	16.6333
DATA	2456	30	78	0	0	ASCRP3008294	ASCRP3008294	5539.87	2901.97	6.040100e+001	6.117893e+000	82	14.5	4.449630e+000	0	0	0	0	0	0	62.1077	1	1	46.8651	14.4722
DATA	2457	30	79	0	0	ASCRP3007509	ASCRP3007509	5565.16	2901.77	4.351602e+001	4.458570e+000	63	14	5.465006e+000	0	0	0	0	0	0	44.826	1	1	48.5334	15.1579
DATA	2458	30	80	0	0	Negative060	Negative060	5590.58	2901.57	9.845872e-001	9.693261e-001	19	15	5.130161e+000	0	0	0	0	0	0	0.291918	0	0	57.5363	16.0625
DATA	2459	30	81	0	0	ASCRP3011226	ASCRP3011226	5615.94	2901.95	6.310444e+001	6.384106e+000	83	15	3.885733e+000	0	0	0	0	0	0	65.2573	1	1	46.8651	15.0323
DATA	2460	30	82	0	0	ASCRP3006525	ASCRP3006525	5641.74	2901.6	2.835327e+001	2.995000e+000	47	15	4.003444e+000	0	0	0	0	0	0	29.386	1	1	48.5334	14.8165
DATA	2461	31	1	0	0	ASCRP3009288	ASCRP3009288	3571.58	2910.57	6.986560e+001	7.059815e+000	89	16	4.474649e+000	0	0	0	0	0	0	68.8755	1	1	57.5363	16.1746
DATA	2462	31	2	0	0	ASCRP3002743	ASCRP3002743	3597	2910.65	1.168374e+002	1.172787e+001	132	16	3.933565e+000	0	0	0	0	0	0	114.945	1	1	47.2035	16.3704
DATA	2463	31	3	0	0	Negative048	Negative048	3622.5	2910.5	1.889989e+001	2.146871e+000	36	15	3.110291e+000	0	0	0	0	0	0	18.5597	1	1	57.5363	16.25
DATA	2464	31	4	0	0	ASCRP3008787	ASCRP3008787	3647.9	2910.65	2.579642e+001	2.773977e+000	41.5	15	4.627122e+000	0	0	0	0	0	0	25.2907	1	1	49.8279	15.1111
DATA	2465	31	5	0	0	A_23_P10385	NM_016448	3673.07	2911.03	1.330488e+001	1.677377e+000	31	15	3.552908e+000	0	0	0	0	0	0	13.0253	1	1	44.0646	15.1379
DATA	2466	31	6	0	0	ASCRP3003683	ASCRP3003683	3698.69	2910.19	4.022346e+001	4.150328e+000	58	17	3.958832e+000	0	0	0	0	0	0	39.3299	1	1	45.835	16.2121
DATA	2467	31	7	1028	1	(+)E1A_r60_a135	E1A_r60_a135	3724.11	2910.5	1.386769e+000	1.033180e+000	19	14	4.829869e+000	0	0	0	0	0	0	1.35449	1	0	56.9804	14.4074
DATA	2468	31	8	0	0	ASCRP3008182	ASCRP3008182	3749.46	2910.31	2.255965e+001	2.477800e+000	39	15	4.456439e+000	0	0	0	0	0	0	22.0148	1	1	46.8651	15.8788
DATA	2469	31	9	0	0	ASCRP3002007	ASCRP3002007	3774.73	2911.18	5.915041e+001	6.003287e+000	75	15.5	4.676210e+000	0	0	0	0	0	0	57.677	1	1	47.2035	16.0625
DATA	2470	31	10	0	0	ASCRP3007105	ASCRP3007105	3800.42	2910.43	1.408708e+001	1.742823e+000	31	16	3.960984e+000	0	0	0	0	0	0	13.7282	1	1	65	15.7576
DATA	2471	31	11	0	0	ASCRP3005291	ASCRP3005291	3825.58	2910.43	4.223992e+001	4.346958e+000	55	16	3.722902e+000	0	0	0	0	0	0	41.1449	1	1	57.5363	16.12
DATA	2472	31	12	0	0	ASCRP3002137	ASCRP3002137	3850.82	2910.42	6.395715e+001	6.477638e+000	79	16	3.908498e+000	0	0	0	0	0	0	62.2788	1	1	47.8731	16.2593
DATA	2473	31	13	0	0	ASCRP3007522	ASCRP3007522	3876.42	2910.87	7.768139e+001	7.835756e+000	92	17	2.881018e+000	0	0	0	0	0	0	75.6263	1	1	49.8279	17.1786
DATA	2474	31	14	0	0	ASCRP3007691	ASCRP3007691	3901.74	2910.42	1.829767e+002	1.832648e+001	195	15.5	4.026649e+000	0	0	0	0	0	0	178.122	1	1	46.8651	16.2941
DATA	2475	31	15	0	0	ASCRP3003253	ASCRP3003253	3927.36	2910.91	1.286267e+001	1.646124e+000	30	17	4.108513e+000	0	0	0	0	0	0	12.5215	1	1	49.8279	17.1892
DATA	2476	31	16	0	0	Negative060	Negative060	3952.5	2910	1.435624e+000	1.037095e+000	18	17	4.057384e+000	0	0	0	0	0	0	1.39773	1	0	54.1152	16.9355
DATA	2477	31	17	0	0	ASCRP3001447	ASCRP3001447	3978.27	2910.3	1.106113e+002	1.110869e+001	122.5	15	5.489578e+000	0	0	0	0	0	0	107.714	1	1	46.8651	16.2759
DATA	2478	31	18	0	0	Negative007	Negative007	4003.5	2910	2.028681e+000	1.046440e+000	19.5	15	4.367236e+000	0	0	0	0	0	0	1.97614	1	0	54.1152	15.5357
DATA	2479	31	19	0	0	ASCRP3008432	ASCRP3008432	4028.77	2910.47	8.372170e+001	8.434829e+000	97	15	4.441834e+000	0	0	0	0	0	0	81.5833	1	1	46.1809	15.1667
DATA	2480	31	20	0	0	ASCRP3004986	ASCRP3004986	4054.46	2910.08	1.960233e+001	2.212385e+000	37	14	6.142800e+000	0	0	0	0	0	0	19.1105	1	1	48.2044	15.6552
DATA	2481	31	21	0	0	ASCRP3008172	ASCRP3008172	4079.56	2910.46	8.935279e+001	8.993902e+000	105	17	4.491090e+000	0	0	0	0	0	0	87.1548	1	1	47.2035	16.6452
DATA	2482	31	22	0	0	ASCRP3009628	ASCRP3009628	4104.93	2910.22	7.752978e+001	7.820392e+000	92	16	4.168560e+000	0	0	0	0	0	0	75.6666	1	1	47.2035	16.4242
DATA	2483	31	23	0	0	ASCRP3006986	ASCRP3006986	4130.61	2910.17	3.111725e+001	3.275873e+000	48	17	4.572157e+000	0	0	0	0	0	0	30.3889	1	1	47.2035	16.2308
DATA	2484	31	24	0	0	ASCRP3007859	ASCRP3007859	4155.66	2909.95	3.403313e+001	3.553820e+000	50	15	2.926330e+000	0	0	0	0	0	0	33.259	1	1	48.8603	15.2917
DATA	2485	31	25	0	0	ASCRP3008153	ASCRP3008153	4181.17	2910.18	4.398037e+002	4.399225e+001	440	14.5	2.800227e+000	0	0	0	0	0	0	430.112	1	1	48.2044	14.7143
DATA	2486	31	26	0	0	ASCRP3002476	ASCRP3002476	4206.41	2910.1	4.256135e+002	4.257361e+001	429.5	15	2.783366e+000	0	0	0	0	0	0	416.552	1	1	49.8279	15.3333
DATA	2487	31	27	0	0	ASCRP3010391	ASCRP3010391	4232	2910	3.879480e+000	1.092154e+000	21	15	3.820535e+000	0	0	0	0	0	0	3.79995	1	0	54.9904	15.3333
DATA	2488	31	28	0	0	ASCRP3003913	ASCRP3003913	4257.36	2910.19	1.739514e+001	2.016554e+000	35	15	3.954337e+000	0	0	0	0	0	0	17.0526	1	1	45.835	15.1333
DATA	2489	31	29	0	0	ASCRP3012926	ASCRP3012926	4282.87	2910.24	9.314334e+001	9.369931e+000	108	15	4.179314e+000	0	0	0	0	0	0	91.3875	1	1	47.2035	16
DATA	2490	31	30	0	0	ASCRP3009267	ASCRP3009267	4308.2	2910	3.444076e+002	3.445581e+001	359	15	4.154161e+000	0	0	0	0	0	0	338.212	1	1	49.1849	14.9688
DATA	2491	31	31	0	0	Negative030	Negative030	4333.5	2910	1.033870e+000	1.020845e+000	17.5	17	4.308656e+000	0	0	0	0	0	0	0.822201	0	0	65	16.375
DATA	2492	31	32	0	0	Negative021	Negative021	4358.91	2909.93	3.644993e+000	1.079865e+000	22	15	4.303857e+000	0	0	0	0	0	0	3.58587	1	0	54.4085	15.8438
DATA	2493	31	33	0	0	ASCRP3000988	ASCRP3000988	4384.38	2910.38	1.572493e+002	1.575769e+001	166.5	14	3.147094e+000	0	0	0	0	0	0	154.839	1	1	45.1352	14.5143
DATA	2494	31	34	0	0	ASCRP3003992	ASCRP3003992	4409.75	2909.87	1.166523e+001	1.546033e+000	28.5	15	4.644505e+000	0	0	0	0	0	0	11.4972	1	1	47.5395	14.8333
DATA	2495	31	35	0	0	ASCRP3010634	ASCRP3010634	4435.39	2909.93	2.852191e+001	3.026965e+000	46	16.5	4.763775e+000	0	0	0	0	0	0	28.1374	1	1	53.8203	16.625
DATA	2496	31	36	0	0	ASCRP3012044	ASCRP3012044	4460.58	2909.57	1.675502e+001	1.957783e+000	34.5	15	4.965884e+000	0	0	0	0	0	0	16.5445	1	1	57.5363	15.5
DATA	2497	31	37	0	0	Negative034	Negative034	4486	2909.54	5.035595e+000	1.130166e+000	22	14	4.238083e+000	0	0	0	0	0	0	4.97696	1	0	55.8519	13.7429
DATA	2498	31	38	0	0	ASCRP3008604	ASCRP3008604	4511.21	2910	1.823537e+002	1.826336e+001	197.5	14	3.562218e+000	0	0	0	0	0	0	180.393	1	1	46.8651	14.2424
DATA	2499	31	39	0	0	ASCRP3005762	ASCRP3005762	4536.94	2910.31	2.903397e+001	3.074034e+000	48	16	6.113892e+000	0	0	0	0	0	0	28.7483	1	1	46.5243	16.8824
DATA	2500	31	40	0	0	ASCRP3001648	ASCRP3001648	4562.37	2909.56	5.027920e+002	5.028933e+001	508	13.5	6.267726e+000	0	0	0	0	0	0	498.311	1	1	52.3208	15.8929
DATA	2501	31	41	0	0	ASCRP3013239	ASCRP3013239	4587.74	2910.25	2.369393e+001	2.574938e+000	40	15.5	4.852893e+000	0	0	0	0	0	0	23.5034	1	1	48.2044	17.0333
DATA	2502	31	42	0	0	ASCRP3003257	ASCRP3003257	4613.06	2909.52	2.023132e+003	2.023157e+002	2037	17	4.500137e+000	0	0	0	0	0	0	2008.7	1	1	49.5074	16.4138
DATA	2503	31	43	0	0	ASCRP3000192	ASCRP3000192	4638.58	2910.18	5.119115e+001	5.217089e+000	68	17	3.388191e+000	0	0	0	0	0	0	50.8696	1	1	48.5334	15.9375
DATA	2504	31	44	0	0	ASCRP3004312	ASCRP3004312	4663.8	2909.66	6.763383e+001	6.837708e+000	86	16	5.592202e+000	0	0	0	0	0	0	67.2685	1	1	49.5074	17
DATA	2505	31	45	0	0	ASCRP3005132	ASCRP3005132	4688.88	2909.99	1.018377e+001	1.430492e+000	28	13	2.173320e+000	0	0	0	0	0	0	10.1372	1	1	46.8651	13.2174
DATA	2506	31	46	0	0	ASCRP3000578	ASCRP3000578	4714.49	2909.4	2.855003e+001	3.026300e+000	46	14	4.000947e+000	0	0	0	0	0	0	28.4443	1	1	48.5334	13.8485
DATA	2507	31	47	0	0	ASCRP3009495	ASCRP3009495	4739.69	2910.31	1.005938e+002	1.010925e+001	120	13	3.943013e+000	0	0	0	0	0	0	100.299	1	1	45.835	13.7879
DATA	2508	31	48	0	0	ASCRP3000466	ASCRP3000466	4765.3	2909.55	1.115168e+002	1.119661e+001	128	14	3.234868e+000	0	0	0	0	0	0	111.286	1	1	46.5243	13.8667
DATA	2509	31	49	0	0	A_23_P252740	NM_024094	4790.38	2910.08	1.692802e+001	1.966773e+000	33	13	4.184495e+000	0	0	0	0	0	0	16.9059	1	1	45.4864	13.48
DATA	2510	31	50	0	0	ASCRP3005316	ASCRP3005316	4815.98	2909.67	3.299709e+003	3.299724e+002	3270	16	3.380858e+000	0	0	0	0	0	0	3298.09	1	1	53.5237	16.2593
DATA	2511	31	51	0	0	ASCRP3006405	ASCRP3006405	4841.62	2909.9	9.689240e+001	9.740678e+000	115	13	2.970296e+000	0	0	0	0	0	0	96.9197	1	1	48.5334	13.5862
DATA	2512	31	52	0	0	ASCRP3009329	ASCRP3009329	4866.91	2909.65	3.577562e+001	3.714409e+000	53.5	13	3.978977e+000	0	0	0	0	0	0	35.8136	1	1	46.5243	14.0323
DATA	2513	31	53	0	0	ASCRP3007228	ASCRP3007228	4892.08	2910.21	5.296636e+001	5.389881e+000	68.5	14	3.676417e+000	0	0	0	0	0	0	53.0605	1	1	45.4864	14.3824
DATA	2514	31	54	0	0	Negative024	Negative024	4917.58	2909.43	1.013559e+000	9.974236e-001	17	16.5	4.291674e+000	0	0	0	0	0	0	-0.361481	0	0	57.5363	15.4615
DATA	2515	31	55	0	0	ASCRP3004833	ASCRP3004833	4942.71	2909.86	2.969500e+001	3.132312e+000	47	18	4.926797e+000	0	0	0	0	1	0	29.7927	1	1	47.2035	17.76
DATA	2516	31	56	0	0	ASCRP3003594	ASCRP3003594	4968.59	2909.33	1.212926e+002	1.217008e+001	140.5	16	3.528049e+000	0	0	0	0	0	0	121.788	1	1	47.8731	15.9667
DATA	2517	31	57	0	0	ASCRP3010300	ASCRP3010300	4994.21	2908.75	3.846496e+001	3.973141e+000	55.5	18	4.772907e+000	0	0	0	0	1	0	38.6525	1	1	46.1809	17.7742
DATA	2518	31	58	0	0	ASCRP3007472	ASCRP3007472	5019.5	2909	7.405725e+003	7.405732e+002	7507	16	4.176496e+000	0	0	0	0	0	0	7447.17	1	1	54.1152	16.9643
DATA	2519	31	59	0	0	ASCRP3013542	ASCRP3013542	5044.71	2909.62	1.021306e+002	1.026129e+001	123	14	3.607648e+000	0	0	0	0	0	0	102.773	1	1	44.7812	15.2188
DATA	2520	31	60	0	0	ASCRP3011462	ASCRP3011462	5070.12	2908.92	1.376229e+002	1.379807e+001	153	16.5	4.514218e+000	0	0	0	0	0	0	138.599	1	1	47.8731	16.0333
DATA	2521	31	61	0	0	ASCRP3012201	ASCRP3012201	5095.65	2909.47	9.789147e+001	9.839306e+000	114	16	4.629499e+000	0	0	0	0	0	0	98.6564	1	1	45.835	16.0323
DATA	2522	31	62	0	0	ASCRP3006477	ASCRP3006477	5121.06	2909.31	4.020383e+001	4.140832e+000	56	16	5.070525e+000	0	0	0	0	0	0	40.5497	1	1	45.835	15.9091
DATA	2523	31	63	0	0	ASCRP3000126	ASCRP3000126	5146.51	2909.36	3.053824e+002	3.055430e+001	333.5	15	3.108914e+000	0	0	0	0	0	0	308.25	1	1	47.8731	15.0357
DATA	2524	31	64	0	0	ASCRP3009530	ASCRP3009530	5171.71	2908.8	2.473452e+001	2.664166e+000	42	16	3.598371e+000	0	0	0	0	0	0	24.988	1	1	46.8651	15.5
DATA	2525	31	65	0	0	ASCRP3004663	ASCRP3004663	5197.22	2909.69	1.216431e+002	1.220446e+001	140	15	3.497411e+000	0	0	0	0	0	0	122.982	1	1	44.0646	15.3333
DATA	2526	31	66	0	0	ASCRP3012423	ASCRP3012423	5222.5	2909	8.471566e+001	8.529008e+000	104	16	5.099020e+000	0	0	0	0	0	0	85.7263	1	1	48.5334	16.6667
DATA	2527	31	67	0	0	ASCRP3005478	ASCRP3005478	5248	2909.4	4.738887e+002	4.739916e+001	497	14	4.091623e+000	0	0	0	0	0	0	479.951	1	1	48.2044	14.2069
DATA	2528	31	68	0	0	ASCRP3005344	ASCRP3005344	5273.61	2908.89	1.867752e+001	2.112222e+000	36	14	3.562348e+000	0	0	0	0	0	0	18.9351	1	1	48.5334	13.9032
DATA	2529	31	69	0	0	ASCRP3008701	ASCRP3008701	5298.84	2909.3	3.441227e+001	3.579559e+000	52	14	3.651810e+000	0	0	0	0	0	0	34.9189	1	1	46.8651	14.4167
DATA	2530	31	70	0	0	AS_circRNA_control208	AS_circRNA_control208	5324.14	2909.08	5.225538e+002	5.226465e+001	551	14	4.998841e+000	0	0	0	0	0	0	530.795	1	1	47.8731	15.2647
DATA	2531	31	71	0	0	ASCRP3003971	ASCRP3003971	5349.5	2909.28	3.143363e+001	3.293615e+000	49	14.5	3.801528e+000	0	0	0	0	0	0	31.9628	1	1	46.5243	14.75
DATA	2532	31	72	0	0	ASCRP3011986	ASCRP3011986	5374.74	2909.08	1.294227e+001	1.624803e+000	30	15	3.591863e+000	0	0	0	0	0	0	13.1752	1	1	45.835	14.5172
DATA	2533	31	73	0	0	ASCRP3008351	ASCRP3008351	5400.39	2908.93	6.746571e+000	1.190703e+000	24.5	15	4.013004e+000	0	0	0	0	0	0	6.87634	1	1	53.8203	16.1143
DATA	2534	31	74	0	0	ASCRP3004867	ASCRP3004867	5425.35	2908.57	3.180385e+001	3.327912e+000	50	16.5	5.812125e+000	0	0	0	0	0	0	32.4571	1	1	45.1352	17.0417
DATA	2535	31	75	0	0	ASCRP3002236	ASCRP3002236	5450.9	2909.27	3.557910e+001	3.690046e+000	55	15	3.170445e+000	0	0	0	0	0	0	36.356	1	1	46.8651	15.1379
DATA	2536	31	76	1028	1	(+)E1A_r60_a104	E1A_r60_a104	5476.5	2909	5.174416e+000	1.105742e+000	23	15	3.913892e+000	0	0	0	0	0	0	5.29515	1	1	54.1152	15.8125
DATA	2537	31	77	0	0	Negative010	Negative010	5501.74	2909.4	1.373634e+002	1.377095e+001	159	15	3.292841e+000	0	0	0	0	0	0	140.773	1	1	47.5395	14.9697
DATA	2538	31	78	0	0	ASCRP3000966	ASCRP3000966	5527.23	2908.78	1.619766e+001	1.890124e+000	34	16	3.893160e+000	0	0	0	0	0	0	16.6278	1	1	49.5074	15.1852
DATA	2539	31	79	0	0	ASCRP3008053	ASCRP3008053	5552.56	2909.43	7.466674e+001	7.529744e+000	95.5	14	4.816127e+000	0	0	0	0	0	0	76.7751	1	1	47.5395	13.8485
DATA	2540	31	80	0	0	ASCRP3009720	ASCRP3009720	5578.15	2908.68	6.438315e+001	6.511074e+000	84.5	15	5.371678e+000	0	0	0	0	0	0	66.3291	1	1	47.8731	15.9535
DATA	2541	31	81	0	0	ASCRP3010195	ASCRP3010195	5603.71	2908.75	9.588581e+000	1.363054e+000	27	16	4.748662e+000	0	0	0	0	0	0	9.89773	1	1	47.8731	15.8684
DATA	2542	31	82	0	0	ASCRP3010032	ASCRP3010032	5629.1	2908.86	1.563745e+001	1.838460e+000	34	14	3.797767e+000	0	0	0	0	0	0	16.175	1	1	46.8651	14.3488
DATA	2543	32	1	0	0	ASCRP3010051	ASCRP3010051	3584.21	2918.42	1.451798e+002	1.455348e+001	159	16.5	4.435093e+000	0	0	0	0	0	0	142.909	1	1	46.5243	16.413
DATA	2544	32	2	0	0	ASCRP3013037	ASCRP3013037	3609.63	2918.64	1.998254e+001	2.242551e+000	38	16	4.571064e+000	0	0	0	0	0	0	19.6322	1	1	44.7812	15.8065
DATA	2545	32	3	0	0	ASCRP3009130	ASCRP3009130	3635	2918.35	3.046851e+002	3.048556e+001	315	15	3.388433e+000	0	0	0	0	0	0	298.839	1	1	45.4864	15
DATA	2546	32	4	0	0	ASCRP3009518	ASCRP3009518	3660.59	2918.18	2.203599e+001	2.428681e+000	40	15.5	4.801442e+000	0	0	0	0	0	0	21.5807	1	1	46.5243	15.4231
DATA	2547	32	5	0	0	ASCRP3007441	ASCRP3007441	3685.97	2918.2	3.108754e+001	3.272574e+000	48	16.5	4.486427e+000	0	0	0	0	0	0	30.4052	1	1	46.8651	16.4688
DATA	2548	32	6	0	0	CUST_14_PI418767722	NM_004309	3711.3	2918.28	1.917351e+002	1.920081e+001	205.5	15	4.417463e+000	0	0	0	0	0	0	187.314	1	1	48.5334	14.7742
DATA	2549	32	7	0	0	ASCRP3001123	ASCRP3001123	3736.31	2918.8	9.350260e+000	1.387110e+000	27	15	3.650306e+000	0	0	0	0	0	0	9.12579	1	1	41.8414	15.4839
DATA	2550	32	8	0	0	ASCRP3008660	ASCRP3008660	3761.93	2918.2	6.054194e+002	6.055062e+001	608.5	16.5	5.112491e+000	0	0	0	0	0	0	590.416	1	1	46.8651	17.2857
DATA	2551	32	9	0	0	CUST_11_PI418767722	NM_001003	3787.23	2918.32	7.741575e+001	7.809279e+000	92	16	4.919411e+000	0	0	0	0	0	0	75.4477	1	1	46.8651	15.8438
DATA	2552	32	10	66	-1	(-)3xSLv1	NegativeControl	3813	2918	1.043217e+000	1.026780e+000	19	17	3.716772e+000	0	0	0	0	0	0	0.182031	0	0	65	16.2424
DATA	2553	32	11	0	0	A_23_P253524	NM_001813	3838.27	2917.97	1.037819e+002	1.042888e+001	117	14	3.623677e+000	0	0	0	0	0	0	101.054	1	1	48.2044	15.2
DATA	2554	32	12	0	0	ASCRP3008770	ASCRP3008770	3863.43	2918.1	1.573733e+002	1.577082e+001	171	16	3.050797e+000	0	0	0	0	0	0	153.198	1	1	47.5395	16.5455
DATA	2555	32	13	0	0	ASCRP3006420	ASCRP3006420	3889	2918.2	2.978277e+002	2.980048e+001	303	15	2.906472e+000	0	0	0	0	0	0	289.885	1	1	46.8651	16.0625
DATA	2556	32	14	0	0	ASCRP3007542	ASCRP3007542	3914.28	2918.08	6.370723e+001	6.453039e+000	76.5	15	4.088741e+000	0	0	0	0	0	0	62.0069	1	1	48.8603	16.0303
DATA	2557	32	15	0	0	ASCRP3001042	ASCRP3001042	3939.85	2918.15	4.364151e+001	4.483442e+000	57	17	3.791410e+000	0	0	0	0	0	0	42.48	1	1	46.1809	16.9143
DATA	2558	32	16	0	0	ASCRP3012565	ASCRP3012565	3965.21	2918.09	9.900866e+001	9.954005e+000	115	15	4.539648e+000	0	0	0	0	0	0	96.3904	1	1	48.2044	15.7429
DATA	2559	32	17	0	0	ASCRP3010373	ASCRP3010373	3990.73	2918.11	6.866188e+001	6.942554e+000	84.5	15	4.850474e+000	0	0	0	0	0	0	66.8637	1	1	44.7812	15.7931
DATA	2560	32	18	0	0	ASCRP3011223	ASCRP3011223	4016.3	2918.25	6.253340e+001	6.337037e+000	80.5	15	4.373214e+000	0	0	0	0	0	0	60.9167	1	1	45.1352	16
DATA	2561	32	19	0	0	ASCRP3000704	ASCRP3000704	4041.43	2918.3	5.209184e+001	5.309285e+000	69	14	4.369740e+000	0	0	0	0	0	0	50.7661	1	1	46.1809	14.8065
DATA	2562	32	20	0	0	ASCRP3011636	ASCRP3011636	4067	2917.54	4.574921e+000	1.123011e+000	22	15	4.119520e+000	0	0	0	0	0	0	4.46073	1	0	55.8519	15.4483
DATA	2563	32	21	0	0	ASCRP3013173	ASCRP3013173	4092.12	2918.28	2.713943e+002	2.715878e+001	285	15	4.569308e+000	0	0	0	0	0	0	264.761	1	1	45.835	15.5833
DATA	2564	32	22	0	0	ASCRP3000715	ASCRP3000715	4117.57	2918.26	1.824138e+001	2.092113e+000	36	18	3.774567e+000	0	0	0	0	0	0	17.8064	1	1	45.835	17.1071
DATA	2565	32	23	0	0	ASCRP3005054	ASCRP3005054	4143.33	2917.5	2.500311e+001	2.701775e+000	43	15	5.200910e+000	0	0	0	0	0	0	24.4234	1	1	57.5363	15.871
DATA	2566	32	24	0	1	ETG10_195139	ETG10_195139	4168.33	2918.29	1.347830e+002	1.351707e+001	147.5	15	4.380600e+000	0	0	0	0	0	0	131.748	1	1	47.2035	15.7586
DATA	2567	32	25	0	0	ASCRP3004579	ASCRP3004579	4193.68	2917.91	8.304487e+001	8.367170e+000	95	15	3.566873e+000	0	0	0	0	0	0	81.2354	1	1	45.835	15.4516
DATA	2568	32	26	0	0	ASCRP3013365	ASCRP3013365	4219.16	2917.91	1.637564e+002	1.640746e+001	176	15	2.782399e+000	0	0	0	0	0	0	160.314	1	1	46.5243	15.6216
DATA	2569	32	27	0	0	ASCRP3003826	ASCRP3003826	4244.6	2917.85	8.169159e+001	8.232671e+000	99	14.5	4.190750e+000	0	0	0	0	0	0	80.0392	1	1	48.8603	14.7941
DATA	2570	32	28	0	0	ASCRP3011292	ASCRP3011292	4269.85	2917.79	2.479554e+002	2.481650e+001	262	14	3.584015e+000	0	0	0	0	0	0	243.142	1	1	52.9257	15.3871
DATA	2571	32	29	0	0	ASCRP3001952	ASCRP3001952	4295.14	2917.87	1.243806e+001	1.607875e+000	30	15	3.567174e+000	0	0	0	0	0	0	12.207	1	1	48.8603	15.5161
DATA	2572	32	30	0	0	ASCRP3010301	ASCRP3010301	4320.72	2917.72	3.027619e+001	3.194190e+000	47	15	4.977792e+000	0	0	0	0	0	0	29.7402	1	1	48.2044	15.1818
DATA	2573	32	31	0	0	ASCRP3006874	ASCRP3006874	4346.42	2917.43	6.848778e+003	6.848785e+002	6773	15	4.539422e+000	0	0	0	0	0	0	6733.64	1	1	57.5363	16.2778
DATA	2574	32	32	0	0	ASCRP3005512	ASCRP3005512	4371.48	2917.64	5.590976e+001	5.682576e+000	72	14	1.367971e+000	0	0	0	0	0	0	55.0186	1	1	48.5334	14.2632
DATA	2575	32	33	0	0	ASCRP3006361	ASCRP3006361	4396.77	2917.86	2.437081e+001	2.640106e+000	41.5	15	3.943426e+000	0	0	0	0	0	0	24.004	1	1	46.5243	15.7692
DATA	2576	32	34	0	0	ASCRP3007599	ASCRP3007599	4422.37	2917.64	4.330011e+001	4.447233e+000	60.5	14.5	3.599490e+000	0	0	0	0	0	0	42.688	1	1	48.8603	14.2059
DATA	2577	32	35	0	0	ASCRP3004090	ASCRP3004090	4447.89	2917.5	7.386127e+000	1.254006e+000	25	16	3.655451e+000	0	0	0	0	0	0	7.28845	1	1	56.9804	15.6667
DATA	2578	32	36	0	0	ASCRP3003921	ASCRP3003921	4473.2	2917.72	2.922308e+002	2.924062e+001	312	14	4.303890e+000	0	0	0	0	0	0	288.628	1	1	49.1849	13.7368
DATA	2579	32	37	0	0	ASCRP3001705	ASCRP3001705	4498.37	2917.87	1.265235e+002	1.269273e+001	143.5	13.5	4.272946e+000	0	0	0	0	0	0	125.076	1	1	47.5395	13.75
DATA	2580	32	38	0	0	ASCRP3010876	ASCRP3010876	4523.92	2917.49	4.461261e+001	4.574302e+000	63	14.5	3.958014e+000	0	0	0	0	0	0	44.1431	1	1	50.1463	14.6389
DATA	2581	32	39	0	0	CUST_13_PI418767722	NM_005022	4549.5	2917	5.975977e+004	5.975978e+003	58774	17	6.038586e+000	0	0	0	0	0	0	59185.4	1	1	54.1152	17.2581
DATA	2582	32	40	0	1	RC8	RC8	4574.61	2917.07	1.025135e+000	1.011905e+000	19	14	4.045378e+000	0	0	0	0	0	0	0.783218	0	0	53.8203	15.0714
DATA	2583	32	41	0	0	ASCRP3005205	ASCRP3005205	4600.33	2917.25	9.755030e+001	9.806962e+000	109	18	5.436769e+000	0	0	0	0	0	0	96.7837	1	1	47.2035	16.9615
DATA	2584	32	42	0	0	ASCRP3003726	ASCRP3003726	4625.5	2917	6.314444e+001	6.394243e+000	79.5	17	4.445367e+000	0	0	0	0	0	0	62.7029	1	1	54.1152	15.8065
DATA	2585	32	43	0	0	ASCRP3010043	ASCRP3010043	4650.99	2917.34	1.773315e+001	2.038887e+000	35	14.5	4.711752e+000	0	0	0	0	0	0	17.6241	1	1	48.2044	15.8438
DATA	2586	32	44	0	0	ASCRP3009956	ASCRP3009956	4676.6	2917.36	6.286868e+001	6.366742e+000	77	15	4.602988e+000	0	0	0	0	0	0	62.5353	1	1	47.2035	15
DATA	2587	32	45	0	0	ASCRP3002251	ASCRP3002251	4701.94	2917.41	9.255413e+001	9.309763e+000	108	13	2.700000e+000	0	0	0	0	0	0	92.1396	1	1	46.1809	13.04
DATA	2588	32	46	0	0	ASCRP3013393	ASCRP3013393	4726.99	2917.27	5.862944e+001	5.948235e+000	74	13	4.742892e+000	0	0	0	0	0	0	58.4143	1	1	46.8651	13.7895
DATA	2589	32	47	0	0	A_23_P82738	NM_012415	4752.91	2916.91	3.793588e+001	3.923902e+000	55	14	3.236479e+000	0	0	0	0	0	0	37.8284	1	1	46.1809	13.9063
DATA	2590	32	48	0	0	ASCRP3000612	ASCRP3000612	4777.8	2916.87	1.494558e+001	1.799397e+000	32	14	4.013347e+000	0	0	0	0	0	0	14.9148	1	1	44.7812	14.1176
DATA	2591	32	49	0	0	ASCRP3009424	ASCRP3009424	4803.51	2917.13	7.896929e+001	7.960155e+000	97	15	3.931921e+000	0	0	0	0	0	0	78.8679	1	1	47.8731	14.72
DATA	2592	32	50	0	0	ASCRP3001069	ASCRP3001069	4828.87	2916.97	3.067466e+001	3.226511e+000	47	14.5	3.376899e+000	0	0	0	0	0	0	30.659	1	1	45.4864	14.9
DATA	2593	32	51	0	0	ASCRP3012168	ASCRP3012168	4854.51	2917.07	4.687423e+001	4.792853e+000	65	14	4.701954e+000	0	0	0	0	0	0	46.8857	1	1	47.8731	14.4138
DATA	2594	32	52	0	0	ASCRP3010495	ASCRP3010495	4879.57	2917.23	9.809389e+001	9.860130e+000	114	14	3.980723e+000	0	0	0	0	0	0	98.189	1	1	46.8651	15.3333
DATA	2595	32	53	0	0	ASCRP3009555	ASCRP3009555	4904.74	2917.14	2.069998e+001	2.298150e+000	39	15	4.146695e+000	0	0	0	0	0	0	20.7353	1	1	48.8603	14.8485
DATA	2596	32	54	0	0	ASCRP3001762	ASCRP3001762	4930.58	2917.11	4.533102e+001	4.641566e+000	63	18	4.819831e+000	0	0	0	0	0	0	45.442	1	1	44.7812	17
DATA	2597	32	55	0	0	ASCRP3011328	ASCRP3011328	4955.65	2917.12	9.944384e+001	9.994222e+000	116	17	4.499316e+000	0	0	0	0	0	0	99.7585	1	1	48.8603	16.6207
DATA	2598	32	56	0	0	ASCRP3012136	ASCRP3012136	4981.44	2917.03	3.031303e+001	3.190774e+000	50	16	4.039108e+000	0	0	0	0	0	0	30.4314	1	1	48.2044	16.4242
DATA	2599	32	57	0	0	ASCRP3004522	ASCRP3004522	5006.63	2917.13	7.301274e+001	7.368815e+000	91	16	4.410154e+000	0	0	0	0	0	0	73.3495	1	1	47.5395	16.871
DATA	2600	32	58	0	0	ASCRP3009368	ASCRP3009368	5032	2916.87	1.710188e+001	1.978414e+000	35	16	4.750176e+000	0	0	0	0	0	0	17.1934	1	1	54.4085	16.2647
DATA	2601	32	59	0	0	ASCRP3013585	ASCRP3013585	5057.42	2917.16	1.063422e+002	1.068057e+001	121	13	4.326408e+000	0	0	0	0	0	0	106.987	1	1	47.2035	14.697
DATA	2602	32	60	0	1	ETG10_234183	ETG10_234183	5082.59	2916.72	1.119404e+001	1.496513e+000	29	16	3.328201e+000	0	0	0	0	0	0	11.2705	1	1	46.8651	16
DATA	2603	32	61	0	0	ASCRP3009681	ASCRP3009681	5108.1	2917.29	7.506289e+002	7.506945e+001	775	16	5.006233e+000	0	0	0	0	0	0	756.282	1	1	45.835	16.0645
DATA	2604	32	62	0	0	ASCRP3002586	ASCRP3002586	5133.76	2917.04	2.706075e+001	2.882083e+000	44	15	4.264850e+000	0	0	0	0	0	0	27.286	1	1	45.835	14.5882
DATA	2605	32	63	0	0	ASCRP3005040	ASCRP3005040	5158.92	2916.61	3.794207e+001	3.921477e+000	55	16	2.932576e+000	0	0	0	0	0	0	38.2887	1	1	48.8603	15.6
DATA	2606	32	64	0	0	ASCRP3004257	ASCRP3004257	5184.66	2917	1.984938e+001	2.218206e+000	36.5	16	3.280409e+000	0	0	0	0	0	0	20.0462	1	1	49.1849	15.2414
DATA	2607	32	65	0	0	ASCRP3002325	ASCRP3002325	5209.71	2916.92	4.002738e+001	4.123198e+000	59	16	4.269881e+000	0	0	0	0	0	0	40.4575	1	1	48.2044	16.8333
DATA	2608	32	66	0	0	ASCRP3005997	ASCRP3005997	5235.33	2916.5	1.381498e+001	1.698713e+000	32	16	4.831935e+000	0	0	0	0	0	0	13.976	1	1	57.5363	15.5294
DATA	2609	32	67	0	0	ASCRP3004416	ASCRP3004416	5260.43	2916.94	2.508167e+001	2.695617e+000	41	13.5	3.264366e+000	0	0	0	0	0	0	25.3953	1	1	47.2035	13.7143
DATA	2610	32	68	0	0	A_23_P139509	NM_016570	5285.89	2916.5	1.886835e+001	2.129249e+000	37	14	3.635951e+000	0	0	0	0	0	0	19.1229	1	1	56.9804	14.1471
DATA	2611	32	69	0	0	ASCRP3004951	ASCRP3004951	5311.5	2916.5	6.640209e+000	1.188513e+000	25	12	4.043987e+000	0	0	0	0	0	0	6.73642	1	1	57.5363	14.0313
DATA	2612	32	70	0	0	ASCRP3005398	ASCRP3005398	5336.55	2916.66	6.478139e+001	6.552556e+000	85	13	3.654069e+000	0	0	0	0	0	0	65.7855	1	1	48.8603	13.931
DATA	2613	32	71	0	0	ASCRP3007192	ASCRP3007192	5362.35	2916.42	1.498939e+001	1.792860e+000	34	14	4.371876e+000	0	0	0	0	0	0	15.2389	1	1	48.5334	14.4483
DATA	2614	32	72	0	0	ASCRP3001353	ASCRP3001353	5387.49	2917.38	1.112608e+001	1.484395e+000	29	15	4.647117e+000	0	0	0	0	0	0	11.3229	1	1	46.5243	16.0645
DATA	2615	32	73	0	0	ASCRP3012024	ASCRP3012024	5413.36	2916.35	1.695401e+001	1.958908e+000	35.5	15	4.844921e+000	0	0	0	0	0	0	17.2772	1	1	48.2044	16.2647
DATA	2616	32	74	0	0	ASCRP3011475	ASCRP3011475	5438.42	2916.43	2.381199e+001	2.574998e+000	42	15	3.726015e+000	0	0	0	0	0	0	24.2966	1	1	57.5363	15.963
DATA	2617	32	75	0	0	ASCRP3000240	ASCRP3000240	5463.95	2916.6	9.467148e+001	9.517604e+000	114.5	15	2.857537e+000	0	0	0	0	0	0	96.7295	1	1	50.4627	15.2
DATA	2618	32	76	0	0	ASCRP3009294	ASCRP3009294	5489.12	2916.64	1.783545e+001	2.033760e+000	37	15	2.826526e+000	0	0	0	0	0	0	18.2494	1	1	45.4864	14.5484
DATA	2619	32	77	0	0	Negative010	Negative010	5514.5	2916.5	1.302291e+002	1.305941e+001	152	15.5	4.174911e+000	0	0	0	0	0	0	133.461	1	1	49.1849	16.1333
DATA	2620	32	78	0	0	ASCRP3005757	ASCRP3005757	5539.94	2916.49	1.242811e+003	1.242849e+002	1277	16	5.573463e+000	0	0	0	0	0	0	1275.76	1	1	54.7002	16.2143
DATA	2621	32	79	0	0	ASCRP3009750	ASCRP3009750	5564.99	2916.42	4.970406e+002	4.971357e+001	523	15	5.018129e+000	0	0	0	0	0	0	511.112	1	1	49.1849	15.907
DATA	2622	32	80	0	0	ASCRP3010905	ASCRP3010905	5590.63	2916.46	1.218583e+002	1.222443e+001	143	15	5.111826e+000	0	0	0	0	0	0	125.546	1	1	46.8651	15.65
DATA	2623	32	81	0	0	ASCRP3000486	ASCRP3000486	5616.14	2916.19	8.166068e+001	8.223316e+000	99.5	15	4.601971e+000	0	0	0	0	0	0	84.3041	1	1	47.5395	15.0769
DATA	2624	32	82	0	0	ASCRP3012472	ASCRP3012472	5641.53	2916.14	1.112091e+002	1.116284e+001	136	15	4.149789e+000	0	0	0	0	0	0	115.056	1	1	48.8603	15.1374
DATA	2625	33	1	0	0	Negative038	Negative038	3571.58	2925.43	5.645817e+000	1.161677e+000	23	16	4.534748e+000	0	0	0	0	0	0	5.56099	1	1	57.5363	16.2132
DATA	2626	33	2	0	0	A_23_P67042	NM_017947	3597.14	2925.2	1.186374e+002	1.190727e+001	133.5	15	4.494254e+000	0	0	0	0	0	0	116.623	1	1	46.1809	16.0857
DATA	2627	33	3	0	0	CUST_3_PI418767722	NM_002539	3622.5	2925	3.979861e+000	1.094025e+000	22	16.5	4.633710e+000	0	0	0	0	0	0	3.9054	1	0	54.1152	16.3333
DATA	2628	33	4	0	0	ASCRP3003685	ASCRP3003685	3647.77	2925.04	1.123815e+002	1.128440e+001	128	15	4.651165e+000	0	0	0	0	0	0	110.106	1	1	48.8603	15.7667
DATA	2629	33	5	0	0	ASCRP3012339	ASCRP3012339	3673.17	2925.53	1.997940e+002	2.000552e+001	217.5	14	4.302365e+000	0	0	0	0	0	0	195.474	1	1	44.0646	14.8
DATA	2630	33	6	0	0	ASCRP3007507	ASCRP3007507	3698.57	2925.2	4.338809e+001	4.457851e+000	61	15.5	4.936594e+000	0	0	0	0	0	0	42.3996	1	1	48.8603	16.2188
DATA	2632	33	8	0	0	Negative033	Negative033	3749.74	2925.18	1.046717e+001	1.465190e+000	28	16	4.618802e+000	0	0	0	0	0	0	10.2093	1	1	40.6843	17.3333
DATA	2633	33	9	0	0	ASCRP3009395	ASCRP3009395	3774.43	2925.67	9.068014e+000	1.369283e+000	26.5	16.5	5.754463e+000	0	0	0	0	0	0	8.83834	1	1	42.2201	17.0769
DATA	2634	33	10	0	0	ASCRP3000928	ASCRP3000928	3800.5	2925	4.226818e+000	1.110176e+000	21	16	4.618802e+000	0	0	0	0	0	0	4.11745	1	0	54.1152	16
DATA	2635	33	11	0	0	ASCRP3013316	ASCRP3013316	3825.72	2925.13	1.653394e+001	1.946393e+000	33	17	3.458510e+000	0	0	0	0	0	0	16.0992	1	1	44.4243	16.1935
DATA	2636	33	12	0	1	RC6	RC6	3851	2925	1.043924e+000	1.031577e+000	19	15	3.933562e+000	0	0	0	0	0	0	0.912852	0	0	65	15.4828
DATA	2637	33	13	0	0	ASCRP3012546	ASCRP3012546	3876.49	2925.35	3.516945e+001	3.663968e+000	51.5	17	3.716829e+000	0	0	0	0	0	0	34.2282	1	1	48.5334	16.7407
DATA	2638	33	14	0	0	ASCRP3001419	ASCRP3001419	3901.79	2925.19	1.042120e+002	1.047173e+001	119	16	4.461061e+000	0	0	0	0	0	0	101.417	1	1	47.5395	16.9118
DATA	2639	33	15	0	0	ASCRP3005827	ASCRP3005827	3927.25	2925.63	3.600308e+001	3.744067e+000	54	17	4.457686e+000	0	0	0	0	0	0	35.0384	1	1	44.0646	16.5
DATA	2640	33	16	0	0	ASCRP3010231	ASCRP3010231	3952.7	2924.9	5.534326e+001	5.628879e+000	70	16	5.040367e+000	0	0	0	0	0	0	53.8684	1	1	47.2035	16.697
DATA	2641	33	17	0	0	ASCRP3003563	ASCRP3003563	3977.87	2925.1	9.501854e+000	1.399247e+000	27	14	5.327530e+000	0	0	0	0	0	0	9.25068	1	1	45.4864	15.5152
DATA	2642	33	18	0	0	ASCRP3002377	ASCRP3002377	4003.23	2924.82	5.419529e+001	5.515947e+000	72	17	4.459382e+000	0	0	0	0	0	0	52.7792	1	1	45.835	16.2813
DATA	2643	33	19	0	0	ASCRP3005602	ASCRP3005602	4028.93	2925.19	3.644117e+002	3.645562e+001	364	15	4.200614e+000	0	0	0	0	0	0	355.027	1	1	46.8651	15.3871
DATA	2644	33	20	0	0	ASCRP3005783	ASCRP3005783	4054.5	2924.96	5.427065e+001	5.523189e+000	71.5	14	4.156336e+000	0	0	0	0	0	0	52.8976	1	1	47.8731	15.3571
DATA	2645	33	21	0	0	ASCRP3009045	ASCRP3009045	4079.61	2925.38	2.501892e+001	2.703881e+000	43.5	17	3.488734e+000	0	0	0	0	0	0	24.3984	1	1	47.2035	16.3667
DATA	2646	33	22	0	0	ASCRP3004892	ASCRP3004892	4105	2924.54	1.336331e+001	1.684058e+000	30	15	4.919179e+000	0	0	0	0	0	0	13.0396	1	1	55.8519	16.4857
DATA	2647	33	23	0	0	ASCRP3001528	ASCRP3001528	4130.42	2924.57	4.830813e+001	4.938187e+000	59.5	17	4.551104e+000	0	0	0	0	0	0	47.1677	1	1	57.5363	16.1538
DATA	2648	33	24	0	0	ASCRP3001192	ASCRP3001192	4155.81	2924.51	9.129173e+002	9.129747e+001	891	15.5	5.538795e+000	0	0	0	0	0	0	891.974	1	1	50.4627	16.4412
DATA	2649	33	25	0	0	ASCRP3001376	ASCRP3001376	4181.34	2925.38	6.787317e+002	6.788087e+001	666	17	3.158058e+000	0	0	0	0	0	0	663.635	1	1	47.5395	16.84
DATA	2650	33	26	0	0	ASCRP3007211	ASCRP3007211	4206.58	2924.57	1.066182e+001	1.476875e+000	28	14.5	3.407120e+000	0	0	0	0	0	0	10.4327	1	1	57.5363	14.8571
DATA	2651	33	27	0	0	ASCRP3000889	ASCRP3000889	4232.16	2925.37	9.724793e+001	9.778260e+000	114	14	3.780612e+000	0	0	0	0	0	0	95.2327	1	1	44.7812	14.3684
DATA	2652	33	28	0	0	ASCRP3005394	ASCRP3005394	4257.52	2924.6	2.031334e+002	2.033894e+001	218	12.5	2.527745e+000	0	0	0	0	0	0	199.089	1	1	52.9257	12.2917
DATA	2653	33	29	0	0	ASCRP3010969	ASCRP3010969	4282.51	2924.36	8.620884e+000	1.335105e+000	26.5	16	3.817694e+000	0	0	0	0	0	0	8.45628	1	1	48.8603	15.6857
DATA	2654	33	30	0	0	ASCRP3012580	ASCRP3012580	4308.33	2924.5	8.067070e+000	1.299334e+000	25	15	4.439332e+000	0	0	0	0	0	0	7.91996	1	1	57.5363	15.1786
DATA	2655	33	31	0	0	ASCRP3013028	ASCRP3013028	4333.5	2924.5	2.037484e+001	2.277505e+000	37	15	5.210719e+000	0	0	0	0	0	0	20.0207	1	1	65	15.8611
DATA	2656	33	32	0	0	ASCRP3004632	ASCRP3004632	4359.01	2924.77	6.917826e+002	6.918573e+001	696	15	4.069221e+000	0	0	0	0	0	0	680.364	1	1	46.8651	15.3243
DATA	2657	33	33	0	0	ASCRP3009647	ASCRP3009647	4383.93	2924.89	8.782562e+000	1.342895e+000	26	15	3.895170e+000	0	0	0	0	0	0	8.64519	1	1	46.8651	15.1212
DATA	2658	33	34	0	0	ASCRP3004853	ASCRP3004853	4409.76	2924.62	6.920787e+001	6.994813e+000	85.5	13	3.700556e+000	0	0	0	0	0	0	68.1883	1	1	47.5395	14.2
DATA	2659	33	35	130	1	(+)eQC-39	EQC	4435.33	2924.5	1.609846e+000	1.026722e+000	19	13.5	3.818286e+000	0	0	0	0	0	0	1.58758	1	0	57.5363	13.8
DATA	2660	33	36	0	0	ASCRP3009185	ASCRP3009185	4460.58	2924.17	8.283551e+001	8.345274e+000	99.5	14	4.617260e+000	0	0	0	0	0	0	81.7642	1	1	42.9674	14.3704
DATA	2661	33	37	0	0	ASCRP3007169	ASCRP3007169	4486	2924.46	3.575829e+000	1.073499e+000	21	13	2.468961e+000	0	0	0	0	0	0	3.53275	1	0	55.8519	13.0313
DATA	2662	33	38	0	0	ASCRP3012496	ASCRP3012496	4511.42	2924.43	2.095528e+001	2.326785e+000	38.5	15	4.508485e+000	0	0	0	0	0	0	20.7215	1	1	57.5363	14.4667
DATA	2663	33	39	0	0	ASCRP3003452	ASCRP3003452	4536.58	2924.43	1.371142e+002	1.374859e+001	152	16	5.475998e+000	0	0	0	0	0	0	135.704	1	1	65	15.6857
DATA	2665	33	41	0	0	ASCRP3012295	ASCRP3012295	4587.62	2924.66	2.927969e+001	3.096821e+000	46	15	3.758576e+000	0	0	0	0	0	0	29.0296	1	1	48.5334	15.5758
DATA	2666	33	42	0	0	ASCRP3001535	ASCRP3001535	4613	2924.5	2.095985e+003	2.096009e+002	2074.5	16.5	5.211063e+000	0	0	0	0	0	0	2079.89	1	1	51.0895	15.5
DATA	2667	33	43	0	0	ASCRP3005444	ASCRP3005444	4638.4	2924.6	2.723228e+001	2.903411e+000	46	16.5	4.511009e+000	0	0	0	0	0	0	27.046	1	1	47.5395	16.2222
DATA	2668	33	44	0	0	ASCRP3011401	ASCRP3011401	4664	2924.21	3.595895e+001	3.733971e+000	52	14	5.606463e+000	0	0	0	0	0	0	35.7436	1	1	46.8651	15.8919
[truncated: 1,951,432 more chars]
