# Supplementary material for: Potential and functional prediction of six circular RNAs as diagnostic markers for colorectal cancer
Source: PeerJ. 2022 May 19;10:e13420. doi: 10.7717/peerj.13420 (PMC9124462; doi:10.7717/peerj.13420)
Supplement: Supplemental Information 6 [file peerj-10-13420-s006.zip › GEO data submit/NC_B633270.txt]

TYPE	text	text	text	integer	text	float	float	text	integer	text	text	integer	integer	integer	integer	float	float	float	float	float	float	text	text	text	text	text	text	text	text	text	text	text	integer	integer	integer	text	integer	boolean
FEPARAMS	Protocol_Name	Protocol_date	Scan_ScannerName	Scan_NumChannels	Scan_Date	Scan_MicronsPerPixelX	Scan_MicronsPerPixelY	Scan_OriginalGUID	Scan_NumScanPass	Grid_Name	Grid_Date	Grid_NumSubGridRows	Grid_NumSubGridCols	Grid_NumRows	Grid_NumCols	Grid_RowSpacing	Grid_ColSpacing	Grid_OffsetX	Grid_OffsetY	Grid_NomSpotWidth	Grid_NomSpotHeight	Grid_GenomicBuild	FeatureExtractor_Barcode	FeatureExtractor_Sample	FeatureExtractor_ScanFileName	FeatureExtractor_ArrayName	FeatureExtractor_ScanFileGUID	FeatureExtractor_DesignFileName	FeatureExtractor_ExtractionTime	FeatureExtractor_UserName	FeatureExtractor_ComputerName	FeatureExtractor_Version	FeatureExtractor_IsXDRExtraction	FeatureExtractor_ColorMode	FeatureExtractor_QCReportType	DyeNorm_NormFilename	DyeNorm_NormNumProbes	Grid_IsGridFile
DATA	GE1_1100_Jul11 (Read Only)	1-Jul-2011 22:30	Agilent Technologies Scanner G2505C US10450393	1	07-31-2019 16:20:14	5	5	0537b66e-fe46-49a5-b20d-c349b8c5c330	1	074301_D_F_20150519	19-May-2015 00:00	1	1	192	82	73.3235	63.5	0	36.6617	65	65	hg19:GRCh37:Feb2009	2_1		F:\2019.07.31 Human,Rat circ 1-color 8x15k(xuguangxian,Dr.Lorenza Lazzari,jiyuqiang)\\US10450393_S01.tif	US10450393_S01	076b586c-7b72-44ac-b486-b82686c9fff7	074301_D_F_20150519.xml	31-Jul-2019 16:42:33	admin	HP4400-CDFC11DC	11.0.1.1	0	0	0		0	0
*
TYPE	float	float	float	integer	integer	float	float	float	integer	float	float	float	integer	float	float	integer	integer	integer	integer	integer	float	float	float	integer	float	float	float	float	float	integer	integer	float	float	float	float	float	integer	float	float	float	float	integer	float	float	float	float	float	integer	float	float	float	float	float	float	float	integer	float	integer	float	float	float	float	integer	float	float	float	float	text	float	float	float	float	float	float	float	float	float	float	float	float	float	float	float	float	float	float	float	float	float	integer	integer	integer	integer	float	integer	text	integer	text	float	float	float	integer	boolean	float	float	boolean	float	boolean	float	boolean	float	boolean	float	boolean	float	boolean	float	boolean	float	boolean	float	boolean	float	boolean	float	boolean
STATS	gDarkOffsetAverage	gDarkOffsetMedian	gDarkOffsetStdDev	gDarkOffsetNumPts	gSaturationValue	gAvgSig2BkgeQC	gAvgSig2BkgNegCtrl	gRatioSig2BkgeQC_NegCtrl	gNumSatFeat	gLocalBGInlierNetAve	gLocalBGInlierAve	gLocalBGInlierSDev	gLocalBGInlierNum	gGlobalBGInlierAve	gGlobalBGInlierSDev	gGlobalBGInlierNum	gNumFeatureNonUnifOL	gNumPopnOL	gNumNonUnifBGOL	gNumPopnBGOL	gOffsetUsed	gGlobalFeatInlierAve	gGlobalFeatInlierSDev	gGlobalFeatInlierNum	AnyColorPrcntFeatNonUnifOL	AnyColorPrcntBGNonUnifOL	AnyColorPrcntFeatPopnOL	AnyColorPrcntBGPopnOL	TotalPrcntFeatOL	gNumNegBGSubFeat	gNonCtrlNumNegFeatBGSubSig	gSpatialDetrendRMSFit	gSpatialDetrendRMSFilteredMinusFit	gSpatialDetrendSurfaceArea	gSpatialDetrendVolume	gSpatialDetrendAveFit	gNonCtrlNumSatFeat	gNonCtrl99PrcntNetSig	gNonCtrl50PrcntNetSig	gNonCtrl1PrcntNetSig	gNonCtrlMedPrcntCVBGSubSig	gCtrleQCNumSatFeat	gCtrleQC99PrcntNetSig	gCtrleQC50PrcntNetSig	gCtrleQC1PrcntNetSig	geQCMedPrcntCVBGSubSig	geQCSig2BkgLow2	gNegCtrlNumInliers	gNegCtrlAveNetSig	gNegCtrlSDevNetSig	gNegCtrlAveBGSubSig	gNegCtrlSDevBGSubSig	gAveNumPixOLLo	gAveNumPixOLHi	gPixCVofHighSignalFeat	gNumHighSignalFeat	AddErrorEstimateGreen	TotalNumFeatures	ROIHeight	ROIWidth	CentroidDiffX	CentroidDiffY	NumFoundFeat	MaxNonUnifEdges	MaxSpotNotFoundEdges	gMultDetrendRMSFit	gMultDetrendSurfaceAverage	eQCLowSigName2	eQCOneColorLogLowSignal	eQCOneColorLogLowSignalError	eQCOneColorLogHighSignal	eQCOneColorLinFitLogLowConc	eQCOneColorLinFitLogLowSignal	eQCOneColorLinFitLogHighConc	eQCOneColorLinFitLogHighSignal	eQCOneColorLinFitSlope	eQCOneColorLinFitIntercept	eQCOneColorLinFitRSQ	eQCOneColorSpikeDetectionLimit	gNonCtrl50PrcntBGSubSig	gCtrleQC50PrcntBGSubSig	gMedPrcntCVProcSignal	geQCMedPrcntCVProcSignal	gOutlierFlagger_Auto_FeatB_Term	gOutlierFlagger_Auto_FeatC_Term	gOutlierFlagger_Auto_BgndB_Term	gOutlierFlagger_Auto_BgndC_Term	OutlierFlagger_FeatChiSq	OutlierFlagger_BgndChiSq	GriddingStatus	IsGoodGrid	NumGeneNonUnifOL	TotalNumberOfReplicatedGenes	gPercentileIntensityProcessedSignal	ExtractionStatus	QCMetricResults	gNonCtrlNumWellAboveBG	ImageDepth	AFHold	gPMTVolts	GlassThickness	gDDN	GridHasBeenOptimized	gNegCtrlSpread	Metric_IsGoodGrid	Metric_IsGoodGrid_IsInRange	Metric_AnyColorPrcntFeatNonUnifOL	Metric_AnyColorPrcntFeatNonUnifOL_IsInRange	Metric_gNegCtrlAveNetSig	Metric_gNegCtrlAveNetSig_IsInRange	Metric_gNegCtrlAveBGSubSig	Metric_gNegCtrlAveBGSubSig_IsInRange	Metric_gNegCtrlSDevBGSubSig	Metric_gNegCtrlSDevBGSubSig_IsInRange	Metric_gSpatialDetrendRMSFilteredMinusFit	Metric_gSpatialDetrendRMSFilteredMinusFit_IsInRange	Metric_gNonCntrlMedCVProcSignal	Metric_gNonCntrlMedCVProcSignal_IsInRange	Metric_gE1aMedCVProcSignal	Metric_gE1aMedCVProcSignal_IsInRange	Metric_absGE1E1aSlope	Metric_absGE1E1aSlope_IsInRange	Metric_DetectionLimit	Metric_DetectionLimit_IsInRange	Metric_gDDN	Metric_gDDN_IsInRange
DATA	7.74718	7.74718	1.89332	0	778251	5.68826	1.27367	4.46604	0	7.57498	15.3222	1.0127	15254	15.3222	1.0127	15254	6	75	14	347	7.74718	1237.02	8602.33	15522	0.0384541	0.0897263	0.480677	2.22393	0.0398221	204	52	0.794357	1.12431	1.00072	0.949829	18.4354	0	28532.3	116.185	12.2851	6.08163	0	390.679	21.3028	11.1399	7.13022	35.8566	72	9.49779	1.02795	-1.16668	0.81802	0.53009	1.04224	0.0768607	814	1.12431	15603	4.25793	7.61871	0.859495	1.10895	15149	0	0.0416667	0.0315672	0.999979	(+)E1A_r60_3	0	0	0	0	0	0	0	0	0	0	-1	105.228	11.4491	5.57221	7.74046	332.258	20.7732	43.6923	15.4223	1.9486	2.31318	0	1	6	13762	287.606	1	ExtractionEvaluate	14617	20 Bit	0	355	956.913	3	0	2.99972	1	1	0.0384541	1	9.49779	1	-1.16668	1	0.81802	1	1.12431	1	5.57221	1	7.74046	1	0	0	-1	0	3	1
*
TYPE	integer	integer	integer	integer	integer	text	text	float	float	float	float	float	float	float	boolean	boolean	boolean	boolean	boolean	boolean	float	boolean	boolean	float	float
FEATURES	FeatureNum	Row	Col	SubTypeMask	ControlType	ProbeName	SystematicName	PositionX	PositionY	gProcessedSignal	gProcessedSigError	gMedianSignal	gBGMedianSignal	gBGPixSDev	gIsSaturated	gIsFeatNonUnifOL	gIsBGNonUnifOL	gIsFeatPopnOL	gIsBGPopnOL	IsManualFlag	gBGSubSignal	gIsPosAndSignif	gIsWellAboveBG	SpotExtentX	gBGMeanSignal
DATA	1	1	1	260	1	GE_BrightCorner	GE_BrightCorner	396.592	2691.93	1.980919e+005	1.980919e+004	184799	15	4.790871e+000	0	0	0	0	0	0	183560	1	1	53.2255	15.8204
DATA	2	1	2	66	1	DarkCorner	DarkCorner	421.608	2691.93	5.740996e+000	1.343225e+000	23	14	4.806306e+000	0	0	0	0	0	0	5.31528	1	0	53.8203	14.6934
DATA	3	1	3	66	1	DarkCorner	DarkCorner	448.364	2691.56	5.638569e+000	1.339595e+000	23.5	15	4.482890e+000	0	0	0	0	0	0	5.21706	1	0	41.4593	14.9701
DATA	4	1	4	0	0	ASCRP3005920	ASCRP3005920	473.115	2691.9	6.824399e+001	6.931760e+000	81.5	15	4.755449e+000	0	0	0	0	0	0	63.1362	1	1	48.5334	15.3764
DATA	5	1	5	0	0	ASCRP3009233	ASCRP3009233	498.093	2691.93	1.873772e+001	2.233283e+000	37	15	4.828789e+000	0	0	0	0	0	0	17.3373	1	1	54.4085	15.4203
DATA	6	1	6	0	0	ASCRP3009385	ASCRP3009385	523.5	2692	4.114819e+001	4.290343e+000	58	15	4.671624e+000	0	0	0	0	0	0	38.0886	1	1	54.1152	15.1245
DATA	7	1	7	0	0	ASCRP3005239	ASCRP3005239	548.973	2691.65	6.163053e+001	6.281464e+000	73	15	4.500829e+000	0	0	0	0	0	0	57.0814	1	1	48.2044	15.1796
DATA	8	1	8	0	0	ASCRP3002896	ASCRP3002896	574.364	2691.76	6.506360e+001	6.618420e+000	80	15	4.458368e+000	0	0	0	0	0	0	60.3189	1	1	45.835	14.8076
DATA	9	1	9	0	0	ASCRP3012599	ASCRP3012599	599.815	2691.63	3.602192e+001	3.800417e+000	52	15	4.700686e+000	0	0	0	0	0	0	33.4335	1	1	45.4864	15.2477
DATA	10	1	10	0	0	ASCRP3008371	ASCRP3008371	624.985	2692.1	1.011503e+003	1.011575e+002	934	16	4.955438e+000	0	0	0	0	0	0	940.226	1	1	46.8651	15.8226
DATA	11	1	11	0	0	ASCRP3002296	ASCRP3002296	649.871	2691.91	3.016039e+001	3.248843e+000	48	15	4.689370e+000	0	0	0	0	0	0	28.0783	1	1	46.8651	15.4444
DATA	12	1	12	0	0	ASCRP3009151	ASCRP3009151	675.847	2691.9	7.700233e+001	7.794016e+000	90	15	4.543061e+000	0	0	0	0	0	0	71.8192	1	1	46.8651	15.1423
DATA	13	1	13	0	0	ASCRP3003948	ASCRP3003948	701.38	2691.42	6.161853e+001	6.278216e+000	72	15	4.425659e+000	0	0	0	0	0	0	57.5808	1	1	47.8731	15.1399
DATA	14	1	14	0	0	ASCRP3004099	ASCRP3004099	726.671	2691.81	5.507769e+001	5.637075e+000	69	15	4.418118e+000	0	0	0	0	0	0	51.5841	1	1	48.2044	15.0992
DATA	15	1	15	0	0	ASCRP3000075	ASCRP3000075	752.208	2691.66	7.359439e+001	7.456258e+000	86	15	4.623457e+000	0	0	0	0	0	0	69.0858	1	1	49.5074	15.3321
DATA	16	1	16	0	0	ASCRP3009851	ASCRP3009851	777.578	2692.08	4.627197e+001	4.778922e+000	61	15	4.310673e+000	0	0	0	0	0	0	43.5482	1	1	44.4243	15.1008
DATA	17	1	17	0	0	ASCRP3000317	ASCRP3000317	802.986	2691.82	1.963974e+002	1.967585e+001	200.5	15	4.172639e+000	0	0	0	0	0	0	185.309	1	1	46.8651	14.8177
DATA	18	1	18	0	0	ASCRP3008068	ASCRP3008068	828.4	2692.07	1.063996e+002	1.070611e+001	121	15	3.999661e+000	0	0	0	0	0	0	100.671	1	1	49.1849	15.0682
DATA	19	1	19	0	0	ASCRP3009183	ASCRP3009183	853.75	2691.49	3.944979e+002	3.946758e+001	390.5	15	4.240271e+000	0	0	0	0	0	0	374.275	1	1	49.1849	14.9451
DATA	20	1	20	0	0	ASCRP3007386	ASCRP3007386	879	2691.54	1.608681e+002	1.613015e+001	169	15	4.535784e+000	0	0	0	0	0	0	153.068	1	1	55.8519	15.1584
DATA	21	1	21	0	0	ASCRP3007026	ASCRP3007026	904.226	2691.69	1.395866e+002	1.400828e+001	149	15	4.247712e+000	0	0	0	0	0	0	133.219	1	1	44.7812	14.714
DATA	22	1	22	0	0	ASCRP3005415	ASCRP3005415	929.473	2691.92	5.902980e+001	6.018671e+000	72	14.5	4.049806e+000	0	0	0	0	0	0	56.5117	1	1	48.5334	14.5781
DATA	23	1	23	0	0	CUST_18_PI418767722	NM_000754	955.136	2691.48	2.183742e+001	2.477784e+000	38	14	4.405370e+000	0	0	0	0	0	0	20.971	1	1	45.4864	14.6867
DATA	24	1	24	0	0	ASCRP3000412	ASCRP3000412	980.731	2692.01	1.992362e+001	2.308934e+000	39	15	4.249377e+000	0	0	0	0	0	0	19.1963	1	1	46.1809	14.7886
DATA	25	1	25	0	0	ASCRP3012942	ASCRP3012942	1006.05	2691.61	8.656773e+002	8.657555e+001	830	15	4.127368e+000	0	0	0	0	0	0	836.721	1	1	49.1849	14.6434
DATA	26	1	26	0	0	ASCRP3001268	ASCRP3001268	1031.5	2691.86	1.871278e+001	2.201325e+000	35.5	14	4.223379e+000	0	0	0	0	0	0	18.1468	1	1	49.8279	14.3712
DATA	27	1	27	0	0	ASCRP3011593	ASCRP3011593	1056.88	2691.16	5.889553e+001	6.001867e+000	76	15	4.450951e+000	0	0	0	0	0	0	57.2971	1	1	48.2044	14.7229
DATA	28	1	28	0	0	ASCRP3002850	ASCRP3002850	1082.28	2692.09	1.430219e+003	1.430265e+002	1385.5	14	4.067430e+000	0	0	0	0	0	0	1396.18	1	1	48.8603	14.348
DATA	29	1	29	0	0	ASCRP3010443	ASCRP3010443	1107.67	2691.98	2.746669e+001	2.976902e+000	44	14	4.018392e+000	0	0	0	0	0	0	26.9014	1	1	42.9674	14.2398
DATA	30	1	30	0	0	ASCRP3007634	ASCRP3007634	1133.31	2691.92	2.558467e+001	2.802635e+000	43	15	3.937302e+000	0	0	0	0	0	0	25.1416	1	1	48.8603	14.4913
DATA	31	1	31	0	0	ASCRP3001637	ASCRP3001637	1158.82	2691.54	3.486894e+002	3.488758e+001	355	15	4.610844e+000	0	0	0	0	0	0	343.774	1	1	51.7088	14.7876
DATA	32	1	32	0	0	ASCRP3012615	ASCRP3012615	1183.97	2692.06	3.408919e+001	3.593419e+000	51	14	4.561584e+000	0	0	0	0	0	0	33.7196	1	1	46.8651	14.6223
DATA	33	1	33	0	0	ASCRP3011633	ASCRP3011633	1209.38	2691.34	2.491459e+002	2.494034e+001	256.5	15	4.362958e+000	0	0	0	0	0	0	247.231	1	1	49.1849	14.7774
DATA	34	1	34	0	0	ASCRP3013504	ASCRP3013504	1234.91	2692.33	7.778895e+001	7.860434e+000	95	15	4.482769e+000	0	0	0	0	0	0	77.4482	1	1	45.1352	14.9228
DATA	35	1	35	0	0	ASCRP3001826	ASCRP3001826	1259.95	2691.42	6.089789e+001	6.192978e+000	75	15	4.369227e+000	0	0	0	0	0	0	60.8167	1	1	48.8603	14.934
DATA	36	1	36	0	0	ASCRP3001026	ASCRP3001026	1285.56	2691.97	3.195944e+002	3.197914e+001	336	15	4.360799e+000	0	0	0	0	0	0	320.194	1	1	48.2044	15.0519
DATA	37	1	37	0	0	ASCRP3002469	ASCRP3002469	1310.82	2691.36	1.173525e+002	1.178846e+001	137	14	4.147455e+000	0	0	0	0	0	0	117.928	1	1	47.8731	14.6724
DATA	38	1	38	0	0	ASCRP3005995	ASCRP3005995	1336.08	2692.14	6.793278e+001	6.884237e+000	83	15	4.413343e+000	0	0	0	0	0	0	68.4759	1	1	46.1809	14.888
DATA	39	1	39	0	0	ASCRP3003059	ASCRP3003059	1361.72	2690.9	1.002245e+002	1.008396e+001	118.5	15	4.402627e+000	0	0	0	0	0	0	101.321	1	1	46.1809	14.9489
DATA	40	1	40	0	0	ASCRP3008503	ASCRP3008503	1387.32	2691.63	8.688980e+001	8.759447e+000	103.5	14	4.559347e+000	0	0	0	0	0	0	88.1018	1	1	46.5243	14.7857
DATA	41	1	41	0	0	ASCRP3008062	ASCRP3008062	1412.43	2690.71	4.853079e+002	4.854338e+001	500	14	4.550071e+000	0	0	0	0	0	0	493.433	1	1	45.4864	14.6279
DATA	42	1	42	0	0	ASCRP3009593	ASCRP3009593	1437.93	2691.53	6.348963e+001	6.444009e+000	81	14	4.475825e+000	0	0	0	0	0	0	64.7343	1	1	47.8731	14.6958
DATA	43	1	43	0	0	Negative042	Negative042	1463.11	2691.5	2.545541e+001	2.772952e+000	43.5	14	4.022848e+000	0	0	0	0	0	0	26.0235	1	1	56.9804	14.532
DATA	44	1	44	0	0	ASCRP3006330	ASCRP3006330	1488.67	2691.74	1.366396e+002	1.370792e+001	155	15	4.264451e+000	0	0	0	0	0	0	140.056	1	1	47.2035	14.7044
DATA	45	1	45	0	0	ASCRP3003988	ASCRP3003988	1514.31	2691.13	1.757091e+003	1.757125e+002	1863	15	4.214905e+000	0	0	0	0	0	0	1805.57	1	1	47.2035	14.9514
DATA	46	1	46	0	0	ASCRP3000521	ASCRP3000521	1539.54	2691.62	3.799531e+002	3.801098e+001	408	15	4.795385e+000	0	0	0	0	0	0	391.384	1	1	47.2035	14.847
DATA	47	1	47	0	0	ASCRP3012738	ASCRP3012738	1564.75	2691.38	3.080507e+001	3.267312e+000	50	15	4.373100e+000	0	0	0	0	0	0	31.8054	1	1	47.8731	15.0075
DATA	48	1	48	0	0	ASCRP3009482	ASCRP3009482	1590	2691.92	7.453294e+000	1.317577e+000	25	15	4.341386e+000	0	0	0	0	0	0	7.71262	1	1	45.4864	14.8222
DATA	49	1	49	0	0	ASCRP3010011	ASCRP3010011	1615.76	2691	4.066663e+001	4.208696e+000	60	15	4.481429e+000	0	0	0	0	0	0	42.1731	1	1	47.2035	14.85
DATA	50	1	50	0	0	A_23_P215720	NM_000492	1641.12	2691.54	3.677521e+001	3.833366e+000	57	15	4.673007e+000	0	0	0	0	0	0	38.2163	1	1	48.8603	14.8065
DATA	51	1	51	0	0	ASCRP3005914	ASCRP3005914	1666.42	2691.43	3.802236e+004	3.802236e+003	39471	15	4.473080e+000	0	0	0	0	0	0	39589.8	1	1	57.5363	14.9282
DATA	52	1	52	0	0	ASCRP3008448	ASCRP3008448	1691.83	2691.67	6.459651e+001	6.548945e+000	84	14	4.465611e+000	0	0	0	0	0	0	67.3855	1	1	45.4864	14.6344
DATA	53	1	53	0	0	ASCRP3005403	ASCRP3005403	1717.24	2690.89	7.359328e+001	7.437552e+000	93	14	4.431064e+000	0	0	0	0	0	0	76.9075	1	1	45.1352	14.5599
DATA	54	1	54	0	0	ASCRP3004952	ASCRP3004952	1742.57	2691.72	1.433172e+002	1.437191e+001	168	14	4.445769e+000	0	0	0	0	0	0	150.022	1	1	46.5243	14.4864
DATA	55	1	55	0	0	ASCRP3011716	ASCRP3011716	1768.16	2690.82	9.651668e+002	9.652264e+001	1006	14	4.241798e+000	0	0	0	0	0	0	1011.95	1	1	46.1809	14.7241
DATA	56	1	56	0	0	AS_circRNA_control212	AS_circRNA_control212	1793.5	2691.5	7.554201e+002	7.554960e+001	805.5	15	4.262880e+000	0	0	0	0	0	0	793.208	1	1	50.4627	14.7992
DATA	57	1	57	0	0	ASCRP3000311	ASCRP3000311	1819	2691	4.985799e+001	5.099162e+000	70	15	4.410288e+000	0	0	0	0	0	0	52.4262	1	1	46.8651	14.6399
DATA	58	1	58	0	0	ASCRP3001004	ASCRP3001004	1844.31	2691.66	8.215992e+001	8.285097e+000	103	15	4.051595e+000	0	0	0	0	0	0	86.5035	1	1	48.5334	14.5375
DATA	59	1	59	0	0	ASCRP3005954	ASCRP3005954	1869.7	2691.1	1.965135e+002	1.968027e+001	222.5	15	4.655214e+000	0	0	0	0	0	0	207.159	1	1	47.2035	14.8722
DATA	60	1	60	0	0	ASCRP3012098	ASCRP3012098	1895.13	2691.61	4.739353e+001	4.857614e+000	67	14	4.557397e+000	0	0	0	0	0	0	50.0168	1	1	47.5395	14.5346
DATA	61	1	61	0	0	ASCRP3003319	ASCRP3003319	1920.56	2691.26	4.064776e+002	4.066169e+001	442	14	4.226642e+000	0	0	0	0	0	0	429.433	1	1	49.5074	14.6648
DATA	62	1	62	0	0	ASCRP3003051	ASCRP3003051	1945.95	2691.47	3.244345e+002	3.246086e+001	361	15	4.394459e+000	0	0	0	0	0	0	343.086	1	1	48.5334	14.7793
DATA	63	1	63	0	0	ASCRP3004503	ASCRP3004503	1971.21	2691.09	5.941797e+001	6.035998e+000	79.5	15	4.437691e+000	0	0	0	0	0	0	62.8907	1	1	46.5243	15.0906
DATA	64	1	64	0	0	Negative026	Negative026	1996.42	2691.43	1.080495e+000	1.061379e+000	17	15	4.465303e+000	0	0	0	0	0	0	-0.709127	0	0	57.5363	15
DATA	65	1	65	0	0	ASCRP3002348	ASCRP3002348	2021.9	2690.94	2.004702e+001	2.267952e+000	39	14	3.986517e+000	0	0	0	0	0	0	21.2521	1	1	45.4864	14.5674
DATA	66	1	66	0	0	ASCRP3011765	ASCRP3011765	2047.37	2691.49	9.246091e+001	9.306637e+000	114	14	4.447212e+000	0	0	0	0	0	0	98.0833	1	1	45.1352	15.017
DATA	67	1	67	0	0	ASCRP3002944	ASCRP3002944	2073.08	2691.1	1.679431e+002	1.682767e+001	194	15	4.409520e+000	0	0	0	0	0	0	178.272	1	1	46.8651	14.8373
DATA	68	1	68	0	0	ASCRP3009856	ASCRP3009856	2098.36	2691.71	1.009978e+001	1.463117e+000	28	14	4.450808e+000	0	0	0	0	0	0	10.7266	1	1	41.8414	14.7544
DATA	69	1	69	0	0	ASCRP3011754	ASCRP3011754	2123.78	2691	8.993750e+001	9.055768e+000	110	14	4.361976e+000	0	0	0	0	0	0	95.5727	1	1	46.1809	14.7519
DATA	70	1	70	0	0	ASCRP3004993	ASCRP3004993	2149.22	2691.25	7.427293e+002	7.428046e+001	803	14	4.359207e+000	0	0	0	0	0	0	789.627	1	1	45.1352	14.859
DATA	71	1	71	0	0	ASCRP3008023	ASCRP3008023	2175.01	2691.08	2.829372e+002	2.831346e+001	304.5	14.5	4.238747e+000	0	0	0	0	0	0	300.939	1	1	46.8651	14.6226
DATA	72	1	72	0	0	A_23_P252748	NM_007152	2200.08	2691.42	2.211565e+002	2.214088e+001	254	15	4.433672e+000	0	0	0	0	0	0	235.315	1	1	45.1352	14.7949
DATA	73	1	73	0	0	ASCRP3009717	ASCRP3009717	2225.65	2690.93	3.392322e+001	3.552949e+000	54	15	4.740805e+000	0	0	0	0	0	0	36.1101	1	1	49.1849	15.419
DATA	75	1	75	0	0	ASCRP3004561	ASCRP3004561	2276.22	2690.93	5.085257e+002	5.086352e+001	556	15	4.241851e+000	0	0	0	0	0	0	541.692	1	1	45.835	14.8083
DATA	76	1	76	0	0	ASCRP3004592	ASCRP3004592	2301.71	2691.11	6.856602e+002	6.857414e+001	748	15	4.375687e+000	0	0	0	0	0	0	730.625	1	1	49.1849	14.8921
DATA	77	1	77	0	0	ASCRP3003651	ASCRP3003651	2326.94	2690.97	3.554637e+002	3.556201e+001	385	15	4.263914e+000	0	0	0	0	0	0	378.913	1	1	49.8279	14.8649
DATA	78	1	78	0	0	ASCRP3008186	ASCRP3008186	2352.36	2691.18	5.334364e+002	5.335405e+001	574	15	4.196991e+000	0	0	0	0	0	0	568.827	1	1	49.5074	14.9466
DATA	79	1	79	0	0	ASCRP3001172	ASCRP3001172	2377.78	2691.05	7.077788e+002	7.078572e+001	763.5	15	4.289652e+000	0	0	0	0	0	0	755.042	1	1	49.5074	14.8672
DATA	80	1	80	66	1	DarkCorner	DarkCorner	2402.5	2691	1.072462e+000	1.055534e+000	18	15	4.425383e+000	0	0	0	0	0	0	0.701043	0	0	65	14.9881
DATA	81	1	81	260	1	GE_BrightCorner	GE_BrightCorner	2428.09	2691.07	1.675597e+005	1.675597e+004	179641	15	4.963421e+000	0	0	0	0	0	0	178907	1	1	54.4085	15.4547
DATA	82	1	82	260	1	GE_BrightCorner	GE_BrightCorner	2453.5	2691	1.695081e+005	1.695081e+004	182908	16	5.222181e+000	0	0	0	0	0	0	181083	1	1	54.1152	16.0916
DATA	83	2	1	260	1	GE_BrightCorner	GE_BrightCorner	409.027	2699.45	2.028267e+005	2.028267e+004	188609	15	7.525146e+000	0	0	0	1	0	0	188245	1	1	48.5334	17.2472
DATA	84	2	2	66	1	DarkCorner	DarkCorner	433.681	2698.91	5.779444e+000	1.343148e+000	24.5	15	4.961198e+000	0	0	0	0	0	0	5.35931	1	0	38.6789	15.0504
DATA	85	2	3	0	0	ASCRP3011718	ASCRP3011718	459.893	2699.5	2.129941e+001	2.451015e+000	39	15	4.734520e+000	0	0	0	0	0	0	19.7457	1	1	56.9804	15.58
DATA	86	2	4	0	0	ASCRP3004590	ASCRP3004590	485.762	2699.27	2.094780e+003	2.094815e+002	1994	15	4.688488e+000	0	0	0	0	0	0	1941.68	1	1	51.4001	15.1512
DATA	87	2	5	0	0	ASCRP3004324	ASCRP3004324	510.912	2698.84	6.837687e+001	6.944416e+000	82	15	5.194438e+000	0	0	0	0	0	0	63.3862	1	1	46.5243	15.5874
DATA	88	2	6	0	0	A_23_P57306	NM_005441	536.107	2699.5	5.643789e+001	5.772469e+000	68	15	4.417032e+000	0	0	0	0	0	0	52.3526	1	1	56.9804	15.1485
DATA	89	2	7	0	0	ASCRP3005419	ASCRP3005419	561.5	2699.5	5.491773e+000	1.329818e+000	23	15	4.546872e+000	0	0	0	0	0	0	5.09811	1	0	57.5363	15.0631
DATA	90	2	8	0	0	ASCRP3006367	ASCRP3006367	587.014	2699.23	1.282219e+002	1.287916e+001	139	15	4.575990e+000	0	0	0	0	0	0	119.144	1	1	46.8651	14.7273
DATA	91	2	9	0	0	ASCRP3003758	ASCRP3003758	612.618	2699.24	1.753164e+002	1.757324e+001	185	15	4.575524e+000	0	0	0	0	0	0	163.11	1	1	49.1849	15.1576
DATA	92	2	10	0	0	ASCRP3006209	ASCRP3006209	637.942	2699.23	1.320675e+004	1.320676e+003	12260	16	4.608397e+000	0	0	0	0	0	0	12305.2	1	1	46.5243	15.8932
DATA	93	2	11	0	0	ASCRP3011890	ASCRP3011890	662.261	2699	1.458896e+001	1.892072e+000	31	15	4.687467e+000	0	0	0	0	0	0	13.6142	1	1	38.2652	15.2627
DATA	94	2	12	0	0	ASCRP3012914	ASCRP3012914	688.662	2699.29	8.156688e+001	8.244836e+000	93	15	4.311273e+000	0	0	0	0	0	0	76.2692	1	1	46.1809	15.1176
DATA	95	2	13	0	0	ASCRP3008257	ASCRP3008257	714.075	2699.36	1.474765e+002	1.479638e+001	155	14.5	4.468586e+000	0	0	0	0	0	0	138.182	1	1	50.1463	14.6276
DATA	96	2	14	0	0	ASCRP3011640	ASCRP3011640	739.506	2699.57	2.886117e+002	2.888600e+001	289	15	4.749293e+000	0	0	0	0	0	0	271.032	1	1	50.4627	15.5294
DATA	97	2	15	0	0	ASCRP3013127	ASCRP3013127	764.718	2699.24	1.438992e+002	1.443941e+001	150	15	4.210793e+000	0	0	0	0	0	0	135.442	1	1	47.2035	15.0743
DATA	98	2	16	0	0	ASCRP3001518	ASCRP3001518	790.125	2699	2.295498e+002	2.298588e+001	232	15	4.203881e+000	0	0	0	0	0	0	216.59	1	1	45.4864	14.8654
DATA	99	2	17	0	0	ASCRP3002547	ASCRP3002547	815.589	2699.34	1.252430e+002	1.258055e+001	140	15	4.013287e+000	0	0	0	0	0	0	118.49	1	1	48.5334	14.9507
DATA	100	2	18	0	0	ASCRP3006626	ASCRP3006626	841.275	2699.14	8.014406e+001	8.101559e+000	94	15	3.642096e+000	0	0	0	0	0	0	76.0303	1	1	46.1809	14.9712
DATA	101	2	19	0	0	AS_circRNA_control208	AS_circRNA_control208	866.342	2699.18	3.352066e+003	3.352087e+002	3100	15	4.587878e+000	0	0	0	0	0	0	3188.94	1	1	49.5074	15.0296
DATA	102	2	20	0	0	ASCRP3006695	ASCRP3006695	891.776	2699.24	7.877179e+002	7.878061e+001	740	15	4.043364e+000	0	0	0	0	0	0	751.588	1	1	49.1849	15.1888
DATA	103	2	21	0	0	ASCRP3002878	ASCRP3002878	917.437	2699.03	3.521759e+003	3.521779e+002	3322	15	4.212842e+000	0	0	0	0	0	0	3370.33	1	1	48.2044	14.5894
DATA	104	2	22	0	0	Negative002	Negative002	942.5	2699	5.085084e+000	1.276895e+000	24	15	3.921190e+000	0	0	0	0	0	0	4.88119	1	0	54.1152	14.7286
DATA	105	2	23	1028	1	(+)E1A_r60_n11	E1A_r60_n11	968.343	2698.96	3.603854e+001	3.788265e+000	53	14	4.441638e+000	0	0	0	0	0	0	34.7036	1	1	46.8651	14.6435
DATA	106	2	24	0	0	ASCRP3006863	ASCRP3006863	993.574	2699.15	1.031060e+002	1.037608e+001	117	15	4.005020e+000	0	0	0	0	0	0	99.6031	1	1	47.2035	14.8627
DATA	107	2	25	0	0	ASCRP3012336	ASCRP3012336	1018.76	2699.14	2.911340e+001	3.133983e+000	46	14	4.036979e+000	0	0	0	0	0	0	28.2139	1	1	45.835	14.2571
DATA	108	2	26	0	0	ASCRP3001892	ASCRP3001892	1044.22	2699.25	2.180594e+002	2.183658e+001	228	15	4.429196e+000	0	0	0	0	0	0	212.013	1	1	45.1352	14.976
DATA	109	2	27	0	0	ASCRP3009478	ASCRP3009478	1069.73	2699.22	1.930386e+002	1.933824e+001	202	15	4.393579e+000	0	0	0	0	0	0	188.3	1	1	48.2044	14.5805
DATA	110	2	28	0	0	ASCRP3004476	ASCRP3004476	1095	2699.21	5.841556e+002	5.842685e+001	580	14	4.336368e+000	0	0	0	0	0	0	571.671	1	1	46.8651	14.7598
DATA	111	2	29	0	0	ASCRP3012342	ASCRP3012342	1120.54	2699.17	7.649625e+001	7.734857e+000	96	15	3.984851e+000	0	0	0	0	0	0	75.1073	1	1	47.8731	14.6135
DATA	112	2	30	0	0	ASCRP3009415	ASCRP3009415	1145.5	2699	3.364080e+002	3.366016e+001	338	15	4.017757e+000	0	0	0	0	0	0	331.355	1	1	54.1152	14.5317
DATA	113	2	31	0	0	ASCRP3009929	ASCRP3009929	1171.31	2698.99	6.798882e+001	6.893413e+000	85	14	4.505990e+000	0	0	0	0	0	0	67.1889	1	1	47.2035	14.381
DATA	114	2	32	0	0	ASCRP3010473	ASCRP3010473	1196.67	2699.1	3.917736e+001	4.078561e+000	56.5	15	4.287967e+000	0	0	0	0	0	0	38.8417	1	1	45.1352	14.9756
DATA	115	2	33	0	0	ASCRP3010272	ASCRP3010272	1221.95	2699.09	7.443203e+002	7.444062e+001	742	14	4.575342e+000	0	0	0	0	0	0	740.295	1	1	46.8651	14.6699
DATA	116	2	34	0	0	CUST_2_PI418767722	NM_002455	1247.5	2699	4.167410e+002	4.168933e+001	435.5	15	4.334586e+000	0	0	0	0	0	0	415.804	1	1	48.5334	15.2816
DATA	117	2	35	0	0	Negative012	Negative012	1272.5	2699	5.401288e+000	1.246488e+000	23	15	4.342603e+000	0	0	0	0	0	0	5.40573	1	0	54.1152	15.0791
DATA	118	2	36	0	0	ASCRP3002893	ASCRP3002893	1298.43	2699.17	4.329591e+002	4.331039e+001	455.5	15	4.218737e+000	0	0	0	0	0	0	434.682	1	1	49.8279	15.2871
DATA	119	2	37	0	0	ASCRP3009531	ASCRP3009531	1323.64	2699.13	1.669276e+002	1.673006e+001	185	14	4.688602e+000	0	0	0	0	0	0	168.094	1	1	46.8651	15.0448
DATA	120	2	38	0	0	ASCRP3008102	ASCRP3008102	1349	2699.2	4.722102e+002	4.723414e+001	492	14	3.976493e+000	0	0	0	0	0	0	476.92	1	1	46.8651	14.4375
DATA	121	2	39	0	0	ASCRP3000345	ASCRP3000345	1374.3	2698.92	9.047203e+000	1.432010e+000	25	15	4.813174e+000	0	0	0	0	0	0	9.1637	1	1	48.5334	15.2548
DATA	122	2	40	0	0	ASCRP3005981	ASCRP3005981	1399.5	2699	5.805422e+000	1.249900e+000	23	14	4.643859e+000	0	0	0	0	0	0	5.89674	1	1	54.1152	14.32
DATA	123	2	41	0	0	ASCRP3002894	ASCRP3002894	1425	2698.8	8.403099e+001	8.475290e+000	104.5	14.5	4.365807e+000	0	0	0	0	0	0	85.5887	1	1	46.8651	14.8194
DATA	124	2	42	0	0	ASCRP3002179	ASCRP3002179	1450.71	2698.73	5.916156e+003	5.916166e+002	5992	14	4.324467e+000	0	0	0	0	0	0	6042.2	1	1	45.1352	14.8252
DATA	125	2	43	0	0	ASCRP3010700	ASCRP3010700	1475.84	2698.88	1.578160e+002	1.581975e+001	178.5	15	3.900260e+000	0	0	0	0	0	0	161.595	1	1	46.5243	14.6571
DATA	126	2	44	0	0	ASCRP3008574	ASCRP3008574	1501.3	2698.97	7.534944e+001	7.614127e+000	96	15	3.666670e+000	0	0	0	0	0	0	77.3493	1	1	46.1809	14.6893
DATA	127	2	45	0	0	ASCRP3011854	ASCRP3011854	1527.17	2699	1.515119e+002	1.519053e+001	176	14	4.396940e+000	0	0	0	0	0	0	155.919	1	1	46.8651	14.3618
DATA	128	2	46	0	0	ASCRP3008935	ASCRP3008935	1552.52	2698.9	1.314777e+002	1.319288e+001	148	14	4.612255e+000	0	0	0	0	0	0	135.619	1	1	49.5074	14.7217
DATA	129	2	47	0	0	ASCRP3001256	ASCRP3001256	1577.87	2699.29	5.865716e+001	5.965677e+000	76.5	15	4.314552e+000	0	0	0	0	0	0	60.6418	1	1	45.835	14.9662
DATA	130	2	48	0	0	ASCRP3003770	ASCRP3003770	1602.86	2699.2	2.322143e+002	2.324678e+001	251	14	4.417242e+000	0	0	0	0	0	0	240.583	1	1	46.8651	14.5362
DATA	131	2	49	66	-1	(-)3xSLv1	NegativeControl	1628.39	2698.93	1.102447e+000	1.082942e+000	17	15	4.713919e+000	0	0	0	0	0	0	-0.952219	0	0	53.8203	14.8104
DATA	132	2	50	0	0	ASCRP3006639	ASCRP3006639	1653.94	2699.24	1.504656e+002	1.508533e+001	168	15	4.607988e+000	0	0	0	0	0	0	156.525	1	1	46.1809	14.9293
DATA	133	2	51	0	0	ASCRP3012632	ASCRP3012632	1679	2699	1.024147e+002	1.029813e+001	122	15	4.890770e+000	0	0	0	0	0	0	106.737	1	1	65	15.2129
DATA	134	2	52	0	0	ASCRP3001111	ASCRP3001111	1704.74	2698.81	1.286051e+001	1.677340e+000	32	14	4.698783e+000	0	0	0	0	0	0	13.4277	1	1	45.1352	14.7243
DATA	135	2	53	0	0	ASCRP3008390	ASCRP3008390	1730.08	2699.1	8.402775e+001	8.471261e+000	105	15	4.524095e+000	0	0	0	0	0	0	87.8817	1	1	46.8651	14.794
DATA	136	2	54	0	1	RC7	RC7	1755.09	2698.93	1.092637e+000	1.073306e+000	16	14	4.230086e+000	0	0	0	0	0	0	-0.406044	0	0	65	14.4904
DATA	137	2	55	0	0	ASCRP3009364	ASCRP3009364	1780.95	2699	3.945637e+001	4.088582e+000	59	15	4.079541e+000	0	0	0	0	0	0	41.3948	1	1	46.8651	14.8213
DATA	138	2	56	0	0	ASCRP3007693	ASCRP3007693	1806.21	2699.07	2.800082e+001	2.997614e+000	47	14	4.389137e+000	0	0	0	0	0	0	29.4177	1	1	46.5243	14.8259
DATA	139	2	57	0	0	ASCRP3008513	ASCRP3008513	1831.5	2699	3.078944e+001	3.259157e+000	52	15	4.276955e+000	0	0	0	0	0	0	32.3902	1	1	54.1152	14.8927
DATA	140	2	58	0	0	ASCRP3006817	ASCRP3006817	1856.96	2699	1.200389e+002	1.205125e+001	146	15	3.975273e+000	0	0	0	0	0	0	126.436	1	1	46.8651	14.3564
DATA	141	2	59	0	0	ASCRP3001023	ASCRP3001023	1882.09	2698.93	6.358357e+001	6.447130e+000	84	14	4.623151e+000	0	0	0	0	0	0	67.0486	1	1	54.4085	14.7333
DATA	142	2	60	0	0	Negative050	Negative050	1907.89	2698.83	8.650923e+000	1.372121e+000	27	14	4.225753e+000	0	0	0	0	0	0	9.13226	1	1	45.835	14.3953
DATA	143	2	61	0	0	ASCRP3006015	ASCRP3006015	1932.95	2698.91	1.786648e+001	2.079483e+000	36	14	4.267071e+000	0	0	0	0	0	0	18.8788	1	1	46.8651	14.6818
DATA	144	2	62	0	0	ASCRP3008616	ASCRP3008616	1958.5	2699	4.071344e+002	4.072731e+001	446	15	4.744307e+000	0	0	0	0	0	0	430.592	1	1	48.5334	15.2864
DATA	145	2	63	0	0	ASCRP3003996	ASCRP3003996	1983.5	2699	1.066852e+002	1.072127e+001	131	15	4.535467e+000	0	0	0	0	0	0	112.924	1	1	54.1152	15.199
DATA	146	2	64	0	0	ASCRP3001970	ASCRP3001970	2009.33	2698.85	2.982493e+001	3.165717e+000	47	14	3.988451e+000	0	0	0	0	0	0	31.5936	1	1	45.4864	14.4396
DATA	147	2	65	0	0	ASCRP3004002	ASCRP3004002	2034.73	2698.84	3.055850e+002	3.057690e+001	334	14	3.976238e+000	0	0	0	0	0	0	323.931	1	1	48.2044	14.6522
DATA	148	2	66	0	0	ASCRP3000344	ASCRP3000344	2060.24	2699	9.431296e+001	9.490674e+000	120	15	4.552607e+000	0	0	0	0	0	0	100.037	1	1	46.8651	15.0821
DATA	149	2	67	0	0	ASCRP3013262	ASCRP3013262	2085.39	2698.93	4.978459e+000	1.170521e+000	23.5	14	4.432406e+000	0	0	0	0	0	0	5.28362	1	0	53.8203	14.8957
DATA	150	2	68	0	0	Negative027	Negative027	2110.88	2698.66	1.706225e+001	2.008051e+000	36	14	4.272299e+000	0	0	0	0	0	0	18.1178	1	1	42.5954	14.5905
DATA	151	2	69	0	0	ASCRP3008344	ASCRP3008344	2136.3	2698.83	1.044281e+002	1.049630e+001	129	14	4.199017e+000	0	0	0	0	0	0	110.94	1	1	45.835	14.4422
DATA	152	2	70	0	0	ASCRP3005983	ASCRP3005983	2161.68	2698.86	1.583267e+002	1.586797e+001	187	14	4.413463e+000	0	0	0	0	0	0	168.272	1	1	48.2044	14.7944
DATA	153	2	71	0	0	ASCRP3009337	ASCRP3009337	2186.99	2698.52	3.512770e+001	3.668472e+000	53	14	4.322807e+000	0	0	0	0	0	0	37.3499	1	1	47.2035	14.6244
DATA	154	2	72	0	0	ASCRP3001698	ASCRP3001698	2212.56	2698.74	1.022343e+002	1.027793e+001	121	15	4.477396e+000	0	0	0	0	0	0	108.74	1	1	49.5074	14.8932
DATA	155	2	73	0	0	ASCRP3008893	ASCRP3008893	2237.79	2698.86	8.540346e+002	8.540999e+001	908.5	16	4.752397e+000	0	0	0	0	0	0	908.692	1	1	47.5395	15.5771
DATA	156	2	74	0	0	ASCRP3000411	ASCRP3000411	2263.44	2698.73	5.038125e+002	5.039232e+001	544	15	3.961041e+000	0	0	0	0	0	0	536.243	1	1	49.1849	15.0686
DATA	157	2	75	0	0	ASCRP3004231	ASCRP3004231	2288.74	2698.55	3.363475e+001	3.525335e+000	52	15	4.411951e+000	0	0	0	0	0	0	35.8122	1	1	48.8603	14.835
DATA	158	2	76	0	0	ASCRP3010130	ASCRP3010130	2314.32	2698.58	5.218836e+002	5.219903e+001	585	14	4.391255e+000	0	0	0	0	0	0	555.855	1	1	48.5334	14.5854
DATA	159	2	77	0	0	A_23_P6335	NM_000185	2339.77	2698.88	6.471028e+002	6.471889e+001	725.5	14	4.259639e+000	0	0	0	1	0	0	689.447	1	1	46.5243	14.8259
DATA	160	2	78	0	0	ASCRP3006054	ASCRP3006054	2364.79	2698.5	7.101046e+001	7.178965e+000	91	15	4.170446e+000	0	0	0	0	0	0	75.6869	1	1	49.8279	15.1981
DATA	161	2	79	0	0	ASCRP3002857	ASCRP3002857	2390.46	2698.62	2.527307e+002	2.529505e+001	281	14	4.199583e+000	0	0	0	0	0	0	269.479	1	1	47.2035	14.672
DATA	162	2	80	66	1	DarkCorner	DarkCorner	2415.42	2698.57	1.072959e+000	1.054454e+000	18	15	4.622427e+000	0	0	0	0	0	0	0.338527	0	0	57.5363	14.9208
DATA	163	2	81	66	1	DarkCorner	DarkCorner	2440.58	2698.57	6.138851e+000	1.219287e+000	21	17	6.617207e+000	0	0	0	0	0	0	6.55162	1	1	57.5363	17.1297
DATA	164	2	82	260	1	GE_BrightCorner	GE_BrightCorner	2466.42	2698.57	1.692548e+005	1.692548e+004	181871	16	5.295098e+000	0	0	0	0	0	0	180735	1	1	57.5363	16.496
DATA	165	3	1	66	1	DarkCorner	DarkCorner	396.5	2706.5	1.230297e+000	1.208531e+000	16	16	4.861788e+000	0	0	0	0	0	0	-2.48519	0	0	57.5363	16.2686
DATA	166	3	2	66	1	DarkCorner	DarkCorner	421.667	2706.5	5.968638e+000	1.348910e+000	24	14	4.391472e+000	0	0	0	0	0	0	5.54743	1	0	57.5363	14.2174
DATA	167	3	3	0	0	ASCRP3008726	ASCRP3008726	447.531	2706.17	2.696621e+002	2.699337e+001	259	14	4.259887e+000	0	0	0	0	0	0	250.456	1	1	51.0895	14.3846
DATA	168	3	4	0	0	ASCRP3006793	ASCRP3006793	472.938	2706.51	4.501471e+002	4.503099e+001	433	15	3.934480e+000	0	0	0	0	0	0	418.002	1	1	50.4627	15.2364
DATA	169	3	5	0	0	ASCRP3011055	ASCRP3011055	498.273	2706.18	4.031466e+002	4.033284e+001	387.5	15	4.808032e+000	0	0	0	0	0	0	374.338	1	1	49.5074	14.9123
DATA	171	3	7	0	0	ASCRP3013087	ASCRP3013087	549.063	2706.49	1.073291e+004	1.073291e+003	9988.5	15	3.813675e+000	0	0	0	0	0	0	9975.69	1	1	50.4627	14.75
DATA	172	3	8	0	0	ASCRP3000452	ASCRP3000452	574.5	2706.5	6.836624e+001	6.942636e+000	80	15	4.828486e+000	0	0	0	0	0	0	63.5971	1	1	49.1849	14.8103
DATA	173	3	9	0	0	ASCRP3002529	ASCRP3002529	599.5	2706.5	8.848872e+001	8.930855e+000	97.5	13.5	3.826599e+000	0	0	0	0	0	0	82.4042	1	1	57.5363	14.1071
DATA	174	3	10	0	0	ASCRP3008304	ASCRP3008304	625	2706.46	2.976160e+001	3.211127e+000	47	14	4.355232e+000	0	0	0	0	0	0	27.7516	1	1	55.8519	14.5263
DATA	175	3	11	0	0	ASCRP3010420	ASCRP3010420	650.5	2706.5	4.034186e+001	4.209985e+000	58	14	4.827854e+000	0	0	0	0	0	0	37.6755	1	1	57.5363	14.2222
DATA	176	3	12	0	0	ASCRP3002602	ASCRP3002602	675.971	2706.24	1.979394e+001	2.315697e+000	37	14	4.824012e+000	0	0	0	0	0	0	18.5168	1	1	46.1809	14.2576
DATA	177	3	13	0	0	ASCRP3007145	ASCRP3007145	701.411	2706.27	2.929015e+001	3.165126e+000	45	15	3.797600e+000	0	0	0	0	0	0	27.4532	1	1	48.5334	14.5102
DATA	178	3	14	0	0	ASCRP3009735	ASCRP3009735	726.625	2706.56	3.815920e+001	3.999255e+000	56.5	14	3.561339e+000	0	0	0	0	0	0	35.8421	1	1	48.2044	14.2745
DATA	179	3	15	0	0	ASCRP3004565	ASCRP3004565	752.2	2706.28	1.080456e+002	1.087037e+001	119	14	5.201436e+000	0	0	0	0	0	0	101.709	1	1	49.1849	14.7458
DATA	180	3	16	0	0	ASCRP3007898	ASCRP3007898	777.81	2706.55	3.965357e+001	4.140476e+000	55	14	4.303315e+000	0	0	0	0	0	0	37.4199	1	1	51.4001	14
DATA	181	3	17	0	0	ASCRP3003825	ASCRP3003825	803.211	2706.16	4.670845e+002	4.672356e+001	456	14	4.151044e+000	0	0	0	0	0	0	441.856	1	1	48.8603	13.9286
DATA	182	3	18	0	0	ASCRP3013515	ASCRP3013515	828.333	2706.5	1.095690e+002	1.102083e+001	126	15	4.464743e+000	0	0	0	0	0	0	103.928	1	1	65	15.7045
DATA	183	3	19	0	0	ASCRP3004758	ASCRP3004758	853.582	2706.43	9.476775e+000	1.515090e+000	26.5	15.5	3.735832e+000	0	0	0	0	0	0	9.01332	1	1	57.5363	15.2069
DATA	184	3	20	0	0	ASCRP3008824	ASCRP3008824	879.253	2706.64	7.661876e+002	7.662782e+001	743.5	14	4.518898e+000	0	0	0	0	0	0	730.837	1	1	51.0895	14.8269
DATA	185	3	21	0	0	ASCRP3000040	ASCRP3000040	904.414	2706.33	1.332720e+003	1.332771e+002	1274	14.5	4.559874e+000	0	0	0	0	0	0	1274.86	1	1	47.8731	15
DATA	186	3	22	0	0	ASCRP3006798	ASCRP3006798	929.582	2706.43	8.206563e+001	8.289806e+000	98	14	3.740494e+000	0	0	0	0	0	0	78.7373	1	1	57.5363	14.6792
DATA	187	3	23	0	0	ASCRP3012731	ASCRP3012731	955.429	2706.41	2.318717e+001	2.596367e+000	40.5	14	4.485743e+000	0	0	0	0	0	0	22.3161	1	1	47.8731	14.5323
DATA	188	3	24	0	0	ASCRP3011610	ASCRP3011610	980.871	2706.76	7.947994e+002	7.948847e+001	770.5	16	3.016505e+000	0	0	0	0	0	0	767.364	1	1	46.5243	15.7857
DATA	189	3	25	0	0	ASCRP3012463	ASCRP3012463	1006.19	2706.37	4.125076e+002	4.126709e+001	417	14	3.939999e+000	0	0	0	0	0	0	399.502	1	1	51.4001	13.9483
DATA	190	3	26	0	0	ASCRP3011876	ASCRP3011876	1031.55	2706.48	1.328358e+002	1.333389e+001	144	15	5.456785e+000	0	0	0	0	0	0	129.059	1	1	48.2044	15.082
DATA	191	3	27	0	0	ASCRP3006308	ASCRP3006308	1056.96	2706.17	1.270508e+003	1.270560e+002	1252.5	14.5	4.527461e+000	0	0	0	0	0	0	1238.31	1	1	46.8651	15.5455
DATA	192	3	28	0	0	ASCRP3010709	ASCRP3010709	1082.42	2706.43	2.791443e+001	3.018966e+000	46	15	5.458822e+000	0	0	0	0	0	0	27.2959	1	1	57.5363	15.2222
DATA	193	3	29	0	0	ASCRP3005126	ASCRP3005126	1107.54	2705.96	2.494387e+001	2.745120e+000	42.5	15	4.152687e+000	0	0	0	0	0	0	24.468	1	1	48.2044	14.2951
DATA	194	3	30	0	0	ASCRP3004355	ASCRP3004355	1133.54	2705.96	2.949171e+001	3.162699e+000	47	15	4.400671e+000	0	0	0	0	0	0	29.0249	1	1	48.5334	14.625
DATA	195	3	31	0	0	ASCRP3000570	ASCRP3000570	1158.28	2706.14	7.296153e+001	7.384491e+000	90	14	3.808055e+000	0	0	0	0	0	0	72.0333	1	1	48.5334	14.1746
DATA	196	3	32	0	0	ASCRP3010402	ASCRP3010402	1183.81	2706.25	5.533020e+001	5.648258e+000	72.5	14	5.167738e+000	0	0	0	0	0	0	54.8028	1	1	45.1352	14.2807
DATA	197	3	33	0	0	ASCRP3009645	ASCRP3009645	1209.06	2706	1.561675e+003	1.561716e+002	1512	15	5.259911e+000	0	0	0	0	0	0	1551.65	1	1	48.5334	15.125
DATA	198	3	34	0	0	ASCRP3013023	ASCRP3013023	1234.56	2706.46	1.600704e+002	1.604674e+001	172.5	14	4.878766e+000	0	0	0	0	0	0	159.551	1	1	47.2035	14.5079
DATA	199	3	35	0	0	ASCRP3000119	ASCRP3000119	1260.07	2705.9	2.155242e+001	2.430963e+000	39	16	4.448122e+000	0	0	0	0	0	0	21.5487	1	1	46.8651	15.459
DATA	200	3	36	0	0	ASCRP3007127	ASCRP3007127	1285.46	2706.35	3.649474e+001	3.817772e+000	54	15	2.793123e+000	0	0	0	0	0	0	36.6013	1	1	46.5243	14.5185
DATA	201	3	37	0	0	ASCRP3001984	ASCRP3001984	1310.93	2706.2	2.189686e+002	2.192537e+001	232	14	4.134754e+000	0	0	0	0	0	0	220.27	1	1	46.8651	14.5172
DATA	202	3	38	0	0	ASCRP3003018	ASCRP3003018	1336.32	2706.28	1.149951e+002	1.155338e+001	135	15	4.217163e+000	0	0	0	0	0	0	116.021	1	1	48.5334	14.9649
DATA	203	3	39	0	0	ASCRP3011842	ASCRP3011842	1361.76	2706.03	2.967941e+002	2.970020e+001	318	14	4.368685e+000	0	0	0	0	0	0	300.307	1	1	46.1809	15.1129
DATA	204	3	40	0	0	ASCRP3005340	ASCRP3005340	1387.14	2706.21	9.499876e+001	9.564273e+000	117	14	4.417167e+000	0	0	0	0	0	0	96.3962	1	1	47.2035	14.625
DATA	205	3	41	0	0	ASCRP3005773	ASCRP3005773	1412.07	2705.79	9.433223e+001	9.497725e+000	111	16	5.502840e+000	0	0	0	0	0	0	95.9777	1	1	46.8651	16
DATA	206	3	42	0	0	ASCRP3007810	ASCRP3007810	1437.92	2706	4.616738e+002	4.618053e+001	478	16	4.789475e+000	0	0	0	0	0	0	471.018	1	1	46.8651	16.1111
DATA	207	3	43	0	0	ASCRP3003949	ASCRP3003949	1463.09	2706.07	3.949085e+001	4.099197e+000	58	14	4.549298e+000	0	0	0	0	0	0	40.3945	1	1	54.4085	14.6491
DATA	208	3	44	0	0	A_23_P49878	NM_019013	1488.76	2706	2.809768e+002	2.811906e+001	306	15	3.427168e+000	0	0	0	0	0	0	288.141	1	1	46.8651	14.4833
DATA	209	3	45	0	0	ASCRP3004707	ASCRP3004707	1514.23	2706.12	1.864455e+001	2.161549e+000	37	15	4.663719e+000	0	0	0	0	0	0	19.1669	1	1	46.5243	15.1803
DATA	210	3	46	0	0	ASCRP3001319	ASCRP3001319	1539.33	2706.39	3.114237e+001	3.299849e+000	51	15	4.815862e+000	0	0	0	0	0	0	32.0898	1	1	44.0646	15.4259
DATA	211	3	47	0	0	ASCRP3005156	ASCRP3005156	1564	2706.02	4.372420e+001	4.505925e+000	62	15	4.862371e+000	0	0	0	0	0	0	45.1536	1	1	42.5954	14.9859
DATA	212	3	48	0	0	ASCRP3005212	ASCRP3005212	1590.43	2706.26	5.771751e+001	5.873077e+000	77	15	4.166000e+000	0	0	0	0	0	0	59.74	1	1	46.8651	15.4
DATA	213	3	49	0	0	Negative029	Negative029	1615.5	2706	2.668382e+000	1.116369e+000	19.5	16	4.672589e+000	0	0	0	0	0	0	2.76758	1	0	54.1152	15.7656
DATA	214	3	50	0	0	ASCRP3004126	ASCRP3004126	1641.16	2706.11	2.045088e+002	2.047948e+001	229.5	14.5	5.065097e+000	0	0	0	0	0	0	212.54	1	1	49.8279	15.129
DATA	215	3	51	0	0	ASCRP3006046	ASCRP3006046	1666.38	2706	3.208436e+002	3.210253e+001	344	16	5.465964e+000	0	0	0	0	0	0	334.073	1	1	48.5334	16.2909
DATA	216	3	52	0	0	ASCRP3002582	ASCRP3002582	1692	2706.64	8.879754e+001	8.944928e+000	110	15	5.445648e+000	0	0	0	0	0	0	92.6273	1	1	43.7019	15.65
DATA	218	3	54	0	0	ASCRP3005267	ASCRP3005267	1742.78	2706.13	3.267509e+002	3.269274e+001	356	14	3.370317e+000	0	0	0	0	0	0	341.982	1	1	46.1809	13.6167
DATA	219	3	55	0	0	ASCRP3001016	ASCRP3001016	1767.93	2705.8	3.706821e+001	3.858887e+000	57	15	4.054352e+000	0	0	0	0	0	0	38.855	1	1	46.8651	14.942
DATA	220	3	56	0	0	A_23_P57306	NM_005441	1793.73	2706.03	5.181871e+001	5.291402e+000	72	16	4.289950e+000	0	0	0	0	0	0	54.3954	1	1	48.2044	15.62
DATA	221	3	57	0	0	ASCRP3000181	ASCRP3000181	1818.69	2705.99	2.045971e+003	2.045999e+002	2125	16	4.270240e+000	0	0	0	0	0	0	2150.54	1	1	47.2035	15.8475
DATA	222	3	58	0	0	ASCRP3006062	ASCRP3006062	1844.19	2706.21	4.325825e+001	4.455786e+000	64	15	5.431390e+000	0	0	0	0	0	0	45.5262	1	1	46.1809	16
DATA	223	3	59	0	0	ASCRP3001846	ASCRP3001846	1869.43	2705.88	3.964351e+002	3.965787e+001	435	15	4.783469e+000	0	0	0	0	0	0	417.707	1	1	46.5243	15.1053
DATA	224	3	60	0	0	ASCRP3010947	ASCRP3010947	1894.77	2706.13	1.605164e+002	1.608699e+001	183	13	3.119320e+000	0	0	0	0	0	0	169.31	1	1	46.1809	13.4127
DATA	225	3	61	0	0	A_23_P67042	NM_017947	1920.63	2705.99	2.118881e+002	2.121555e+001	245	14.5	4.459777e+000	0	0	0	0	0	0	223.724	1	1	47.2035	14.9643
DATA	226	3	62	0	0	ASCRP3002177	ASCRP3002177	1945.85	2706.1	7.923002e+001	7.994108e+000	103	14	4.206590e+000	0	0	0	0	0	0	83.7317	1	1	46.8651	13.9032
DATA	227	3	63	0	0	ASCRP3004484	ASCRP3004484	1971.41	2705.9	8.611239e+002	8.611895e+001	917	16	4.356736e+000	0	0	0	0	0	0	910.83	1	1	49.8279	16.0182
DATA	228	3	64	0	0	ASCRP3002811	ASCRP3002811	1996.71	2706.22	1.186748e+002	1.191492e+001	138	14	4.247970e+000	0	0	0	0	0	0	125.619	1	1	45.1352	14.6154
DATA	229	3	65	0	0	Negative010	Negative010	2021.99	2706.1	1.944463e+002	1.947357e+001	222	15.5	4.968701e+000	0	0	0	0	0	0	205.969	1	1	46.8651	16.4464
DATA	230	3	66	0	0	ASCRP3003213	ASCRP3003213	2047.4	2706.35	1.586370e+002	1.589913e+001	183	13	4.871549e+000	0	0	0	0	0	0	168.142	1	1	46.8651	14.8364
DATA	231	3	67	0	0	ASCRP3009394	ASCRP3009394	2072.93	2705.8	9.735414e+001	9.792962e+000	122	16	4.631326e+000	0	0	0	0	0	0	103.25	1	1	46.8651	15.8689
DATA	232	3	68	0	0	ASCRP3005323	ASCRP3005323	2098.31	2705.99	1.231460e+002	1.236009e+001	149	15	4.691484e+000	0	0	0	0	0	0	130.671	1	1	47.2035	14.7544
DATA	233	3	69	0	0	ASCRP3011719	ASCRP3011719	2123.73	2705.78	2.929454e+002	2.931368e+001	324	14	4.054686e+000	0	0	0	0	0	0	310.998	1	1	48.2044	14.6667
DATA	234	3	70	0	0	ASCRP3005088	ASCRP3005088	2149.06	2706.1	3.164824e+002	3.166594e+001	347.5	14.5	4.656690e+000	0	0	0	0	0	0	336.122	1	1	46.8651	15.0385
DATA	235	3	71	0	0	ASCRP3010456	ASCRP3010456	2174.71	2705.69	9.034365e+000	1.391367e+000	26	15	4.971457e+000	0	0	0	0	0	0	9.59911	1	1	46.8651	15.4154
DATA	236	3	72	0	0	ASCRP3004768	ASCRP3004768	2199.97	2706.16	6.220349e+001	6.309652e+000	84	16	4.293353e+000	0	0	0	0	0	0	66.1135	1	1	46.8651	15.8077
DATA	237	3	73	0	0	ASCRP3001798	ASCRP3001798	2225.16	2705.7	7.210749e+001	7.287870e+000	90	15	4.991304e+000	0	0	0	0	0	0	76.6686	1	1	46.8651	14.7705
DATA	238	3	74	0	0	ASCRP3001369	ASCRP3001369	2250.84	2706.1	1.194694e+002	1.199362e+001	142	16	4.603551e+000	0	0	0	0	0	0	127.064	1	1	46.5243	16.0577
DATA	239	3	75	66	-1	(-)3xSLv1	NegativeControl	2275.5	2706	1.075807e+000	1.056774e+000	17	14	3.358029e+000	0	0	0	0	0	0	-0.37973	0	0	65	14.1224
DATA	240	3	76	0	0	Negative015	Negative015	2301.39	2705.93	5.347327e+000	1.184051e+000	22	14	3.978012e+000	0	0	0	0	0	0	5.69092	1	1	53.8203	14.85
DATA	241	3	77	0	0	ASCRP3000417	ASCRP3000417	2327	2705.65	5.070372e+001	5.179183e+000	69.5	15	4.189362e+000	0	0	0	0	0	0	53.9806	1	1	46.1809	15.0526
DATA	242	3	78	0	0	ASCRP3010601	ASCRP3010601	2352.27	2706.22	3.245492e+002	3.247209e+001	356	16	4.521149e+000	0	0	0	0	0	0	345.624	1	1	48.2044	16.8039
DATA	243	3	79	0	0	A_23_P10385	NM_016448	2377.95	2705.56	2.991468e+001	3.172150e+000	49.5	16	4.604714e+000	0	0	0	0	0	0	31.8709	1	1	44.0646	15.5
DATA	245	3	81	66	1	DarkCorner	DarkCorner	2428.14	2705.59	1.073409e+000	1.054425e+000	17.5	16	8.000000e+000	0	0	0	0	0	0	0.0376678	0	0	56.9804	17.8571
DATA	246	3	82	66	1	DarkCorner	DarkCorner	2453.5	2705.65	1.072880e+000	1.053899e+000	17	18	1.090470e+001	0	0	0	0	1	0	0.0137924	0	0	57.5363	21.5902
DATA	247	4	1	66	1	DarkCorner	DarkCorner	409.392	2714.07	1.228588e+000	1.206852e+000	19	15	5.193277e+000	0	0	0	0	0	0	-1.16215	0	0	65	15.9474
DATA	248	4	2	0	0	ASCRP3003392	ASCRP3003392	435.071	2713.79	2.175344e+001	2.488217e+000	41	14	4.022296e+000	0	0	0	0	0	0	20.2475	1	1	46.8651	14.3333
DATA	249	4	3	0	0	ASCRP3000547	ASCRP3000547	460.282	2713.76	4.018364e+001	4.196161e+000	56	15	4.549016e+000	0	0	0	0	0	0	37.3836	1	1	47.2035	15.375
DATA	250	4	4	0	0	ASCRP3005629	ASCRP3005629	485.375	2714	4.287555e+002	4.289259e+001	407	15	4.126338e+000	0	0	0	0	0	0	398.835	1	1	48.5334	15.12
DATA	251	4	5	0	0	ASCRP3002428	ASCRP3002428	511	2714.06	4.209395e+001	4.379433e+000	57	16	4.916288e+000	0	0	0	0	0	0	39.1621	1	1	46.8651	16.3548
DATA	252	4	6	0	0	ASCRP3003928	ASCRP3003928	536.338	2713.85	4.172782e+001	4.344130e+000	56	16	4.304536e+000	0	0	0	0	0	0	38.8356	1	1	46.1809	14.9355
DATA	253	4	7	0	0	ASCRP3012372	ASCRP3012372	561.544	2713.99	1.942051e+001	2.286673e+000	38	14	4.204332e+000	0	0	0	0	0	0	18.0872	1	1	46.5243	14.5313
DATA	254	4	8	0	0	ASCRP3004436	ASCRP3004436	587.23	2713.92	2.969927e+003	2.969952e+002	2731.5	13	3.602955e+000	0	0	0	0	1	0	2768.58	1	1	51.4001	12.5588
DATA	255	4	9	0	0	ASCRP3006633	ASCRP3006633	612.708	2713.75	2.019832e+003	2.019867e+002	1904.5	14	3.633874e+000	0	0	0	0	0	0	1885.04	1	1	45.1352	14.0286
DATA	256	4	10	0	0	ASCRP3010379	ASCRP3010379	637.932	2713.8	3.243881e+002	3.246111e+001	319.5	14	4.865070e+000	0	0	0	0	0	0	303.161	1	1	47.5395	14.4857
DATA	257	4	11	0	0	ASCRP3012893	ASCRP3012893	663.31	2714	4.463471e+001	4.622245e+000	59	14.5	4.665310e+000	0	0	0	0	0	0	41.782	1	1	47.2035	14.9063
DATA	258	4	12	0	0	Negative019	Negative019	688.5	2714	1.220545e+000	1.198951e+000	18	14.5	4.118922e+000	0	0	0	0	0	0	-1.07908	0	0	65	14
DATA	259	4	13	0	0	ASCRP3008821	ASCRP3008821	713.857	2713.87	5.080578e+001	5.219599e+000	68	14.5	3.723943e+000	0	0	0	0	0	0	47.735	1	1	46.8651	14.0417
DATA	260	4	14	0	0	ASCRP3000493	ASCRP3000493	739.5	2714	1.599737e+002	1.604187e+001	164	14	3.900863e+000	0	0	0	0	0	0	150.631	1	1	48.5334	14.4063
DATA	261	4	15	0	0	ASCRP3007107	ASCRP3007107	764.91	2713.9	4.364795e+001	4.524462e+000	61	14.5	4.055935e+000	0	0	0	0	0	0	41.1917	1	1	46.8651	14.5313
DATA	262	4	16	0	0	ASCRP3002024	ASCRP3002024	790.348	2714.09	3.998121e+001	4.171013e+000	56	14	3.787457e+000	0	0	0	0	0	0	37.8238	1	1	46.5243	14
DATA	263	4	17	0	0	ASCRP3005475	ASCRP3005475	815.5	2714	1.271172e+005	1.271172e+004	120835	15	9.897708e+000	0	0	0	0	1	0	120559	1	1	54.1152	18.2692
DATA	264	4	18	0	0	Negative016	Negative016	840.653	2714.12	2.505322e+002	2.508110e+001	254	14.5	3.316017e+000	0	0	0	0	0	0	238.236	1	1	48.8603	14.6875
DATA	265	4	19	0	0	ASCRP3000962	ASCRP3000962	866.387	2714.04	5.056732e+001	5.192372e+000	64	14	3.382851e+000	0	0	0	0	0	0	48.219	1	1	49.1849	14.2667
DATA	266	4	20	0	0	ASCRP3000827	ASCRP3000827	891.569	2714.03	7.380293e+001	7.473360e+000	88	13	5.073005e+000	0	0	0	0	0	0	70.5741	1	1	44.7812	14.8462
DATA	267	4	21	0	0	ASCRP3000758	ASCRP3000758	917.188	2714.03	1.454697e+003	1.454744e+002	1428	15	3.057737e+000	0	0	0	0	0	0	1395.16	1	1	49.1849	14.7241
DATA	268	4	22	0	0	ASCRP3012898	ASCRP3012898	942.667	2713.9	1.307609e+001	1.753834e+000	31	14	3.866193e+000	0	0	0	0	0	0	12.5783	1	1	45.1352	14.6757
DATA	269	4	23	0	0	ASCRP3011418	ASCRP3011418	967.91	2713.9	1.521686e+002	1.526142e+001	164	14	3.908374e+000	0	0	0	0	0	0	146.82	1	1	46.8651	14.6538
DATA	270	4	24	0	0	ASCRP3004974	ASCRP3004974	993.145	2713.75	1.874529e+001	2.205320e+000	35.5	14	4.086001e+000	0	0	0	0	0	0	18.1417	1	1	46.1809	13.8333
DATA	271	4	25	0	0	ASCRP3005018	ASCRP3005018	1018.63	2714.04	9.666837e+001	9.735953e+000	112.5	15	4.634891e+000	0	0	0	0	0	0	93.8534	1	1	46.8651	14.6316
DATA	272	4	26	0	0	ASCRP3006760	ASCRP3006760	1044.14	2714.19	3.865798e+002	3.867521e+001	391	15	4.238699e+000	0	0	0	0	0	0	376.521	1	1	47.5395	15.0789
DATA	273	4	27	0	0	ASCRP3004625	ASCRP3004625	1069.62	2714.09	4.193868e+003	4.193884e+002	4119	17	5.635218e+000	0	0	0	0	0	0	4097.73	1	1	49.5074	16.5455
DATA	274	4	28	0	0	A_23_P41948	NM_017785	1095.14	2713.82	1.144977e+002	1.150708e+001	132	15.5	4.186495e+000	0	0	0	0	0	0	112.229	1	1	46.8651	14.5588
DATA	275	4	29	0	0	ASCRP3001802	ASCRP3001802	1120.5	2713.82	2.341519e+002	2.344309e+001	246.5	15	4.341630e+000	0	0	0	0	0	0	230.244	1	1	49.1849	14.7241
DATA	276	4	30	0	0	ASCRP3002076	ASCRP3002076	1145.7	2713.9	6.912726e+002	6.913666e+001	683.5	12	4.345063e+000	0	0	0	0	0	0	681.891	1	1	47.2035	13.2903
DATA	277	4	31	66	-1	(-)3xSLv1	NegativeControl	1171	2713.87	1.156652e+000	1.136188e+000	17	13	4.457686e+000	0	0	0	0	0	0	-1.00382	0	0	65	13.5
DATA	278	4	32	0	0	ASCRP3002645	ASCRP3002645	1196.19	2713.67	1.001245e+001	1.511761e+000	28.5	15	4.481126e+000	0	0	0	0	0	0	9.93857	1	1	41.0736	15.3415
DATA	279	4	33	0	0	A_23_P250813	NM_000553	1221.83	2713.99	9.327590e+001	9.395677e+000	108	14	4.203907e+000	0	0	0	0	0	0	92.8822	1	1	46.8651	14.9474
DATA	280	4	34	0	0	ASCRP3011796	ASCRP3011796	1247.63	2714.06	5.173377e+001	5.294400e+000	70	14	4.399299e+000	0	0	0	0	0	0	51.6773	1	1	45.1352	14.5313
DATA	281	4	35	0	0	ASCRP3005115	ASCRP3005115	1272.66	2714.14	2.039581e+001	2.327904e+000	39	14	2.601902e+000	0	0	0	0	0	0	20.4348	1	1	42.9674	13.6452
DATA	282	4	36	0	0	ASCRP3001392	ASCRP3001392	1298.24	2713.64	4.744852e+002	4.746171e+001	487	14.5	3.291001e+000	0	0	0	0	0	0	476.815	1	1	52.9257	14.3571
DATA	283	4	37	0	0	ASCRP3008831	ASCRP3008831	1323.55	2713.65	3.642271e+001	3.809273e+000	52.5	15	4.671580e+000	0	0	0	0	0	0	36.7091	1	1	49.5074	14.9032
DATA	284	4	38	0	0	ASCRP3000867	ASCRP3000867	1349	2714	6.941391e+002	6.942282e+001	728.5	14	4.222787e+000	0	0	0	0	0	0	701.638	1	1	46.8651	14.8571
DATA	285	4	39	0	0	ASCRP3001992	ASCRP3001992	1374.42	2713.57	2.203099e+001	2.466559e+000	39	14	4.351839e+000	0	0	0	0	0	0	22.3315	1	1	57.5363	15.0294
DATA	286	4	40	0	0	Negative017	Negative017	1399.58	2713.57	1.198913e+001	1.631245e+000	30	15	4.874029e+000	0	0	0	0	0	0	12.186	1	1	57.5363	14.5517
DATA	287	4	41	0	0	ASCRP3003094	ASCRP3003094	1425.02	2713.51	3.708013e+001	3.868638e+000	56	16.5	5.633235e+000	0	0	0	0	0	0	37.7903	1	1	44.4243	15.9
DATA	288	4	42	0	0	ASCRP3005640	ASCRP3005640	1450.45	2713.39	3.049954e+002	3.051938e+001	329	14.5	5.380253e+000	0	0	0	0	0	0	311.65	1	1	49.8279	16.1333
DATA	289	4	43	0	0	Negative054	Negative054	1475.58	2713.57	3.948845e+000	1.166415e+000	22.5	13	3.775766e+000	0	0	0	0	0	0	4.04516	1	0	57.5363	14.5128
DATA	290	4	44	0	0	ASCRP3007071	ASCRP3007071	1501.17	2713.54	8.244455e+001	8.316832e+000	103	14	3.468910e+000	0	0	0	0	0	0	84.6643	1	1	47.2035	14.0333
DATA	291	4	45	0	0	ASCRP3002862	ASCRP3002862	1526.56	2713.6	1.157049e+002	1.162193e+001	132.5	14.5	5.247569e+000	0	0	0	0	0	0	119.102	1	1	50.7771	15.2368
DATA	292	4	46	0	0	Negative005	Negative005	1552	2713.54	1.540565e+000	1.100584e+000	19	15	5.837002e+000	0	0	0	0	0	0	1.58942	1	0	55.8519	15.4
DATA	293	4	47	0	0	ASCRP3001344	ASCRP3001344	1577.88	2713.62	2.468867e+002	2.471260e+001	273	15	5.597449e+000	0	0	0	0	0	0	255.286	1	1	52.9257	15.4211
DATA	294	4	48	0	0	ASCRP3009341	ASCRP3009341	1602.82	2713.52	7.191198e+001	7.272601e+000	95	15	3.961321e+000	0	0	0	0	0	0	74.512	1	1	47.8731	14.7222
DATA	295	4	49	0	0	ASCRP3004315	ASCRP3004315	1628.48	2713.62	6.299368e+001	6.391765e+000	82	14	5.082563e+000	0	0	0	0	0	0	65.404	1	1	45.835	14.5294
DATA	296	4	50	0	0	ASCRP3009450	ASCRP3009450	1653.74	2713.81	1.111642e+003	1.111695e+002	1120	14	4.646654e+000	0	0	0	0	0	0	1156.38	1	1	46.8651	14.5161
DATA	297	4	51	0	0	ASCRP3007087	ASCRP3007087	1678.92	2713.68	6.134539e+001	6.228685e+000	82.5	15	5.120376e+000	0	0	0	0	0	0	63.9295	1	1	49.1849	15.1944
DATA	298	4	52	0	0	ASCRP3001183	ASCRP3001183	1704.44	2713.73	3.191799e+002	3.193616e+001	342	15	3.694668e+000	0	0	0	0	0	0	333.203	1	1	49.8279	14.9333
DATA	299	4	53	0	0	ASCRP3012395	ASCRP3012395	1729.94	2713.78	7.542377e+001	7.618633e+000	97	13	3.604663e+000	0	0	0	0	0	0	78.8669	1	1	45.835	13.9211
DATA	300	4	54	0	0	ASCRP3010546	ASCRP3010546	1755.57	2713.56	2.891964e+002	2.893956e+001	317	14	4.104727e+000	0	0	0	0	0	0	302.87	1	1	51.0895	14.4146
DATA	301	4	55	0	0	ASCRP3006636	ASCRP3006636	1780.95	2713.47	4.876241e+002	4.877419e+001	526	14	4.295033e+000	0	0	0	0	0	0	511.421	1	1	48.8603	14.7742
DATA	302	4	56	0	0	ASCRP3011544	ASCRP3011544	1806.18	2713.64	1.351419e+002	1.355653e+001	158	15.5	4.194824e+000	0	0	0	0	0	0	141.928	1	1	47.8731	15.3
DATA	303	4	57	0	0	ASCRP3005373	ASCRP3005373	1831.5	2713.49	3.640893e+002	3.642462e+001	397	14	4.351264e+000	0	0	0	0	0	0	382.857	1	1	49.1849	14.8276
DATA	304	4	58	0	0	A_23_P11685	NM_024420	1856.74	2713.73	1.038350e+001	1.489525e+000	27.5	15	4.505097e+000	0	0	0	0	0	0	10.9315	1	1	48.8603	15.3529
DATA	305	4	59	0	0	ASCRP3003797	ASCRP3003797	1882.2	2713.65	6.911916e+001	6.993754e+000	90.5	14	2.812723e+000	0	0	0	0	0	0	72.8469	1	1	49.5074	13.2432
DATA	306	4	60	0	0	ASCRP3008311	ASCRP3008311	1907.8	2713.67	1.503138e+003	1.503176e+002	1609	14	2.903779e+000	0	0	0	0	0	0	1585.82	1	1	45.4864	13.5429
DATA	307	4	61	0	0	ASCRP3012882	ASCRP3012882	1933.07	2713.27	1.148954e+002	1.153876e+001	138	13	3.857549e+000	0	0	0	0	0	0	121.33	1	1	47.5395	13.5455
DATA	308	4	62	0	0	ASCRP3010866	ASCRP3010866	1958.51	2713.43	1.091683e+002	1.096854e+001	130.5	15	4.536388e+000	0	0	0	0	0	0	115.38	1	1	49.1849	14.3103
DATA	309	4	63	0	0	ASCRP3003189	ASCRP3003189	1983.49	2713.26	2.962003e+001	3.146957e+000	47	17	4.123106e+000	0	0	0	0	0	0	31.3296	1	1	47.2035	15.5
DATA	310	4	64	0	0	ASCRP3001150	ASCRP3001150	2009.11	2713.5	5.281162e+000	1.186253e+000	22	14	5.764213e+000	0	0	0	0	0	0	5.58991	1	0	56.9804	15.8846
DATA	311	4	65	0	0	ASCRP3004582	ASCRP3004582	2034.66	2713.68	3.595037e+002	3.596604e+001	396	15.5	3.989907e+000	0	0	0	0	0	0	380.764	1	1	48.2044	15.625
DATA	312	4	66	0	0	ASCRP3006010	ASCRP3006010	2060.19	2713.61	5.711018e+002	5.712003e+001	620.5	17	3.952209e+000	0	0	0	0	0	0	605.232	1	1	49.1849	15.8438
DATA	313	4	67	0	0	ASCRP3011790	ASCRP3011790	2085.2	2713.94	1.845026e+001	2.128033e+000	38	14	4.284468e+000	0	0	0	0	0	0	19.5626	1	1	45.835	13.76
DATA	314	4	68	0	0	ASCRP3003645	ASCRP3003645	2110.88	2713.47	7.298327e+002	7.299097e+001	768	14	4.913025e+000	0	0	0	0	0	0	774.229	1	1	48.8603	14.2571
DATA	315	4	69	0	0	ASCRP3005194	ASCRP3005194	2136.11	2713.5	2.955443e+001	3.139576e+000	50	14	3.905946e+000	0	0	0	0	0	0	31.3656	1	1	56.9804	14.8889
DATA	316	4	70	0	0	ASCRP3012163	ASCRP3012163	2161.5	2713.5	3.896056e+001	4.037409e+000	60.5	15	5.566557e+000	0	0	0	0	0	0	41.3644	1	1	57.5363	15.6857
DATA	317	4	71	0	0	ASCRP3000424	ASCRP3000424	2187.25	2713.5	2.704603e+002	2.706674e+001	302.5	16	4.333625e+000	0	0	0	0	0	0	287.252	1	1	48.5334	14.9697
DATA	318	4	72	0	0	ASCRP3004653	ASCRP3004653	2212.56	2713.47	1.066811e+002	1.072046e+001	128.5	13.5	3.888642e+000	0	0	0	0	0	0	113.342	1	1	49.1849	13.1923
DATA	319	4	73	0	0	ASCRP3011617	ASCRP3011617	2237.58	2713.43	3.317768e+000	1.108706e+000	22.5	16.5	5.798143e+000	0	0	0	0	0	0	3.52604	1	0	57.5363	16.5385
DATA	320	4	74	0	0	ASCRP3011609	ASCRP3011609	2263.25	2713.64	3.634537e+002	3.636075e+001	408	13.5	4.461591e+000	0	0	0	0	0	0	386.38	1	1	48.5334	14.5833
DATA	321	4	75	0	0	A_23_P1331	NM_080801	2288.72	2713.13	2.601837e+001	2.808433e+000	46	14.5	3.551791e+000	0	0	0	0	0	0	27.6691	1	1	45.835	14.9211
DATA	322	4	76	0	0	ASCRP3010907	ASCRP3010907	2314.32	2713.45	1.311330e+002	1.315582e+001	158	13	4.353433e+000	0	0	0	0	0	0	139.492	1	1	50.1463	13.7143
DATA	323	4	77	0	0	ASCRP3002996	ASCRP3002996	2339.56	2713.26	4.676262e+002	4.677456e+001	507.5	17	4.844887e+000	0	0	0	0	0	0	497.599	1	1	49.5074	16.3704
DATA	324	4	78	0	0	ASCRP3004956	ASCRP3004956	2364.96	2713.45	8.052051e+001	8.121034e+000	103	16	5.221673e+000	0	0	0	0	0	0	85.709	1	1	49.1849	16.1389
DATA	325	4	79	0	0	ASCRP3010650	ASCRP3010650	2390	2713.46	2.047165e+002	2.049886e+001	238.5	16	5.138425e+000	0	0	0	0	0	0	217.987	1	1	55.8519	16.1818
DATA	326	4	80	0	0	ASCRP3012367	ASCRP3012367	2415.86	2713.57	2.349144e+001	2.575348e+000	43	14	3.979312e+000	0	0	0	0	0	0	25.0244	1	1	50.1463	14.2222
DATA	327	4	81	66	1	DarkCorner	DarkCorner	2440.58	2713.43	1.073947e+000	1.054947e+000	15.5	14	5.055392e+000	0	0	0	0	0	0	-1.24841	0	0	65	14.0968
DATA	328	4	82	66	1	DarkCorner	DarkCorner	2466.42	2713.43	1.073379e+000	1.054845e+000	18	15	4.809059e+000	0	0	0	0	0	0	0.330845	0	0	57.5363	15.073
DATA	329	5	1	66	1	DarkCorner	DarkCorner	396.5	2721	1.225816e+000	1.204129e+000	18.5	15	4.640362e+000	0	0	0	0	0	0	-1.21856	0	0	54.1152	15.0741
DATA	330	5	2	0	0	ASCRP3003394	ASCRP3003394	422.298	2721.22	5.615720e+001	5.743615e+000	71	14	4.320874e+000	0	0	0	0	0	0	52.3826	1	1	45.835	14.2069
DATA	331	5	3	0	0	Negative030	Negative030	447.392	2721.07	1.708884e+000	1.218233e+000	21	14	3.694283e+000	0	0	0	0	0	0	1.59288	1	0	53.8203	13.9091
DATA	332	5	4	0	0	ASCRP3000025	ASCRP3000025	473	2721.43	1.939153e+003	1.939190e+002	1831	13	3.596033e+000	0	0	0	0	0	0	1807	1	1	44.7812	13.3125
DATA	333	5	5	0	0	ASCRP3010203	ASCRP3010203	498.592	2720.91	3.125701e+002	3.128029e+001	310	15	4.868855e+000	0	0	0	0	0	0	291.219	1	1	49.1849	15.5333
DATA	334	5	6	0	0	CUST_20_PI418767722	NM_006013	523.597	2721.19	6.602386e+001	6.711696e+000	81	16	4.292851e+000	0	0	0	1	0	0	61.532	1	1	47.8731	16
DATA	335	5	7	66	-1	(-)3xSLv1	NegativeControl	548.608	2721.07	1.227531e+000	1.205813e+000	17	14	4.967273e+000	0	0	0	0	0	0	-2.35229	0	0	53.8203	14.5882
DATA	336	5	8	0	0	ASCRP3003613	ASCRP3003613	574.627	2721.31	1.872201e+001	2.226364e+000	37	14	2.591901e+000	0	0	0	0	0	0	17.4711	1	1	46.1809	14.2222
DATA	337	5	9	0	0	ASCRP3006846	ASCRP3006846	599.706	2720.87	9.552783e+001	9.628322e+000	110.5	11	3.462792e+000	0	0	0	0	1	0	89.2262	1	1	45.835	12.4063
DATA	338	5	10	0	0	ASCRP3006319	ASCRP3006319	625	2721	1.681957e+002	1.686248e+001	174	14	3.811434e+000	0	0	0	0	0	0	157.298	1	1	54.9904	13.973
DATA	339	5	11	0	0	ASCRP3006673	ASCRP3006673	650.818	2720.74	8.236764e+001	8.323787e+000	95	14	5.638516e+000	0	0	0	0	0	0	77.1411	1	1	45.835	15.0833
DATA	340	5	12	0	0	ASCRP3002570	ASCRP3002570	676.072	2721.2	8.131066e+000	1.448215e+000	26	13.5	4.787799e+000	0	0	0	0	0	0	7.6283	1	1	46.8651	13.8611
DATA	341	5	13	0	0	ASCRP3009582	ASCRP3009582	701.653	2720.93	2.038541e+002	2.042047e+001	211.5	14	4.491844e+000	0	0	0	0	0	0	191.594	1	1	49.1849	13.48
DATA	342	5	14	0	0	A_23_P39682	NM_001079	726.618	2721.26	1.223229e+001	1.709243e+000	31	14	4.270672e+000	0	0	0	0	0	0	11.52	1	1	46.5243	13.6364
DATA	343	5	15	0	0	ASCRP3004381	ASCRP3004381	752.375	2720.96	2.202919e+002	2.206138e+001	225	14	5.262728e+000	0	0	0	0	0	0	207.909	1	1	48.2044	15.0789
DATA	344	5	16	0	0	ASCRP3007139	ASCRP3007139	778	2721.18	2.494960e+001	2.763558e+000	40	14	4.319030e+000	0	0	0	0	0	0	23.6029	1	1	46.8651	14.3667
DATA	345	5	17	0	0	ASCRP3007276	ASCRP3007276	802.5	2721	7.981278e+000	1.429297e+000	26	14	4.421176e+000	0	0	0	0	0	0	7.56804	1	1	54.1152	14.2414
DATA	346	5	18	0	0	ASCRP3005073	ASCRP3005073	828.5	2721	2.392749e+002	2.395670e+001	243	16	9.276076e+000	0	0	0	0	1	0	227.481	1	1	65	18.7407
DATA	347	5	19	0	0	A_23_P58132	NM_004310	854	2721	6.519409e+002	6.520476e+001	651.5	13.5	3.610999e+000	0	0	0	0	0	0	621.469	1	1	46.8651	14.1563
DATA	348	5	20	0	0	ASCRP3007337	ASCRP3007337	879.411	2721.12	6.726637e+001	6.828690e+000	82	14	5.042486e+000	0	0	0	0	0	0	64.3008	1	1	48.5334	15.52
DATA	349	5	21	0	0	Negative040	Negative040	904.5	2721	5.535174e+000	1.296930e+000	24	14.5	4.336074e+000	0	0	0	0	0	0	5.30595	1	0	54.1152	15.1923
DATA	350	5	22	0	0	ASCRP3008487	ASCRP3008487	929.904	2721.05	8.220428e+001	8.303196e+000	97	14.5	4.307271e+000	0	0	0	0	0	0	79.0309	1	1	46.8651	15.4118
DATA	351	5	23	0	0	ASCRP3002984	ASCRP3002984	955.5	2721	3.170212e+000	1.208284e+000	21	16	4.702245e+000	0	0	0	0	0	0	3.05698	1	0	54.1152	16.5
DATA	352	5	24	0	0	ASCRP3006868	ASCRP3006868	981.063	2721.03	1.085542e+003	1.085604e+002	1072.5	17	8.395852e+000	0	0	0	0	0	0	1049.97	1	1	45.835	17.9032
DATA	353	5	25	0	0	ASCRP3006534	ASCRP3006534	1006.22	2720.93	8.079383e+002	8.080214e+001	799.5	14	4.621077e+000	0	0	0	0	0	0	783.841	1	1	45.835	13.9189
DATA	354	5	26	0	0	ASCRP3004287	ASCRP3004287	1031.87	2721.05	1.358355e+003	1.358404e+002	1359	13	4.176427e+000	0	0	0	0	0	0	1322	1	1	49.1849	14.0938
DATA	355	5	27	0	0	ASCRP3006204	ASCRP3006204	1056.88	2720.91	3.890785e+002	3.892489e+001	392	15	4.470863e+000	0	0	0	0	0	0	379.829	1	1	47.5395	15.8947
DATA	356	5	28	0	0	ASCRP3009381	ASCRP3009381	1082.5	2721.21	7.870359e+001	7.953645e+000	92	17	5.971798e+000	0	0	0	0	0	0	77.0793	1	1	47.8731	15.9355
DATA	357	5	29	0	0	ASCRP3012989	ASCRP3012989	1107.94	2720.91	9.486568e+001	9.555347e+000	109	12	3.780312e+000	0	0	0	0	0	0	93.1989	1	1	46.8651	12.6571
DATA	358	5	30	0	0	ASCRP3012180	ASCRP3012180	1133.04	2721.01	8.738802e+001	8.812956e+000	104	12	4.279975e+000	0	0	0	0	0	0	86.1212	1	1	46.8651	13.4545
DATA	359	5	31	0	0	ASCRP3002782	ASCRP3002782	1158.77	2720.9	8.222075e+001	8.300350e+000	100	13	4.806858e+000	0	0	0	0	0	0	81.2861	1	1	46.5243	13.2
DATA	360	5	32	0	0	ASCRP3005118	ASCRP3005118	1184.08	2721.09	1.702854e+002	1.706623e+001	182	14.5	4.479011e+000	0	0	0	0	0	0	168.877	1	1	47.8731	14.3
DATA	361	5	33	0	0	ASCRP3007012	ASCRP3007012	1209.68	2721.24	1.165479e+001	1.623438e+000	29	15	4.935774e+000	0	0	0	0	0	0	11.5947	1	1	45.4864	15.1622
DATA	362	5	34	0	0	ASCRP3010294	ASCRP3010294	1234.79	2721.19	1.195364e+003	1.195417e+002	1192	14.5	4.235184e+000	0	0	0	0	0	0	1192.8	1	1	47.5395	14.8333
DATA	363	5	35	0	0	ASCRP3012715	ASCRP3012715	1260.17	2721	9.277364e+001	9.345124e+000	109	14	3.294921e+000	0	0	0	0	0	0	92.8544	1	1	46.8651	14.1471
DATA	364	5	36	0	0	ASCRP3008638	ASCRP3008638	1285.95	2721.1	7.344466e+001	7.429362e+000	91	14	2.761486e+000	0	0	0	0	0	0	73.732	1	1	46.8651	14.3226
DATA	365	5	37	0	0	ASCRP3006560	ASCRP3006560	1311.08	2721	9.440572e+001	9.506386e+000	114	15	3.871247e+000	0	0	0	0	0	0	95.0502	1	1	46.8651	14.1143
DATA	366	5	38	0	0	ASCRP3001753	ASCRP3001753	1336.36	2721.12	3.268991e+001	3.453425e+000	50.5	16	4.932883e+000	0	0	0	0	0	0	33.0078	1	1	48.5334	15.1111
DATA	367	5	39	0	0	ASCRP3008913	ASCRP3008913	1361.74	2720.66	1.231690e+002	1.236685e+001	142.5	14	4.649388e+000	0	0	0	0	0	0	124.715	1	1	46.1809	15.1714
DATA	368	5	40	0	0	ASCRP3005734	ASCRP3005734	1387.09	2720.9	5.213398e+003	5.213410e+002	5267	14	4.950513e+000	0	0	0	0	0	0	5293.45	1	1	46.8651	14.8485
DATA	369	5	41	0	0	ASCRP3007843	ASCRP3007843	1412.58	2720.54	5.146188e+001	5.263346e+000	70	15.5	5.932959e+000	0	0	0	0	0	0	52.3926	1	1	45.835	15.3333
DATA	370	5	42	1028	1	(+)E1A_r60_3	E1A_r60_3	1438.09	2720.9	3.826841e+002	3.828426e+001	404	16	5.590381e+000	0	0	0	0	0	0	390.634	1	1	46.8651	16.5641
DATA	371	5	43	0	0	A_23_P7313	NM_001040058	1463.26	2720.63	1.725479e+002	1.728974e+001	194	13	3.269606e+000	0	0	0	0	0	0	176.575	1	1	47.5395	13.9032
DATA	372	5	44	0	0	ASCRP3006688	ASCRP3006688	1489.12	2721.07	1.630818e+001	1.964836e+000	34	13	3.212487e+000	0	0	0	0	0	0	16.7308	1	1	46.8651	13.4848
DATA	374	5	46	0	0	ASCRP3007535	ASCRP3007535	1539.63	2721.13	2.000708e+002	2.003680e+001	223	14.5	5.875970e+000	0	0	0	0	0	0	206.21	1	1	47.5395	15.5
DATA	375	5	47	0	0	ASCRP3013354	ASCRP3013354	1565.07	2720.93	2.207391e+001	2.461150e+000	40	15	5.403231e+000	0	0	0	0	0	0	22.8015	1	1	46.8651	14.7442
DATA	376	5	48	0	0	ASCRP3010157	ASCRP3010157	1590	2720.54	2.227319e+002	2.229966e+001	248	15	4.654807e+000	0	0	0	0	0	0	230.551	1	1	55.8519	15.4571
DATA	377	5	49	0	0	ASCRP3004089	ASCRP3004089	1615.99	2720.73	5.094338e+001	5.208376e+000	68	14.5	4.899343e+000	0	0	0	0	0	0	52.8412	1	1	47.2035	14.7647
DATA	378	5	50	0	0	ASCRP3000699	ASCRP3000699	1641.18	2721.27	2.599606e+001	2.815736e+000	45.5	15	4.784383e+000	0	0	0	0	0	0	27.0161	1	1	45.835	14.9032
DATA	379	5	51	0	0	ASCRP3008613	ASCRP3008613	1666.4	2720.49	3.515115e+001	3.677249e+000	52	14	4.651165e+000	0	0	0	0	0	0	36.5975	1	1	49.8279	14.5667
DATA	380	5	52	0	0	ASCRP3001380	ASCRP3001380	1691.7	2721.28	3.813852e+002	3.815375e+001	407	15	4.462508e+000	0	0	0	0	0	0	397.765	1	1	46.1809	14.2258
DATA	381	5	53	0	0	ASCRP3012368	ASCRP3012368	1716.78	2720.53	7.279694e+001	7.358820e+000	91.5	15	3.351843e+000	0	0	0	0	0	0	76.0485	1	1	48.8603	14.8788
DATA	382	5	54	0	0	ASCRP3004633	ASCRP3004633	1742.81	2721.26	1.129848e+002	1.134947e+001	132	14	3.614150e+000	0	0	0	0	0	0	118.219	1	1	46.1809	14.1282
DATA	383	5	55	0	0	ASCRP3006272	ASCRP3006272	1768.24	2720.38	4.122837e+002	4.124233e+001	434	15	4.162904e+000	0	0	0	0	0	0	432.025	1	1	44.7812	14.9412
DATA	384	5	56	0	0	ASCRP3000588	ASCRP3000588	1793.7	2720.83	7.956820e+001	8.028637e+000	103	15	4.047791e+000	0	0	0	0	0	0	83.4923	1	1	47.2035	14.6667
DATA	385	5	57	0	0	ASCRP3006713	ASCRP3006713	1819.06	2720.46	3.657739e+001	3.811053e+000	56	13	3.718679e+000	0	0	0	0	0	0	38.431	1	1	47.5395	13.2286
DATA	386	5	58	0	0	ASCRP3009521	ASCRP3009521	1844.26	2720.89	1.353814e+002	1.358026e+001	162	15	4.662686e+000	0	0	0	0	0	0	142.409	1	1	47.8731	15.3235
DATA	387	5	59	0	0	ASCRP3011134	ASCRP3011134	1869.63	2720.5	5.420726e+002	5.421778e+001	595	15	4.198718e+000	0	0	0	0	0	0	570.854	1	1	49.8279	14.6471
DATA	388	5	60	0	0	ASCRP3002770	ASCRP3002770	1894.93	2720.99	2.242723e+002	2.245258e+001	254	12	3.932631e+000	0	0	0	0	1	0	236.417	1	1	46.8651	12.5385
DATA	389	5	61	0	0	ASCRP3012672	ASCRP3012672	1920.24	2720.43	3.689182e+001	3.839974e+000	55	14.5	4.253464e+000	0	0	0	0	0	0	38.9273	1	1	48.2044	13.6667
DATA	390	5	62	0	0	ASCRP3013193	ASCRP3013193	1945.92	2721.11	3.076006e+002	3.077848e+001	322	16	4.692614e+000	0	0	0	0	0	0	324.846	1	1	46.1809	15.0789
DATA	391	5	63	0	0	ASCRP3009665	ASCRP3009665	1971.29	2720.37	5.242512e+001	5.349343e+000	72.5	17	4.554095e+000	0	0	0	0	0	0	55.4102	1	1	50.7771	14.8387
DATA	392	5	64	0	0	ASCRP3004972	ASCRP3004972	1996.67	2721.2	8.784849e+001	8.848931e+000	110	15	5.329736e+000	0	0	0	0	0	0	92.9133	1	1	46.8651	15.4643
DATA	393	5	65	0	0	Negative049	Negative049	2021.67	2720.5	1.081427e+000	1.062294e+000	16	15.5	7.088452e+000	0	0	0	0	0	0	-0.846396	0	0	65	16.6154
DATA	394	5	66	0	0	ASCRP3008941	ASCRP3008941	2047.6	2720.93	1.239589e+002	1.244127e+001	149	17	4.778564e+000	0	0	0	0	0	0	131.271	1	1	48.5334	16.9375
DATA	395	5	67	0	0	ASCRP3010463	ASCRP3010463	2073	2720.5	1.006940e+002	1.012515e+001	119	15	3.665945e+000	0	0	0	0	0	0	106.694	1	1	44.4243	14.4286
DATA	396	5	68	0	0	ASCRP3000394	ASCRP3000394	2097.89	2720.5	3.476451e+001	3.634632e+000	54	13.5	5.758584e+000	0	0	0	0	0	0	36.8532	1	1	56.9804	14.25
DATA	397	5	69	0	0	ASCRP3007573	ASCRP3007573	2123.5	2720.5	1.652437e+004	1.652437e+003	17667	14.5	3.936858e+000	0	0	0	0	0	0	17524.8	1	1	57.5363	14.4667
DATA	398	5	70	0	0	ASCRP3003107	ASCRP3003107	2149.26	2720.74	1.081883e+003	1.081935e+002	1159	13	5.561808e+000	0	0	0	0	0	0	1147.82	1	1	47.5395	15.3939
DATA	399	5	71	0	0	A_23_P216068	NM_014109	2174.71	2720.73	1.640551e+001	1.952846e+000	34	14.5	4.011576e+000	0	0	0	0	0	0	17.4116	1	1	45.1352	14.1875
DATA	400	5	72	0	0	ASCRP3011944	ASCRP3011944	2199.83	2721.05	1.243912e+002	1.248412e+001	149.5	16	5.527993e+000	0	0	0	0	0	0	132.059	1	1	47.8731	14.9394
DATA	401	5	73	0	0	ASCRP3001639	ASCRP3001639	2225.45	2720.71	8.122257e+001	8.190961e+000	101	14	4.181101e+000	0	0	0	0	0	0	86.2585	1	1	49.1849	14.0333
DATA	402	5	74	0	0	ASCRP3007580	ASCRP3007580	2250.5	2720.5	2.728712e+002	2.730764e+001	302	17	1.031013e+001	0	0	0	0	1	0	289.878	1	1	57.5363	20.3333
DATA	403	5	75	0	0	ASCRP3009494	ASCRP3009494	2276.14	2720.26	3.573862e+002	3.575427e+001	389.5	15	5.157519e+000	0	0	0	0	0	0	379.777	1	1	47.8731	16.1667
DATA	404	5	76	0	0	ASCRP3008599	ASCRP3008599	2301.78	2720.85	1.105691e+002	1.110739e+001	137	14	4.449719e+000	0	0	0	0	0	0	117.525	1	1	46.1809	15.1667
DATA	405	5	77	0	0	ASCRP3000499	ASCRP3000499	2326.48	2720.32	2.774381e+001	2.969060e+000	48	16	5.606236e+000	0	0	0	0	0	0	29.4989	1	1	46.8651	16.5333
DATA	406	5	78	130	1	(+)eQC-41	EQC	2352.05	2720.72	8.158293e+001	8.226497e+000	104	16	5.234713e+000	0	0	0	0	0	0	86.7684	1	1	50.7771	15.7813
DATA	407	5	79	0	0	ASCRP3003200	ASCRP3003200	2377.91	2720.06	2.643089e+003	2.643110e+002	2819	15	5.084290e+000	0	0	0	0	0	0	2812.23	1	1	45.835	15.0833
DATA	408	5	80	0	0	ASCRP3009532	ASCRP3009532	2403.11	2720.67	1.470153e+002	1.473943e+001	173.5	16	4.837137e+000	0	0	0	0	0	0	156.473	1	1	49.8279	15.8649
DATA	409	5	81	0	0	ASCRP3002441	ASCRP3002441	2428.56	2720.52	3.790442e+001	3.934761e+000	59	13	4.245318e+000	0	0	0	0	0	0	40.3606	1	1	48.2044	12.9091
DATA	410	5	82	66	1	DarkCorner	DarkCorner	2453.5	2720.5	1.074395e+000	1.055387e+000	15	15	4.720513e+000	0	0	0	0	0	0	-1.70446	0	0	65	14.8125
DATA	411	6	1	0	0	ASCRP3009184	ASCRP3009184	409.382	2728.78	5.874600e+001	5.996433e+000	74	15	4.686991e+000	0	0	0	0	0	0	54.9208	1	1	48.8603	14.2791
DATA	412	6	2	0	0	ASCRP3007297	ASCRP3007297	434.934	2729	5.682860e+001	5.808928e+000	71	14	4.922386e+000	0	0	0	0	0	0	53.083	1	1	46.8651	14.6667
DATA	413	6	3	0	0	ASCRP3000858	ASCRP3000858	460	2728.54	2.533314e+001	2.805056e+000	42.5	14	2.858732e+000	0	0	0	0	0	0	23.6479	1	1	55.8519	14.1212
DATA	414	6	4	0	0	ASCRP3001808	ASCRP3001808	485.625	2728.56	1.227032e+002	1.232932e+001	129	14	4.294783e+000	0	0	0	0	0	0	114.512	1	1	48.2044	14.3871
DATA	415	6	5	0	0	ASCRP3009860	ASCRP3009860	510.696	2728.74	6.550500e+001	6.660343e+000	79	16	3.658111e+000	0	0	0	0	0	0	61.1375	1	1	46.8651	16.1034
DATA	416	6	6	0	0	ASCRP3001616	ASCRP3001616	536.141	2728.87	1.810352e+002	1.814353e+001	181	13.5	5.014462e+000	0	0	0	0	0	0	169.025	1	1	46.8651	14.4
DATA	417	6	7	0	0	ASCRP3001759	ASCRP3001759	561.681	2728.77	1.432300e+002	1.437348e+001	152	14	4.367376e+000	0	0	0	0	0	0	133.806	1	1	46.8651	14.3235
DATA	418	6	8	0	0	ASCRP3008008	ASCRP3008008	587.127	2728.92	2.529103e+002	2.531959e+001	248	14	3.511885e+000	0	0	0	0	0	0	236.478	1	1	45.4864	13.2222
DATA	419	6	9	0	0	ASCRP3011048	ASCRP3011048	612.614	2729.13	5.290008e+001	5.424645e+000	69	13	3.324073e+000	0	0	0	0	0	0	49.5188	1	1	47.2035	12.871
DATA	420	6	10	0	0	Negative029	Negative029	637.582	2728.57	3.483377e+000	1.249212e+000	23	15	4.869517e+000	0	0	0	0	0	0	3.26458	1	0	57.5363	14.7073
DATA	421	6	11	0	0	ASCRP3010540	ASCRP3010540	663.44	2728.69	2.382776e+002	2.385784e+001	245	14.5	4.627380e+000	0	0	0	0	0	0	223.66	1	1	49.1849	15.6333
DATA	422	6	12	0	0	ASCRP3005975	ASCRP3005975	688.718	2728.58	4.488593e+001	4.645144e+000	62	13	4.268232e+000	0	0	0	0	0	0	42.2029	1	1	48.5334	13.303
DATA	423	6	13	0	0	ASCRP3007306	ASCRP3007306	713.753	2728.79	1.180218e+002	1.186238e+001	124.5	14	4.024075e+000	0	0	0	0	0	0	111.177	1	1	48.5334	13.5455
DATA	424	6	14	0	0	Negative013	Negative013	739.418	2728.57	2.450996e+000	1.216062e+000	21.5	13.5	5.648655e+000	0	0	0	0	0	0	2.31354	1	0	57.5363	13.8235
DATA	425	6	15	0	0	ASCRP3002256	ASCRP3002256	764.864	2728.53	7.290944e+001	7.387177e+000	90	14	4.439131e+000	0	0	0	0	0	0	68.9719	1	1	45.4864	15
DATA	426	6	16	0	0	ASCRP3007151	ASCRP3007151	790.191	2728.66	2.214791e+002	2.217962e+001	223	13.5	3.426283e+000	0	0	0	0	0	0	210.01	1	1	46.5243	13.5357
DATA	427	6	17	0	0	ASCRP3008116	ASCRP3008116	815.48	2728.93	2.103974e+001	2.413634e+000	37	14	4.447667e+000	0	0	0	0	0	0	20	1	1	48.8603	13.8214
DATA	428	6	18	0	0	ASCRP3001726	ASCRP3001726	841.097	2728.88	1.132803e+003	1.132864e+002	1063	14.5	3.915308e+000	0	0	0	0	0	0	1079.61	1	1	46.8651	14.6563
DATA	429	6	19	0	0	ASCRP3003897	ASCRP3003897	866.388	2728.93	1.314994e+002	1.320247e+001	144	13	4.364190e+000	0	0	0	0	0	0	125.659	1	1	46.1809	13.3846
DATA	430	6	20	0	0	ASCRP3012026	ASCRP3012026	891.569	2728.81	3.330857e+002	3.332923e+001	328	14	3.812814e+000	0	0	0	0	0	0	319.161	1	1	47.8731	15.087
DATA	431	6	21	0	0	ASCRP3008382	ASCRP3008382	917.107	2728.5	2.687237e+001	2.930918e+000	45	14	4.554000e+000	0	0	0	0	0	0	25.8216	1	1	56.9804	15.1034
DATA	432	6	22	0	0	ASCRP3004610	ASCRP3004610	942.8	2729.14	4.509956e+001	4.658379e+000	61	14	3.945894e+000	0	0	0	0	0	0	43.4673	1	1	45.835	14.1515
DATA	433	6	23	0	0	ASCRP3006158	ASCRP3006158	967.667	2728.5	6.826367e+004	6.826367e+003	66328.5	17	1.055083e+001	0	0	0	0	1	0	65979.5	1	1	57.5363	20.4848
DATA	434	6	24	0	0	ASCRP3007607	ASCRP3007607	993.606	2728.65	9.682708e+001	9.751901e+000	111.5	14	5.537952e+000	0	0	0	0	0	0	93.8774	1	1	47.8731	15.0857
DATA	435	6	25	0	0	ASCRP3000597	ASCRP3000597	1018.77	2728.88	1.178058e+002	1.183717e+001	128	14	4.638531e+000	0	0	0	0	0	0	114.566	1	1	46.5243	14.6857
DATA	436	6	26	0	0	ASCRP3013261	ASCRP3013261	1044.09	2728.85	2.915841e+002	2.918118e+001	305.5	14	4.622984e+000	0	0	0	0	0	0	284.436	1	1	46.1809	14.9211
DATA	437	6	27	0	0	ASCRP3000250	ASCRP3000250	1069.61	2728.78	2.673156e+002	2.675624e+001	277	16.5	5.182670e+000	0	0	0	0	0	0	261.574	1	1	47.8731	15.5588
DATA	438	6	28	0	0	A_23_P70328	NM_018132	1095.09	2728.5	5.227659e+001	5.351676e+000	66.5	14	4.901209e+000	0	0	0	0	0	0	51.3124	1	1	45.1352	13.9143
DATA	439	6	29	0	0	ASCRP3007488	ASCRP3007488	1120.39	2728.64	4.998239e+002	4.999543e+001	504	13	4.064000e+000	0	0	0	0	0	0	492.135	1	1	47.5395	13.9667
DATA	440	6	30	0	0	ASCRP3005012	ASCRP3005012	1145.5	2728.5	1.005725e+001	1.519012e+000	27	11	3.877353e+000	0	0	0	0	1	0	9.9329	1	1	57.5363	12.2353
DATA	441	6	31	0	0	ASCRP3002415	ASCRP3002415	1171.5	2728.5	3.121134e+002	3.123196e+001	321	14	4.537323e+000	0	0	0	0	0	0	309.233	1	1	49.1849	13.6111
DATA	442	6	32	0	0	ASCRP3009953	ASCRP3009953	1196.9	2728.4	2.398656e+001	2.652057e+000	41	15.5	4.128492e+000	0	0	0	0	0	0	23.8382	1	1	46.5243	15.3889
DATA	443	6	33	0	0	AS_circRNA_control215	AS_circRNA_control215	1222.13	2728.61	8.407904e+002	8.408661e+001	852.5	13.5	3.607782e+000	0	0	0	0	0	0	838.134	1	1	51.4001	13.8667
DATA	444	6	34	0	0	ASCRP3008374	ASCRP3008374	1247.39	2728.59	9.119853e+001	9.188918e+000	110	14	2.912044e+000	0	0	0	0	0	0	91.1828	1	1	49.5074	14
DATA	445	6	35	0	0	ASCRP3004395	ASCRP3004395	1272.86	2728.73	5.505499e+002	5.506641e+001	559	13	3.095269e+000	0	0	0	0	0	0	552.103	1	1	48.2044	12.8929
DATA	446	6	36	0	0	ASCRP3003479	ASCRP3003479	1298.36	2728.83	2.569643e+002	2.572073e+001	276	15	3.271948e+000	0	0	0	0	0	0	258.448	1	1	46.8651	14.4375
DATA	447	6	37	0	0	ASCRP3013284	ASCRP3013284	1323.79	2728.48	5.279892e+001	5.396270e+000	70	14	5.055490e+000	0	0	0	0	0	0	53.2558	1	1	48.2044	14.9714
DATA	448	6	38	0	0	ASCRP3012532	ASCRP3012532	1349.06	2728.61	5.661139e+002	5.662231e+001	579.5	12.5	4.768170e+000	0	0	0	0	0	0	572.617	1	1	48.2044	13.9286
DATA	449	6	39	0	0	ASCRP3010501	ASCRP3010501	1374.33	2728.5	9.346257e+001	9.411763e+000	115.5	14	5.032165e+000	0	0	0	0	0	0	94.7953	1	1	57.5363	15.1714
DATA	450	6	40	0	0	ASCRP3006152	ASCRP3006152	1399.66	2728.16	2.119973e+002	2.122854e+001	236	13	4.392604e+000	0	0	0	0	0	0	215.595	1	1	49.1849	13.4643
DATA	451	6	41	0	0	ASCRP3012076	ASCRP3012076	1425.07	2727.68	4.235175e+002	4.236610e+001	443	16	5.791185e+000	0	0	0	0	0	0	431.829	1	1	46.1809	16.475
DATA	452	6	42	0	0	ASCRP3003461	ASCRP3003461	1450.8	2728.18	9.303903e+002	9.304553e+001	968	14	4.935953e+000	0	0	0	0	0	0	951.111	1	1	52.9257	15
DATA	453	6	43	0	0	ASCRP3008179	ASCRP3008179	1475.97	2728.14	6.629593e+001	6.719761e+000	86	13	3.966827e+000	0	0	0	0	0	0	67.9383	1	1	46.5243	14.4167
DATA	454	6	44	0	0	ASCRP3009749	ASCRP3009749	1501.3	2728.1	4.215264e+002	4.216685e+001	449	13	3.280409e+000	0	0	0	0	0	0	432.998	1	1	47.2035	13.7586
DATA	455	6	45	0	0	ASCRP3007384	ASCRP3007384	1526.67	2728.55	5.183737e+001	5.297509e+000	72	15	5.715476e+000	0	0	0	0	0	0	53.3709	1	1	49.1849	16.3333
DATA	456	6	46	0	0	ASCRP3007816	ASCRP3007816	1552.5	2728.5	3.190628e+002	3.192488e+001	341	14	5.277705e+000	0	0	0	0	0	0	329.243	1	1	52.9257	14.3333
DATA	457	6	47	0	0	ASCRP3010657	ASCRP3010657	1577.42	2728.43	3.046333e+004	3.046334e+003	31028.5	15.5	5.791151e+000	0	0	0	0	0	0	31501	1	1	57.5363	16.0882
DATA	458	6	48	0	0	ASCRP3002785	ASCRP3002785	1603.25	2728.5	6.011816e+002	6.012795e+001	645	14.5	3.831780e+000	0	0	0	0	0	0	622.948	1	1	48.5334	14.9444
DATA	459	6	49	0	0	Negative035	Negative035	1628.05	2728.47	1.068439e+001	1.521305e+000	30	15	4.319010e+000	0	0	0	0	0	0	11.0923	1	1	48.5334	14.5769
DATA	461	6	51	0	0	ASCRP3002064	ASCRP3002064	1679.21	2728.7	3.531128e+002	3.532776e+001	376	13	3.603450e+000	0	0	0	0	0	0	367.931	1	1	48.2044	14.2121
DATA	462	6	52	0	0	ASCRP3006680	ASCRP3006680	1704.61	2728.35	7.121620e+001	7.202630e+000	91	15	2.345208e+000	0	0	0	0	0	0	74.3292	1	1	47.8731	15
DATA	464	6	54	66	-1	(-)3xSLv1	NegativeControl	1755.42	2728.43	1.093270e+000	1.073928e+000	16	14	3.771164e+000	0	0	0	0	0	0	-2.07574	0	0	65	14.3103
DATA	465	6	55	0	0	ASCRP3001211	ASCRP3001211	1780.74	2728.22	1.803017e+001	2.097850e+000	36.5	15	5.146119e+000	0	0	0	0	0	0	18.9024	1	1	45.1352	15.4444
DATA	466	6	56	1028	1	(+)E1A_r60_a135	E1A_r60_a135	1805.91	2728.07	1.090330e+000	1.075695e+000	18	14.5	3.864675e+000	0	0	0	0	0	0	1.04944	0	0	54.4085	14.4167
DATA	467	6	57	0	0	ASCRP3013572	ASCRP3013572	1831.45	2728.38	2.588184e+002	2.590394e+001	290	13	3.426852e+000	0	0	0	0	0	0	272.02	1	1	45.1352	13.8824
DATA	468	6	58	0	0	ASCRP3013425	ASCRP3013425	1856.85	2728.26	4.568073e+003	4.568086e+002	4768	15	3.589225e+000	0	0	0	0	0	0	4806.52	1	1	44.4243	14.5556
DATA	469	6	59	0	0	ASCRP3010169	ASCRP3010169	1881.86	2728.18	2.171620e+001	2.419781e+000	41	15	4.085937e+000	0	0	0	0	0	0	22.8734	1	1	47.5395	14.1842
DATA	470	6	60	0	0	ASCRP3012806	ASCRP3012806	1907.64	2728.26	4.112959e+001	4.248956e+000	59	14	4.146768e+000	0	0	0	0	0	0	43.3633	1	1	46.1809	13.5897
DATA	471	6	61	0	1	RC6	RC6	1932.91	2728.07	1.084636e+000	1.065447e+000	16	15	4.640885e+000	0	0	0	0	0	0	-1.70885	0	0	65	14.1429
DATA	472	6	62	0	0	ASCRP3003258	ASCRP3003258	1958.5	2728.26	2.789852e+002	2.791882e+001	306	15	3.761930e+000	0	0	0	0	0	0	294.634	1	1	46.5243	14.1786
DATA	473	6	63	0	0	ASCRP3012921	ASCRP3012921	1984.21	2728.19	1.321841e+003	1.321884e+002	1402	14	3.702114e+000	0	0	0	0	0	0	1397.03	1	1	47.5395	14.1875
DATA	474	6	64	0	0	ASCRP3008082	ASCRP3008082	2009.57	2728.17	5.010200e+002	5.011327e+001	543	18.5	6.502247e+000	0	0	0	0	0	0	529.869	1	1	49.8279	17.7727
DATA	475	6	65	0	0	ASCRP3012236	ASCRP3012236	2034.41	2728.32	2.520331e+002	2.522569e+001	282	17	5.267944e+000	0	0	0	0	0	0	266.699	1	1	45.4864	17.4138
DATA	476	6	66	0	0	ASCRP3011165	ASCRP3011165	2060.3	2728.21	2.499824e+002	2.502078e+001	285	17	3.892495e+000	0	0	0	0	0	0	264.677	1	1	49.8279	16
DATA	477	6	67	0	0	ASCRP3006241	ASCRP3006241	2085.5	2728	2.918262e+004	2.918262e+003	30340.5	16	4.242097e+000	0	0	0	0	0	0	30913.4	1	1	54.1152	15.6538
DATA	478	6	68	0	0	ASCRP3004539	ASCRP3004539	2110.99	2728.12	9.238449e+001	9.299165e+000	117	15	5.696002e+000	0	0	0	0	0	0	97.9057	1	1	46.8651	15.1111
DATA	479	6	69	0	0	ASCRP3009818	ASCRP3009818	2136.32	2727.97	1.621072e+002	1.624537e+001	183.5	13.5	3.535408e+000	0	0	0	0	0	0	171.864	1	1	49.1849	14.4706
DATA	480	6	70	0	0	ASCRP3005749	ASCRP3005749	2161.86	2728.03	1.042255e+002	1.047633e+001	129	13	2.913504e+000	0	0	0	0	0	0	110.538	1	1	45.835	13.8333
DATA	481	6	71	0	0	ASCRP3004534	ASCRP3004534	2187.3	2728.1	9.440955e+001	9.500249e+000	119.5	16	3.863113e+000	0	0	0	0	0	0	100.159	1	1	47.2035	15.069
DATA	483	6	73	0	0	ASCRP3006354	ASCRP3006354	2237.5	2728	6.288031e+004	6.288031e+003	66429	16	5.801001e+000	0	0	0	0	0	0	66748.7	1	1	54.1152	16.4194
DATA	484	6	74	0	0	ASCRP3003951	ASCRP3003951	2263.38	2728	2.326179e+002	2.328588e+001	263.5	15	4.666100e+000	0	0	0	0	0	0	246.997	1	1	48.5334	14.9286
DATA	485	6	75	0	0	ASCRP3005233	ASCRP3005233	2289	2728	8.506921e+001	8.572530e+000	107	15.5	3.768930e+000	0	0	0	0	0	0	90.3524	1	1	46.8651	15.8696
DATA	486	6	76	0	0	ASCRP3011836	ASCRP3011836	2314.35	2728.07	2.135775e+002	2.138396e+001	248	15	4.418841e+000	0	0	0	0	0	0	226.903	1	1	49.1849	15.6154
DATA	487	6	77	0	0	ASCRP3007860	ASCRP3007860	2339.48	2728.08	4.602031e+002	4.603247e+001	513	15.5	5.544125e+000	0	0	0	0	0	0	489.056	1	1	49.8279	15.7083
DATA	488	6	78	0	0	ASCRP3007964	ASCRP3007964	2364.5	2728	4.555382e+002	4.556609e+001	506	15	5.052090e+000	0	0	0	0	0	0	484.252	1	1	54.1152	14.7179
DATA	489	6	79	0	0	Negative043	Negative043	2390	2728	1.076316e+000	1.058115e+000	18	16.5	5.038402e+000	0	0	0	0	0	0	0.448424	0	0	65	15.5789
DATA	490	6	80	0	0	ASCRP3013475	ASCRP3013475	2415.56	2728.18	2.726769e+001	2.924425e+000	45	13.5	4.776349e+000	0	0	0	0	0	0	29.0074	1	1	48.2044	14.6563
DATA	491	6	81	0	0	A_23_P58321	NM_001237	2440.5	2728	4.979906e+001	5.090723e+000	72	13.5	4.700697e+000	0	0	0	1	0	0	53.0001	1	1	54.1152	13.8
DATA	492	6	82	66	1	DarkCorner	DarkCorner	2466.5	2728	1.074877e+000	1.055861e+000	16	14	4.096978e+000	0	0	0	0	0	0	-0.789035	0	0	54.1152	14.4328
DATA	493	7	1	0	0	ASCRP3003466	ASCRP3003466	396.5	2736	2.760698e+002	2.763304e+001	282.5	14	4.232044e+000	0	0	0	0	0	0	258.671	1	1	48.5334	14.0451
DATA	494	7	2	0	0	ASCRP3001579	ASCRP3001579	422.321	2736	3.981980e+002	3.983792e+001	383.5	14	4.280508e+000	0	0	0	0	0	0	372.682	1	1	49.1849	13.2143
DATA	495	7	3	0	0	ASCRP3009846	ASCRP3009846	447.438	2735.59	3.159345e+002	3.161632e+001	313	13.5	4.350242e+000	0	0	0	0	0	0	295.441	1	1	47.5395	13.9643
DATA	496	7	4	0	0	ASCRP3011084	ASCRP3011084	472.986	2735.94	4.960130e+001	5.103868e+000	64	14	3.214034e+000	0	0	0	0	0	0	46.3668	1	1	46.8651	13.6842
DATA	497	7	5	0	0	ASCRP3007268	ASCRP3007268	498.5	2735.82	2.375588e+002	2.378632e+001	239	15	4.071799e+000	0	0	0	0	0	0	222.033	1	1	49.1849	14.7273
DATA	498	7	6	1028	1	(+)E1A_r60_1	E1A_r60_1	523.767	2736.02	1.000491e+001	1.564432e+000	28	14	4.450260e+000	0	0	0	0	0	0	9.35286	1	1	44.4243	14.7941
DATA	499	7	7	0	0	ASCRP3007661	ASCRP3007661	548.915	2735.9	1.258382e+002	1.264112e+001	134.5	14	4.447542e+000	0	0	0	0	0	0	117.685	1	1	46.8651	13.6296
DATA	500	7	8	0	0	ASCRP3010087	ASCRP3010087	574.549	2736.09	1.803658e+002	1.807654e+001	190	15	3.740999e+000	0	0	0	0	0	0	168.802	1	1	49.8279	15.931
DATA	501	7	9	0	1	RC5	RC5	599.5	2736	1.221863e+000	1.200246e+000	17	13	4.686476e+000	0	0	0	0	0	0	-1.96964	0	0	65	13.0345
DATA	502	7	10	0	0	ASCRP3002720	ASCRP3002720	625.587	2736.09	1.620360e+002	1.624789e+001	170	13.5	3.853644e+000	0	0	0	0	0	0	151.968	1	1	49.8279	13.3333
DATA	503	7	11	0	0	ASCRP3010599	ASCRP3010599	650.864	2735.71	6.192880e+001	6.307546e+000	77.5	14	4.771443e+000	0	0	0	0	0	0	58.1566	1	1	43.7019	15.05
DATA	504	7	12	0	0	Negative020	Negative020	675.608	2735.93	1.216886e+000	1.195357e+000	17	15	5.075192e+000	0	0	0	0	0	0	-0.668699	0	0	53.8203	14.8485
DATA	505	7	13	0	0	ASCRP3000316	ASCRP3000316	701.494	2735.57	1.311445e+002	1.316863e+001	143	13	4.460847e+000	0	0	0	0	0	0	123.563	1	1	52.9257	13.5714
DATA	506	7	14	0	0	ASCRP3000162	ASCRP3000162	726.766	2736.09	7.869130e+001	7.958735e+000	93	14	4.614271e+000	0	0	0	0	0	0	74.291	1	1	49.1849	13.1538
DATA	507	7	15	0	0	ASCRP3010653	ASCRP3010653	752.179	2735.72	4.299222e+001	4.460472e+000	58	15.5	5.805216e+000	0	0	0	0	0	0	40.6706	1	1	45.835	15.7647
DATA	508	7	16	0	1	RC7	RC7	777.418	2735.57	1.207241e+000	1.185882e+000	16	14.5	4.445751e+000	0	0	0	0	0	0	-2.46945	0	0	65	14.5882
DATA	509	7	17	0	0	ASCRP3002883	ASCRP3002883	802.582	2735.57	6.069870e+001	6.184099e+000	76	13.5	4.139754e+000	0	0	0	0	0	0	57.6819	1	1	57.5363	13.2143
DATA	510	7	18	0	0	ASCRP3005042	ASCRP3005042	828.486	2735.84	9.529530e+001	9.602319e+000	109	13.5	3.309790e+000	0	0	0	0	0	0	90.7918	1	1	47.5395	13.5417
DATA	511	7	19	0	0	ASCRP3003000	ASCRP3003000	853.582	2735.57	7.371426e+001	7.464817e+000	87.5	13	4.110441e+000	0	0	0	0	0	0	70.408	1	1	57.5363	13.7941
DATA	512	7	20	0	0	ASCRP3002488	ASCRP3002488	879.208	2736.08	3.813091e+003	3.813109e+002	3686	14.5	3.629339e+000	0	0	0	0	0	0	3652.18	1	1	49.1849	15.0417
DATA	513	7	21	0	0	ASCRP3006327	ASCRP3006327	904.5	2735.71	2.506228e+002	2.508961e+001	254	15	4.366373e+000	0	0	0	0	0	0	240.698	1	1	50.4627	15.75
DATA	514	7	22	0	0	ASCRP3008834	ASCRP3008834	929.582	2735.57	4.247552e+001	4.405057e+000	58	14	4.588907e+000	0	0	0	0	0	0	40.9075	1	1	57.5363	14.4839
DATA	515	7	23	0	0	ASCRP3004919	ASCRP3004919	955.418	2735.57	2.077099e+002	2.080358e+001	214.5	16	5.115197e+000	0	0	0	0	0	0	200.634	1	1	57.5363	16.6296
DATA	516	7	24	0	0	ASCRP3013486	ASCRP3013486	980.582	2735.57	2.277726e+002	2.280681e+001	239	17	8.160833e+000	0	0	0	0	1	0	220.659	1	1	65	18.0769
DATA	517	7	25	0	0	ASCRP3009687	ASCRP3009687	1006.05	2735.73	6.289941e+001	6.395477e+000	78	14	4.867488e+000	0	0	0	0	0	0	61.1197	1	1	49.8279	13.8857
DATA	518	7	26	0	0	ASCRP3004414	ASCRP3004414	1031.33	2735.97	2.519502e+002	2.522141e+001	254	15	5.833526e+000	0	0	0	0	0	0	245.567	1	1	49.1849	15.5676
DATA	519	7	27	0	0	ASCRP3005643	ASCRP3005643	1056.9	2735.7	4.692229e+001	4.831103e+000	64.5	15.5	4.727872e+000	0	0	0	0	0	0	45.8732	1	1	45.835	15.1579
DATA	520	7	28	0	0	ASCRP3012039	ASCRP3012039	1082.37	2736.26	9.299669e+001	9.370066e+000	107.5	14	5.231544e+000	0	0	0	0	0	0	91.2025	1	1	46.5243	14.4643
DATA	521	7	29	0	0	ASCRP3009085	ASCRP3009085	1107.8	2735.68	1.664259e+002	1.668179e+001	183	13	4.294527e+000	0	0	0	0	0	0	163.711	1	1	47.5395	13.7353
DATA	522	7	30	0	0	ASCRP3007120	ASCRP3007120	1132.89	2735.5	1.683248e+001	2.032680e+000	35	11.5	2.861733e+000	0	0	0	0	1	0	16.608	1	1	56.9804	12.0625
DATA	523	7	31	0	0	ASCRP3012974	ASCRP3012974	1158.6	2735.57	1.010988e+002	1.017350e+001	119	11.5	4.473826e+000	0	0	0	0	1	0	100.062	1	1	49.5074	12.2813
DATA	524	7	32	0	0	ASCRP3002755	ASCRP3002755	1183.75	2736.1	1.129199e+002	1.134864e+001	129	15	4.903756e+000	0	0	0	0	0	0	112.104	1	1	45.835	14.6944
DATA	525	7	33	0	0	Negative008	Negative008	1209.41	2735.73	1.397598e+002	1.402151e+001	152.5	14	4.247895e+000	0	0	0	0	0	0	139.171	1	1	47.8731	14.2692
DATA	526	7	34	0	0	ASCRP3008861	ASCRP3008861	1234.64	2735.7	5.387533e+001	5.503885e+000	69	15	3.387531e+000	0	0	0	0	0	0	53.808	1	1	48.5334	14.7586
DATA	527	7	35	0	0	ASCRP3006978	ASCRP3006978	1260.37	2735.59	1.577023e+002	1.581012e+001	173.5	15	3.828637e+000	0	0	0	0	0	0	157.977	1	1	47.8731	14.4615
DATA	528	7	36	0	0	ASCRP3009035	ASCRP3009035	1285.66	2735.72	9.608153e+001	9.673105e+000	120	15	3.464674e+000	0	0	0	0	0	0	96.5295	1	1	51.0895	15.1786
DATA	529	7	37	0	0	ASCRP3013294	ASCRP3013294	1310.67	2735.5	2.403180e+001	2.649644e+000	42	15	4.477723e+000	0	0	0	0	0	0	24.2118	1	1	57.5363	15
DATA	530	7	38	0	0	ASCRP3012311	ASCRP3012311	1336.61	2735.8	2.508853e+002	2.511319e+001	270	11	5.385429e+000	0	0	0	0	0	0	253.495	1	1	52.0157	13.8148
DATA	531	7	39	0	0	ASCRP3007531	ASCRP3007531	1361.5	2735.5	4.307983e+001	4.448625e+000	63	13	4.146695e+000	0	0	0	0	0	0	43.6451	1	1	57.5363	13.5152
DATA	532	7	40	0	0	ASCRP3010531	ASCRP3010531	1387.35	2735.78	1.032902e+002	1.038814e+001	122	14.5	4.592135e+000	0	0	0	0	0	0	104.933	1	1	47.5395	14.4063
DATA	533	7	41	0	0	ASCRP3002344	ASCRP3002344	1412.21	2734.99	1.449329e+002	1.453527e+001	161	16.5	4.622667e+000	0	0	0	0	0	0	147.613	1	1	46.1809	15.4643
DATA	534	7	42	0	0	ASCRP3003361	ASCRP3003361	1437.67	2735.37	3.897267e+001	4.049818e+000	56	15	4.587539e+000	0	0	0	0	0	0	39.7955	1	1	48.8603	15.075
DATA	535	7	43	0	0	ASCRP3005946	ASCRP3005946	1463.11	2735.5	1.123301e+001	1.571032e+000	28.5	13.5	4.628870e+000	0	0	0	0	0	0	11.4987	1	1	65	14.4333
DATA	536	7	44	0	0	ASCRP3010693	ASCRP3010693	1488.46	2735.59	2.827529e+001	3.032408e+000	48	13	2.969861e+000	0	0	0	0	0	0	29.0133	1	1	47.5395	14.1515
DATA	537	7	45	0	0	ASCRP3004642	ASCRP3004642	1514.27	2735.49	9.944862e+001	1.000476e+001	118	14	4.720202e+000	0	0	0	0	0	0	102.284	1	1	49.5074	14.9697
DATA	538	7	46	0	0	ASCRP3007273	ASCRP3007273	1539.8	2736.03	4.384134e+001	4.517769e+000	64	15	5.654192e+000	0	0	0	0	0	0	45.1926	1	1	44.7812	16.3548
DATA	539	7	47	0	0	ASCRP3004075	ASCRP3004075	1565.21	2735.58	1.264352e+002	1.269028e+001	150	12.5	4.793903e+000	0	0	0	0	0	0	130.611	1	1	47.8731	12.7895
DATA	540	7	48	0	0	ASCRP3001755	ASCRP3001755	1590.11	2735.5	3.832823e+002	3.834362e+001	426	13	4.287877e+000	0	0	0	0	0	0	396.74	1	1	56.9804	14.0541
DATA	541	7	49	0	0	ASCRP3002338	ASCRP3002338	1615.71	2735.31	2.019660e+002	2.022567e+001	230	15	3.761930e+000	0	0	0	0	0	0	209.472	1	1	49.5074	15.1786
DATA	542	7	50	0	0	ASCRP3007961	ASCRP3007961	1640.67	2735.5	1.074624e+001	1.524992e+000	28	15	3.356265e+000	0	0	0	0	0	0	11.1661	1	1	57.5363	14.7419
DATA	543	7	51	0	0	ASCRP3006901	ASCRP3006901	1666.57	2735.39	1.337604e+002	1.341958e+001	156	13.5	4.332920e+000	0	0	0	0	0	0	139.24	1	1	49.1849	15
DATA	544	7	52	0	0	ASCRP3006849	ASCRP3006849	1691.58	2735.43	3.367122e+001	3.535558e+000	53	15	3.270333e+000	0	0	0	0	0	0	35.1089	1	1	57.5363	14.8485
DATA	545	7	53	1028	1	(+)E1A_r60_a107	E1A_r60_a107	1717.41	2735.74	1.358308e+001	1.733179e+000	32.5	15	3.407829e+000	0	0	0	0	0	0	14.186	1	1	48.8603	14.5517
DATA	546	7	54	0	0	ASCRP3002219	ASCRP3002219	1742.73	2735.85	1.225160e+002	1.229866e+001	143	14	3.991987e+000	0	0	0	0	0	0	128.146	1	1	47.5395	14.6897
DATA	547	7	55	0	0	ASCRP3003024	ASCRP3003024	1768.27	2734.93	7.014685e+002	7.015506e+001	752	15	5.143398e+000	0	0	0	0	0	0	734.763	1	1	43.7019	15.7273
DATA	548	7	56	0	0	ASCRP3002138	ASCRP3002138	1793.62	2735.63	2.758353e+002	2.760435e+001	304	15	3.940689e+000	0	0	0	0	0	0	289.303	1	1	50.7771	14.9355
DATA	549	7	57	0	0	ASCRP3004191	ASCRP3004191	1818.89	2735.11	9.452940e+001	9.513377e+000	118	14	3.486826e+000	0	0	0	0	0	0	99.2684	1	1	46.8651	13.8095
DATA	550	7	58	0	0	ASCRP3002496	ASCRP3002496	1843.98	2735.91	5.989508e+001	6.084237e+000	78	15	3.914158e+000	0	0	0	0	0	0	62.9671	1	1	46.8651	14.7778
DATA	551	7	59	0	0	ASCRP3007089	ASCRP3007089	1869.69	2735.48	2.833486e+002	2.835499e+001	320	14.5	3.924182e+000	0	0	0	0	0	0	298.207	1	1	49.8279	14.4722
DATA	552	7	60	0	0	ASCRP3003304	ASCRP3003304	1895.03	2735.77	6.976410e+001	7.057573e+000	90.5	14.5	4.409030e+000	0	0	0	0	0	0	73.493	1	1	48.8603	14.4211
DATA	553	7	61	0	0	Negative016	Negative016	1920.55	2735.37	2.626734e+002	2.628898e+001	284.5	15	5.383183e+000	0	0	0	0	0	0	276.968	1	1	49.8279	14.6842
DATA	554	7	62	0	0	ASCRP3010218	ASCRP3010218	1945.85	2735.53	2.171597e+001	2.418874e+000	40	16	3.994146e+000	0	0	0	0	0	0	22.9163	1	1	47.8731	15.1034
DATA	555	7	63	0	0	ASCRP3009868	ASCRP3009868	1971.27	2735.23	9.767737e+001	9.825582e+000	119.5	15	3.936048e+000	0	0	0	0	0	0	103.155	1	1	48.8603	14.6774
DATA	556	7	64	0	0	ASCRP3010674	ASCRP3010674	1996.82	2735.54	5.028911e+002	5.030036e+001	549	14	4.233277e+000	0	0	0	0	0	0	531.445	1	1	51.7088	13.9286
DATA	557	7	65	0	0	ASCRP3003450	ASCRP3003450	2021.61	2735.07	3.936168e+004	3.936168e+003	41362	19	5.765703e+000	0	0	0	0	1	0	41622.7	1	1	53.8203	19.08
DATA	558	7	66	0	0	ASCRP3008202	ASCRP3008202	2047.66	2735.32	1.339322e+002	1.343531e+001	156	15	4.791570e+000	0	0	0	0	0	0	141.703	1	1	47.5395	15.3226
DATA	559	7	67	0	0	ASCRP3000139	ASCRP3000139	2073.22	2735.11	3.507054e+003	3.507070e+002	3755	16	4.024885e+000	0	0	0	0	0	0	3712.43	1	1	45.835	15.4595
DATA	560	7	68	0	0	ASCRP3006137	ASCRP3006137	2098	2735.13	1.587897e+002	1.591442e+001	187	16	5.312424e+000	0	0	0	0	0	0	168.161	1	1	65	16.3143
DATA	561	7	69	0	0	ASCRP3005288	ASCRP3005288	2123.29	2734.69	8.632099e+000	1.367947e+000	26.5	13	3.556608e+000	0	0	0	0	0	0	9.14543	1	1	44.4243	13.129
DATA	562	7	70	0	0	ASCRP3005672	ASCRP3005672	2148.84	2735.31	1.641110e+001	1.954145e+000	34	14	4.048690e+000	0	0	0	0	0	0	17.3925	1	1	42.9674	14.6757
DATA	563	7	71	0	0	ASCRP3006973	ASCRP3006973	2174.51	2735.25	1.572226e+002	1.575798e+001	180.5	13.5	4.325854e+000	0	0	0	0	0	0	166.679	1	1	48.5334	14.8824
DATA	564	7	72	0	0	ASCRP3011889	ASCRP3011889	2199.92	2735.44	1.595543e+003	1.595578e+002	1661	15.5	3.817933e+000	0	0	0	0	0	0	1691.99	1	1	45.1352	15.0625
DATA	565	7	73	0	0	ASCRP3004116	ASCRP3004116	2224.91	2735.07	1.103709e+001	1.530218e+000	30	16	4.450852e+000	0	0	0	0	0	0	11.7078	1	1	54.4085	15.3143
DATA	566	7	74	0	0	ASCRP3009596	ASCRP3009596	2250.5	2735	2.233397e+002	2.235909e+001	254.5	17	1.012396e+001	0	0	0	0	1	0	236.975	1	1	54.1152	20.1935
DATA	567	7	75	0	0	ASCRP3000987	ASCRP3000987	2275.5	2735	4.194874e+001	4.326568e+000	59.5	16	4.569168e+000	0	0	0	0	0	0	44.521	1	1	54.1152	16.5217
DATA	568	7	76	0	0	ASCRP3006728	ASCRP3006728	2301.78	2735.21	1.696005e+002	1.699308e+001	196	17	4.308267e+000	0	0	0	0	0	0	180.046	1	1	49.1849	16.9211
DATA	569	7	77	0	0	ASCRP3002500	ASCRP3002500	2327.01	2735.09	4.268157e+002	4.269470e+001	475	14.5	4.900863e+000	0	0	0	0	0	0	453.228	1	1	46.8651	15.5385
DATA	570	7	78	0	0	ASCRP3003520	ASCRP3003520	2352.23	2735.15	1.730216e+002	1.733451e+001	197	15	5.216199e+000	0	0	0	0	0	0	183.78	1	1	47.5395	14.8611
DATA	571	7	79	0	0	ASCRP3012028	ASCRP3012028	2377.63	2735	7.829209e+001	7.900391e+000	100	15	4.630043e+000	0	0	0	0	0	0	83.1882	1	1	48.5334	14.8611
DATA	572	7	80	0	0	ASCRP3010125	ASCRP3010125	2403.3	2735.17	2.963725e+002	2.965612e+001	328.5	14.5	4.822756e+000	0	0	0	0	0	0	315.015	1	1	49.8279	14.35
DATA	573	7	81	0	0	ASCRP3009549	ASCRP3009549	2428.85	2735.06	1.064649e+003	1.064701e+002	1139	13	3.785764e+000	0	0	0	0	0	0	1132.09	1	1	50.7771	13.5357
DATA	574	7	82	0	0	ASCRP3007793	ASCRP3007793	2454.06	2735.31	2.932531e+002	2.934435e+001	324	15	3.894580e+000	0	0	0	0	0	0	311.966	1	1	45.835	14.34
DATA	575	8	1	0	0	ASCRP3011536	ASCRP3011536	409.581	2743.34	9.780285e+001	9.853477e+000	111	15	4.103091e+000	0	0	0	0	0	0	91.7279	1	1	48.5334	14.5128
DATA	576	8	2	0	0	ASCRP3002027	ASCRP3002027	434.5	2743.5	1.768476e+001	2.137100e+000	35	12	3.640055e+000	0	0	0	0	1	0	16.5711	1	1	57.5363	12.4
DATA	577	8	3	0	0	ASCRP3008166	ASCRP3008166	460.157	2743.29	4.159066e+001	4.328915e+000	57	14	3.278142e+000	0	0	0	0	0	0	38.9446	1	1	47.2035	13.6061
DATA	578	8	4	0	0	ASCRP3006103	ASCRP3006103	485.5	2743.5	1.885847e+002	1.889667e+001	193.5	15	3.806833e+000	0	0	0	0	0	0	176.537	1	1	49.1849	14.5882
DATA	579	8	5	0	0	ASCRP3006374	ASCRP3006374	511	2743.47	3.634703e+002	3.636686e+001	353	14	4.174462e+000	0	0	0	0	0	0	340.24	1	1	48.5334	14.3636
DATA	580	8	6	0	0	ASCRP3000518	ASCRP3000518	536.333	2743.5	1.883349e+002	1.887173e+001	191	14	4.144320e+000	0	0	0	0	0	0	176.345	1	1	65	14.1538
DATA	581	8	7	0	0	ASCRP3002080	ASCRP3002080	561.5	2743.5	8.872047e+001	8.952851e+000	97	15	6.872465e+000	0	0	0	0	0	0	83.1152	1	1	57.5363	17.6667
DATA	582	8	8	0	0	ASCRP3003808	ASCRP3003808	587.333	2743.39	1.536661e+002	1.541333e+001	164.5	15	4.317585e+000	0	0	0	0	0	0	144.068	1	1	48.2044	14.8077
DATA	583	8	9	0	0	ASCRP3005191	ASCRP3005191	612.776	2743.15	3.847057e+001	4.029287e+000	54	14.5	4.622810e+000	0	0	0	0	0	0	36.1029	1	1	46.1809	14.5
DATA	584	8	10	0	0	ASCRP3013121	ASCRP3013121	638.143	2743	5.840903e+001	5.962214e+000	75	13	4.542200e+000	0	0	0	0	0	0	54.8805	1	1	42.5954	14
DATA	585	8	11	0	1	RC12	RC12	663.333	2743.5	1.216309e+000	1.194790e+000	18	15	4.751458e+000	0	0	0	0	0	0	-1.89559	0	0	65	15.1724
DATA	586	8	12	0	0	ASCRP3003784	ASCRP3003784	688.582	2743.43	4.571506e+001	4.724575e+000	63	13	3.764262e+000	0	0	0	0	0	0	43.0875	1	1	57.5363	13.6757
DATA	587	8	13	0	0	ASCRP3013477	ASCRP3013477	714	2743.94	4.885970e+001	5.028945e+000	64	13	4.503593e+000	0	0	0	0	0	0	46.1383	1	1	46.8651	13.2
DATA	588	8	14	0	0	ASCRP3002643	ASCRP3002643	739.333	2743.59	4.474967e+001	4.630066e+000	63	15	4.751794e+000	0	0	0	0	0	0	42.338	1	1	49.1849	14.2727
DATA	589	8	15	0	0	AS_circRNA_control214	AS_circRNA_control214	764.931	2743.36	1.419578e+002	1.424522e+001	149.5	15	5.587614e+000	0	0	0	0	0	0	134.59	1	1	48.5334	15.4167
DATA	590	8	16	0	0	ASCRP3002055	ASCRP3002055	790.232	2743.42	1.213256e+002	1.219012e+001	133	13.5	3.901897e+000	0	0	0	0	0	0	115.289	1	1	46.8651	13.5313
DATA	591	8	17	0	0	ASCRP3008346	ASCRP3008346	815.735	2743.28	6.299640e+001	6.409269e+000	79	13.5	3.752284e+000	0	0	0	0	0	0	60.0044	1	1	46.8651	13.7188
DATA	592	8	18	0	0	ASCRP3007112	ASCRP3007112	841.176	2743.46	2.821596e+002	2.824052e+001	288	13	4.617162e+000	0	0	0	0	0	0	269.438	1	1	51.7088	13.5455
DATA	593	8	19	0	0	Negative021	Negative021	866.418	2743.43	3.144373e+000	1.215725e+000	20.5	13	5.030958e+000	0	0	0	1	0	0	3.01036	1	0	57.5363	14.1852
DATA	594	8	20	0	0	ASCRP3007049	ASCRP3007049	891.582	2743.43	1.873749e+002	1.877406e+001	190	15	4.509250e+000	0	0	0	0	0	0	179.868	1	1	57.5363	15.5556
DATA	595	8	21	0	0	ASCRP3006336	ASCRP3006336	917.093	2743.07	9.021105e+004	9.021105e+003	87706	15	5.225131e+000	0	0	0	0	0	0	86834.3	1	1	54.4085	15.9259
DATA	596	8	22	0	0	ASCRP3006748	ASCRP3006748	942.689	2743.28	8.941334e+001	9.016868e+000	101	13	4.248521e+000	0	0	0	0	0	0	86.315	1	1	47.5395	13.9487
DATA	597	8	23	0	0	ASCRP3002706	ASCRP3002706	968	2743.27	5.514723e+001	5.635674e+000	71	14	5.521996e+000	0	0	0	0	0	0	53.39	1	1	46.1809	15.5143
DATA	598	8	24	0	0	ASCRP3006281	ASCRP3006281	993.803	2743.13	2.425725e+001	2.687896e+000	42	15	5.106160e+000	0	0	0	0	0	0	23.5543	1	1	46.8651	14.9231
DATA	599	8	25	0	0	ASCRP3010672	ASCRP3010672	1019	2743.2	7.782475e+001	7.867632e+000	92.5	16	4.477337e+000	0	0	0	0	0	0	75.7939	1	1	46.8651	15.8108
DATA	600	8	26	0	0	ASCRP3001220	ASCRP3001220	1044.09	2743.4	1.233733e+002	1.239090e+001	138.5	14	4.337890e+000	0	0	0	0	0	0	120.514	1	1	45.835	13.9706
DATA	601	8	27	0	0	ASCRP3012013	ASCRP3012013	1069.73	2743.3	6.520507e+001	6.620704e+000	83	16.5	5.065697e+000	0	0	0	0	0	0	63.8882	1	1	46.8651	15.375
DATA	602	8	28	0	0	ASCRP3003103	ASCRP3003103	1095.22	2743.08	1.685336e+003	1.685374e+002	1594.5	14.5	4.158042e+000	0	0	0	0	0	0	1656.31	1	1	47.8731	14.5313
DATA	603	8	29	0	0	ASCRP3002116	ASCRP3002116	1120.67	2743.25	3.374245e+002	3.376172e+001	348	14	4.231336e+000	0	0	0	0	0	0	332.631	1	1	47.5395	14.4857
DATA	604	8	30	0	0	ASCRP3001291	ASCRP3001291	1146.01	2743.09	1.584431e+003	1.584472e+002	1594	13	4.472983e+000	0	0	0	0	0	0	1566.65	1	1	46.8651	13.4848
DATA	605	8	31	0	1	RC6	RC6	1171.09	2743.07	1.154102e+000	1.133683e+000	16	13.5	4.252964e+000	0	0	0	0	0	0	-1.60922	0	0	65	12.9063
DATA	606	8	32	0	0	ASCRP3004760	ASCRP3004760	1196.5	2743.22	4.845839e+001	4.975909e+000	68	13	4.166782e+000	0	0	0	0	0	0	48.2027	1	1	46.5243	13.5
DATA	607	8	33	0	0	ASCRP3011137	ASCRP3011137	1222.19	2743.34	8.515130e+001	8.589370e+000	103.5	15	3.451128e+000	0	0	0	0	0	0	84.9581	1	1	45.835	15.3438
DATA	608	8	34	0	0	ASCRP3008561	ASCRP3008561	1247.57	2743.26	4.462663e+002	4.464077e+001	467	14.5	4.524973e+000	0	0	0	0	0	0	446.562	1	1	45.835	14.6538
DATA	609	8	35	0	0	ASCRP3013005	ASCRP3013005	1273.27	2743.27	3.948083e+001	4.103944e+000	57	15	3.703755e+000	0	0	0	0	0	0	39.6232	1	1	47.2035	14.303
DATA	610	8	36	0	0	ASCRP3003176	ASCRP3003176	1298.11	2743.3	2.876521e+001	3.085835e+000	47	14	3.899918e+000	0	0	0	0	0	0	28.9498	1	1	42.2201	14.931
DATA	611	8	37	0	0	ASCRP3002218	ASCRP3002218	1323.77	2743.4	8.021855e+000	1.372750e+000	26	15.5	4.664566e+000	0	0	0	0	0	0	8.09627	1	1	41.4593	14.8421
DATA	612	8	38	0	0	ASCRP3007456	ASCRP3007456	1348.97	2743.14	9.680522e+001	9.744060e+000	115	12	4.300722e+000	0	0	0	0	0	0	97.9691	1	1	46.5243	12.9394
DATA	613	8	39	0	0	ASCRP3004516	ASCRP3004516	1374.65	2743.12	1.790699e+002	1.794123e+001	200	13	4.208249e+000	0	0	0	0	0	0	181.716	1	1	48.8603	13.931
DATA	614	8	40	0	0	ASCRP3001143	ASCRP3001143	1399.93	2743	2.102760e+002	2.105661e+001	230	16	3.692771e+000	0	0	0	0	0	0	213.94	1	1	46.8651	14.6452
DATA	615	8	41	0	0	ASCRP3010007	ASCRP3010007	1425	2743	3.822722e+002	3.824310e+001	405	16	4.712232e+000	0	0	0	0	0	0	389.915	1	1	54.9904	15.5
DATA	616	8	42	0	0	ASCRP3007455	ASCRP3007455	1450.72	2742.97	7.816032e+001	7.892988e+000	96.5	14.5	4.197564e+000	0	0	0	0	0	0	79.9234	1	1	45.835	14.3667
DATA	617	8	43	0	0	ASCRP3007885	ASCRP3007885	1475.5	2743	1.734826e+002	1.738290e+001	194.5	15	5.293567e+000	0	0	0	0	0	0	177.812	1	1	54.1152	14.9143
DATA	618	8	44	0	0	ASCRP3012863	ASCRP3012863	1501.5	2742.94	2.715408e+001	2.927625e+000	45	13	4.261563e+000	0	0	0	0	0	0	27.8981	1	1	48.5334	14.3333
DATA	619	8	45	0	0	ASCRP3000180	ASCRP3000180	1526.8	2743.17	4.220137e+001	4.359102e+000	61	15.5	4.099075e+000	0	0	0	0	0	0	43.4545	1	1	46.5243	15.8125
DATA	620	8	46	0	0	Negative055	Negative055	1552	2743	2.011380e+000	1.107964e+000	19.5	13.5	4.565590e+000	0	0	0	0	0	0	2.07554	1	0	65	12.7308
DATA	621	8	47	0	0	ASCRP3008652	ASCRP3008652	1577.73	2743.23	2.176248e+002	2.178962e+001	239	14	3.639189e+000	0	0	0	0	0	0	225.037	1	1	47.2035	13.8571
DATA	622	8	48	0	0	ASCRP3001620	ASCRP3001620	1603.29	2743.17	7.624636e+001	7.701463e+000	98	15.5	3.696118e+000	0	0	0	0	0	0	79.0004	1	1	47.8731	15.625
DATA	623	8	49	0	0	ASCRP3011108	ASCRP3011108	1628.5	2743	2.565913e+002	2.568198e+001	275.5	15	3.191944e+000	0	0	0	0	0	0	266.359	1	1	48.5334	14.8667
DATA	624	8	50	0	0	ASCRP3003869	ASCRP3003869	1653.93	2743.21	1.026471e+003	1.026528e+002	1071	15	4.388674e+000	0	0	0	0	0	0	1067.46	1	1	46.8651	15.7179
DATA	625	8	51	0	0	ASCRP3001873	ASCRP3001873	1679.09	2742.84	5.506502e+001	5.611280e+000	76	15	3.930572e+000	0	0	0	0	0	0	57.3611	1	1	47.8731	14.8462
DATA	626	8	52	0	0	ASCRP3010362	ASCRP3010362	1704.58	2743.11	4.085580e+002	4.087001e+001	437.5	15	2.586949e+000	0	0	0	0	0	0	426.282	1	1	49.8279	14.6667
DATA	627	8	53	0	0	ASCRP3007656	ASCRP3007656	1730.17	2742.99	1.415899e+003	1.415940e+002	1504.5	13	3.279473e+000	0	0	0	0	0	0	1479.6	1	1	46.8651	12.8696
DATA	628	8	54	0	0	ASCRP3004329	ASCRP3004329	1755.73	2743.03	9.099125e+002	9.099759e+001	958	16	5.290804e+000	0	0	0	0	0	0	952.215	1	1	48.2044	15.7241
DATA	629	8	55	0	0	ASCRP3010424	ASCRP3010424	1781	2743	9.684171e+001	9.743425e+000	122	16	4.893177e+000	0	0	0	0	0	0	101.479	1	1	46.8651	16.5455
DATA	630	8	56	130	1	(+)eQC-40	EQC	1805.91	2742.93	1.168986e+001	1.585835e+000	30	15	3.841820e+000	0	0	0	0	0	0	12.2647	1	1	54.4085	15.1429
DATA	631	8	57	0	0	A_23_P128613	NM_024089	1831.86	2742.94	1.947934e+001	2.222625e+000	37	14	3.264050e+000	0	0	0	0	0	0	20.4616	1	1	46.8651	14.3667
DATA	632	8	58	0	0	ASCRP3011437	ASCRP3011437	1856.79	2743.19	1.494970e+002	1.498788e+001	173	15	3.681248e+000	0	0	0	0	0	0	157.2	1	1	47.5395	14.6389
DATA	633	8	59	0	0	Negative019	Negative019	1882.39	2742.93	1.087367e+000	1.068130e+000	17	15	3.871422e+000	0	0	0	0	0	0	-0.498997	0	0	53.8203	15.3421
DATA	634	8	60	0	0	ASCRP3009029	ASCRP3009029	1907.91	2742.95	5.185805e+001	5.294467e+000	70.5	15	4.451770e+000	0	0	0	0	0	0	54.6356	1	1	46.8651	14.8056
DATA	635	8	61	0	0	ASCRP3006417	ASCRP3006417	1933.38	2743	5.610174e+002	5.611187e+001	603	14.5	4.194352e+000	0	0	0	0	0	0	591.559	1	1	48.5334	14.5
DATA	636	8	62	0	0	ASCRP3005275	ASCRP3005275	1958.57	2742.9	4.659450e+001	4.779713e+000	65.5	16	3.981689e+000	0	0	0	0	0	0	49.1684	1	1	47.5395	15.4231
DATA	637	8	63	0	0	ASCRP3010730	ASCRP3010730	1984.15	2743.08	7.425615e+001	7.501559e+000	96	15	3.389639e+000	0	0	0	0	0	0	78.4117	1	1	46.8651	14.6
DATA	638	8	64	0	0	ASCRP3005527	ASCRP3005527	2009.5	2743.19	1.515651e+003	1.515688e+002	1617.5	14	4.747789e+000	0	0	0	0	0	0	1601.45	1	1	49.8279	15.2174
DATA	639	8	65	66	-1	(-)3xSLv1	NegativeControl	2034.5	2743	1.082627e+000	1.063694e+000	18	17	4.400535e+000	0	0	0	0	0	0	0.229108	0	0	65	16.6
DATA	640	8	66	0	0	A_23_P39682	NM_001079	2059.91	2742.93	1.377731e+001	1.740108e+000	32	15	4.153596e+000	0	0	0	0	0	0	14.5728	1	1	54.4085	15.1026
DATA	641	8	67	0	0	ASCRP3008689	ASCRP3008689	2085.86	2742.9	7.488306e+001	7.563301e+000	96	16.5	4.196653e+000	0	0	0	0	0	0	79.2431	1	1	48.8603	16.5313
DATA	642	8	68	0	0	ASCRP3004444	ASCRP3004444	2111.08	2743.1	6.508641e+001	6.594721e+000	86	15	4.967642e+000	0	0	0	0	0	0	68.9023	1	1	46.8651	15.4872
DATA	643	8	69	0	0	ASCRP3010037	ASCRP3010037	2136.09	2742.93	1.702958e+002	1.706264e+001	201	14.5	3.808820e+000	0	0	0	0	0	0	180.346	1	1	54.4085	14.9211
DATA	644	8	70	0	0	ASCRP3004856	ASCRP3004856	2161.73	2742.92	3.813000e+001	3.957948e+000	58	16	4.159724e+000	0	0	0	0	0	0	40.3933	1	1	45.1352	15.5946
DATA	645	8	71	0	0	ASCRP3012390	ASCRP3012390	2186.93	2742.96	7.640229e+001	7.713549e+000	94	16	5.062194e+000	0	0	0	0	0	0	80.9605	1	1	46.8651	15.6774
DATA	646	8	72	0	0	ASCRP3003917	ASCRP3003917	2212.7	2743.27	4.641758e+002	4.642970e+001	510	16	3.014143e+000	0	0	0	0	0	0	491.99	1	1	46.1809	15.8667
DATA	647	8	73	0	0	ASCRP3012865	ASCRP3012865	2237.87	2743.35	5.558548e+001	5.658807e+000	76	16	4.597623e+000	0	0	0	0	0	0	58.9305	1	1	46.1809	15.973
DATA	648	8	74	0	0	ASCRP3003471	ASCRP3003471	2263	2742.54	6.371678e+000	1.236901e+000	25	16	4.658064e+000	0	0	0	0	0	0	6.75721	1	1	55.8519	16.0488
DATA	649	8	75	0	0	ASCRP3005090	ASCRP3005090	2289.24	2742.97	2.901853e+001	3.089371e+000	47	17	4.022412e+000	0	0	0	0	0	0	30.781	1	1	46.8651	16.9556
DATA	650	8	76	0	0	ASCRP3002433	ASCRP3002433	2314.37	2743	2.180714e+003	2.180739e+002	2312	17	4.516527e+000	0	0	0	0	0	0	2313.73	1	1	46.5243	16.4483
DATA	651	8	77	1028	1	(+)E1A_r60_a135	E1A_r60_a135	2339.42	2742.57	2.111503e+000	1.080191e+000	19	14.5	4.245602e+000	0	0	0	0	0	0	2.24097	1	0	57.5363	14.3929
DATA	652	8	78	0	0	ASCRP3007406	ASCRP3007406	2364.94	2743.17	5.790390e+001	5.886451e+000	79.5	16	4.825382e+000	0	0	0	0	0	0	61.469	1	1	45.4864	15.4412
DATA	653	8	79	0	0	ASCRP3007326	ASCRP3007326	2390	2742.54	1.347822e+001	1.713904e+000	32	15	4.422522e+000	0	0	0	0	0	0	14.3135	1	1	55.8519	14.6154
DATA	654	8	80	0	0	ASCRP3000513	ASCRP3000513	2415.67	2742.83	7.152299e+002	7.153082e+001	763	13	4.248339e+000	0	0	0	0	0	0	759.818	1	1	47.8731	13.375
DATA	655	8	81	0	0	ASCRP3011895	ASCRP3011895	2440.67	2742.5	5.919777e+001	6.013553e+000	79.5	15	4.186537e+000	0	0	0	0	0	0	62.9165	1	1	57.5363	14.7931
DATA	656	8	82	0	0	ASCRP3006745	ASCRP3006745	2466.44	2742.79	4.619162e+001	4.738636e+000	65	15	4.418093e+000	0	0	0	0	0	0	49.1162	1	1	48.5334	15.1126
DATA	657	9	1	0	0	ASCRP3005249	ASCRP3005249	396.771	2750.39	5.305858e+001	5.439040e+000	67.5	15	4.014769e+000	0	0	0	0	0	0	49.8675	1	1	47.2035	14.7513
DATA	658	9	2	0	0	ASCRP3000898	ASCRP3000898	422.236	2750.82	3.401793e+001	3.606431e+000	52	13	4.323816e+000	0	0	0	0	0	0	31.9371	1	1	47.8731	13.1538
DATA	659	9	3	0	0	ASCRP3013539	ASCRP3013539	447.558	2750.32	9.640889e+001	9.715120e+000	111	13	4.441471e+000	0	0	0	0	0	0	90.4276	1	1	49.8279	13.68
DATA	660	9	4	0	0	ASCRP3011218	ASCRP3011218	472.968	2751	9.057890e+001	9.136919e+000	103	14	4.018164e+000	0	0	0	0	0	0	84.9268	1	1	44.0646	13.5135
DATA	661	9	5	0	0	ASCRP3003085	ASCRP3003085	498.171	2750.39	1.642467e+002	1.646841e+001	171	13.5	3.692801e+000	0	0	0	0	0	0	153.948	1	1	47.2035	13.8667
DATA	662	9	6	0	0	ASCRP3006470	ASCRP3006470	524	2750.68	2.787615e+001	3.034671e+000	45	14	3.988007e+000	0	0	0	0	0	0	26.132	1	1	49.1849	14.4857
DATA	663	9	7	0	0	ASCRP3012225	ASCRP3012225	548.667	2750.5	7.240451e+004	7.240451e+003	67309.5	15	3.837100e+000	0	0	0	0	0	0	67895.8	1	1	57.5363	15.16
DATA	664	9	8	1028	1	(+)E1A_r60_a22	E1A_r60_a22	574.423	2750.54	2.134381e+001	2.447712e+000	39	15	5.190524e+000	0	0	0	0	0	0	20.0273	1	1	48.2044	15.3077
DATA	665	9	9	0	0	ASCRP3013318	ASCRP3013318	600.164	2749.76	1.442532e+001	1.874694e+000	33	16	5.342284e+000	0	0	0	0	0	0	13.5456	1	1	45.835	15.96
DATA	666	9	10	0	0	ASCRP3004906	ASCRP3004906	625.315	2750.97	4.417846e+001	4.576819e+000	60	14	4.351289e+000	0	0	0	0	0	0	41.5376	1	1	48.8603	14.0606
DATA	667	9	11	0	0	ASCRP3010890	ASCRP3010890	650.943	2750.39	4.529114e+001	4.683940e+000	60	13.5	4.717059e+000	0	0	0	0	0	0	42.6357	1	1	47.2035	14.175
DATA	668	9	12	0	0	ASCRP3001525	ASCRP3001525	675.875	2750.78	1.314705e+003	1.314759e+002	1238	16	4.521850e+000	0	0	0	0	0	0	1239.52	1	1	47.8731	15.6333
DATA	669	9	13	0	0	ASCRP3003860	ASCRP3003860	701.547	2750.66	2.158372e+001	2.464924e+000	39	13.5	5.150067e+000	0	0	0	0	0	0	20.3837	1	1	45.1352	14.1563
DATA	670	9	14	0	0	ASCRP3005466	ASCRP3005466	726.836	2751	3.724454e+001	3.909408e+000	54	15	4.652279e+000	0	0	0	0	0	0	35.2406	1	1	46.1809	14.3429
DATA	671	9	15	0	0	ASCRP3012836	ASCRP3012836	752.418	2749.9	3.607710e+001	3.797657e+000	52	18	4.918226e+000	0	0	0	0	0	0	34.2	1	1	46.5243	16.4118
DATA	672	9	16	0	0	ASCRP3012025	ASCRP3012025	777.743	2750.73	2.211582e+002	2.214746e+001	223	13	3.605814e+000	0	0	0	0	0	0	210.127	1	1	46.8651	13.4242
DATA	673	9	17	0	0	ASCRP3001370	ASCRP3001370	803.32	2750.23	9.177157e+001	9.252795e+000	105	14	3.758860e+000	0	0	0	0	0	0	87.3897	1	1	49.1849	13.75
DATA	674	9	18	0	0	ASCRP3005313	ASCRP3005313	828.569	2750.61	1.941388e+002	1.944958e+001	193.5	13.5	3.615626e+000	0	0	0	0	0	0	185.322	1	1	48.2044	13.4643
DATA	675	9	19	0	0	ASCRP3004975	ASCRP3004975	853.813	2750.47	1.692299e+002	1.696373e+001	181	13	4.506519e+000	0	0	0	0	0	0	161.946	1	1	49.5074	13.0606
DATA	676	9	20	0	0	CUST_15_PI418767722	NM_001614	879.139	2750.58	3.106739e+002	3.108948e+001	298	14	3.193655e+000	0	0	0	0	0	0	298.08	1	1	50.1463	14.7407
DATA	677	9	21	0	1	ETG10_13482	ETG10_13482	904.418	2750.43	1.925843e+000	1.184450e+000	19	16	5.280993e+000	0	0	0	0	0	0	1.85271	1	0	57.5363	17.5
DATA	678	9	22	0	0	Negative053	Negative053	929.582	2750.43	3.396158e+000	1.213960e+000	22	15.5	4.087437e+000	0	0	0	0	0	0	3.27616	1	0	57.5363	15.0833
DATA	679	9	23	0	0	ASCRP3007353	ASCRP3007353	955.441	2750.15	1.848991e+002	1.852639e+001	199	13	3.790490e+000	0	0	0	0	0	0	178.876	1	1	46.8651	13.3333
DATA	680	9	24	0	0	ASCRP3007732	ASCRP3007732	980.736	2750.78	3.837524e+003	3.837541e+002	3744.5	15.5	4.944817e+000	0	0	0	0	0	0	3723.44	1	1	47.5395	15.5
DATA	681	9	25	0	0	ASCRP3011061	ASCRP3011061	1006	2750.46	2.284430e+002	2.287350e+001	245	16	3.887830e+000	0	0	0	0	0	0	222.291	1	1	55.8519	14.5789
DATA	682	9	26	0	0	ASCRP3013176	ASCRP3013176	1031.93	2750.88	8.296658e+001	8.376240e+000	100	15	4.379057e+000	0	0	0	0	0	0	80.9798	1	1	43.3362	14.3636
DATA	683	9	27	0	0	ASCRP3009451	ASCRP3009451	1056.93	2750.72	9.158973e+002	9.159693e+001	891.5	14	5.420302e+000	0	0	0	0	0	0	896.582	1	1	47.2035	14.8824
DATA	684	9	28	0	0	ASCRP3003044	ASCRP3003044	1082.5	2750.77	3.566094e+002	3.567932e+001	357	15	3.460810e+000	0	0	0	0	0	0	350.146	1	1	49.8279	15.1481
DATA	685	9	29	0	0	ASCRP3006650	ASCRP3006650	1107.58	2750.43	4.565721e+001	4.706301e+000	63	14	4.266146e+000	0	0	0	0	0	0	44.9619	1	1	57.5363	14
DATA	686	9	30	0	0	ASCRP3000468	ASCRP3000468	1133	2750.46	2.983723e+001	3.193468e+000	48	14	4.409586e+000	0	0	0	0	0	0	29.4715	1	1	55.8519	14.3889
DATA	687	9	31	0	0	ASCRP3011627	ASCRP3011627	1158.42	2749.91	4.693997e+001	4.829243e+000	63.5	13	5.126239e+000	0	0	0	0	0	0	46.5023	1	1	46.5243	13.2759
DATA	688	9	32	0	0	ASCRP3008713	ASCRP3008713	1184.19	2750.21	1.483326e+001	1.865586e+000	32	12	4.851232e+000	0	0	0	0	0	0	14.7398	1	1	47.8731	13.3714
DATA	689	9	33	0	0	ASCRP3010472	ASCRP3010472	1209.44	2749.99	7.756814e+001	7.838421e+000	97	14.5	3.675135e+000	0	0	0	0	0	0	77.3053	1	1	48.2044	14.1071
DATA	690	9	34	0	0	A_23_P87879	NM_001781	1235.09	2749.96	9.576565e+000	1.477255e+000	28	15	3.646156e+000	0	0	0	0	0	0	9.57237	1	1	46.8651	15.9474
DATA	691	9	35	0	0	ASCRP3008126	ASCRP3008126	1260.28	2750.09	3.255080e+002	3.257012e+001	338	15	5.188514e+000	0	0	0	0	0	0	326.302	1	1	48.8603	15.5588
DATA	692	9	36	0	0	ASCRP3013116	ASCRP3013116	1285.87	2750.39	7.324119e+002	7.324973e+001	757.5	15	4.099567e+000	0	0	0	0	0	0	736.319	1	1	48.8603	14.8387
DATA	693	9	37	0	0	ASCRP3010020	ASCRP3010020	1311	2750.2	2.490102e+002	2.492599e+001	267	15.5	3.264406e+000	0	0	0	0	0	0	251.031	1	1	46.8651	14.9722
DATA	694	9	38	0	0	ASCRP3011741	ASCRP3011741	1336.57	2750.7	1.631257e+002	1.635043e+001	178	13	4.633621e+000	0	0	0	0	0	0	164.907	1	1	44.7812	13.5517
DATA	695	9	39	0	0	ASCRP3002220	ASCRP3002220	1361.84	2750.1	4.498587e+002	4.499954e+001	445	13.5	5.678320e+000	0	0	0	0	0	0	455.982	1	1	46.5243	14.6176
DATA	696	9	40	0	0	ASCRP3013082	ASCRP3013082	1386.91	2750.07	5.722713e+000	1.245585e+000	23	15	4.477427e+000	0	0	0	0	0	0	5.81566	1	1	54.4085	14.2121
DATA	697	9	41	0	0	ASCRP3000301	ASCRP3000301	1412.5	2749.82	4.807867e+003	4.807879e+002	4826	14.5	3.686101e+000	0	0	0	0	0	0	4898.54	1	1	49.1849	14.4412
DATA	698	9	42	0	0	ASCRP3011251	ASCRP3011251	1438	2750	1.590501e+002	1.594305e+001	179	15	5.228903e+000	0	0	0	0	0	0	162.456	1	1	46.8651	15.359
DATA	699	9	43	0	0	ASCRP3008933	ASCRP3008933	1463.29	2749.9	2.174868e+003	2.174896e+002	2188	16	4.677284e+000	0	0	0	0	0	0	2226.77	1	1	50.1463	14.6071
DATA	700	9	44	0	0	ASCRP3000257	ASCRP3000257	1488.69	2750.01	1.509640e+002	1.513609e+001	172.5	14.5	5.368929e+000	0	0	0	0	0	0	154.928	1	1	47.2035	14.4444
DATA	701	9	45	0	0	ASCRP3001961	ASCRP3001961	1514.55	2749.93	1.552203e+001	1.898433e+000	34.5	15	4.051766e+000	0	0	0	0	0	0	15.9662	1	1	48.2044	15.2286
DATA	702	9	46	0	0	ASCRP3007037	ASCRP3007037	1539.61	2750.23	9.269175e+002	9.269817e+001	962	14	4.123106e+000	0	0	0	0	0	0	955.483	1	1	47.5395	14.3333
DATA	703	9	47	0	0	ASCRP3008772	ASCRP3008772	1564.78	2750.08	2.068797e+002	2.071658e+001	227	12.5	4.292390e+000	0	0	0	0	0	0	213.696	1	1	49.8279	13.1842
DATA	704	9	48	0	0	ASCRP3003456	ASCRP3003456	1590.25	2750.38	4.685907e+001	4.810167e+000	67.5	13	3.121207e+000	0	0	0	0	0	0	48.4999	1	1	46.8651	12.75
DATA	705	9	49	0	0	ASCRP3007008	ASCRP3007008	1615.64	2750.12	1.825153e+002	1.828371e+001	202.5	15	3.745897e+000	0	0	0	0	0	0	189.267	1	1	46.5243	15.4286
DATA	706	9	50	0	0	Negative049	Negative049	1640.61	2750.07	1.101756e+000	1.082263e+000	17	14	4.493961e+000	0	0	0	0	0	0	-0.122878	0	0	65	14.4103
DATA	707	9	51	0	0	ASCRP3007723	ASCRP3007723	1666.52	2750.35	1.492459e+002	1.496364e+001	170	15	3.907060e+000	0	0	0	0	0	0	155.316	1	1	44.4243	15.3438
DATA	708	9	52	0	0	ASCRP3005794	ASCRP3005794	1692.05	2750.56	1.687381e+002	1.690825e+001	190	14.5	2.808188e+000	0	0	0	0	0	0	175.889	1	1	43.7019	14.4118
DATA	709	9	53	0	0	ASCRP3000949	ASCRP3000949	1717.13	2749.99	8.938587e+001	9.003229e+000	110.5	14	2.746513e+000	0	0	0	0	0	0	93.3173	1	1	46.8651	14.28
DATA	710	9	54	0	1	ETG05_36762	ETG05_36762	1742.5	2750	5.711746e+001	5.812098e+000	75.5	14	4.225615e+000	0	0	0	0	0	0	59.7163	1	1	54.1152	14.8214
DATA	711	9	55	0	0	ASCRP3001986	ASCRP3001986	1767.5	2750	3.118394e+001	3.298139e+000	51.5	15	5.308747e+000	0	0	0	0	0	0	32.6466	1	1	54.1152	16.129
DATA	712	9	56	0	0	ASCRP3005036	ASCRP3005036	1793.6	2750.19	1.270834e+002	1.275352e+001	152	16.5	4.518799e+000	0	0	0	0	0	0	133.217	1	1	47.2035	16.1667
DATA	713	9	57	0	0	ASCRP3002737	ASCRP3002737	1819	2750	2.302198e+002	2.304689e+001	262	14	3.917285e+000	0	0	0	0	0	0	241.619	1	1	46.8651	14.1707
DATA	714	9	58	0	0	ASCRP3010409	ASCRP3010409	1844.21	2750.19	4.010003e+002	4.011431e+001	429	14	3.607304e+000	0	0	0	0	0	0	421.312	1	1	47.5395	14.7667
DATA	715	9	59	0	0	ASCRP3009797	ASCRP3009797	1869.56	2749.97	4.642772e+002	4.644002e+001	505	15	3.976017e+000	0	0	0	0	0	0	488.293	1	1	48.2044	14.9394
DATA	716	9	60	0	0	ASCRP3012302	ASCRP3012302	1895.12	2750.2	8.942189e+002	8.942827e+001	939.5	14.5	4.813909e+000	0	0	0	0	0	0	941.345	1	1	50.4627	15.175
DATA	717	9	61	0	0	ASCRP3009098	ASCRP3009098	1920.89	2750.16	3.235021e+001	3.406473e+000	50	14	3.710191e+000	0	0	0	0	0	0	34.0846	1	1	45.835	13.6
DATA	718	9	62	0	0	ASCRP3013448	ASCRP3013448	1945.83	2750.03	2.094330e+001	2.350142e+000	39.5	17	5.302864e+000	0	0	0	0	0	0	22.0831	1	1	44.7812	16.25
DATA	719	9	63	0	0	ASCRP3009388	ASCRP3009388	1971.37	2749.87	5.614746e+001	5.714953e+000	76	15	3.161377e+000	0	0	0	0	0	0	59.2457	1	1	47.5395	15.0741
DATA	720	9	64	0	0	ASCRP3000927	ASCRP3000927	1996.7	2750.43	1.354648e+003	1.354690e+002	1377	13	3.683452e+000	0	0	0	0	0	0	1430.25	1	1	46.1809	13.8667
DATA	721	9	65	0	0	ASCRP3012283	ASCRP3012283	2021.61	2749.93	3.199351e+001	3.371715e+000	50	14.5	4.062019e+000	0	0	0	0	0	0	33.7992	1	1	53.8203	15.5
DATA	722	9	66	0	0	Negative017	Negative017	2047.5	2750	8.567888e+000	1.365845e+000	26	16	4.549294e+000	0	0	0	0	0	0	9.05612	1	1	54.1152	16.0294
DATA	723	9	67	0	0	ASCRP3001179	ASCRP3001179	2073.07	2749.99	1.402878e+002	1.406901e+001	169	14	4.252436e+000	0	0	0	0	0	0	148.35	1	1	46.8651	14.6053
DATA	724	9	68	0	0	ASCRP3001250	ASCRP3001250	2098.12	2749.95	1.735866e+001	2.035369e+000	36	15	4.891536e+000	0	0	0	0	0	0	18.3636	1	1	46.8651	15.6154
DATA	725	9	69	0	0	ASCRP3006840	ASCRP3006840	2123.94	2749.97	1.029442e+003	1.029497e+002	1114	13	2.949576e+000	0	0	0	0	0	0	1089.44	1	1	45.835	13.7
DATA	726	9	70	0	0	ASCRP3011500	ASCRP3011500	2149.06	2750.1	5.386910e+001	5.490608e+000	73	16	4.236456e+000	0	0	0	0	0	0	57.0263	1	1	46.8651	15.9512
DATA	727	9	71	0	0	ASCRP3008581	ASCRP3008581	2174.44	2749.97	7.212430e+001	7.290161e+000	93	15	5.577804e+000	0	0	0	0	0	0	76.3743	1	1	48.5334	15.2813
DATA	728	9	72	0	0	ASCRP3002454	ASCRP3002454	2199.78	2750.11	1.354977e+002	1.359129e+001	161	16	4.400616e+000	0	0	0	0	0	0	143.518	1	1	47.8731	16.2941
DATA	729	9	73	0	0	Negative023	Negative023	2224.91	2749.93	1.080315e+000	1.061889e+000	17	16	4.062943e+000	0	0	0	0	0	0	0.404594	0	0	65	15.7838
DATA	730	9	74	0	0	Negative021	Negative021	2250.5	2750	5.920700e+000	1.214981e+000	25	16	5.788281e+000	0	0	0	0	0	0	6.27423	1	1	54.1152	16.7143
DATA	731	9	75	0	0	ASCRP3012776	ASCRP3012776	2276.4	2750	1.875650e+001	2.154800e+000	38	16	4.849266e+000	0	0	0	0	0	0	19.8811	1	1	45.835	16.65
DATA	732	9	76	0	0	ASCRP3000700	ASCRP3000700	2301.63	2750.04	1.403740e+002	1.407740e+001	165	18	3.814950e+000	0	0	0	0	0	0	148.825	1	1	46.8651	17.0769
DATA	733	9	77	0	0	ASCRP3005852	ASCRP3005852	2326.94	2749.71	4.787557e+001	4.903536e+000	67.5	15	4.746610e+000	0	0	0	0	0	0	50.7718	1	1	46.1809	14.9697
DATA	734	9	78	0	1	RC8	RC8	2352	2749.87	1.078996e+000	1.059906e+000	17	15	4.953230e+000	0	0	0	0	0	0	-1.49953	0	0	65	15.5
DATA	735	9	79	0	0	ASCRP3011941	ASCRP3011941	2377.44	2750.03	7.910100e+002	7.910810e+001	868	16	3.952395e+000	0	0	0	0	0	0	839.312	1	1	48.2044	15.0833
DATA	736	9	80	0	0	ASCRP3003193	ASCRP3003193	2403.07	2750.21	2.184461e+001	2.427736e+000	39	14	4.156750e+000	0	0	0	0	0	0	23.186	1	1	46.8651	13.9167
DATA	737	9	81	0	0	ASCRP3008249	ASCRP3008249	2428.39	2749.81	3.324622e+001	3.489154e+000	53.5	14	4.002100e+000	0	0	0	0	0	0	35.3028	1	1	47.2035	14.4286
DATA	738	9	82	66	-1	(-)3xSLv1	NegativeControl	2453.5	2749.65	1.077387e+000	1.058326e+000	18	14.5	3.882119e+000	0	0	0	0	0	0	-0.470911	0	0	65	14.0476
DATA	739	10	1	0	0	ASCRP3004860	ASCRP3004860	409.347	2758.12	1.600943e+002	1.605398e+001	169	13	4.104132e+000	0	0	0	0	0	0	150.603	1	1	48.8603	13.6098
DATA	740	10	2	0	0	ASCRP3009125	ASCRP3009125	434.87	2757.99	2.237582e+002	2.240778e+001	226	13	4.415880e+000	0	0	0	0	0	0	210.268	1	1	48.5334	13.6
DATA	741	10	3	0	0	ASCRP3005101	ASCRP3005101	460.103	2757.95	2.776161e+002	2.778742e+001	281	13	4.119192e+000	0	0	0	0	0	0	260.693	1	1	48.5334	13.5
DATA	742	10	4	0	0	ASCRP3007420	ASCRP3007420	485.5	2758.06	1.497321e+001	1.917433e+000	32	14	3.236404e+000	0	0	0	0	0	0	14.0552	1	1	44.4243	13.2609
DATA	743	10	5	0	0	A_23_P213255	NM_020159	510.492	2758.12	1.695611e+001	2.076035e+000	35.5	14	3.426982e+000	0	0	0	1	0	0	15.9152	1	1	42.9674	14.2059
DATA	744	10	6	0	0	ASCRP3001070	ASCRP3001070	536.5	2758	9.443246e+000	1.525150e+000	28	14	3.871195e+000	0	0	0	0	0	0	8.86505	1	1	54.1152	14.8846
DATA	745	10	7	0	0	ASCRP3004505	ASCRP3004505	561.458	2757.97	4.004522e+002	4.006311e+001	388.5	15.5	7.821647e+000	0	0	0	0	0	0	376.099	1	1	48.5334	17.1667
DATA	746	10	8	0	0	ASCRP3013228	ASCRP3013228	587.449	2758.25	5.372235e+001	5.503797e+000	71	16	5.175210e+000	0	0	0	0	0	0	50.494	1	1	46.8651	17.129
DATA	747	10	9	0	0	ASCRP3010480	ASCRP3010480	612.5	2758	9.140971e+001	9.218768e+000	105	16	4.680726e+000	0	0	0	0	0	0	85.993	1	1	65	15.4333
DATA	748	10	10	0	0	ASCRP3003400	ASCRP3003400	638.03	2758.27	2.420520e+001	2.698852e+000	42	14	4.240254e+000	0	0	0	0	0	0	22.7984	1	1	45.835	13.6154
DATA	749	10	11	0	0	ASCRP3003705	ASCRP3003705	663.362	2758.2	9.682059e+002	9.682793e+001	936.5	16.5	4.698281e+000	0	0	0	0	0	0	913.168	1	1	49.5074	15.0769
DATA	750	10	12	0	0	ASCRP3006421	ASCRP3006421	688.465	2758.32	4.046128e+002	4.047878e+001	402	13	3.763379e+000	0	0	0	0	0	0	382.207	1	1	47.2035	13.6857
DATA	751	10	13	0	0	ASCRP3011882	ASCRP3011882	713.905	2757.92	1.595926e+001	1.989685e+000	34	14	4.225419e+000	0	0	0	0	0	0	15.1008	1	1	45.4864	14.3333
DATA	752	10	14	0	0	ASCRP3003385	ASCRP3003385	739.712	2757.89	1.315082e+001	1.770841e+000	31	17	5.342951e+000	0	0	0	0	0	0	12.4675	1	1	48.2044	15.9333
DATA	753	10	15	0	0	ASCRP3008822	ASCRP3008822	765.133	2757.92	4.601836e+002	4.603358e+001	458	15	4.660761e+000	0	0	0	0	0	0	437.169	1	1	44.4243	15.4286
DATA	754	10	16	0	0	ASCRP3000076	ASCRP3000076	790.5	2758	1.808705e+002	1.812556e+001	188	13	4.002730e+000	0	0	0	0	0	0	172.203	1	1	49.8279	13.9143
DATA	755	10	17	0	0	ASCRP3004985	ASCRP3004985	815.8	2758.19	5.550387e+001	5.674049e+000	70	15	3.899301e+000	0	0	0	0	0	0	52.9673	1	1	46.1809	14.2727
DATA	756	10	18	0	0	ASCRP3009824	ASCRP3009824	840.932	2758	1.257191e+002	1.262674e+001	140	15	4.773460e+000	0	0	0	0	0	0	120.26	1	1	46.8651	14.3947
DATA	757	10	19	0	0	ASCRP3003043	ASCRP3003043	866.284	2758.09	1.839586e+002	1.843318e+001	189.5	13	3.287271e+000	0	0	0	0	1	0	176.416	1	1	48.8603	12.3846
DATA	758	10	20	0	0	ASCRP3002822	ASCRP3002822	891.781	2758.25	5.828608e+002	5.829780e+001	581	15	4.445222e+000	0	0	0	0	0	0	560.444	1	1	45.1352	16
DATA	759	10	21	0	0	ASCRP3009308	ASCRP3009308	917.093	2757.93	1.447083e+002	1.451774e+001	155	16	5.725808e+000	0	0	0	0	0	0	139.513	1	1	65	17.4571
DATA	760	10	22	0	0	ASCRP3010504	ASCRP3010504	942.868	2758.31	1.217262e+002	1.222804e+001	135.5	13	3.896004e+000	0	0	0	0	0	0	117.69	1	1	45.835	13.725
DATA	761	10	23	0	0	ASCRP3009552	ASCRP3009552	968	2758	6.610509e+001	6.711454e+000	82	14	4.370835e+000	0	0	0	0	0	0	64.0903	1	1	46.8651	14.6857
DATA	762	10	24	0	0	ASCRP3000272	ASCRP3000272	993.338	2758.09	2.228951e+003	2.228981e+002	2167.5	15.5	4.295668e+000	0	0	0	0	0	0	2167.23	1	1	49.1849	14.8235
DATA	763	10	25	0	0	AS_circRNA_control203	AS_circRNA_control203	1018.57	2758.28	2.067318e+002	2.070530e+001	221	15	3.295296e+000	0	0	0	0	0	0	201.593	1	1	46.5243	15.25
DATA	764	10	26	0	0	ASCRP3008653	ASCRP3008653	1044.19	2758.03	2.808345e+002	2.810697e+001	290.5	16	3.820479e+000	0	0	0	0	0	0	274.661	1	1	49.1849	15.1034
DATA	765	10	27	0	0	ASCRP3004037	ASCRP3004037	1069.61	2757.74	1.856819e+001	2.182100e+000	36	14.5	4.654651e+000	0	0	0	0	0	0	18.2135	1	1	46.8651	14.9706
DATA	766	10	28	0	0	ASCRP3004941	ASCRP3004941	1094.83	2758.42	1.582670e+001	1.952120e+000	34.5	15	3.832109e+000	0	0	0	0	0	0	15.571	1	1	45.835	16.0667
DATA	767	10	29	0	0	ASCRP3010625	ASCRP3010625	1120.1	2758.09	5.863212e+002	5.864319e+001	583	14	4.116828e+000	0	0	0	0	0	0	578.543	1	1	46.8651	14.5
DATA	768	10	30	0	0	ASCRP3012949	ASCRP3012949	1145.84	2757.9	7.586320e+001	7.670905e+000	92	14.5	4.541843e+000	0	0	0	0	0	0	75.0814	1	1	46.5243	14.9118
DATA	769	10	31	0	0	ASCRP3001625	ASCRP3001625	1171.09	2757.93	1.071055e+001	1.558883e+000	29	13	5.007013e+000	0	0	0	0	0	0	10.6314	1	1	54.4085	13.6667
DATA	770	10	32	0	1	RC1	RC1	1196.5	2758	1.149691e+000	1.129351e+000	17	14	4.083878e+000	0	0	0	0	0	0	-1.24102	0	0	65	13.7037
DATA	771	10	33	0	0	Negative015	Negative015	1221.61	2757.93	5.909389e+000	1.271744e+000	23.5	13.5	3.278852e+000	0	0	0	0	0	0	5.89993	1	1	53.8203	14.0714
DATA	772	10	34	0	0	ASCRP3007131	ASCRP3007131	1247.39	2757.93	3.702684e+004	3.702684e+003	36968	15	5.763692e+000	0	0	0	0	0	0	37075.7	1	1	53.8203	16.8529
DATA	773	10	35	0	0	ASCRP3003857	ASCRP3003857	1272.91	2758.1	1.523282e+002	1.527391e+001	173	14.5	3.535897e+000	0	0	0	0	0	0	152.966	1	1	46.8651	14.1
DATA	774	10	36	0	0	ASCRP3002486	ASCRP3002486	1298	2757.54	4.592835e+001	4.726610e+000	62	14	4.602338e+000	0	0	0	0	0	0	46.247	1	1	55.8519	14.3714
DATA	775	10	37	0	0	ASCRP3009969	ASCRP3009969	1323.62	2758.3	5.309768e+002	5.310936e+001	546	14	3.830879e+000	0	0	0	0	0	0	536.154	1	1	45.835	14.1714
DATA	776	10	38	0	0	ASCRP3003624	ASCRP3003624	1348.82	2757.93	8.685475e+001	8.756179e+000	104.5	16.5	6.389807e+000	0	0	0	0	0	0	87.9347	1	1	46.8651	16.5938
DATA	777	10	39	0	0	ASCRP3010143	ASCRP3010143	1374.43	2757.61	8.453584e+002	8.454309e+001	864.5	13	4.564237e+000	0	0	0	0	0	0	858.133	1	1	49.1849	12.9677
DATA	778	10	40	0	0	ASCRP3008532	ASCRP3008532	1399.8	2757.97	1.513810e+002	1.517836e+001	172	15.5	4.229280e+000	0	0	0	0	0	0	154.063	1	1	46.8651	14.8529
DATA	779	10	41	0	0	ASCRP3010045	ASCRP3010045	1425	2757.54	3.266335e+001	3.447228e+000	49.5	15	4.153596e+000	0	0	0	0	0	0	33.3241	1	1	55.8519	15.1026
DATA	780	10	42	0	0	ASCRP3002810	ASCRP3002810	1450.52	2757.55	5.115506e+001	5.232298e+000	69.5	15	5.233936e+000	0	0	0	0	0	0	52.3169	1	1	49.8279	14.5862
DATA	781	10	43	0	0	ASCRP3004729	ASCRP3004729	1475.58	2757.57	1.227207e+002	1.232099e+001	140	17	5.679889e+000	0	0	0	0	0	0	125.799	1	1	57.5363	16.2647
DATA	782	10	44	0	0	ASCRP3009092	ASCRP3009092	1501.23	2757.8	3.876279e+002	3.877824e+001	414	15	5.526487e+000	0	0	0	0	0	0	398.26	1	1	50.4627	15.5278
DATA	783	10	45	0	0	ASCRP3005142	ASCRP3005142	1526.85	2757.92	1.122837e+002	1.128134e+001	133	15	4.104107e+000	0	0	0	0	0	0	115.617	1	1	46.8651	14.7429
DATA	784	10	46	0	0	ASCRP3000005	ASCRP3000005	1552	2757.54	1.002107e+002	1.008013e+001	121	14	4.459363e+000	0	0	0	0	0	0	103.401	1	1	55.8519	14.4118
DATA	785	10	47	0	0	ASCRP3009671	ASCRP3009671	1577.84	2758.37	5.639398e+002	5.640446e+001	600	14	4.573426e+000	0	0	0	0	0	0	583.078	1	1	44.7812	14.5882
DATA	786	10	48	0	0	ASCRP3000591	ASCRP3000591	1602.58	2757.57	9.022837e+001	9.087881e+000	111	15	4.541058e+000	0	0	0	0	0	0	93.4661	1	1	57.5363	14.9394
DATA	788	10	50	0	0	ASCRP3004955	ASCRP3004955	1653.83	2757.88	1.515405e+003	1.515444e+002	1592	14.5	4.697251e+000	0	0	0	0	0	0	1575.45	1	1	46.8651	15.2353
DATA	789	10	51	0	0	ASCRP3001767	ASCRP3001767	1679.06	2758.17	7.863779e+001	7.937554e+000	98.5	15	4.039095e+000	0	0	0	0	0	0	81.8874	1	1	45.4864	14.8333
DATA	790	10	52	0	0	ASCRP3013274	ASCRP3013274	1704.48	2757.91	8.963529e+001	9.028119e+000	108	14	2.859605e+000	0	0	0	0	0	0	93.486	1	1	48.8603	15.0345
DATA	791	10	53	0	0	ASCRP3004249	ASCRP3004249	1730.18	2757.68	3.004691e+003	3.004711e+002	3120.5	15	4.444182e+000	0	0	0	0	0	0	3138.46	1	1	52.0157	14.8378
DATA	792	10	54	0	0	ASCRP3002371	ASCRP3002371	1755.6	2757.71	2.983653e+002	2.985588e+001	327	15	5.144225e+000	0	0	0	0	0	0	312.079	1	1	51.7088	14.9655
DATA	793	10	55	0	0	ASCRP3005508	ASCRP3005508	1780.5	2757.5	1.565927e+001	1.898579e+000	33	14.5	5.211054e+000	0	0	0	0	0	0	16.3999	1	1	57.5363	15.7647
DATA	794	10	56	0	0	ASCRP3010673	ASCRP3010673	1806.18	2757.64	1.128400e+002	1.133483e+001	134	16	4.285250e+000	0	0	0	0	0	0	118.32	1	1	47.8731	15.5676
DATA	795	10	57	0	0	ASCRP3006627	ASCRP3006627	1831.42	2757.57	2.637928e+000	1.103047e+000	21	15	4.070802e+000	0	0	0	0	0	0	2.76913	1	0	57.5363	15.1429
DATA	796	10	58	0	0	ASCRP3012445	ASCRP3012445	1857.09	2757.95	9.620142e+001	9.679458e+000	119	14.5	4.023660e+000	0	0	0	0	0	0	101.09	1	1	47.8731	14.8529
DATA	797	10	59	0	0	ASCRP3007790	ASCRP3007790	1882.5	2758	9.455509e+001	9.515738e+000	119.5	15	4.265390e+000	0	0	0	0	0	0	99.4536	1	1	48.5334	15
DATA	798	10	60	0	0	ASCRP3009387	ASCRP3009387	1907.5	2757.5	1.160157e+001	1.576884e+000	29	15	4.348023e+000	0	0	0	0	0	0	12.2134	1	1	57.5363	15.303
DATA	799	10	61	0	0	ASCRP3010831	ASCRP3010831	1933.38	2757.55	1.517830e+002	1.521576e+001	175	14	6.273900e+000	0	0	0	0	0	0	159.916	1	1	49.8279	15.1481
DATA	800	10	62	0	0	ASCRP3008428	ASCRP3008428	1958.65	2757.75	1.571145e+001	1.898857e+000	33	16	4.024852e+000	0	0	0	0	0	0	16.5649	1	1	46.1809	16.2593
DATA	801	10	63	0	0	ASCRP3012718	ASCRP3012718	1983.67	2757.5	1.084875e+000	1.070506e+000	19	15	4.152856e+000	0	0	0	0	0	0	1.07115	0	0	57.5363	14.9394
DATA	802	10	64	0	0	ASCRP3012144	ASCRP3012144	2009.36	2757.62	8.503585e+002	8.504252e+001	904	14	3.450918e+000	0	0	0	0	0	0	897.662	1	1	52.6241	14.2963
DATA	803	10	65	0	0	ASCRP3004243	ASCRP3004243	2034.79	2757.94	2.897417e+001	3.086786e+000	49.5	15	4.596165e+000	0	0	0	0	0	0	30.6012	1	1	46.8651	15.4839
DATA	804	10	66	0	0	Negative025	Negative025	2059.89	2757.5	1.083172e+000	1.064893e+000	18	16	3.990956e+000	0	0	0	0	0	0	0.458491	0	0	56.9804	16.3143
DATA	805	10	67	0	0	ASCRP3004433	ASCRP3004433	2085.62	2757.57	1.251105e+002	1.255618e+001	152	14	4.788995e+000	0	0	0	0	0	0	132.255	1	1	50.4627	14.9688
DATA	806	10	68	0	0	ASCRP3002494	ASCRP3002494	2111.42	2757.73	1.763500e+001	2.059199e+000	36	14	4.379921e+000	0	0	0	0	0	0	18.6488	1	1	51.0895	14.9394
DATA	807	10	69	0	0	A_23_P148798	NM_015984	2136.11	2757.5	2.915786e+001	3.103454e+000	46.5	16	3.386135e+000	0	0	0	0	0	0	30.8443	1	1	56.9804	15.8182
DATA	808	10	70	0	0	ASCRP3001617	ASCRP3001617	2161.56	2757.65	3.666833e+002	3.668372e+001	383	16.5	4.241393e+000	0	0	0	0	0	0	388	1	1	50.1463	15.7143
DATA	809	10	71	0	0	ASCRP3011308	ASCRP3011308	2187.61	2757.49	2.101843e+001	2.355016e+000	39.5	17	5.205578e+000	0	0	0	0	0	0	22.2465	1	1	47.8731	16.4118
DATA	810	10	72	0	0	ASCRP3006312	ASCRP3006312	2212.62	2757.68	1.111639e+002	1.116701e+001	132	17	4.434069e+000	0	0	0	0	0	0	117.685	1	1	48.2044	16.7407
DATA	811	10	73	0	0	ASCRP3007250	ASCRP3007250	2238.17	2757.73	2.740031e+002	2.742087e+001	301	16	4.627997e+000	0	0	0	0	0	0	290.142	1	1	49.5074	14.9487
DATA	812	10	74	0	0	ASCRP3005013	ASCRP3005013	2263.11	2757.5	9.042387e+001	9.104482e+000	101	16	4.822070e+000	0	0	0	0	0	0	95.7721	1	1	56.9804	15.8974
DATA	813	10	75	0	0	ASCRP3008205	ASCRP3008205	2288.8	2757.46	3.601710e+002	3.603273e+001	402	17	3.836161e+000	0	0	0	0	0	0	381.56	1	1	47.5395	16.129
DATA	814	10	76	0	0	ASCRP3011105	ASCRP3011105	2314.14	2757.68	1.851604e+002	1.854642e+001	214	15	4.541840e+000	0	0	0	0	0	0	196.197	1	1	48.8603	15.5357
DATA	815	10	77	0	0	ASCRP3011142	ASCRP3011142	2339.42	2757.43	1.729760e+001	2.029117e+000	36	15	4.320019e+000	0	0	0	0	0	0	18.3336	1	1	57.5363	14.6552
DATA	816	10	78	0	0	ASCRP3013562	ASCRP3013562	2364.58	2757.43	2.112205e+001	2.363483e+000	39	16	3.161441e+000	0	0	0	0	0	0	22.3931	1	1	57.5363	15.9286
DATA	817	10	79	0	0	ASCRP3004541	ASCRP3004541	2390.26	2757.5	3.874889e+002	3.876339e+001	427	16	3.746470e+000	0	0	0	0	0	0	410.932	1	1	48.5334	14.7297
DATA	818	10	80	0	0	ASCRP3008582	ASCRP3008582	2415.65	2757.58	5.819808e+001	5.915517e+000	80	16	4.493611e+000	0	0	0	0	0	0	61.7405	1	1	51.0895	15.4688
DATA	819	10	81	0	0	ASCRP3007919	ASCRP3007919	2441.33	2757.51	9.903873e+001	9.960367e+000	122	16	1.439246e+000	0	0	0	0	0	0	105.111	1	1	49.1849	15.5
DATA	820	10	82	0	0	ASCRP3003892	ASCRP3003892	2466.56	2757.43	7.666057e+001	7.738836e+000	96.5	15	4.714029e+000	0	0	0	0	0	0	81.4002	1	1	49.5074	15.4538
DATA	821	11	1	0	0	ASCRP3007848	ASCRP3007848	396.929	2765.01	1.677422e+002	1.681658e+001	177.5	15	4.261435e+000	0	0	0	0	0	0	158.108	1	1	46.8651	15.0321
DATA	822	11	2	0	0	ASCRP3000429	ASCRP3000429	422.311	2765.39	1.343651e+002	1.348947e+001	148	14.5	4.423552e+000	0	0	0	0	0	0	126.499	1	1	47.5395	13.8667
DATA	823	11	3	0	0	ASCRP3010806	ASCRP3010806	447.653	2764.93	3.521160e+002	3.523188e+001	354	14	3.537749e+000	0	0	0	0	0	0	331.178	1	1	49.1849	13.8519
DATA	824	11	4	0	0	AS_circRNA_control206	AS_circRNA_control206	473.095	2765.33	4.021028e+002	4.022806e+001	398	13	3.625626e+000	0	0	0	0	1	0	378	1	1	45.1352	12.625
DATA	825	11	5	1028	1	(+)E1A_r60_n9	E1A_r60_n9	498.093	2765.07	3.276954e+000	1.240444e+000	23	14	3.504942e+000	0	0	0	0	0	0	3.07955	1	0	54.4085	13.7308
DATA	826	11	6	0	0	ASCRP3002271	ASCRP3002271	523.75	2765.52	3.828515e+001	4.011057e+000	53	13	3.459330e+000	0	0	0	0	0	0	35.9822	1	1	44.7812	13.7568
DATA	827	11	7	0	0	ASCRP3013420	ASCRP3013420	548.821	2765.34	9.580684e+000	1.532390e+000	28	14	5.080700e+000	0	0	0	0	0	0	9.00668	1	1	42.2201	15.1563
DATA	829	11	9	0	0	ASCRP3003473	ASCRP3003473	599.5	2765	1.065560e+004	1.065561e+003	10013	16	5.239881e+000	0	0	0	0	0	0	10030	1	1	54.1152	16.0278
DATA	830	11	10	0	0	AS_circRNA_control203	AS_circRNA_control203	625.5	2765.44	1.973826e+002	1.977428e+001	203.5	14.5	4.040172e+000	0	0	0	0	0	0	186	1	1	47.8731	13.7667
DATA	831	11	11	0	0	ASCRP3005307	ASCRP3005307	650.938	2765.03	4.208975e+002	4.210662e+001	409	15	4.316862e+000	0	0	0	0	0	0	397.093	1	1	45.835	14.2
DATA	832	11	12	0	1	ETG04_27747	ETG04_27747	675.608	2765.07	4.256846e+000	1.263888e+000	23.5	14.5	4.301577e+000	0	0	0	0	0	0	4.0217	1	0	65	14.7353
DATA	833	11	13	0	0	ASCRP3012047	ASCRP3012047	701.5	2765	6.387471e+000	1.348916e+000	24	15	3.937844e+000	0	0	0	0	0	0	6.04452	1	1	54.1152	14.3929
DATA	834	11	14	0	0	ASCRP3003581	ASCRP3003581	726.925	2765.36	2.035599e+002	2.039050e+001	212.5	17	4.985965e+000	0	0	0	0	0	0	192.984	1	1	45.835	15.8788
DATA	835	11	15	0	0	ASCRP3010261	ASCRP3010261	752.224	2765.12	1.396340e+002	1.401348e+001	146.5	17.5	4.899923e+000	0	0	0	0	0	0	132.632	1	1	45.835	16.8684
DATA	836	11	16	0	0	ASCRP3012773	ASCRP3012773	777.94	2765.31	6.245714e+001	6.356416e+000	78	14	4.338367e+000	0	0	0	0	0	0	59.4523	1	1	45.835	14.4167
DATA	837	11	17	0	0	ASCRP3002523	ASCRP3002523	803.114	2764.8	5.017076e+001	5.153656e+000	64.5	14	4.047408e+000	0	0	0	0	0	0	47.8594	1	1	46.8651	14.0286
DATA	838	11	18	0	0	ASCRP3009393	ASCRP3009393	828.697	2765.3	4.532468e+002	4.533993e+001	453	14	4.277162e+000	0	0	0	0	0	0	433.411	1	1	48.5334	14
DATA	839	11	19	0	0	ASCRP3001978	ASCRP3001978	854.1	2764.99	2.128437e+002	2.131666e+001	218	14	4.545569e+000	0	0	0	0	0	0	204.021	1	1	46.8651	14.2927
DATA	840	11	20	0	0	ASCRP3007579	ASCRP3007579	879.747	2765.16	1.061043e+004	1.061044e+003	10266.5	13	3.850660e+000	0	0	0	0	0	0	10196.9	1	1	50.7771	14
DATA	841	11	21	0	0	ASCRP3013084	ASCRP3013084	904.5	2765	2.776466e+004	2.776466e+003	26839.5	16	4.088958e+000	0	0	0	0	0	0	26750.7	1	1	54.1152	16.8571
DATA	842	11	22	0	0	ASCRP3003313	ASCRP3003313	930.063	2765.47	2.955194e+002	2.957485e+001	293	15	4.581796e+000	0	0	0	0	0	0	285.515	1	1	44.0646	14.5833
DATA	843	11	23	0	0	ASCRP3003559	ASCRP3003559	955.5	2765	3.933972e+002	3.935683e+001	389	14	3.928236e+000	0	0	0	0	0	0	381.116	1	1	48.5334	14.5
DATA	844	11	24	0	0	ASCRP3006775	ASCRP3006775	980.742	2765.32	4.334881e+001	4.486697e+000	60	16	3.924694e+000	0	0	0	0	0	0	42.1145	1	1	45.4864	15.375
DATA	845	11	25	0	0	ASCRP3013070	ASCRP3013070	1006	2765	3.986661e+001	4.150324e+000	55	15	3.968866e+000	0	0	0	0	0	0	38.8407	1	1	54.9904	14.5758
DATA	846	11	26	0	0	ASCRP3006450	ASCRP3006450	1031.74	2765.25	1.274621e+002	1.279804e+001	143	15.5	3.601470e+000	0	0	0	0	0	0	124.549	1	1	46.8651	15.3824
DATA	847	11	27	0	0	ASCRP3012852	ASCRP3012852	1056.84	2765.04	1.244856e+002	1.250132e+001	141	14	4.311026e+000	0	0	0	0	0	0	121.99	1	1	47.5395	14.4194
DATA	848	11	28	0	0	ASCRP3012162	ASCRP3012162	1082.67	2765.25	2.001233e+002	2.004500e+001	212	13	2.711406e+000	0	0	0	0	0	0	196.701	1	1	47.5395	13.4
DATA	849	11	29	0	0	ASCRP3006102	ASCRP3006102	1107.81	2765.07	1.791798e+002	1.795424e+001	192	14	4.319274e+000	0	0	0	0	0	0	176.627	1	1	46.1809	15.2609
DATA	850	11	30	0	0	ASCRP3002021	ASCRP3002021	1133.3	2765.17	1.723203e+002	1.726951e+001	181	14	4.836243e+000	0	0	0	0	0	0	170.368	1	1	45.835	14.4516
DATA	851	11	31	0	0	ASCRP3005357	ASCRP3005357	1158.72	2764.91	1.100148e+003	1.100207e+002	1078	14	4.594385e+000	0	0	0	0	0	0	1090.86	1	1	48.8603	14.4138
DATA	852	11	32	0	0	ASCRP3007663	ASCRP3007663	1184.28	2765.23	5.456082e+002	5.457253e+001	562.5	14	5.220379e+000	0	0	0	0	0	0	542.603	1	1	46.8651	14.4359
DATA	853	11	33	1028	1	(+)E1A_r60_a97	E1A_r60_a97	1209.39	2764.93	3.428865e+000	1.178314e+000	22	13	3.411273e+000	0	0	0	0	0	0	3.4197	1	0	53.8203	13.5333
DATA	854	11	34	0	0	ASCRP3008405	ASCRP3008405	1234.88	2765.35	1.116917e+002	1.122559e+001	128	15	4.645578e+000	0	0	0	0	0	0	111.716	1	1	46.1809	16
DATA	855	11	35	0	0	ASCRP3004428	ASCRP3004428	1259.91	2764.93	4.522566e+002	4.523955e+001	461	14	5.079104e+000	0	0	0	0	0	0	453.608	1	1	54.4085	15.3784
DATA	856	11	36	0	0	AS_circRNA_control206	AS_circRNA_control206	1285.79	2765.47	4.184190e+002	4.185683e+001	435.5	14	4.102960e+000	0	0	0	0	0	0	420.869	1	1	45.835	13.7632
DATA	857	11	37	0	0	ASCRP3003602	ASCRP3003602	1310.94	2764.98	4.492125e+001	4.628376e+000	64	15	4.648639e+000	0	0	0	0	0	0	45.3062	1	1	45.835	14.8788
DATA	858	11	38	0	0	ASCRP3004845	ASCRP3004845	1336.36	2764.93	3.648117e+001	3.813762e+000	53	16	5.597619e+000	0	0	0	0	0	0	36.8927	1	1	45.835	16.7778
DATA	859	11	39	0	0	ASCRP3004621	ASCRP3004621	1361.9	2764.97	7.774011e+001	7.852691e+000	94	15	5.782338e+000	0	0	0	0	0	0	78.8251	1	1	46.8651	15.1892
DATA	860	11	40	0	0	ASCRP3007198	ASCRP3007198	1387.24	2765	2.362314e+003	2.362340e+002	2377	11.5	4.800939e+000	0	0	0	0	0	0	2401.42	1	1	46.8651	12.7353
DATA	861	11	41	0	0	Negative018	Negative018	1412.5	2765	2.843527e+000	1.139312e+000	21	16	3.726602e+000	0	0	0	0	0	0	2.89778	1	0	54.1152	15.4643
DATA	862	11	42	0	0	ASCRP3001171	ASCRP3001171	1438.03	2764.86	3.841712e+002	3.843288e+001	392	13	5.126286e+000	0	0	0	0	0	0	392.457	1	1	46.5243	14.2105
DATA	863	11	43	0	0	Negative034	Negative034	1463.38	2765.29	8.690039e+000	1.400266e+000	26	15	4.807402e+000	0	0	0	0	0	0	8.89835	1	1	49.1849	14
DATA	864	11	44	0	0	ASCRP3012514	ASCRP3012514	1489.16	2765.1	9.540076e+001	9.602764e+000	115	17	7.863863e+000	0	0	0	0	0	0	97.9132	1	1	46.5243	17.4286
DATA	865	11	45	0	0	ASCRP3013159	ASCRP3013159	1513.91	2764.93	1.732823e+002	1.736267e+001	199	15	4.595500e+000	0	0	0	0	0	0	178.226	1	1	54.4085	15.2162
DATA	866	11	46	0	0	ASCRP3005878	ASCRP3005878	1539.73	2765.21	6.631959e+001	6.721062e+000	82	14	4.184097e+000	0	0	0	0	0	0	68.3582	1	1	47.2035	14.44
DATA	867	11	47	0	0	ASCRP3004310	ASCRP3004310	1564.58	2764.57	1.358374e+001	1.740761e+000	31	14	4.976056e+000	0	0	0	0	0	0	14.0292	1	1	57.5363	14.2308
DATA	868	11	48	0	0	ASCRP3004840	ASCRP3004840	1590.57	2764.95	1.970841e+003	1.970871e+002	2046	14.5	4.066120e+000	0	0	0	0	0	0	2039.5	1	1	50.4627	14.4667
DATA	869	11	49	0	0	ASCRP3012920	ASCRP3012920	1616.22	2764.94	2.225490e+001	2.475639e+000	39.5	15	5.402687e+000	0	0	0	0	0	0	23.0734	1	1	45.835	15.2439
DATA	870	11	50	0	0	ASCRP3011770	ASCRP3011770	1641.61	2765.25	3.960237e+002	3.961716e+001	436.5	14	5.534988e+000	0	0	0	0	0	0	411.308	1	1	46.8651	14.4063
DATA	871	11	51	0	0	ASCRP3001837	ASCRP3001837	1666.61	2765.09	1.162170e+002	1.167185e+001	140	16	6.054907e+000	0	0	0	0	0	0	120.902	1	1	46.5243	16.4762
DATA	872	11	52	0	0	ASCRP3001979	ASCRP3001979	1691.73	2765.36	1.926018e+002	1.929038e+001	218	15	2.870351e+000	0	0	0	0	0	0	200.677	1	1	46.8651	15.1034
DATA	873	11	53	0	0	ASCRP3007359	ASCRP3007359	1717.05	2764.52	9.905470e+001	9.963894e+000	121	15	2.539119e+000	0	0	0	0	0	0	103.364	1	1	55.8519	15.0333
DATA	874	11	54	0	0	ASCRP3009536	ASCRP3009536	1742.42	2764.57	1.261189e+002	1.265770e+001	154	16	4.415880e+000	0	0	0	0	0	0	131.79	1	1	57.5363	15
DATA	875	11	55	0	0	ASCRP3004477	ASCRP3004477	1768.44	2764.73	1.042027e+003	1.042082e+002	1107	14	4.832957e+000	0	0	0	0	0	0	1090.35	1	1	50.7771	14.7667
DATA	876	11	56	0	0	Negative015	Negative015	1793.42	2764.57	4.946189e+000	1.181681e+000	23	14.5	5.095460e+000	0	0	0	0	0	0	5.18182	1	0	57.5363	15.1875
DATA	877	11	57	0	0	ASCRP3003827	ASCRP3003827	1818.88	2764.53	1.364776e+002	1.368979e+001	160	15.5	4.570002e+000	0	0	0	0	0	0	143.143	1	1	48.8603	15.0278
DATA	878	11	58	0	0	ASCRP3000078	ASCRP3000078	1844.05	2764.52	1.010712e+002	1.016369e+001	122.5	15.5	4.757675e+000	0	0	0	0	0	0	106.118	1	1	55.8519	15.9706
DATA	879	11	59	0	0	ASCRP3003434	ASCRP3003434	1869.74	2764.63	5.070386e+001	5.182014e+000	71	14	4.198891e+000	0	0	0	0	0	0	53.2876	1	1	48.5334	14.5455
DATA	880	11	60	0	0	ASCRP3012374	ASCRP3012374	1895.19	2765.18	3.639486e+002	3.641055e+001	387	15	3.378073e+000	0	0	0	0	0	0	382.824	1	1	46.1809	14.3214
DATA	881	11	61	0	0	ASCRP3012175	ASCRP3012175	1920.37	2764.63	8.320627e+001	8.388887e+000	106	13	4.504955e+000	0	0	0	0	0	0	87.5945	1	1	48.2044	13.1935
DATA	882	11	62	0	0	ASCRP3002031	ASCRP3002031	1945.78	2764.81	6.086047e+001	6.178908e+000	83	15	5.170969e+000	0	0	0	0	0	0	64.1167	1	1	47.8731	15.8966
DATA	883	11	63	0	0	ASCRP3009154	ASCRP3009154	1971.23	2764.87	6.737407e+001	6.821296e+000	89	17	4.209309e+000	0	0	0	0	0	0	71.0258	1	1	49.5074	16.4194
DATA	884	11	64	0	0	ASCRP3007463	ASCRP3007463	1996.63	2765.26	8.030248e+002	8.030956e+001	867	13	3.786939e+000	0	0	0	0	0	0	847.033	1	1	46.5243	13.8182
DATA	885	11	65	0	0	ASCRP3006388	ASCRP3006388	2021.67	2764.5	3.871301e+001	4.015195e+000	59	15	4.036514e+000	0	0	0	0	0	0	40.8582	1	1	57.5363	15.7037
DATA	886	11	66	0	0	ASCRP3001444	ASCRP3001444	2047.63	2765.26	1.209192e+002	1.213872e+001	144	14.5	4.391400e+000	0	0	0	0	0	0	127.675	1	1	46.5243	14.8929
DATA	887	11	67	0	0	Negative044	Negative044	2072.5	2764.5	2.587997e+000	1.095335e+000	21	15	4.149922e+000	0	0	0	0	0	0	2.73386	1	0	65	15.3143
DATA	889	11	69	0	0	CUST_17_PI418767722	NM_003753	2124.04	2764.62	6.236884e+001	6.326920e+000	79	13	3.901282e+000	0	0	0	0	0	0	65.9303	1	1	48.8603	13.5
DATA	890	11	70	0	0	ASCRP3005121	ASCRP3005121	2149.3	2765.33	1.269249e+002	1.273695e+001	150	17	3.678099e+000	0	0	0	0	0	0	134.204	1	1	44.4243	15.8182
DATA	891	11	71	0	0	ASCRP3006753	ASCRP3006753	2174.26	2764.61	2.189962e+001	2.434315e+000	40	16	5.726183e+000	0	0	0	0	0	0	23.1628	1	1	49.1849	16.4074
DATA	892	11	72	0	0	ASCRP3004032	ASCRP3004032	2199.72	2764.77	1.194300e+002	1.199020e+001	138.5	17	4.140631e+000	0	0	0	0	0	0	126.347	1	1	51.4001	16.6
DATA	893	11	73	0	0	ASCRP3005586	ASCRP3005586	2225.21	2764.4	5.517775e+001	5.619139e+000	73.5	15	4.319300e+000	0	0	0	0	0	0	58.3882	1	1	52.6241	15.0278
DATA	894	11	74	0	0	ASCRP3009675	ASCRP3009675	2250.88	2765.01	5.384850e+001	5.488636e+000	72	14	4.418436e+000	0	0	0	0	0	0	56.9906	1	1	46.8651	14.5484
DATA	895	11	75	0	0	ASCRP3007066	ASCRP3007066	2276.43	2764.39	2.464585e+002	2.466872e+001	275.5	15	4.145744e+000	0	0	0	0	0	0	260.908	1	1	49.1849	15.4828
DATA	896	11	76	0	0	ASCRP3002100	ASCRP3002100	2301.7	2764.9	4.755270e+002	4.756456e+001	514	17	5.608551e+000	0	0	0	0	0	0	503.491	1	1	47.2035	15.9259
DATA	897	11	77	0	0	ASCRP3003633	ASCRP3003633	2326.78	2764.53	4.912632e+001	5.026025e+000	64.5	15	4.395008e+000	0	0	0	0	0	0	52.0286	1	1	49.8279	14.8333
DATA	898	11	78	0	0	ASCRP3002549	ASCRP3002549	2351.89	2764.5	1.393474e+004	1.393475e+003	14910	16	4.689957e+000	0	0	0	0	0	0	14761.7	1	1	56.9804	15.9355
DATA	899	11	79	0	0	ASCRP3008003	ASCRP3008003	2377.94	2764.29	6.975213e+002	6.976020e+001	742	16	3.062433e+000	0	0	0	0	0	0	739.142	1	1	51.7088	15.3871
DATA	900	11	80	0	0	ASCRP3005623	ASCRP3005623	2403.44	2765.03	4.409956e+002	4.411231e+001	473.5	15	3.692172e+000	0	0	0	0	0	0	467.429	1	1	48.5334	15.0811
DATA	901	11	81	0	0	ASCRP3006946	ASCRP3006946	2428.82	2764.62	3.324494e+002	3.326185e+001	366	16	4.418505e+000	0	0	0	0	0	0	352.522	1	1	45.4864	15.6563
DATA	902	11	82	0	0	ASCRP3001855	ASCRP3001855	2453.5	2764.5	1.027919e+002	1.033368e+001	124	15	4.211565e+000	0	0	0	0	0	0	109.046	1	1	57.5363	14.9574
DATA	903	12	1	0	0	ASCRP3003755	ASCRP3003755	409.349	2772.92	8.889903e+002	8.890702e+001	861.5	13	3.984958e+000	0	0	0	0	0	0	838.59	1	1	49.8279	13.2564
DATA	904	12	2	0	0	ASCRP3011302	ASCRP3011302	434.697	2772.16	1.937054e+001	2.275143e+000	37	14	4.353477e+000	0	0	0	0	0	0	18.2498	1	1	49.5074	14.3235
DATA	905	12	3	1028	1	(+)E1A_r60_n11	E1A_r60_n11	460.282	2772.46	4.233049e+001	4.398280e+000	61	14	3.445427e+000	0	0	0	1	0	0	39.8524	1	1	47.8731	14
DATA	906	12	4	0	0	ASCRP3000945	ASCRP3000945	485.747	2772.39	6.850662e+001	6.954069e+000	84.5	12	3.403041e+000	0	0	0	0	1	0	64.4657	1	1	49.1849	12.6071
DATA	907	12	5	1028	1	(+)E1A_r60_a107	E1A_r60_a107	510.783	2772.55	1.381473e+001	1.826567e+000	32	14.5	3.738738e+000	0	0	0	0	0	0	12.9982	1	1	46.8651	14.4333
DATA	908	12	6	0	0	ASCRP3006718	ASCRP3006718	536.333	2772.57	1.879965e+001	2.227507e+000	36	14	3.136469e+000	0	0	0	0	0	0	17.6906	1	1	48.5334	14.1379
DATA	909	12	7	0	0	ASCRP3003824	ASCRP3003824	561.887	2772.42	1.535663e+002	1.540300e+001	161.5	15	5.637363e+000	0	0	0	0	0	0	144.561	1	1	47.8731	15.9118
DATA	910	12	8	0	0	ASCRP3000184	ASCRP3000184	587	2772.54	3.870609e+001	4.050460e+000	54	16	4.367682e+000	0	0	0	0	0	0	36.4599	1	1	55.8519	16.1176
DATA	911	12	9	0	0	ASCRP3009348	ASCRP3009348	612.646	2772.44	2.763270e+002	2.765842e+001	266.5	16	4.631356e+000	0	0	0	0	0	0	260.517	1	1	50.4627	15.871
DATA	912	12	10	0	0	ASCRP3008468	ASCRP3008468	637.929	2772.96	1.018205e+002	1.025149e+001	114	14	4.126569e+000	0	0	0	0	0	0	96.1065	1	1	46.8651	13.8286
DATA	913	12	11	0	0	ASCRP3002260	ASCRP3002260	663.236	2772.85	8.533465e+002	8.534295e+001	796	14	3.793033e+000	0	0	0	0	0	0	806.488	1	1	47.8731	14
DATA	914	12	12	0	0	ASCRP3009281	ASCRP3009281	688.848	2773.08	1.507303e+002	1.511976e+001	158.5	13	3.808095e+000	0	0	0	0	0	0	142.672	1	1	46.1809	14.1111
DATA	915	12	13	0	0	ASCRP3010544	ASCRP3010544	714	2772.54	2.022240e+001	2.344331e+000	37.5	17	4.598277e+000	0	0	0	0	0	0	19.1716	1	1	55.8519	15.7813
DATA	916	12	14	0	0	ASCRP3009133	ASCRP3009133	739.397	2772.86	4.093079e+001	4.260807e+000	60	16.5	5.597288e+000	0	0	0	0	0	0	38.8766	1	1	48.5334	16.3438
DATA	917	12	15	0	0	ASCRP3003639	ASCRP3003639	764.887	2772.65	8.461404e+002	8.462229e+001	808.5	15.5	4.760037e+000	0	0	0	0	0	0	805.256	1	1	47.8731	15.6905
DATA	918	12	16	0	0	ASCRP3005576	ASCRP3005576	790.333	2772.5	1.351852e+002	1.356983e+001	150	14.5	3.438615e+000	0	0	0	0	0	0	128.925	1	1	57.5363	14.75
DATA	919	12	17	0	0	ASCRP3006082	ASCRP3006082	815.932	2772.64	3.257875e+002	3.259997e+001	324.5	15	4.588975e+000	0	0	0	0	0	0	311.41	1	1	52.9257	14.5814
DATA	920	12	18	0	0	ASCRP3013443	ASCRP3013443	841.027	2772.72	3.946849e+002	3.948593e+001	379.5	14	4.046958e+000	0	0	0	0	0	0	378.151	1	1	48.8603	14.1282
DATA	921	12	19	0	0	ASCRP3008771	ASCRP3008771	866.418	2772.57	1.432083e+002	1.436859e+001	152	14	6.203415e+000	0	0	0	0	0	0	137.545	1	1	57.5363	15.4
DATA	922	12	20	0	0	ASCRP3006202	ASCRP3006202	891.582	2772.57	8.222097e+001	8.304593e+000	99	16	3.933875e+000	0	0	0	0	0	0	79.1695	1	1	65	16.2414
DATA	923	12	21	0	0	ASCRP3001872	ASCRP3001872	917.197	2772.76	3.282061e+002	3.284126e+001	333	15	5.591861e+000	0	0	0	0	0	0	316.87	1	1	46.8651	15.7143
DATA	924	12	22	1028	1	(+)E1A_r60_a107	E1A_r60_a107	942.941	2772.28	1.435072e+001	1.846149e+000	31	14	3.639952e+000	0	0	0	0	0	0	13.8925	1	1	45.835	14.027
DATA	925	12	23	0	0	ASCRP3013088	ASCRP3013088	968.088	2772.81	3.139329e+003	3.139351e+002	3082	15	3.996235e+000	0	0	0	0	0	0	3047.53	1	1	46.5243	15.3548
DATA	926	12	24	0	0	ASCRP3002695	ASCRP3002695	993.732	2772.97	9.644382e+001	9.713283e+000	111	15	4.911474e+000	0	0	0	0	0	0	93.8904	1	1	47.2035	14.4516
DATA	927	12	25	0	0	ASCRP3010781	ASCRP3010781	1018.86	2773.16	4.259545e+002	4.261102e+001	433.5	15	3.770063e+000	0	0	0	0	0	0	415.851	1	1	45.4864	15.0526
DATA	928	12	26	0	0	ASCRP3002753	ASCRP3002753	1044.11	2772.5	2.131809e+000	1.168011e+000	20.5	13	4.201806e+000	0	0	0	0	0	0	2.0871	1	0	56.9804	14
DATA	929	12	27	0	0	CUST_12_PI418767722	NM_001861	1069.47	2772.97	4.317443e+001	4.466704e+000	61	13.5	3.799004e+000	0	0	0	0	0	0	42.3926	1	1	45.1352	14
DATA	930	12	28	0	0	ASCRP3008211	ASCRP3008211	1095.2	2772.72	4.459676e+003	4.459691e+002	4177	14	4.018476e+000	0	0	0	0	0	0	4391.75	1	1	49.1849	15
DATA	931	12	29	0	0	ASCRP3007564	ASCRP3007564	1120.49	2772.34	1.233634e+001	1.678645e+000	29	15	4.395008e+000	0	0	0	0	0	0	12.1834	1	1	47.8731	15.1667
DATA	932	12	30	0	0	Negative055	Negative055	1145.58	2772.43	2.069542e+000	1.153861e+000	19	14.5	3.523984e+000	0	0	0	0	0	0	2.04978	1	0	57.5363	14.5385
DATA	933	12	31	0	0	ASCRP3000660	ASCRP3000660	1171.12	2772.41	3.170630e+002	3.172649e+001	324	13.5	4.523922e+000	0	0	0	0	0	0	314.949	1	1	48.8603	13.8611
DATA	934	12	32	0	0	ASCRP3004548	ASCRP3004548	1196.74	2772.48	6.390012e+002	6.391009e+001	650	14.5	5.301347e+000	0	0	0	0	0	0	636.586	1	1	51.7088	14.6765
DATA	935	12	33	0	0	ASCRP3002011	ASCRP3002011	1222.01	2772.77	7.850473e+001	7.930724e+000	97	15	4.473192e+000	0	0	0	0	0	0	78.4308	1	1	46.8651	15.1282
DATA	936	12	34	0	0	ASCRP3011875	ASCRP3011875	1247.44	2772.52	1.485971e+002	1.490203e+001	168	15	5.142677e+000	0	0	0	0	0	0	148.875	1	1	48.2044	16.0333
DATA	937	12	35	0	0	ASCRP3002018	ASCRP3002018	1273.07	2773.12	1.726043e+003	1.726080e+002	1766	14	3.381398e+000	0	0	0	0	0	0	1734.15	1	1	44.4243	13.8421
DATA	938	12	36	0	0	ASCRP3009643	ASCRP3009643	1298.11	2772.5	5.843930e+001	5.949548e+000	78	14	4.062868e+000	0	0	0	0	0	0	58.8709	1	1	56.9804	14.1
DATA	939	12	37	0	0	ASCRP3006276	ASCRP3006276	1323.69	2772.95	8.522689e+001	8.595062e+000	102	15	4.535574e+000	0	0	0	0	0	0	86.0892	1	1	45.1352	15.1429
DATA	940	12	38	0	0	ASCRP3006559	ASCRP3006559	1348.67	2772.5	1.589550e+004	1.589550e+003	16083.5	17	5.297798e+000	0	0	0	0	0	0	16097.7	1	1	57.5363	17
DATA	941	12	39	0	0	ASCRP3012100	ASCRP3012100	1374.51	2772.62	2.337831e+002	2.340452e+001	254	13	5.985203e+000	0	0	0	0	0	0	237.376	1	1	48.5334	13.4138
DATA	942	12	40	0	0	ASCRP3006922	ASCRP3006922	1399.58	2772.43	5.788843e+001	5.893281e+000	77	15.5	4.230296e+000	0	0	0	0	0	0	58.9233	1	1	57.5363	14.9667
DATA	943	12	41	0	0	ASCRP3013250	ASCRP3013250	1425	2772.46	1.980176e+001	2.266104e+000	37	15	4.886002e+000	0	0	0	0	0	0	20.2049	1	1	65	16.1111
DATA	944	12	42	0	0	ASCRP3005521	ASCRP3005521	1450.44	2772.03	1.037418e+002	1.043226e+001	123	14.5	4.588345e+000	0	0	0	0	0	0	106.104	1	1	48.5334	13.6429
DATA	945	12	43	0	0	ASCRP3003146	ASCRP3003146	1475.97	2772.48	3.339485e+001	3.514971e+000	50.5	16.5	6.312276e+000	0	0	0	0	0	0	34.2339	1	1	48.5334	16.5
DATA	946	12	44	0	0	ASCRP3005950	ASCRP3005950	1501.42	2772.43	1.272793e+004	1.272794e+003	13125.5	17.5	7.947344e+000	0	0	0	0	1	0	13076.6	1	1	57.5363	18.4688
DATA	947	12	45	0	0	ASCRP3002895	ASCRP3002895	1526.81	2772.45	6.439817e+001	6.531747e+000	82	14	3.850709e+000	0	0	0	0	0	0	66.3031	1	1	50.4627	14.1935
DATA	949	12	47	0	0	ASCRP3004321	ASCRP3004321	1577.63	2772.63	2.675998e+002	2.678208e+001	292	15	4.616396e+000	0	0	0	0	0	0	276.619	1	1	48.2044	16.0556
DATA	950	12	48	0	0	ASCRP3006982	ASCRP3006982	1602.58	2772.43	3.434040e+001	3.601565e+000	53	16	5.216112e+000	0	0	0	0	0	0	35.5631	1	1	57.5363	16.0513
DATA	951	12	49	0	0	A_23_P122216	NM_002317	1628.56	2772.45	2.629225e+001	2.843796e+000	45	14	5.030776e+000	0	0	0	0	0	0	27.2781	1	1	43.7019	14.6061
DATA	952	12	50	0	0	ASCRP3011083	ASCRP3011083	1653.58	2772.43	2.488336e+004	2.488336e+003	25891	16	5.770649e+000	0	0	0	0	0	0	25859.4	1	1	57.5363	15.8696
DATA	953	12	51	0	0	ASCRP3002739	ASCRP3002739	1679	2772.46	2.952351e+001	3.143736e+000	48	15	4.162552e+000	0	0	0	0	0	0	30.7308	1	1	55.8519	15.7727
DATA	954	12	52	0	0	ASCRP3005812	ASCRP3005812	1704.56	2772.73	1.808444e+002	1.811657e+001	204	15	2.733211e+000	0	0	0	0	0	0	188.525	1	1	49.1849	15.4483
DATA	955	12	53	0	0	ASCRP3011222	ASCRP3011222	1729.91	2772.26	6.404077e+001	6.494000e+000	84.5	16	3.229928e+000	0	0	0	0	0	0	66.8564	1	1	48.2044	15.1081
DATA	956	12	54	0	1	RC3	RC3	1755.42	2772.43	1.094894e+000	1.075523e+000	17	16	4.603605e+000	0	0	0	0	0	0	-1.43037	0	0	65	15.5455
DATA	957	12	55	0	0	ASCRP3007224	ASCRP3007224	1781.06	2772.31	8.490569e+002	8.491248e+001	891	14	4.320081e+000	0	0	0	0	0	0	888.689	1	1	45.835	14.9412
DATA	958	12	56	0	0	ASCRP3005278	ASCRP3005278	1806.21	2772.19	1.165155e+002	1.170085e+001	142.5	16	5.053680e+000	0	0	0	0	0	0	122.095	1	1	47.5395	15.9444
DATA	959	12	57	0	0	ASCRP3006349	ASCRP3006349	1831.5	2772	1.085241e+004	1.085241e+003	10937.5	17	3.942872e+000	0	0	0	0	0	0	11384.3	1	1	54.1152	15.7097
DATA	960	12	58	0	0	Negative034	Negative034	1857.09	2772.02	9.671255e+000	1.442827e+000	26	15	5.640240e+000	0	0	0	0	0	0	10.1554	1	1	46.5243	16.4865
DATA	961	12	59	0	0	ASCRP3010820	ASCRP3010820	1882.34	2772.31	1.353011e+001	1.724826e+000	32	14	3.678255e+000	0	0	0	0	0	0	14.22	1	1	47.8731	13.6207
DATA	962	12	60	0	0	ASCRP3012647	ASCRP3012647	1907.7	2772.03	3.396408e+001	3.560625e+000	54	13	4.483412e+000	0	0	0	0	0	0	35.726	1	1	45.835	13.3793
DATA	963	12	61	0	0	ASCRP3006651	ASCRP3006651	1933.38	2772	1.446786e+002	1.450723e+001	172.5	15	5.507450e+000	0	0	0	0	0	0	152.3	1	1	48.5334	15.5357
DATA	964	12	62	0	0	ASCRP3009586	ASCRP3009586	1958.56	2772.03	2.657140e+002	2.659283e+001	291	16	3.989659e+000	0	0	0	0	0	0	279.9	1	1	48.5334	15.9259
DATA	965	12	63	0	0	ASCRP3009076	ASCRP3009076	1984.15	2772.42	2.126342e+002	2.129016e+001	249	16	4.550002e+000	0	0	0	0	0	0	224.119	1	1	45.835	15.3429
DATA	966	12	64	0	0	ASCRP3001513	ASCRP3001513	2009.46	2772.55	1.512279e+001	1.850300e+000	34	14	4.116190e+000	0	0	0	0	0	0	15.9481	1	1	45.835	14.4074
DATA	967	12	65	0	0	ASCRP3004933	ASCRP3004933	2034.59	2772.25	1.618193e+001	1.937533e+000	34.5	17	4.891936e+000	0	0	0	0	0	0	17.0736	1	1	44.7812	17
DATA	968	12	66	0	0	ASCRP3002567	ASCRP3002567	2060.15	2772.11	9.061134e+002	9.061760e+001	965.5	15	4.647152e+000	0	0	0	0	0	0	956.466	1	1	46.8651	14.8421
DATA	969	12	67	0	0	ASCRP3011424	ASCRP3011424	2085.53	2772.09	1.368465e+002	1.372601e+001	156.5	16	4.040388e+000	0	0	0	0	0	0	144.506	1	1	48.5334	15.5161
DATA	970	12	68	0	0	ASCRP3005844	ASCRP3005844	2111.34	2772.09	2.534039e+002	2.536273e+001	284.5	14	4.743303e+000	0	0	0	0	0	0	267.678	1	1	49.1849	15.0323
DATA	971	12	69	0	0	ASCRP3012734	ASCRP3012734	2136.09	2772.07	1.954691e+001	2.225536e+000	38	16	3.200338e+000	0	0	0	0	0	0	20.6539	1	1	54.4085	15.6296
DATA	972	12	70	0	0	ASCRP3012347	ASCRP3012347	2161.69	2772.01	6.788920e+002	6.789754e+001	733.5	17	3.195229e+000	0	0	0	0	0	0	717.533	1	1	49.8279	16.1304
DATA	973	12	71	0	0	ASCRP3002940	ASCRP3002940	2187.09	2772.11	8.824405e+002	8.825046e+001	941	20	3.789732e+000	0	0	0	0	1	0	932.878	1	1	50.1463	19.1724
DATA	974	12	72	0	0	ASCRP3007316	ASCRP3007316	2212.41	2772.15	1.731289e+002	1.734551e+001	201	16.5	4.198522e+000	0	0	0	0	0	0	183.063	1	1	48.5334	15.6
DATA	975	12	73	0	0	Negative034	Negative034	2238.25	2771.99	1.128671e+001	1.550485e+000	31	15	4.610907e+000	0	0	0	0	0	0	11.9369	1	1	47.2035	15.0513
DATA	976	12	74	0	0	ASCRP3001148	ASCRP3001148	2263.43	2772.16	4.102315e+001	4.237769e+000	61	15	3.740896e+000	0	0	0	0	0	0	43.3943	1	1	47.5395	14.9259
DATA	977	12	75	0	0	A_23_P23303	NM_003686	2288.76	2772	2.220842e+002	2.223383e+001	253	14	5.157742e+000	0	0	0	0	0	0	234.97	1	1	46.8651	15.5333
DATA	978	12	76	0	0	ASCRP3007578	ASCRP3007578	2314.26	2771.97	1.266209e+003	1.266253e+002	1368	15	4.818807e+000	0	0	0	0	0	0	1339.96	1	1	49.1849	15.5357
DATA	979	12	77	0	0	ASCRP3007443	ASCRP3007443	2339.66	2771.97	9.565787e+002	9.566376e+001	1028	15	4.893036e+000	0	0	0	0	0	0	1012.53	1	1	49.1849	15.3571
DATA	980	12	78	0	0	ASCRP3013128	ASCRP3013128	2364.5	2772	5.585987e+001	5.686029e+000	76.5	16	4.556785e+000	0	0	0	0	0	0	59.1418	1	1	54.1152	15.5833
DATA	981	12	79	0	0	ASCRP3006037	ASCRP3006037	2390.07	2772.2	2.281935e+001	2.516798e+000	40.5	16	2.903481e+000	0	0	0	0	0	0	24.1667	1	1	46.8651	15.2593
DATA	982	12	80	0	0	ASCRP3010523	ASCRP3010523	2415.5	2772	1.488078e+001	1.827733e+000	33	16	4.190312e+000	0	0	0	0	0	0	15.7651	1	1	54.1152	15.9394
DATA	983	12	81	0	0	ASCRP3006741	ASCRP3006741	2441.25	2772	2.932057e+003	2.932076e+002	2988.5	16	4.346300e+000	0	0	0	0	0	0	3107.55	1	1	49.1849	15.0968
DATA	984	12	82	0	0	ASCRP3001619	ASCRP3001619	2466.78	2772.14	8.484430e+001	8.550430e+000	106	15	4.658580e+000	0	0	0	0	0	0	89.9635	1	1	46.1809	15.5063
DATA	985	13	1	0	0	ASCRP3009477	ASCRP3009477	396.629	2779.96	4.121808e+002	4.123525e+001	400	15	4.240478e+000	0	0	0	0	0	0	389.561	1	1	46.8651	15.013
DATA	986	13	2	0	0	ASCRP3005805	ASCRP3005805	421.971	2780.13	2.872653e+001	3.109804e+000	45	14	4.963983e+000	0	0	0	0	0	0	27.1154	1	1	46.8651	14.4375
DATA	987	13	3	0	0	A_23_P215720	NM_000492	447.63	2779.7	3.833714e+001	4.014859e+000	55	15	3.784188e+000	0	0	0	0	0	0	36.149	1	1	47.8731	15.1515
DATA	988	13	4	0	0	ASCRP3009639	ASCRP3009639	473.09	2780.08	4.980081e+002	4.981510e+001	495	14	3.151215e+000	0	0	0	0	0	0	469.31	1	1	51.7088	13.8889
DATA	989	13	5	0	0	ASCRP3010723	ASCRP3010723	498.513	2779.78	1.780049e+002	1.784046e+001	186	12	3.821788e+000	0	0	0	0	0	0	167.683	1	1	49.1849	13
DATA	990	13	6	0	0	ASCRP3013168	ASCRP3013168	523.765	2779.97	4.488264e+002	4.489851e+001	441	15	3.890663e+000	0	0	0	0	0	0	422.793	1	1	46.1809	14.8824
DATA	991	13	7	0	0	ASCRP3003376	ASCRP3003376	548.826	2780	9.638407e+001	9.711992e+000	111	14	3.657156e+000	0	0	0	0	0	0	90.8139	1	1	46.8651	13.9143
DATA	992	13	8	0	0	ASCRP3010669	ASCRP3010669	574.528	2780.1	1.778327e+002	1.782322e+001	181.5	14	5.069765e+000	0	0	0	0	0	0	167.639	1	1	48.2044	15.0571
DATA	993	13	9	0	0	ASCRP3010135	ASCRP3010135	599.926	2779.75	1.844613e+001	2.196163e+000	35	16	3.844516e+000	0	0	0	0	0	0	17.4006	1	1	45.835	15.697
DATA	994	13	10	0	0	ASCRP3012389	ASCRP3012389	625.449	2779.81	1.819763e+001	2.174701e+000	36	14	4.363406e+000	0	0	0	0	0	0	17.1828	1	1	46.8651	13.8438
DATA	995	13	11	0	0	ASCRP3005653	ASCRP3005653	650.974	2779.69	2.499941e+003	2.499969e+002	2354	14	4.106102e+000	0	0	0	0	0	0	2363.27	1	1	48.2044	14.4412
DATA	996	13	12	0	0	ASCRP3009506	ASCRP3009506	675.965	2780.21	2.681341e+001	2.932594e+000	44	13	3.407323e+000	0	0	0	0	0	0	25.3833	1	1	42.5954	13.7879
DATA	997	13	13	0	0	ASCRP3013350	ASCRP3013350	701.539	2779.82	4.390012e+001	4.547358e+000	60	15.5	3.945202e+000	0	0	0	0	0	0	41.6215	1	1	49.8279	15.2692
DATA	998	13	14	0	0	ASCRP3008091	ASCRP3008091	726.61	2780.12	4.827263e+001	4.970298e+000	63	16	5.421131e+000	0	0	0	0	0	0	45.8464	1	1	49.1849	15.9231
DATA	999	13	15	0	0	ASCRP3011151	ASCRP3011151	752.181	2779.67	1.752700e+002	1.756678e+001	184	16	4.644588e+000	0	0	0	0	0	0	166.767	1	1	47.5395	15.8205
DATA	1000	13	16	0	0	ASCRP3005391	ASCRP3005391	777.805	2779.82	6.340582e+003	6.340593e+002	5956	14	3.962523e+000	0	0	0	0	0	0	6045.4	1	1	50.7771	14.8889
DATA	1001	13	17	0	0	ASCRP3000839	ASCRP3000839	802.582	2779.57	1.174187e+002	1.180069e+001	128	14	5.793184e+000	0	0	0	0	0	0	112.185	1	1	57.5363	15.1951
DATA	1002	13	18	0	0	ASCRP3011404	ASCRP3011404	828.812	2780.13	4.346702e+001	4.502437e+000	58	14	4.383225e+000	0	0	0	0	0	0	41.6295	1	1	46.5243	14.2368
DATA	1003	13	19	0	0	AS_circRNA_control202	AS_circRNA_control202	853.859	2779.8	2.500680e+002	2.503421e+001	255	14	4.980799e+000	0	0	0	0	0	0	240.052	1	1	46.8651	14.8571
DATA	1004	13	20	0	0	ASCRP3003501	ASCRP3003501	879.333	2780.39	3.690644e+002	3.692492e+001	384	15.5	5.272942e+000	0	0	0	0	0	0	355.183	1	1	46.5243	16.1176
DATA	1005	13	21	0	0	ASCRP3001218	ASCRP3001218	904.73	2779.72	4.445691e+002	4.447218e+001	442	16	4.379571e+000	0	0	0	0	0	0	428.92	1	1	48.8603	15.7742
DATA	1006	13	22	0	0	ASCRP3005130	ASCRP3005130	929.582	2779.57	1.450114e+001	1.858459e+000	32	15	4.468105e+000	0	0	0	0	0	0	14.0266	1	1	57.5363	14.3784
DATA	1007	13	23	0	0	ASCRP3003153	ASCRP3003153	955.408	2779.75	4.329584e+002	4.331136e+001	441	15	4.890929e+000	0	0	0	0	0	0	419.948	1	1	47.5395	15.7241
DATA	1008	13	24	0	0	ASCRP3009439	ASCRP3009439	980.582	2779.57	4.756688e+001	4.895141e+000	62	15	4.344755e+000	0	0	0	0	0	0	46.263	1	1	57.5363	14.7576
DATA	1009	13	25	0	0	ASCRP3000041	ASCRP3000041	1006.31	2779.66	1.166321e+002	1.172003e+001	130	15	3.322132e+000	0	0	0	0	0	0	113.758	1	1	48.5334	14.6452
DATA	1010	13	26	0	0	ASCRP3006250	ASCRP3006250	1031.65	2780.28	1.086902e+002	1.092963e+001	125	14	3.562218e+000	0	0	0	0	0	0	106.315	1	1	45.1352	14.7576
DATA	1011	13	27	0	0	ASCRP3001693	ASCRP3001693	1056.91	2779.72	2.191541e+002	2.194537e+001	231	14	3.626599e+000	0	0	0	0	0	0	214.967	1	1	48.8603	14.4063
DATA	1012	13	28	0	0	ASCRP3001240	ASCRP3001240	1082.7	2780.35	1.838705e+002	1.842253e+001	195	13	3.805897e+000	0	0	0	0	0	0	180.891	1	1	45.835	14.1212
DATA	1013	13	29	0	0	ASCRP3000804	ASCRP3000804	1107.5	2779.5	8.940262e+001	9.012610e+000	103	14	4.000000e+000	0	0	0	0	0	0	88.1972	1	1	57.5363	15
DATA	1014	13	30	0	0	ASCRP3004177	ASCRP3004177	1133.39	2780.09	9.534810e+001	9.602281e+000	107.5	15	4.434804e+000	0	0	0	0	0	0	94.3415	1	1	47.2035	14.8966
DATA	1015	13	31	0	0	ASCRP3004261	ASCRP3004261	1158.74	2779.38	2.165663e+001	2.444175e+000	41	13.5	3.300296e+000	0	0	0	0	0	0	21.4888	1	1	46.8651	14.2667
DATA	1016	13	32	0	0	ASCRP3008747	ASCRP3008747	1184.01	2780.3	1.756455e+002	1.760085e+001	192	15	5.432860e+000	0	0	0	0	0	0	174.786	1	1	46.1809	14.6857
DATA	1017	13	33	0	0	ASCRP3006795	ASCRP3006795	1209.38	2779.8	1.317146e+002	1.321955e+001	149	15	4.806784e+000	0	0	0	0	0	0	131.439	1	1	49.1849	15.5294
DATA	1018	13	34	0	0	ASCRP3004638	ASCRP3004638	1234.77	2780.27	6.289940e+002	6.290944e+001	641	15	4.543352e+000	0	0	0	0	0	0	629.447	1	1	45.4864	15.2727
DATA	1019	13	35	0	0	ASCRP3005979	ASCRP3005979	1259.89	2779.5	4.261785e+001	4.406612e+000	60	14	4.101240e+000	0	0	0	0	0	0	42.7644	1	1	56.9804	14.3429
DATA	1020	13	36	0	0	ASCRP3003937	ASCRP3003937	1285.64	2780.32	9.850963e+002	9.851597e+001	988	14	2.886751e+000	0	0	0	0	0	0	991.237	1	1	45.835	13.4
DATA	1021	13	37	0	0	Negative003	Negative003	1310.67	2779.5	3.568388e+000	1.170155e+000	22	15	4.715345e+000	0	0	0	0	0	0	3.60005	1	0	57.5363	15.2
DATA	1022	13	38	0	0	ASCRP3003947	ASCRP3003947	1336.72	2779.93	2.827223e+002	2.829407e+001	304	15	4.798077e+000	0	0	0	0	0	0	286.002	1	1	48.8603	15.3077
DATA	1023	13	39	0	0	ASCRP3012449	ASCRP3012449	1361.5	2779.5	8.329677e+000	1.386693e+000	25.5	17	5.580077e+000	0	0	0	0	0	0	8.4474	1	1	57.5363	16.1176
DATA	1024	13	40	0	0	ASCRP3011343	ASCRP3011343	1386.97	2779.96	3.906261e+001	4.059777e+000	57	13	4.437700e+000	0	0	0	0	0	0	39.7145	1	1	46.8651	13.5455
DATA	1025	13	41	0	0	ASCRP3002910	ASCRP3002910	1412.49	2779.32	2.943592e+003	2.943612e+002	3010	14	4.310066e+000	0	0	0	0	0	0	3000.05	1	1	50.4627	14.92
DATA	1026	13	42	0	0	ASCRP3003092	ASCRP3003092	1437.88	2779.4	5.834546e+001	5.937433e+000	77	13.5	5.248546e+000	0	0	0	0	0	0	59.6056	1	1	48.5334	14.7059
DATA	1027	13	43	0	0	ASCRP3004061	ASCRP3004061	1463.51	2779.09	3.618687e+001	3.781597e+000	55	14	4.281590e+000	0	0	0	0	0	0	37.0543	1	1	47.8731	13.1739
DATA	1028	13	44	0	0	ASCRP3008255	ASCRP3008255	1488.5	2779.5	4.789814e+004	4.789814e+003	49076.5	18	6.438480e+000	0	0	0	0	0	0	49153.4	1	1	57.5363	17.8333
DATA	1029	13	45	0	0	Negative043	Negative043	1513.89	2779.5	1.112943e+000	1.098256e+000	20	16	6.108517e+000	0	0	0	0	0	0	1.07689	0	0	56.9804	15.7742
DATA	1030	13	46	0	0	ASCRP3011250	ASCRP3011250	1539.49	2779.85	2.272105e+002	2.274723e+001	243.5	15	5.459517e+000	0	0	0	0	0	0	234.149	1	1	45.1352	15.5217
DATA	1031	13	47	0	0	ASCRP3007282	ASCRP3007282	1565	2779.5	1.512856e+003	1.512895e+002	1561	15	5.243942e+000	0	0	0	0	0	0	1562.16	1	1	48.5334	16.0323
DATA	1032	13	48	0	0	ASCRP3010888	ASCRP3010888	1590.09	2780.09	1.663631e+002	1.667177e+001	185	15.5	3.231787e+000	0	0	0	0	0	0	172.103	1	1	46.1809	16
DATA	1033	13	49	0	0	ASCRP3005437	ASCRP3005437	1615.93	2779.51	5.327866e+001	5.437183e+000	71.5	15	4.772701e+000	0	0	0	0	0	0	55.2186	1	1	48.5334	15.1026
DATA	1034	13	50	0	0	ASCRP3012126	ASCRP3012126	1641.44	2779.73	3.283711e+002	3.285496e+001	350.5	15.5	5.683444e+000	0	0	0	0	0	0	340.911	1	1	49.8279	14.6923
DATA	1035	13	51	0	0	ASCRP3011366	ASCRP3011366	1666.42	2779.43	1.135710e+002	1.140845e+001	135	17	4.844965e+000	0	0	0	0	0	0	118.097	1	1	57.5363	16.8421
DATA	1036	13	52	0	0	Negative053	Negative053	1691.58	2779.43	3.774930e+000	1.143669e+000	21	15.5	3.590446e+000	0	0	0	0	0	0	3.93136	1	0	57.5363	15.25
DATA	1037	13	53	0	0	ASCRP3008953	ASCRP3008953	1717.44	2779.48	4.465157e+002	4.466458e+001	480	16	4.263348e+000	0	0	0	0	0	0	465.702	1	1	52.9257	15.6364
DATA	1038	13	54	0	0	ASCRP3005780	ASCRP3005780	1742.9	2779.88	4.452050e+002	4.453352e+001	485.5	15.5	3.420807e+000	0	0	0	0	0	0	464.959	1	1	46.8651	15.125
DATA	1039	13	55	0	0	ASCRP3003801	ASCRP3003801	1768.2	2779.47	4.188335e+001	4.324133e+000	61	16	4.244962e+000	0	0	0	0	0	0	43.7976	1	1	49.5074	15.6552
DATA	1040	13	56	0	0	ASCRP3007751	ASCRP3007751	1793.42	2779.43	1.740844e+001	2.045437e+000	36.5	14	4.920145e+000	0	0	0	0	0	0	18.2255	1	1	57.5363	15.2821
DATA	1041	13	57	0	0	ASCRP3004613	ASCRP3004613	1819	2779.46	1.584236e+001	1.913255e+000	34	17	4.873591e+000	0	0	0	0	0	0	16.6041	1	1	48.5334	16.2424
DATA	1042	13	58	0	0	A_23_P142849	NM_005168	1844	2779.46	4.359973e+001	4.489746e+000	65	16	5.373133e+000	0	0	0	0	0	0	45.7417	1	1	55.8519	16.6842
DATA	1043	13	59	0	0	ASCRP3000060	ASCRP3000060	1869.76	2779.19	4.530042e+001	4.654841e+000	64.5	15	3.913578e+000	0	0	0	0	0	0	47.5714	1	1	46.8651	14.8333
DATA	1044	13	60	0	0	ASCRP3001879	ASCRP3001879	1895.34	2779.76	9.638788e+001	9.697969e+000	116	13	3.446995e+000	0	0	0	0	0	0	101.303	1	1	48.8603	12.8966
DATA	1045	13	61	0	0	Negative042	Negative042	1920.47	2779.62	2.603615e+001	2.814504e+000	44	15	5.473177e+000	0	0	0	0	0	0	27.3849	1	1	47.2035	14.7931
DATA	1046	13	62	0	0	ASCRP3009921	ASCRP3009921	1945.9	2779.69	2.390696e+001	2.618485e+000	43.5	16	5.316579e+000	0	0	0	0	0	0	25.1628	1	1	47.8731	16.1379
DATA	1047	13	63	0	0	ASCRP3007829	ASCRP3007829	1971	2779.46	3.744779e+001	3.893964e+000	55.5	16	4.090377e+000	0	0	0	0	0	0	39.44	1	1	55.8519	16.2581
DATA	1048	13	64	0	0	ASCRP3000051	ASCRP3000051	1996.88	2779.66	1.164463e+002	1.169341e+001	138.5	13	3.816838e+000	0	0	0	0	0	0	122.71	1	1	45.835	14.0556
DATA	1049	13	65	0	0	ASCRP3010327	ASCRP3010327	2022.26	2779.01	8.197003e+000	1.344988e+000	26	16	3.828875e+000	0	0	0	0	0	0	8.64259	1	1	46.1809	16.2813
DATA	1050	13	66	0	0	ASCRP3011491	ASCRP3011491	2046.98	2778.55	8.001555e+002	8.002265e+001	818	15.5	5.992257e+000	0	0	0	0	0	0	844.044	1	1	42.2201	16.0833
DATA	1051	13	67	0	0	ASCRP3001636	ASCRP3001636	2072.82	2779.15	1.234454e+002	1.239044e+001	147	15	4.266053e+000	0	0	0	0	0	0	130.262	1	1	46.8651	14.9722
DATA	1052	13	68	0	0	ASCRP3005614	ASCRP3005614	2098.51	2779.3	3.249397e+002	3.251142e+001	352	15	4.288841e+000	0	0	0	0	0	0	342.998	1	1	48.5334	15.1563
DATA	1053	13	69	0	0	ASCRP3005004	ASCRP3005004	2123.93	2779.01	2.694748e+002	2.696851e+001	306	14	4.915195e+000	0	0	0	0	0	0	284.542	1	1	46.8651	15.3226
DATA	1054	13	70	0	0	ASCRP3003557	ASCRP3003557	2149.54	2779.38	2.049160e+002	2.051923e+001	234	15	3.678013e+000	0	0	0	0	0	0	216.425	1	1	46.8651	14.75
DATA	1055	13	71	0	0	ASCRP3000241	ASCRP3000241	2174.41	2778.74	3.833946e+001	3.978908e+000	57	17	5.335813e+000	0	0	0	0	0	0	40.5041	1	1	42.5954	17.2143
DATA	1056	13	72	0	0	ASCRP3001008	ASCRP3001008	2199.81	2779.37	9.231739e+001	9.292858e+000	115	17	4.570273e+000	0	0	0	0	0	0	97.5452	1	1	45.835	16.2286
DATA	1057	13	73	0	0	Negative032	Negative032	2225	2779.13	1.082984e+000	1.068738e+000	19	15	4.134543e+000	0	0	0	0	0	0	1.08183	0	0	65	15.1389
DATA	1058	13	74	0	0	ASCRP3011750	ASCRP3011750	2250.89	2779.52	3.153115e+001	3.327687e+000	50	14	4.039811e+000	0	0	0	0	0	0	33.3291	1	1	44.7812	14.1515
DATA	1059	13	75	0	0	ASCRP3009445	ASCRP3009445	2276.37	2779	2.928740e+002	2.930670e+001	325	16	3.273268e+000	0	0	0	0	0	0	309.646	1	1	47.2035	15.2857
DATA	1060	13	76	0	0	ASCRP3000701	ASCRP3000701	2301.8	2779.23	1.032562e+002	1.038022e+001	125	15	5.004021e+000	0	0	0	0	0	0	109.188	1	1	47.8731	15.8333
DATA	1061	13	77	0	0	ASCRP3012997	ASCRP3012997	2326.5	2779	7.617407e+000	1.307743e+000	25	15.5	4.816701e+000	0	0	0	0	0	0	8.05683	1	1	65	15.6563
DATA	1062	13	78	0	0	ASCRP3000319	ASCRP3000319	2352	2779	8.898750e+001	8.961985e+000	116	15	4.989204e+000	0	0	0	0	0	0	94.143	1	1	54.9904	15.3235
DATA	1063	13	79	0	0	ASCRP3002781	ASCRP3002781	2377.85	2779.01	2.680413e+002	2.682518e+001	293	15.5	4.042889e+000	0	0	0	0	0	0	283.647	1	1	46.8651	15.0789
DATA	1064	13	80	0	0	ASCRP3012971	ASCRP3012971	2403.19	2779.37	3.782033e+001	3.928352e+000	57.5	15	4.133690e+000	0	0	0	0	0	0	40.0333	1	1	46.5243	15.8286
DATA	1065	13	81	0	0	A_23_P218608	NM_015904	2428.87	2779.04	2.024353e+001	2.285889e+000	39	16	4.953083e+000	0	0	0	0	0	0	21.4366	1	1	46.8651	15.5405
DATA	1066	13	82	0	0	ASCRP3012573	ASCRP3012573	2454.09	2779.26	1.911835e+002	1.914779e+001	219	16	4.105592e+000	0	0	0	0	0	0	202.533	1	1	46.5243	16.0351
DATA	1067	14	1	0	0	ASCRP3002063	ASCRP3002063	409.442	2787.53	4.986829e+002	4.988246e+001	492	14	3.805671e+000	0	0	0	0	0	0	471.576	1	1	49.8279	13.8718
DATA	1068	14	2	0	0	ASCRP3009880	ASCRP3009880	434.947	2787.47	4.638174e+002	4.639701e+001	457	13	4.297036e+000	0	0	0	0	0	0	438.087	1	1	48.8603	13.2581
DATA	1069	14	3	0	0	ASCRP3004252	ASCRP3004252	460.282	2787.42	1.635346e+002	1.639680e+001	173	14	3.381363e+000	0	0	0	0	0	0	154.333	1	1	48.5334	14.5143
DATA	1070	14	4	0	0	ASCRP3002136	ASCRP3002136	485.5	2787.5	4.749344e+000	1.283081e+000	23.5	14	3.302003e+000	0	0	0	0	0	0	4.47984	1	0	57.5363	13.3548
DATA	1071	14	5	0	0	ASCRP3011841	ASCRP3011841	511.067	2787.31	9.556363e+001	9.630448e+000	110	14	3.919355e+000	0	0	0	0	0	0	90.118	1	1	49.1849	14.1429
DATA	1072	14	6	0	0	ASCRP3001355	ASCRP3001355	536.282	2787.58	7.333506e+001	7.429770e+000	88	14	3.780924e+000	0	0	0	0	0	0	69.1628	1	1	48.5334	13.8462
DATA	1073	14	7	0	0	ASCRP3009282	ASCRP3009282	561.675	2787.44	1.202073e+002	1.207967e+001	136.5	15	3.458140e+000	0	0	0	0	0	0	113.403	1	1	49.8279	14.6111
DATA	1074	14	8	0	0	ASCRP3008683	ASCRP3008683	587.325	2787.52	1.956039e+002	1.959662e+001	200	15	3.590370e+000	0	0	0	0	0	0	184.64	1	1	49.8279	15.1429
DATA	1075	14	9	0	0	ASCRP3012422	ASCRP3012422	612.746	2787.42	3.046829e+001	3.271015e+000	48	16	4.547102e+000	0	0	0	0	0	0	28.7836	1	1	47.5395	15.3636
DATA	1076	14	10	0	0	ASCRP3000368	ASCRP3000368	638.12	2787.37	1.590381e+002	1.594819e+001	169	13	4.054064e+000	0	0	0	0	0	0	150.398	1	1	48.8603	13.8108
DATA	1077	14	11	0	0	ASCRP3008065	ASCRP3008065	663.304	2787.51	1.464348e+002	1.469154e+001	161	15	4.039589e+000	0	0	0	0	0	0	138.651	1	1	46.8651	15.4194
DATA	1078	14	12	0	0	ASCRP3000340	ASCRP3000340	688.754	2787.65	6.667081e+001	6.771696e+000	78.5	14.5	3.559188e+000	0	0	0	0	0	0	63.2184	1	1	45.1352	14.4333
DATA	1079	14	13	0	0	ASCRP3011231	ASCRP3011231	713.545	2787.75	3.535620e+001	3.728550e+000	52	15	3.990282e+000	0	0	0	0	0	0	33.5782	1	1	49.5074	15.1212
DATA	1080	14	14	0	0	ASCRP3008767	ASCRP3008767	739.5	2787.5	1.389971e+002	1.394986e+001	148.5	15	5.991594e+000	0	0	0	0	0	0	132.242	1	1	50.4627	15.3125
DATA	1081	14	15	0	0	ASCRP3003845	ASCRP3003845	764.942	2787.23	5.535436e+002	5.536692e+001	530	15.5	3.333950e+000	0	0	0	0	0	0	527.64	1	1	46.5243	15.4211
DATA	1082	14	16	0	0	ASCRP3012670	ASCRP3012670	790.418	2787.43	1.439457e+004	1.439457e+003	13684	16	5.315831e+000	0	0	0	0	0	0	13749.6	1	1	57.5363	16.4839
DATA	1083	14	17	0	0	ASCRP3010058	ASCRP3010058	815.487	2787.5	9.662978e+001	9.734096e+000	110	14	4.311483e+000	0	0	0	0	0	0	92.4997	1	1	50.4627	14.1556
DATA	1084	14	18	0	0	ASCRP3011175	ASCRP3011175	841.07	2787.49	1.162323e+002	1.168215e+001	128	14	3.852752e+000	0	0	0	0	0	0	111.522	1	1	47.8731	14.5429
DATA	1085	14	19	0	0	ASCRP3007638	ASCRP3007638	866.507	2787.41	1.138298e+002	1.144285e+001	126	13.5	5.476066e+000	0	0	0	0	0	0	109.479	1	1	48.5334	15.1111
DATA	1086	14	20	0	0	ASCRP3002715	ASCRP3002715	891.987	2787.22	1.436263e+002	1.440989e+001	152	15	4.354987e+000	0	0	0	0	0	0	138.479	1	1	49.1849	14.8182
DATA	1087	14	21	0	0	ASCRP3005851	ASCRP3005851	917.437	2787.46	2.238083e+002	2.241103e+001	235	15	3.678476e+000	0	0	0	0	0	0	216.348	1	1	47.2035	14.2581
DATA	1088	14	22	0	0	ASCRP3013143	ASCRP3013143	942.732	2787.27	9.802287e+001	9.870691e+000	111	15	3.959618e+000	0	0	0	0	0	0	95.0031	1	1	47.2035	14.75
DATA	1089	14	23	0	0	A_23_P58132	NM_004310	968.312	2787.23	6.499278e+002	6.500308e+001	645.5	15	4.983495e+000	0	0	0	0	0	0	631.617	1	1	48.8603	15.0909
DATA	1090	14	24	0	0	ASCRP3001497	ASCRP3001497	993.726	2787.22	1.473708e+002	1.478217e+001	158	15	4.015234e+000	0	0	0	0	0	0	143.612	1	1	48.2044	14.6176
DATA	1091	14	25	0	0	ASCRP3005497	ASCRP3005497	1018.93	2787.21	1.814200e+002	1.817845e+001	191	14.5	4.120295e+000	0	0	0	0	0	0	177.282	1	1	46.8651	14.4118
DATA	1092	14	26	0	0	ASCRP3012194	ASCRP3012194	1044.44	2787.15	1.423528e+002	1.428144e+001	160	13	3.532444e+000	0	0	0	0	0	0	139.499	1	1	46.8651	13.7333
DATA	1093	14	27	0	0	ASCRP3004166	ASCRP3004166	1069.94	2787.23	6.554343e+002	6.555341e+001	656.5	15	4.576851e+000	0	0	0	0	0	0	644.126	1	1	50.4627	14.9512
DATA	1094	14	28	0	0	ASCRP3005023	ASCRP3005023	1095.12	2787.25	6.534201e+001	6.633043e+000	84	14	3.258688e+000	0	0	0	0	0	0	64.3961	1	1	46.1809	14.2143
DATA	1095	14	29	0	0	ASCRP3003894	ASCRP3003894	1120.42	2787.38	1.407263e+001	1.809555e+000	33	15	4.245681e+000	0	0	0	0	0	0	13.9084	1	1	40.6843	14.3226
DATA	1096	14	30	66	-1	(-)3xSLv1	NegativeControl	1145.5	2787	1.154845e+000	1.134413e+000	17	14	3.262692e+000	0	0	0	0	0	0	-1.32137	0	0	65	14.3871
DATA	1097	14	31	0	0	ASCRP3001136	ASCRP3001136	1171.4	2786.52	6.258643e+000	1.292760e+000	25	14	4.630004e+000	0	0	0	0	0	0	6.22073	1	1	37.4241	13.7027
DATA	1098	14	32	0	0	ASCRP3010440	ASCRP3010440	1196.94	2787.24	7.247077e+001	7.334328e+000	91	14	5.260124e+000	0	0	0	0	0	0	72.2376	1	1	46.1809	15.5143
DATA	1099	14	33	0	0	ASCRP3001423	ASCRP3001423	1222.36	2787.28	5.034147e+001	5.158274e+000	70	14.5	4.842582e+000	0	0	0	0	0	0	50.3197	1	1	47.5395	15.0313
DATA	1100	14	34	0	0	ASCRP3002558	ASCRP3002558	1247.5	2787	1.460937e+004	1.460938e+003	14442	15.5	4.730528e+000	0	0	0	0	0	0	14642.8	1	1	54.1152	15.4706
DATA	1101	14	35	0	0	ASCRP3005836	ASCRP3005836	1272.93	2787.21	3.339010e+002	3.340884e+001	353	15	3.535415e+000	0	0	0	0	0	0	335.579	1	1	46.8651	14.1714
DATA	1102	14	36	0	0	ASCRP3005770	ASCRP3005770	1298.28	2787.14	5.681566e+003	5.681577e+002	5650	15	3.903986e+000	0	0	0	0	0	0	5725.36	1	1	48.5334	14.8261
DATA	1103	14	37	0	0	ASCRP3010172	ASCRP3010172	1323.71	2787.11	3.626205e+001	3.793105e+000	55	14	4.417219e+000	0	0	0	0	0	0	36.6376	1	1	48.8603	14.6129
DATA	1104	14	38	0	0	ASCRP3004654	ASCRP3004654	1349	2787.28	6.290903e+001	6.388069e+000	82	15	3.948322e+000	0	0	0	0	0	0	63.7234	1	1	46.1809	15.5484
DATA	1105	14	39	0	0	ASCRP3000580	ASCRP3000580	1374.5	2787.04	2.965714e+001	3.165634e+000	46	17	5.281610e+000	0	0	0	0	0	0	30.1168	1	1	47.8731	14.9667
DATA	1106	14	40	0	0	A_23_P49878	NM_019013	1400.21	2787.06	2.811468e+002	2.813637e+001	302.5	13	4.197435e+000	0	0	0	0	0	0	286.211	1	1	49.1849	14.4615
DATA	1107	14	41	0	0	ASCRP3004446	ASCRP3004446	1425.06	2787.06	9.451646e+001	9.515654e+000	118	15	4.416738e+000	0	0	0	0	0	0	96.4431	1	1	46.8651	15.4848
DATA	1108	14	42	0	0	ASCRP3008783	ASCRP3008783	1450.64	2786.87	2.351946e+002	2.354513e+001	258	13	5.083351e+000	0	0	0	0	0	0	240.547	1	1	46.8651	13.9259
DATA	1109	14	43	0	0	ASCRP3002158	ASCRP3002158	1476.16	2787.1	2.035762e+003	2.035791e+002	2056.5	17	6.039854e+000	0	0	0	0	0	0	2086.76	1	1	46.5243	16.6875
DATA	1110	14	44	0	0	ASCRP3012766	ASCRP3012766	1501.5	2787	7.543584e+001	7.622568e+000	97	17	5.731156e+000	0	0	0	0	0	0	77.492	1	1	54.1152	16
DATA	1111	14	45	0	0	ASCRP3011233	ASCRP3011233	1526.93	2786.99	3.661843e+001	3.821258e+000	56	14	5.884187e+000	0	0	0	0	0	0	37.6947	1	1	46.8651	14.9032
DATA	1112	14	46	0	0	ASCRP3005445	ASCRP3005445	1552.33	2787.04	1.589916e+002	1.593648e+001	181.5	16	5.020066e+000	0	0	0	0	0	0	163.99	1	1	49.1849	16.6429
DATA	1113	14	47	0	0	ASCRP3008559	ASCRP3008559	1577.75	2787	5.348306e+002	5.349413e+001	571	15	5.068471e+000	0	0	0	0	0	0	552.699	1	1	49.1849	15.7576
DATA	1114	14	48	0	0	ASCRP3001819	ASCRP3001819	1602.97	2787.17	3.886278e+002	3.887795e+001	415	15	4.441864e+000	0	0	0	0	0	0	402.336	1	1	46.8651	15.3889
DATA	1115	14	49	0	0	ASCRP3011217	ASCRP3011217	1628.56	2787.03	2.526895e+002	2.529220e+001	277	14.5	5.384059e+000	0	0	0	0	0	0	262.06	1	1	48.5334	14.8929
DATA	1116	14	50	0	0	ASCRP3000652	ASCRP3000652	1654.01	2787.11	1.607727e+002	1.611366e+001	183	16	4.805206e+000	0	0	0	0	0	0	167.009	1	1	46.8651	16.56
DATA	1117	14	51	0	0	ASCRP3013462	ASCRP3013462	1679	2787	2.741555e+004	2.741555e+003	27776.5	17	3.922274e+000	0	0	0	0	0	0	28522.7	1	1	54.9904	15.7931
DATA	1118	14	52	0	0	ASCRP3013344	ASCRP3013344	1704.88	2787.12	1.559616e+002	1.563344e+001	182	16	4.766939e+000	0	0	0	0	0	0	162.502	1	1	47.8731	16.0588
DATA	1119	14	53	0	0	ASCRP3000739	ASCRP3000739	1729.5	2787	4.952910e+002	4.954082e+001	528	16.5	5.027871e+000	0	0	0	0	0	0	516.752	1	1	54.1152	16.95
DATA	1120	14	54	0	0	ASCRP3011331	ASCRP3011331	1755.53	2786.99	6.556193e+001	6.643934e+000	85	16.5	3.869728e+000	0	0	0	0	0	0	68.4932	1	1	48.5334	16.1563
DATA	1121	14	55	0	0	ASCRP3009383	ASCRP3009383	1780.5	2787	1.016355e+002	1.022024e+001	126	14.5	3.932905e+000	0	0	0	0	0	0	106.305	1	1	54.1152	14.375
DATA	1122	14	56	0	0	ASCRP3006683	ASCRP3006683	1806.41	2787.09	1.212794e+002	1.217538e+001	141.5	18	5.151536e+000	0	0	0	0	0	0	126.995	1	1	49.1849	17.3529
DATA	1123	14	57	0	0	ASCRP3013419	ASCRP3013419	1831.77	2787.09	6.187294e+002	6.188224e+001	668	17	4.157107e+000	0	0	0	0	0	0	648.556	1	1	49.1849	17.1923
DATA	1124	14	58	0	0	ASCRP3011172	ASCRP3011172	1857.08	2787.1	1.381582e+002	1.385731e+001	162.5	15.5	4.563746e+000	0	0	0	0	0	0	144.955	1	1	46.8651	16.4722
DATA	1125	14	59	0	0	ASCRP3005717	ASCRP3005717	1882.44	2787.03	5.307807e+002	5.308887e+001	573.5	13	3.048766e+000	0	0	0	0	0	0	557.377	1	1	48.2044	13.4643
DATA	1126	14	60	0	0	CUST_1_PI418767722	NM_002107	1907.94	2787.1	3.153087e+002	3.154902e+001	353	15	4.218252e+000	0	0	0	0	0	0	331.369	1	1	46.8651	14.3571
DATA	1127	14	61	0	0	ASCRP3010418	ASCRP3010418	1933.33	2787.16	1.951762e+001	2.225367e+000	39	15.5	5.961563e+000	0	0	0	0	0	0	20.5263	1	1	45.835	15.6667
DATA	1128	14	62	0	0	ASCRP3008873	ASCRP3008873	1958.63	2787	6.562086e+002	6.562956e+001	707	15	4.684946e+000	0	0	0	0	0	0	690.572	1	1	48.5334	15.8889
DATA	1129	14	63	0	0	ASCRP3010656	ASCRP3010656	1984.03	2786.99	4.115067e+001	4.251336e+000	61.5	14	4.018423e+000	0	0	0	0	0	0	43.3306	1	1	46.8651	15.0909
DATA	1130	14	64	0	0	ASCRP3001406	ASCRP3001406	2009.67	2787.06	6.746457e+001	6.830344e+000	89	14	3.680676e+000	0	0	0	0	0	0	71.0747	1	1	48.5334	14.5313
DATA	1131	14	65	0	0	ASCRP3008976	ASCRP3008976	2034.94	2787.01	6.524165e+002	6.525037e+001	710	18	4.571927e+000	0	0	0	0	0	0	687.64	1	1	48.5334	17.4571
DATA	1132	14	66	0	0	ASCRP3000616	ASCRP3000616	2060.39	2786.95	3.350730e+002	3.352426e+001	372	15	5.365080e+000	0	0	0	0	0	0	353.306	1	1	49.1849	15.54
DATA	1133	14	67	0	0	ASCRP3004672	ASCRP3004672	2085.75	2787	1.180771e+003	1.180819e+002	1269	15	4.994365e+000	0	0	0	0	0	0	1245.45	1	1	49.1849	14.4333
DATA	1134	14	68	0	0	ASCRP3013246	ASCRP3013246	2111.13	2787.04	1.707493e+002	1.710815e+001	196	14.5	4.586094e+000	0	0	0	0	0	0	180.157	1	1	46.8651	15
DATA	1135	14	69	0	0	ASCRP3012931	ASCRP3012931	2136.56	2787.03	5.998214e+001	6.092082e+000	81	16	2.935683e+000	0	0	0	0	0	0	63.3038	1	1	48.2044	15.8148
DATA	1136	14	70	0	0	ASCRP3005589	ASCRP3005589	2161.57	2786.94	7.650201e+001	7.723984e+000	97	17	4.159849e+000	0	0	0	0	0	0	80.7577	1	1	46.5243	17.5
DATA	1137	14	71	0	0	ASCRP3004796	ASCRP3004796	2187	2786.54	3.795582e+002	3.797076e+001	417	18	5.159533e+000	0	0	0	0	0	0	400.77	1	1	55.8519	17.4359
DATA	1138	14	72	0	0	ASCRP3010485	ASCRP3010485	2212.4	2786.78	1.837050e+001	2.123245e+000	36	17	4.532922e+000	0	0	0	0	0	0	19.4004	1	1	45.1352	15.9688
DATA	1139	14	73	0	0	ASCRP3011519	ASCRP3011519	2238.31	2786.97	2.348943e+002	2.351353e+001	264	15	4.101393e+000	0	0	0	0	0	0	248.105	1	1	47.2035	14.75
DATA	1140	14	74	0	0	ASCRP3001953	ASCRP3001953	2263.57	2787.24	2.149564e+002	2.152197e+001	240	16	4.550116e+000	0	0	0	0	0	0	227.08	1	1	46.5243	16.3913
DATA	1141	14	75	1028	1	(+)E1A_r60_n9	E1A_r60_n9	2288.5	2786.65	3.512043e+000	1.120502e+000	21	14	5.308146e+000	0	0	0	0	0	0	3.71097	1	0	57.5363	14.7813
DATA	1142	14	76	0	0	ASCRP3003574	ASCRP3003574	2314.5	2787	2.515730e+002	2.517978e+001	287	14.5	4.826005e+000	0	0	0	0	0	0	265.866	1	1	48.5334	16
DATA	1143	14	77	0	0	ASCRP3000698	ASCRP3000698	2339.63	2787.04	9.198375e+001	9.259667e+000	114.5	15	4.677072e+000	0	0	0	0	0	0	97.2298	1	1	46.8651	15
DATA	1144	14	78	0	0	Negative027	Negative027	2364.92	2786.68	1.400638e+001	1.758553e+000	32	14.5	3.977175e+000	0	0	0	0	0	0	14.8093	1	1	51.7088	14.4211
DATA	1145	14	79	0	0	ASCRP3002250	ASCRP3002250	2390.53	2786.72	9.934346e+002	9.934915e+001	1051	14.5	3.986183e+000	0	0	0	0	0	0	1050.67	1	1	48.2044	15.2
DATA	1146	14	80	0	0	ASCRP3001149	ASCRP3001149	2415.5	2786.5	7.367560e+000	1.293105e+000	25	16	4.761011e+000	0	0	0	0	0	0	7.79475	1	1	57.5363	16.4571
DATA	1147	14	81	0	0	ASCRP3005708	ASCRP3005708	2440.67	2786.5	8.663330e+000	1.370757e+000	26	16	2.685851e+000	0	0	0	0	0	0	9.16918	1	1	65	15.6
DATA	1148	14	82	0	0	ASCRP3009853	ASCRP3009853	2466.76	2787.33	1.105823e+002	1.110910e+001	135.5	15	4.334159e+000	0	0	0	0	0	0	117.085	1	1	45.4864	15.6658
DATA	1149	15	1	0	0	ASCRP3011094	ASCRP3011094	396.866	2794.55	2.777685e+001	3.020586e+000	46	15	4.201604e+000	0	0	0	0	0	0	26.3151	1	1	46.1809	15.24
DATA	1150	15	2	0	0	ASCRP3002010	ASCRP3002010	422.25	2794.78	2.038898e+002	2.042358e+001	205.5	14	4.346300e+000	0	0	0	0	0	0	192.903	1	1	49.1849	13.9032
DATA	1151	15	3	0	0	ASCRP3012879	ASCRP3012879	447.595	2794.28	7.272955e+001	7.369610e+000	88	14	3.632548e+000	0	0	0	0	0	0	68.7348	1	1	48.5334	14.3333
DATA	1152	15	4	0	0	ASCRP3007703	ASCRP3007703	472.889	2794.51	4.553440e+001	4.706483e+000	61	15	2.849148e+000	0	0	0	0	0	0	43.0046	1	1	47.8731	14.9412
DATA	1153	15	5	0	0	ASCRP3013610	ASCRP3013610	497.875	2794.38	9.528394e+000	1.525203e+000	29	13	3.509997e+000	0	0	0	0	0	0	8.99528	1	1	44.7812	13.4848
DATA	1154	15	6	0	0	ASCRP3012830	ASCRP3012830	523.813	2794.53	3.006035e+001	3.233395e+000	47.5	14	4.004721e+000	0	0	0	0	0	0	28.3759	1	1	49.5074	14.4103
DATA	1155	15	7	0	0	ASCRP3008208	ASCRP3008208	549.162	2794.12	6.650625e+001	6.756412e+000	80.5	15	3.696738e+000	0	0	0	0	0	0	62.7864	1	1	46.5243	14.1389
DATA	1156	15	8	0	0	ASCRP3007804	ASCRP3007804	574.688	2794.52	1.130745e+001	1.641803e+000	29	14	3.645813e+000	0	0	0	0	0	0	10.6801	1	1	44.7812	13.8667
DATA	1157	15	9	0	0	ASCRP3010351	ASCRP3010351	600.19	2794.03	1.539273e+001	1.945396e+000	34	15	4.252173e+000	0	0	0	0	0	0	14.5476	1	1	45.4864	15.1538
DATA	1158	15	10	1028	1	(+)E1A_r60_a104	E1A_r60_a104	625.107	2794.5	5.349332e+000	1.303349e+000	24	13	3.972443e+000	0	0	0	0	0	0	5.06035	1	0	56.9804	14.0303
DATA	1159	15	11	0	0	A_23_P142849	NM_005168	650.931	2794.35	3.924378e+001	4.100023e+000	55	14	4.186920e+000	0	0	0	0	0	0	37.1649	1	1	48.5334	14.5
DATA	1160	15	12	0	0	Negative008	Negative008	676.56	2794.73	1.394539e+002	1.399570e+001	146	16	3.861347e+000	0	0	0	0	0	0	132.246	1	1	49.1849	16.08
DATA	1161	15	13	0	0	ASCRP3004462	ASCRP3004462	701.628	2794.49	9.066558e+002	9.067331e+001	887.5	15	3.406856e+000	0	0	0	0	0	0	861.038	1	1	52.3208	14.76
DATA	1162	15	14	0	0	ASCRP3007641	ASCRP3007641	727.016	2795.32	1.454082e+002	1.458876e+001	157.5	14	4.558542e+000	0	0	0	0	0	0	138.333	1	1	45.1352	13.9697
DATA	1163	15	15	0	0	ASCRP3011705	ASCRP3011705	752.297	2794.06	1.083987e+002	1.090388e+001	121.5	16	5.104620e+000	0	0	0	0	0	0	103.298	1	1	45.4864	16
DATA	1164	15	16	0	0	ASCRP3008484	ASCRP3008484	777.5	2794.5	4.592360e+001	4.740912e+000	62	15	3.623890e+000	0	0	0	0	0	0	43.8497	1	1	57.5363	15.5152
DATA	1165	15	17	0	0	CUST_8_PI418767722	NM_021009	802.667	2794.5	2.817647e+002	2.820097e+001	289	14	4.218690e+000	0	0	0	0	0	0	269.598	1	1	57.5363	14.8788
DATA	1166	15	18	0	0	ASCRP3006788	ASCRP3006788	828.563	2794.66	1.114171e+002	1.120322e+001	128	14	4.181276e+000	0	0	0	0	0	0	106.848	1	1	51.0895	13.8235
DATA	1167	15	19	0	0	ASCRP3012646	ASCRP3012646	853.829	2794.39	8.620051e+001	8.699052e+000	100	14	4.789125e+000	0	0	0	0	0	0	82.8546	1	1	47.2035	15.25
DATA	1168	15	20	0	0	ASCRP3009087	ASCRP3009087	879.31	2794.89	5.602378e+001	5.722599e+000	72	15.5	4.545276e+000	0	0	0	0	0	0	53.982	1	1	47.5395	15.6471
DATA	1169	15	21	0	0	ASCRP3003188	ASCRP3003188	904.676	2794.58	4.545794e+001	4.692444e+000	64	15	4.671089e+000	0	0	0	0	0	0	43.9096	1	1	47.8731	14.6176
DATA	1170	15	22	0	0	ASCRP3009072	ASCRP3009072	930.292	2795.25	6.512725e+002	6.513760e+001	647	14	4.327721e+000	0	0	0	0	0	0	630.755	1	1	45.1352	14.3333
DATA	1171	15	23	0	0	ASCRP3005564	ASCRP3005564	955.423	2794.32	3.987642e+001	4.152359e+000	56	15	4.522346e+000	0	0	0	0	0	0	38.7186	1	1	47.8731	15.25
DATA	1172	15	24	0	0	ASCRP3001972	ASCRP3001972	980.813	2794.98	5.250748e+001	5.376230e+000	67	14.5	5.046136e+000	0	0	0	0	0	0	51.1224	1	1	45.4864	14.7222
DATA	1173	15	25	0	0	ASCRP3007756	ASCRP3007756	1006.27	2794.38	1.676067e+002	1.680019e+001	181	15	3.600032e+000	0	0	0	0	0	0	163.627	1	1	50.7771	14.9091
DATA	1174	15	26	0	0	ASCRP3006437	ASCRP3006437	1031.6	2795.22	6.231322e+001	6.336265e+000	74	14	4.645601e+000	0	0	0	0	0	0	61.0047	1	1	46.5243	15.0667
DATA	1175	15	27	0	0	ASCRP3006142	ASCRP3006142	1056.58	2794.43	1.833488e+001	2.161814e+000	35	14	4.159182e+000	0	0	0	0	0	0	17.9985	1	1	57.5363	14.9189
DATA	1176	15	28	0	0	ASCRP3005800	ASCRP3005800	1082.75	2794.61	1.544301e+002	1.548518e+001	170.5	15	4.751324e+000	0	0	0	0	0	0	152.038	1	1	49.8279	15.3784
DATA	1177	15	29	0	0	ASCRP3010771	ASCRP3010771	1107.9	2794.13	4.111531e+002	4.113108e+001	424	14	3.799173e+000	0	0	0	0	0	0	405.906	1	1	46.8651	13.9394
DATA	1178	15	30	0	0	ASCRP3010633	ASCRP3010633	1133.15	2794.69	1.971587e+002	1.974855e+001	208	15	4.073888e+000	0	0	0	0	0	0	195.193	1	1	49.8279	14.8214
DATA	1179	15	31	0	0	ASCRP3003231	ASCRP3003231	1158.57	2794.04	5.596822e+001	5.710245e+000	74	15	3.469554e+000	0	0	0	0	0	0	55.5649	1	1	47.2035	15.3659
DATA	1180	15	32	1028	1	(+)E1A_r60_a104	E1A_r60_a104	1183.61	2794.07	3.783545e+000	1.191042e+000	22	16	5.207490e+000	0	0	0	1	0	0	3.76666	1	0	53.8203	15.4
DATA	1181	15	33	0	0	ASCRP3006993	ASCRP3006993	1209.22	2794.33	4.872316e+001	5.000775e+000	66	13	5.240097e+000	0	0	0	0	0	0	48.6419	1	1	46.8651	14.7
DATA	1182	15	34	0	0	Negative019	Negative019	1234.5	2794	1.143351e+000	1.123123e+000	16	15	4.474998e+000	0	0	0	0	0	0	-0.852998	0	0	54.1152	15.2195
DATA	1183	15	35	0	0	ASCRP3001903	ASCRP3001903	1260	2794.13	2.233036e+002	2.235843e+001	237.5	15.5	4.630670e+000	0	0	0	0	0	0	224.149	1	1	54.4085	15.5526
DATA	1184	15	36	0	0	ASCRP3003388	ASCRP3003388	1285.78	2794.49	2.166227e+002	2.169105e+001	238	15	4.857628e+000	0	0	0	0	0	0	218.034	1	1	46.1809	14.7
DATA	1185	15	37	0	0	ASCRP3003334	ASCRP3003334	1310.61	2794.07	3.937578e+002	3.939154e+001	407.5	16	4.516194e+000	0	0	0	0	0	0	397.337	1	1	53.8203	15.3704
DATA	1186	15	38	0	0	ASCRP3011710	ASCRP3011710	1336.56	2794.46	8.732171e+001	8.802596e+000	105	14	3.614994e+000	0	0	0	0	0	0	88.3474	1	1	47.2035	14.5455
DATA	1187	15	39	0	0	ASCRP3000952	ASCRP3000952	1361.85	2794.08	5.343567e+001	5.457329e+000	74	17	3.838658e+000	0	0	0	0	0	0	54.1986	1	1	46.1809	15.8529
DATA	1188	15	40	0	0	ASCRP3012279	ASCRP3012279	1387.19	2794.38	4.980905e+002	4.982132e+001	522	13	4.283086e+000	0	0	0	0	0	0	506.439	1	1	49.1849	13
DATA	1189	15	41	0	0	ASCRP3000728	ASCRP3000728	1412.63	2793.79	7.119842e+001	7.204794e+000	90	16	4.024731e+000	0	0	0	0	0	0	72.5651	1	1	46.8651	16.0385
DATA	1190	15	42	0	0	ASCRP3009674	ASCRP3009674	1438	2794	1.777946e+002	1.781349e+001	199	14	4.379004e+000	0	0	0	0	0	0	181.627	1	1	46.8651	14.5
DATA	1191	15	43	0	0	ASCRP3013505	ASCRP3013505	1463.39	2794.07	7.661338e+000	1.338965e+000	26	14	4.834242e+000	0	0	0	0	0	0	7.84405	1	1	53.8203	14.6452
DATA	1192	15	44	0	0	ASCRP3001034	ASCRP3001034	1488.76	2794.15	1.021712e+002	1.027571e+001	121	17	5.176390e+000	0	0	0	0	0	0	104.834	1	1	46.1809	16.5882
DATA	1193	15	45	0	0	ASCRP3012696	ASCRP3012696	1513.91	2794.07	4.810795e+000	1.194628e+000	23	15	5.257369e+000	0	0	0	0	0	0	4.94642	1	0	54.4085	15.2353
DATA	1194	15	46	0	0	ASCRP3001917	ASCRP3001917	1539.57	2794.28	7.129110e+001	7.212148e+000	89	15.5	3.500376e+000	0	0	0	0	0	0	73.4495	1	1	46.5243	15.4
DATA	1195	15	47	0	0	ASCRP3012709	ASCRP3012709	1564.5	2794	5.027849e+000	1.199648e+000	22	14	4.286976e+000	0	0	0	0	0	0	5.1899	1	0	54.1152	14.6333
DATA	1196	15	48	0	0	ASCRP3008440	ASCRP3008440	1590.57	2794.7	9.468725e+002	9.469349e+001	983	15	4.386219e+000	0	0	0	0	0	0	979.219	1	1	44.7812	15.1034
DATA	1197	15	49	0	0	ASCRP3007051	ASCRP3007051	1616.01	2793.9	1.460802e+002	1.464827e+001	169	15	4.421607e+000	0	0	0	0	0	0	151.339	1	1	46.8651	14.7692
DATA	1198	15	50	0	0	ASCRP3005895	ASCRP3005895	1641.42	2794.21	1.486450e+002	1.490393e+001	169	15	5.771938e+000	0	0	0	0	0	0	154.251	1	1	47.8731	15.3793
DATA	1199	15	51	0	0	ASCRP3008596	ASCRP3008596	1666.5	2794	7.240586e+001	7.320947e+000	92	15	3.984554e+000	0	0	0	0	0	0	75.2543	1	1	54.1152	15.72
DATA	1200	15	52	0	0	ASCRP3008155	ASCRP3008155	1691.5	2794	1.187216e+001	1.605068e+000	30	16	4.293074e+000	0	0	0	0	0	0	12.3573	1	1	54.1152	15.3415
DATA	1201	15	53	0	0	ASCRP3002974	ASCRP3002974	1717.09	2794.07	1.175675e+004	1.175676e+003	12148	16.5	5.705284e+000	0	0	0	0	0	0	12254.4	1	1	54.4085	17.4286
DATA	1202	15	54	0	0	ASCRP3010482	ASCRP3010482	1742.8	2794.32	7.775227e+002	7.775973e+001	828	16	3.953262e+000	0	0	0	0	0	0	811.504	1	1	46.8651	15.3111
DATA	1203	15	55	0	0	ASCRP3011004	ASCRP3011004	1768.25	2794	3.877994e+003	3.878009e+002	4087	14.5	3.692334e+000	0	0	0	0	0	0	4052.51	1	1	49.1849	14.4333
DATA	1204	15	56	0	0	ASCRP3012051	ASCRP3012051	1793.69	2794.33	8.684123e+001	8.750368e+000	107	16	5.040970e+000	0	0	0	0	0	0	90.8511	1	1	47.5395	16.3214
DATA	1205	15	57	0	0	ASCRP3006118	ASCRP3006118	1819.14	2793.99	7.205425e+001	7.284959e+000	90.5	17	5.144988e+000	0	0	0	0	0	0	75.4622	1	1	46.8651	17.2143
DATA	1206	15	58	0	0	ASCRP3008169	ASCRP3008169	1844.34	2794.11	1.104362e+002	1.109557e+001	133	16	4.726817e+000	0	0	0	0	0	0	115.77	1	1	48.5334	16.303
DATA	1207	15	59	0	0	ASCRP3009195	ASCRP3009195	1869.49	2793.83	5.262094e+002	5.263185e+001	575	15	3.926620e+000	0	0	0	0	0	0	552.119	1	1	47.2035	15.4688
DATA	1208	15	60	0	0	ASCRP3010397	ASCRP3010397	1894.9	2794.09	9.466580e+001	9.526937e+000	115	13	3.383388e+000	0	0	0	0	0	0	99.4059	1	1	49.1849	13.2258
DATA	1209	15	61	0	0	ASCRP3009759	ASCRP3009759	1920.56	2793.65	3.626406e+001	3.780932e+000	54.5	15.5	5.561941e+000	0	0	0	0	0	0	38.1092	1	1	44.7812	15.25
DATA	1210	15	62	0	0	ASCRP3002614	ASCRP3002614	1945.91	2794.1	9.849451e+001	9.907313e+000	121	16	5.385945e+000	0	0	0	0	0	0	103.571	1	1	46.8651	16.8571
DATA	1211	15	63	0	0	ASCRP3012610	ASCRP3012610	1971.44	2793.97	4.764429e+002	4.765627e+001	514	14.5	4.543584e+000	0	0	0	0	0	0	501.304	1	1	48.5334	15.5313
DATA	1212	15	64	0	0	ASCRP3000687	ASCRP3000687	1997.01	2794	1.327209e+001	1.703548e+000	31	13	2.336993e+000	0	0	0	0	1	0	13.972	1	1	46.8651	12.3333
DATA	1213	15	65	0	0	ASCRP3001161	ASCRP3001161	2022.15	2794.22	2.486586e+001	2.706046e+000	43	17	3.869866e+000	0	0	0	0	0	0	26.1889	1	1	46.1809	16.3
DATA	1214	15	66	0	0	ASCRP3004449	ASCRP3004449	2047.6	2794.37	6.920738e+001	7.002520e+000	92	16.5	5.701030e+000	0	0	0	0	0	0	72.9187	1	1	46.1809	16.7143
DATA	1215	15	67	0	0	ASCRP3010283	ASCRP3010283	2073.38	2793.64	1.573388e+001	1.900858e+000	33.5	15	5.130809e+000	0	0	0	0	0	0	16.5846	1	1	47.2035	15.3333
DATA	1216	15	68	0	0	ASCRP3003812	ASCRP3003812	2098.65	2794.12	3.350312e+002	3.352008e+001	367	16	4.967702e+000	0	0	0	0	0	0	353.242	1	1	48.8603	15.7037
DATA	1217	15	69	0	0	ASCRP3010232	ASCRP3010232	2124.01	2793.84	4.235542e+001	4.367635e+000	64	15	4.414366e+000	0	0	0	0	0	0	44.6708	1	1	46.8651	15.2941
DATA	1218	15	70	0	0	ASCRP3005148	ASCRP3005148	2149.27	2794.3	4.390329e+001	4.517849e+000	61	16	3.908374e+000	0	0	0	0	0	0	46.3125	1	1	46.8651	15.6538
DATA	1219	15	71	0	0	ASCRP3005517	ASCRP3005517	2174.44	2794.03	1.987463e+003	1.987491e+002	2097	17	4.742623e+000	0	0	0	0	0	0	2097.01	1	1	48.5334	16.6774
DATA	1220	15	72	0	0	ASCRP3008157	ASCRP3008157	2200.06	2794.24	3.457632e+001	3.618049e+000	55	14	5.178819e+000	0	0	0	0	0	0	36.4884	1	1	46.1809	15.0571
DATA	1221	15	73	0	0	ASCRP3005479	ASCRP3005479	2225.44	2793.97	3.959166e+001	4.099953e+000	59	15	3.547517e+000	0	0	0	0	0	0	41.7893	1	1	48.5334	15.0571
DATA	1222	15	74	0	0	ASCRP3011851	ASCRP3011851	2250.93	2794.19	5.625542e+001	5.725469e+000	74	15	4.246993e+000	0	0	0	0	0	0	59.3868	1	1	46.8651	14.4138
DATA	1223	15	75	0	0	ASCRP3009067	ASCRP3009067	2276.43	2793.82	2.352439e+003	2.352463e+002	2461	15	4.403786e+000	0	0	0	0	0	0	2483.88	1	1	49.5074	15.68
DATA	1224	15	76	0	0	ASCRP3007405	ASCRP3007405	2301.63	2794.04	5.032622e+002	5.033748e+001	531	14	4.783716e+000	0	0	0	0	0	0	531.465	1	1	48.2044	14.8974
DATA	1225	15	77	0	0	ASCRP3008039	ASCRP3008039	2326.91	2793.9	5.993208e+001	6.086999e+000	82	15	4.153540e+000	0	0	0	0	0	0	63.3037	1	1	46.8651	15.2424
DATA	1226	15	78	0	0	ASCRP3008555	ASCRP3008555	2352.26	2794.1	2.509487e+001	2.725816e+000	44	14.5	4.333676e+000	0	0	0	0	0	0	26.5119	1	1	46.5243	14.6471
DATA	1227	15	79	0	0	ASCRP3000749	ASCRP3000749	2377.69	2794.01	1.083889e+002	1.089098e+001	131	14	4.175370e+000	0	0	0	0	0	0	114.539	1	1	47.2035	14.6061
DATA	1228	15	80	0	0	ASCRP3010973	ASCRP3010973	2402.96	2794.13	8.649791e+001	8.714940e+000	109.5	15	4.253521e+000	0	0	0	0	0	0	91.4325	1	1	46.8651	15.7143
DATA	1229	15	81	0	0	ASCRP3011480	ASCRP3011480	2428.72	2793.84	6.149401e+002	6.150320e+001	660	16	5.071681e+000	0	0	0	0	0	0	650.272	1	1	49.1849	15.3171
DATA	1230	15	82	0	0	ASCRP3006311	ASCRP3006311	2454.2	2794.35	9.516503e+002	9.517096e+001	1027	15	4.161542e+000	0	0	0	0	0	0	1006.7	1	1	46.5243	15.3725
DATA	1231	16	1	0	0	ASCRP3003282	ASCRP3003282	409.403	2802.29	6.446442e+001	6.554675e+000	79	14	4.207137e+000	0	0	0	0	0	0	61.099	1	1	47.8731	14.7333
DATA	1232	16	2	0	0	ASCRP3005052	ASCRP3005052	434.757	2802	3.714773e+001	3.900034e+000	54	14	4.034335e+000	0	0	0	0	0	0	35.1638	1	1	46.8651	14
DATA	1233	16	3	0	0	ASCRP3003457	ASCRP3003457	460.174	2802	5.579236e+001	5.704484e+000	70	14	3.420615e+000	0	0	0	0	0	0	52.7655	1	1	46.8651	14.0938
DATA	1234	16	4	0	0	ASCRP3010107	ASCRP3010107	485.522	2802.04	5.292484e+001	5.424506e+000	69.5	13	2.850001e+000	0	0	0	0	0	0	50.0248	1	1	47.5395	13.7407
DATA	1235	16	5	0	0	Negative052	Negative052	510.5	2802	3.227831e+000	1.232833e+000	21.5	15	4.961933e+000	0	0	0	0	0	0	3.05009	1	0	65	15.4359
DATA	1236	16	6	0	0	ASCRP3011533	ASCRP3011533	536.284	2802.09	1.646123e+002	1.650417e+001	178	14	3.903074e+000	0	0	0	0	0	0	155.549	1	1	48.8603	14.3448
DATA	1237	16	7	0	0	ASCRP3007908	ASCRP3007908	561.781	2802.12	8.274042e+001	8.359107e+000	96	15	4.159008e+000	0	0	0	0	0	0	78.2059	1	1	47.8731	14.2121
DATA	1238	16	8	0	0	ASCRP3009862	ASCRP3009862	586.971	2801.85	2.081508e+001	2.397130e+000	37	15	4.375023e+000	0	0	0	0	0	0	19.6837	1	1	46.8651	14.6842
DATA	1239	16	9	0	0	ASCRP3007485	ASCRP3007485	612.757	2802	1.797616e+002	1.801537e+001	186	14	4.044560e+000	0	0	0	0	0	0	170.123	1	1	46.8651	14.5789
DATA	1240	16	10	0	0	ASCRP3000940	ASCRP3000940	638.09	2801.9	1.796781e+002	1.800696e+001	185.5	13	4.049568e+000	0	0	0	0	0	0	170.207	1	1	46.8651	13.9211
DATA	1241	16	11	0	0	ASCRP3001361	ASCRP3001361	663.43	2802	2.766613e+002	2.769151e+001	284.5	17	3.544990e+000	0	0	0	0	0	0	262.389	1	1	49.8279	16.5185
DATA	1242	16	12	0	0	ASCRP3003957	ASCRP3003957	688.632	2802.03	4.634253e+001	4.783075e+000	63	15	4.031578e+000	0	0	0	0	0	0	44.0116	1	1	46.1809	15.4167
DATA	1243	16	13	0	0	ASCRP3005488	ASCRP3005488	714.137	2802.19	1.153788e+003	1.153848e+002	1116.5	14	4.051284e+000	0	0	0	0	0	0	1097.47	1	1	47.5395	14.2903
DATA	1244	16	14	0	0	ASCRP3005597	ASCRP3005597	739.569	2802.1	1.100543e+002	1.106851e+001	124	15	6.510885e+000	0	0	0	0	0	0	104.861	1	1	48.2044	16.0345
DATA	1245	16	15	0	0	ASCRP3004178	ASCRP3004178	765.085	2802.21	3.559332e+001	3.749135e+000	52	16	4.188672e+000	0	0	0	0	0	0	33.9774	1	1	46.8651	16.7143
DATA	1246	16	16	0	0	ASCRP3011399	ASCRP3011399	790.653	2801.88	2.588546e+001	2.842929e+000	44	15	4.129302e+000	0	0	0	0	0	0	24.7593	1	1	48.8603	15.3636
DATA	1247	16	17	0	0	ASCRP3012887	ASCRP3012887	815.8	2802.24	1.016877e+002	1.023619e+001	114	15	4.295284e+000	0	0	0	0	0	0	97.4713	1	1	46.8651	14.129
DATA	1248	16	18	0	0	ASCRP3007052	ASCRP3007052	841.274	2802.22	2.703316e+002	2.705848e+001	279.5	14	3.220232e+000	0	0	0	0	0	0	259.704	1	1	48.2044	14.3548
DATA	1249	16	19	0	0	ASCRP3010144	ASCRP3010144	866.493	2802.17	6.651089e+001	6.752799e+000	83	15	4.766864e+000	0	0	0	0	0	0	64.0443	1	1	47.2035	14.9667
DATA	1250	16	20	0	0	A_23_P215720	NM_000492	891.931	2802.18	3.700521e+001	3.879504e+000	53	15	4.324420e+000	0	0	0	0	0	0	35.7196	1	1	46.8651	14.5938
DATA	1251	16	21	0	0	ASCRP3010889	ASCRP3010889	917.338	2802.09	1.939146e+002	1.942623e+001	204.5	14	4.171877e+000	0	0	0	0	0	0	187.647	1	1	49.1849	14.4074
DATA	1252	16	22	0	0	ASCRP3011091	ASCRP3011091	942.5	2802	5.075187e+000	1.265164e+000	22	14	3.223569e+000	0	0	0	0	0	0	4.92367	1	0	54.1152	13.5161
DATA	1253	16	23	0	0	ASCRP3011307	ASCRP3011307	967.907	2801.93	1.736536e+001	2.086042e+000	34	16	5.122532e+000	0	0	0	0	0	0	16.8913	1	1	54.4085	15.6286
DATA	1254	16	24	0	0	ASCRP3000104	ASCRP3000104	993.292	2802.23	8.590023e+001	8.667024e+000	102	13	4.663068e+000	0	0	0	0	0	0	83.7811	1	1	45.1352	13.7941
DATA	1255	16	25	0	0	ASCRP3004464	ASCRP3004464	1018.78	2802.25	2.739787e+003	2.739812e+002	2667.5	15	4.038996e+000	0	0	0	0	0	0	2679.51	1	1	45.1352	15.0278
DATA	1256	16	26	0	0	ASCRP3010655	ASCRP3010655	1044.21	2802.19	3.042881e+002	3.045040e+001	315	14	5.422597e+000	0	0	0	0	0	0	298.413	1	1	47.5395	14.4074
DATA	1257	16	27	0	0	ASCRP3006004	ASCRP3006004	1069.77	2802.13	9.806662e+001	9.873076e+000	116.5	15	5.263313e+000	0	0	0	0	0	0	96.4417	1	1	46.1809	14.9057
DATA	1258	16	28	0	0	ASCRP3007203	ASCRP3007203	1095.21	2802.09	4.604474e+002	4.605886e+001	467	13	5.249639e+000	0	0	0	0	0	0	454.082	1	1	48.8603	14.0606
DATA	1259	16	29	0	0	ASCRP3008410	ASCRP3008410	1120.65	2802.1	2.646053e+002	2.648494e+001	283	14.5	3.901397e+000	0	0	0	0	0	0	261.678	1	1	49.5074	14.0357
DATA	1260	16	30	0	0	ASCRP3002771	ASCRP3002771	1145.57	2801.85	2.839791e+001	3.057761e+000	46	14	3.857549e+000	0	0	0	0	0	0	28.1603	1	1	46.1809	14.4545
DATA	1261	16	31	0	0	ASCRP3002897	ASCRP3002897	1171.19	2802.03	5.754804e+002	5.755915e+001	589	15	4.242641e+000	0	0	0	0	0	0	572.268	1	1	49.1849	15.3333
DATA	1262	16	32	0	0	ASCRP3013313	ASCRP3013313	1196.56	2802.14	1.137674e+001	1.601743e+000	29	13	5.248929e+000	0	0	0	0	0	0	11.3444	1	1	47.8731	13.9143
DATA	1263	16	33	0	0	ASCRP3003650	ASCRP3003650	1221.83	2802	1.685319e+002	1.689066e+001	182	14	4.640664e+000	0	0	0	0	0	0	168.51	1	1	46.8651	14.7949
DATA	1264	16	34	1028	1	(+)E1A_r60_1	E1A_r60_1	1247.75	2802.12	8.879714e+000	1.430364e+000	26	15	4.508258e+000	0	0	0	0	0	0	8.90306	1	1	42.9674	15.0244
DATA	1265	16	35	0	0	ASCRP3002201	ASCRP3002201	1272.92	2802.1	1.732478e+002	1.736084e+001	187.5	16	4.415742e+000	0	0	0	0	0	0	174.161	1	1	46.8651	15.4146
DATA	1266	16	36	0	0	ASCRP3005292	ASCRP3005292	1298.42	2802.15	2.793860e+003	2.793883e+002	2828	16	5.206406e+000	0	0	0	0	0	0	2815.98	1	1	49.8279	15.24
DATA	1267	16	37	0	0	ASCRP3011122	ASCRP3011122	1323.5	2802	1.332132e+002	1.336770e+001	148.5	15	3.989317e+000	0	0	0	0	0	0	134.609	1	1	48.5334	15.3684
DATA	1268	16	38	0	0	ASCRP3002505	ASCRP3002505	1349.17	2801.83	4.087123e+002	4.088630e+001	432	15	3.774082e+000	0	0	0	0	0	0	414.044	1	1	50.7771	14.8571
DATA	1269	16	39	0	0	ASCRP3005687	ASCRP3005687	1374.51	2801.63	2.169004e+002	2.171828e+001	236	14.5	4.663381e+000	0	0	0	0	0	0	220.269	1	1	49.8279	14.3333
DATA	1270	16	40	0	0	ASCRP3000211	ASCRP3000211	1399.58	2801.57	1.329970e+001	1.728800e+000	31	15	4.128140e+000	0	0	0	0	0	0	13.5382	1	1	57.5363	15.1923
DATA	1271	16	41	0	0	ASCRP3001664	ASCRP3001664	1425.19	2801.64	1.259189e+002	1.264002e+001	142.5	14	4.166007e+000	0	0	0	0	0	0	128.478	1	1	49.1849	15.0882
DATA	1272	16	42	0	0	ASCRP3008075	ASCRP3008075	1450.56	2801.47	2.819513e+001	3.026288e+000	47	14	4.728778e+000	0	0	0	0	0	0	28.833	1	1	49.1849	14.8571
DATA	1273	16	43	0	0	ASCRP3002446	ASCRP3002446	1475.86	2801.72	7.401086e+002	7.401899e+001	742.5	15	4.314301e+000	0	0	0	0	0	0	758.494	1	1	47.8731	15.4118
DATA	1274	16	44	0	0	ASCRP3006995	ASCRP3006995	1501.59	2801.73	2.831334e+002	2.833450e+001	313	16	4.976077e+000	0	0	0	0	0	0	290.786	1	1	52.0157	15.9429
DATA	1275	16	45	0	0	ASCRP3010541	ASCRP3010541	1527.16	2801.77	1.405727e+002	1.409966e+001	161	13	3.956314e+000	0	0	0	0	0	0	144.666	1	1	49.5074	14.037
DATA	1276	16	46	0	0	ASCRP3011590	ASCRP3011590	1552.37	2801.83	1.871835e+001	2.166272e+000	37	14.5	4.385371e+000	0	0	0	0	0	0	19.3005	1	1	45.4864	14.75
DATA	1277	16	47	0	0	ASCRP3013102	ASCRP3013102	1577.71	2802.12	1.306256e+002	1.310782e+001	150.5	14	4.334402e+000	0	0	0	0	0	0	134.937	1	1	46.1809	14.75
DATA	1278	16	48	0	0	ASCRP3010121	ASCRP3010121	1602.67	2801.5	7.466320e+001	7.544956e+000	98	15	4.134543e+000	0	0	0	0	0	0	77.2631	1	1	57.5363	14.6389
DATA	1279	16	49	0	0	ASCRP3008480	ASCRP3008480	1628.42	2801.88	7.357303e+001	7.436823e+000	94	12.5	5.583584e+000	0	0	0	0	0	0	76.2643	1	1	48.5334	13.7188
DATA	1280	16	50	0	0	ASCRP3002152	ASCRP3002152	1654	2801.81	5.715653e+002	5.716679e+001	598	14.5	4.980916e+000	0	0	0	0	0	0	593.428	1	1	46.8651	16.0714
DATA	1281	16	51	1028	1	(+)E1A_r60_n11	E1A_r60_n11	1679.2	2801.45	3.156724e+001	3.336767e+000	51	15	3.783265e+000	0	0	0	0	0	0	32.8243	1	1	47.5395	15.0513
DATA	1282	16	52	0	0	ASCRP3005066	ASCRP3005066	1704.82	2801.81	1.197227e+002	1.202086e+001	139	17	4.856524e+000	0	0	0	0	0	0	124.667	1	1	48.2044	16.5581
DATA	1283	16	53	0	0	ASCRP3001910	ASCRP3001910	1729.67	2801.5	2.239748e+001	2.485798e+000	41.5	16	4.587152e+000	0	0	0	0	0	0	23.3532	1	1	57.5363	15.3421
DATA	1284	16	54	0	0	ASCRP3003891	ASCRP3003891	1755.37	2801.64	3.134335e+002	3.136185e+001	344.5	15	4.439245e+000	0	0	0	0	0	0	327.218	1	1	48.8603	14.7241
DATA	1285	16	55	0	0	ASCRP3005814	ASCRP3005814	1780.64	2801.84	2.763753e+002	2.765845e+001	311.5	14.5	4.130638e+000	0	0	0	0	0	0	288.861	1	1	49.5074	14.6071
DATA	1286	16	56	0	0	ASCRP3002548	ASCRP3002548	1806	2801.54	7.689612e+001	7.764326e+000	98	19	7.582030e+000	0	0	0	0	1	0	80.4575	1	1	55.8519	20.4444
DATA	1287	16	57	0	0	ASCRP3004238	ASCRP3004238	1831.62	2801.6	6.215789e+001	6.307802e+000	82	17	5.262564e+000	0	0	0	0	0	0	65.1015	1	1	45.1352	16.8621
DATA	1288	16	58	0	0	ASCRP3011523	ASCRP3011523	1857.04	2801.46	3.989091e+001	4.130747e+000	57	15	4.030104e+000	0	0	0	0	0	0	41.8185	1	1	46.1809	15.3784
DATA	1289	16	59	0	0	ASCRP3002267	ASCRP3002267	1882.54	2801.84	2.462752e+002	2.465082e+001	270	15	3.596347e+000	0	0	0	0	0	0	258.385	1	1	48.5334	14.6061
DATA	1290	16	60	0	0	ASCRP3011808	ASCRP3011808	1907.9	2801.75	2.329788e+001	2.564086e+000	42	14	3.701887e+000	0	0	0	0	0	0	24.462	1	1	45.835	13.6944
DATA	1291	16	61	0	0	ASCRP3009360	ASCRP3009360	1933.09	2801.9	4.069836e+002	4.071242e+001	444	17	5.717971e+000	0	0	0	0	0	0	427.602	1	1	46.8651	17.1765
DATA	1292	16	62	0	0	ASCRP3004798	ASCRP3004798	1958.75	2801.6	2.254475e+002	2.257010e+001	253	15	4.471585e+000	0	0	0	0	0	0	237.02	1	1	48.5334	15.931
DATA	1293	16	63	0	0	AS_circRNA_control209	AS_circRNA_control209	1984.05	2801.61	1.123783e+003	1.123834e+002	1177	14	4.406167e+000	0	0	0	0	0	0	1182.11	1	1	49.1849	14.4872
DATA	1294	16	64	0	0	ASCRP3001711	ASCRP3001711	2009.62	2801.99	2.386996e+001	2.615172e+000	42	14	4.558143e+000	0	0	0	0	0	0	25.1202	1	1	46.5243	15.12
DATA	1295	16	65	0	0	ASCRP3004849	ASCRP3004849	2034.7	2802.03	1.662268e+001	1.975744e+000	34	16	4.359768e+000	0	0	0	0	0	0	17.5006	1	1	49.1849	15.5152
DATA	1296	16	66	0	0	ASCRP3010825	ASCRP3010825	2060.17	2801.76	4.859355e+001	4.975226e+000	67	16	5.835799e+000	0	0	0	0	0	0	51.1799	1	1	49.5074	15.8864
DATA	1297	16	67	0	0	ASCRP3004767	ASCRP3004767	2085.88	2801.66	1.955765e+002	1.958674e+001	223	15	4.873009e+000	0	0	0	0	0	0	206.054	1	1	45.835	14.3939
DATA	1298	16	68	0	0	ASCRP3011187	ASCRP3011187	2111.25	2801.64	1.584541e+003	1.584576e+002	1669	14.5	4.657618e+000	0	0	0	0	0	0	1669.9	1	1	48.5334	14.9412
DATA	1299	16	69	0	0	ASCRP3006283	ASCRP3006283	2136.5	2801.49	2.327929e+002	2.330371e+001	264	16	4.184183e+000	0	0	0	0	0	0	245.395	1	1	49.1849	15.3103
DATA	1300	16	70	0	0	ASCRP3009807	ASCRP3009807	2162.06	2801.61	1.306803e+002	1.311146e+001	153	17	4.220760e+000	0	0	0	0	0	0	137.782	1	1	48.2044	17.2593
DATA	1301	16	71	0	0	AS_circRNA_control201	AS_circRNA_control201	2186.89	2801.5	4.564708e+002	4.565953e+001	496.5	17	5.021256e+000	0	0	0	0	0	0	481.371	1	1	56.9804	16.6176
DATA	1302	16	72	0	0	ASCRP3008176	ASCRP3008176	2212.67	2801.74	1.746666e+002	1.749915e+001	199	14	3.672827e+000	0	0	0	0	0	0	184.223	1	1	47.2035	13.4
DATA	1303	16	73	0	0	ASCRP3000852	ASCRP3000852	2237.71	2802	5.425744e+001	5.529441e+000	76	15	4.005910e+000	0	0	0	0	0	0	57.2335	1	1	44.7812	15.7742
DATA	1304	16	74	0	0	ASCRP3013408	ASCRP3013408	2263.43	2801.61	1.165801e+002	1.170661e+001	140.5	15	4.390520e+000	0	0	0	0	0	0	122.998	1	1	49.5074	15.12
DATA	1305	16	75	0	0	ASCRP3013485	ASCRP3013485	2288.5	2801.5	4.285623e+001	4.416081e+000	63.5	15	4.248217e+000	0	0	0	0	0	0	45.2234	1	1	57.5363	15.7879
DATA	1306	16	76	0	0	ASCRP3005990	ASCRP3005990	2313.89	2801.5	6.437450e+001	6.524996e+000	88	14	3.826373e+000	0	0	0	0	0	0	67.9421	1	1	56.9804	14.5625
DATA	1307	16	77	0	0	ASCRP3000752	ASCRP3000752	2339.95	2801.5	1.556526e+001	1.886031e+000	34	13	3.983142e+000	0	0	0	0	0	0	16.4312	1	1	50.4627	13.7941
DATA	1308	16	78	0	0	ASCRP3001643	ASCRP3001643	2365.06	2801.54	6.190178e+002	6.191094e+001	671	15	4.464587e+000	0	0	0	0	0	0	653.603	1	1	47.5395	15.8056
DATA	1309	16	79	0	0	ASCRP3003699	ASCRP3003699	2390.48	2801.85	1.043503e+002	1.048919e+001	128	16	5.265866e+000	0	0	0	0	0	0	110.207	1	1	49.8279	16.037
DATA	1310	16	80	0	0	ASCRP3003144	ASCRP3003144	2415.67	2801.68	3.545865e+001	3.702119e+000	52	15	5.318384e+000	0	0	0	0	0	0	37.4613	1	1	48.2044	14.6579
DATA	1311	16	81	0	0	AS_circRNA_control215	AS_circRNA_control215	2441.44	2801.48	7.982636e+002	7.983345e+001	863.5	16	3.092769e+000	0	0	0	0	0	0	843.691	1	1	52.9257	15.5
DATA	1312	16	82	0	0	A_23_P11507	NM_015534	2466.42	2801.43	1.744015e+001	2.042591e+000	36	15	4.307919e+000	0	0	0	0	0	0	18.4409	1	1	57.5363	15.2308
DATA	1313	17	1	0	0	ASCRP3006112	ASCRP3006112	396.942	2809.1	1.085729e+002	1.092168e+001	122	15	4.475597e+000	0	0	0	0	0	0	103.081	1	1	46.8651	15.6303
DATA	1314	17	2	0	0	ASCRP3013364	ASCRP3013364	422.5	2809.44	2.910989e+002	2.913404e+001	293	14	3.873634e+000	0	0	0	0	0	0	275.993	1	1	47.8731	14.6286
DATA	1315	17	3	0	0	ASCRP3002381	ASCRP3002381	447.768	2809.12	9.811445e+001	9.883007e+000	111	15	4.037516e+000	0	0	0	0	0	0	92.9189	1	1	46.5243	15.3077
DATA	1316	17	4	0	0	ASCRP3004242	ASCRP3004242	473.121	2809.35	1.871318e+003	1.871356e+002	1779	14.5	2.839809e+000	0	0	0	0	0	0	1770.93	1	1	45.835	14.75
DATA	1317	17	5	0	0	ASCRP3012838	ASCRP3012838	498.5	2809.18	6.605524e+002	6.606593e+001	646	15	4.478708e+000	0	0	0	0	0	0	624.821	1	1	49.1849	15
DATA	1318	17	6	0	1	ETG05_66023	ETG05_66023	523.925	2809.36	8.192468e+002	8.193330e+001	779	16	3.902721e+000	0	0	0	0	0	0	774.82	1	1	45.835	15.1351
DATA	1319	17	7	0	0	ASCRP3011726	ASCRP3011726	549.243	2809	1.603899e+003	1.603943e+002	1537	16	4.834748e+000	0	0	0	0	0	0	1517.02	1	1	46.8651	15.4857
DATA	1320	17	8	0	0	ASCRP3008021	ASCRP3008021	574.735	2809.34	5.427247e+001	5.555795e+000	70.5	15	4.476792e+000	0	0	0	0	0	0	51.3536	1	1	46.1809	13.6667
DATA	1321	17	9	0	0	ASCRP3008173	ASCRP3008173	600.217	2808.92	2.608082e+002	2.610784e+001	265	15	4.060017e+000	0	0	0	0	0	0	246.92	1	1	49.8279	14.8333
DATA	1322	17	10	0	0	ASCRP3012169	ASCRP3012169	625.469	2809.41	8.896758e+001	8.975526e+000	102.5	13	3.590549e+000	0	0	0	0	0	0	84.3047	1	1	45.1352	13.7273
DATA	1323	17	11	0	0	ASCRP3001923	ASCRP3001923	650.574	2809.15	5.308450e+001	5.439170e+000	68	16	4.516194e+000	0	0	0	0	0	0	50.353	1	1	47.2035	15.3704
DATA	1324	17	12	0	0	A_23_P87238	NM_006512	675.837	2809.65	1.705560e+001	2.076116e+000	35	15	3.982154e+000	0	0	0	0	0	0	16.1988	1	1	39.8942	15.6296
DATA	1325	17	13	0	0	ASCRP3006052	ASCRP3006052	701.533	2809.12	8.600644e+002	8.601456e+001	823	15	4.470543e+000	0	0	0	0	0	0	817.997	1	1	48.8603	14.7037
DATA	1326	17	14	0	0	ASCRP3012611	ASCRP3012611	726.955	2809.16	8.300586e+001	8.384073e+000	99	14	5.919895e+000	0	0	0	0	0	0	79.0728	1	1	46.5243	14.3871
DATA	1327	17	15	0	0	ASCRP3006233	ASCRP3006233	752.589	2809.14	6.592675e+001	6.697117e+000	80	16	4.587679e+000	0	0	0	0	0	0	62.9143	1	1	48.5334	16.2414
DATA	1328	17	16	0	0	ASCRP3004027	ASCRP3004027	777.5	2809	9.593973e+001	9.665774e+000	109	14.5	4.827645e+000	0	0	0	0	0	0	91.7257	1	1	54.1152	16.1154
DATA	1329	17	17	0	0	ASCRP3007828	ASCRP3007828	803.306	2809.33	6.531510e+001	6.636093e+000	81	16	6.124541e+000	0	0	0	0	0	0	62.5771	1	1	47.5395	16.48
DATA	1330	17	18	0	0	ASCRP3000822	ASCRP3000822	828.562	2809.41	1.316002e+003	1.316054e+002	1276.5	14.5	3.989987e+000	0	0	0	0	0	0	1263.54	1	1	47.5395	14
DATA	1331	17	19	66	-1	(-)3xSLv1	NegativeControl	853.5	2809	1.189470e+000	1.168425e+000	19	16.5	4.151720e+000	0	0	0	0	0	0	-0.558652	0	0	65	16.7333
DATA	1332	17	20	0	0	ASCRP3003125	ASCRP3003125	879.192	2809.38	2.569097e+002	2.571740e+001	271	15	5.763939e+000	0	0	0	0	0	0	247.806	1	1	46.8651	15.8667
DATA	1333	17	21	0	0	ASCRP3007544	ASCRP3007544	904.719	2808.81	1.384531e+001	1.808046e+000	31	15	4.879171e+000	0	0	0	0	0	0	13.387	1	1	45.1352	15.1622
DATA	1334	17	22	0	0	ASCRP3003514	ASCRP3003514	929.966	2809.64	8.976245e+001	9.050867e+000	105.5	15	3.990136e+000	0	0	0	0	0	0	87.0128	1	1	43.3362	14.2759
DATA	1335	17	23	0	0	ASCRP3012668	ASCRP3012668	955.638	2809.07	2.616803e+002	2.619359e+001	274	14	4.351029e+000	0	0	0	0	0	0	254.318	1	1	46.5243	14.3125
DATA	1336	17	24	0	0	ASCRP3005171	ASCRP3005171	981.06	2809.31	7.521685e+001	7.609664e+000	89	16	4.735881e+000	0	0	0	0	0	0	73.2945	1	1	45.835	16.1667
DATA	1337	17	25	0	0	ASCRP3001006	ASCRP3001006	1006.21	2809.04	1.156773e+002	1.162483e+001	124	14	4.431341e+000	0	0	0	0	0	0	113.018	1	1	46.5243	14.4667
DATA	1338	17	26	0	0	ASCRP3006044	ASCRP3006044	1031.86	2809.48	3.329325e+002	3.331302e+001	338	15	5.138721e+000	0	0	0	0	0	0	326.178	1	1	44.7812	15.1613
DATA	1339	17	27	0	0	ASCRP3004624	ASCRP3004624	1056.5	2809	4.365210e+001	4.512771e+000	60	17	4.954599e+000	0	0	0	0	0	0	42.8793	1	1	54.1152	15.2973
DATA	1340	17	28	0	0	ASCRP3000538	ASCRP3000538	1082.91	2809.2	3.032255e+002	3.034402e+001	319	14.5	5.971137e+000	0	0	0	0	0	0	298.714	1	1	48.8603	14.8333
DATA	1341	17	29	0	0	ASCRP3000732	ASCRP3000732	1107.94	2809.05	1.328223e+002	1.333091e+001	150.5	15	4.607147e+000	0	0	0	0	0	0	131.202	1	1	46.1809	14.5
DATA	1342	17	30	0	0	ASCRP3002411	ASCRP3002411	1133.5	2809.19	3.878592e+002	3.880252e+001	406.5	15	3.444110e+000	0	0	0	0	0	0	384.195	1	1	49.8279	15.4063
DATA	1343	17	31	0	0	ASCRP3012525	ASCRP3012525	1159.01	2809.09	1.927994e+002	1.931314e+001	205	15	3.604561e+000	0	0	0	0	0	0	191.506	1	1	46.8651	15.25
DATA	1344	17	32	0	0	ASCRP3011152	ASCRP3011152	1183.82	2809.28	7.840032e+001	7.920887e+000	97.5	15	5.295789e+000	0	0	0	0	0	0	78.0834	1	1	47.2035	15.3143
DATA	1345	17	33	0	0	ASCRP3006814	ASCRP3006814	1209.44	2809.03	1.424879e+002	1.429319e+001	163	15	5.179773e+000	0	0	0	0	0	0	142.3	1	1	48.5334	15.4828
DATA	1346	17	34	0	0	ASCRP3004518	ASCRP3004518	1235.13	2809.5	4.462185e+001	4.601260e+000	64	15	3.948911e+000	0	0	0	0	0	0	44.6848	1	1	46.1809	14.5957
DATA	1347	17	35	0	0	ASCRP3003816	ASCRP3003816	1260.36	2809.23	1.487557e+002	1.491765e+001	166.5	16	4.653724e+000	0	0	0	0	0	0	149.358	1	1	45.835	15.6667
DATA	1348	17	36	0	0	ASCRP3005966	ASCRP3005966	1285.86	2809.15	7.996273e+000	1.373585e+000	26	16	5.374578e+000	0	0	0	0	0	0	8.04974	1	1	46.1809	15.7813
DATA	1349	17	37	0	0	ASCRP3003102	ASCRP3003102	1310.61	2808.93	6.350289e+001	6.447269e+000	82	16	4.252005e+000	0	0	0	0	0	0	64.0875	1	1	53.8203	15.7273
DATA	1350	17	38	0	0	ASCRP3000462	ASCRP3000462	1336.48	2809.17	5.535846e+001	5.646269e+000	73	14	4.112902e+000	0	0	0	0	0	0	56.0115	1	1	45.835	14.2857
DATA	1351	17	39	0	0	ASCRP3012541	ASCRP3012541	1361.5	2809	5.544015e+000	1.239418e+000	23.5	14	3.489735e+000	0	0	0	0	0	0	5.62302	1	1	54.1152	13.9412
DATA	1352	17	40	0	0	ASCRP3009838	ASCRP3009838	1387.6	2809	7.657493e+002	7.658292e+001	808	15	4.583328e+000	0	0	0	0	0	0	778.579	1	1	49.8279	15.4
DATA	1353	17	41	0	0	ASCRP3006542	ASCRP3006542	1412.49	2808.87	3.936446e+001	4.088127e+000	56.5	15.5	3.771762e+000	0	0	0	0	0	0	40.1156	1	1	47.2035	15.8214
DATA	1354	17	42	0	0	ASCRP3005674	ASCRP3005674	1438.22	2809.08	2.320172e+002	2.322781e+001	262	14	4.232884e+000	0	0	0	0	0	0	236.987	1	1	47.8731	14.925
DATA	1355	17	43	0	0	ASCRP3002196	ASCRP3002196	1463.57	2808.75	3.447190e+001	3.617931e+000	55	15	4.094758e+000	0	0	0	0	0	0	35.2876	1	1	45.4864	15.7273
DATA	1356	17	44	0	0	ASCRP3009049	ASCRP3009049	1489	2809.2	9.190404e+002	9.191057e+001	920	17	3.664068e+000	0	0	0	0	0	0	942.776	1	1	46.8651	17.0556
DATA	1357	17	45	0	0	ASCRP3001817	ASCRP3001817	1514.26	2808.81	5.287449e+001	5.399394e+000	69	15	3.150544e+000	0	0	0	0	0	0	54.3505	1	1	46.8651	15
DATA	1358	17	46	0	0	ASCRP3006079	ASCRP3006079	1539.64	2809.16	1.869737e+001	2.165087e+000	36	15.5	4.005573e+000	0	0	0	0	0	0	19.2568	1	1	48.2044	15.2692
DATA	1359	17	47	0	0	ASCRP3003443	ASCRP3003443	1565.31	2809	2.890518e+001	3.089056e+000	48.5	13.5	4.549725e+000	0	0	0	0	0	0	29.8266	1	1	47.2035	14.3
DATA	1360	17	48	0	0	ASCRP3003803	ASCRP3003803	1590.57	2809.29	2.253527e+002	2.256150e+001	251	15	4.412533e+000	0	0	0	0	0	0	232.949	1	1	46.8651	15.4483
DATA	1361	17	49	0	0	ASCRP3006893	ASCRP3006893	1615.93	2808.88	2.345151e+002	2.347663e+001	260	15	4.271386e+000	0	0	0	0	0	0	242.837	1	1	46.8651	14.3953
DATA	1362	17	50	0	0	ASCRP3000740	ASCRP3000740	1641.38	2809.34	5.793857e+002	5.794871e+001	598	13	5.646831e+000	0	0	0	0	0	0	600.908	1	1	46.5243	14.3793
DATA	1363	17	51	0	0	ASCRP3007945	ASCRP3007945	1666.36	2808.82	3.581732e+001	3.741706e+000	54	15	4.138410e+000	0	0	0	0	0	0	37.2046	1	1	45.835	15.3333
DATA	1364	17	52	0	0	ASCRP3010598	ASCRP3010598	1691.89	2809.39	1.315747e+002	1.320179e+001	157	15	4.329155e+000	0	0	0	0	0	0	136.866	1	1	45.4864	15.119
DATA	1365	17	53	0	0	ASCRP3011824	ASCRP3011824	1717.47	2808.92	4.912422e+001	5.029600e+000	69	17	4.995697e+000	0	0	0	0	0	0	51.1707	1	1	43.7019	15.9032
DATA	1366	17	54	0	0	ASCRP3001198	ASCRP3001198	1743.08	2809.38	4.971561e+001	5.087089e+000	68.5	14.5	4.406595e+000	0	0	0	0	0	0	51.8518	1	1	45.1352	14.4773
DATA	1367	17	55	0	0	ASCRP3004317	ASCRP3004317	1768.3	2808.83	1.306172e+003	1.306216e+002	1377.5	15	4.223742e+000	0	0	0	0	0	0	1363.93	1	1	51.4001	14.56
DATA	1368	17	56	0	0	ASCRP3006598	ASCRP3006598	1793.42	2808.57	4.980312e+004	4.980312e+003	52339	15	8.310910e+000	0	0	0	0	1	0	52062.8	1	1	57.5363	18.0741
DATA	1369	17	57	0	0	Negative005	Negative005	1818.58	2808.57	2.273378e+000	1.098217e+000	20	19	4.065050e+000	0	0	0	0	1	0	2.37892	1	0	57.5363	18.1034
DATA	1370	17	58	0	0	ASCRP3001683	ASCRP3001683	1844.11	2808.5	1.382623e+001	1.750392e+000	31.5	14.5	4.279427e+000	0	0	0	0	0	0	14.4817	1	1	56.9804	14.9722
DATA	1371	17	59	0	0	ASCRP3008112	ASCRP3008112	1870	2809.07	3.573234e+002	3.574843e+001	396	15	3.551035e+000	0	0	0	0	0	0	374.576	1	1	44.0646	15.1212
DATA	1372	17	60	0	0	ASCRP3005556	ASCRP3005556	1894.89	2808.5	1.445532e+001	1.799455e+000	34	14	3.427499e+000	0	0	0	0	0	0	15.1653	1	1	56.9804	13.5946
DATA	1373	17	61	0	0	Negative018	Negative018	1920.42	2808.57	3.515619e+000	1.127150e+000	21	15	5.254702e+000	0	0	0	0	0	0	3.69088	1	0	57.5363	15.4688
DATA	1374	17	62	0	0	A_23_P53126	NM_005574	1945.77	2809.04	1.147585e+001	1.569222e+000	29.5	18	5.135247e+000	0	0	0	0	1	0	12.0551	1	1	46.5243	18.5882
DATA	1375	17	63	0	0	ASCRP3012671	ASCRP3012671	1971.11	2808.5	4.716869e+001	4.836630e+000	67.5	14	4.362859e+000	0	0	0	0	0	0	49.5793	1	1	56.9804	14.5135
DATA	1376	17	64	0	0	ASCRP3003792	ASCRP3003792	1996.5	2808.5	4.818114e+001	4.935303e+000	69	14	4.085729e+000	0	0	0	0	0	0	50.6687	1	1	57.5363	14.4545
DATA	1377	17	65	0	0	ASCRP3000116	ASCRP3000116	2021.67	2808.5	1.629709e+002	1.633209e+001	191.5	15	4.688447e+000	0	0	0	0	0	0	171.459	1	1	57.5363	15.3077
DATA	1378	17	66	0	0	ASCRP3007409	ASCRP3007409	2047.63	2809.26	1.315646e+002	1.319976e+001	153	19	5.664655e+000	0	0	0	0	0	0	138.463	1	1	46.5243	17.6296
DATA	1379	17	67	0	0	ASCRP3012224	ASCRP3012224	2073.15	2808.97	9.392862e+001	9.453375e+000	117	15	4.518219e+000	0	0	0	0	0	0	98.8889	1	1	46.8651	15.1795
DATA	1380	17	68	0	0	ASCRP3010337	ASCRP3010337	2098.11	2808.5	1.164585e+001	1.579864e+000	30	15	5.133631e+000	0	0	0	0	0	0	12.2648	1	1	65	15.3333
DATA	1381	17	69	0	0	AS_circRNA_control207	AS_circRNA_control207	2123.89	2808.21	3.347002e+002	3.348704e+001	363	16	4.135605e+000	0	0	0	0	0	0	352.585	1	1	46.8651	16.3548
DATA	1382	17	70	0	0	ASCRP3004421	ASCRP3004421	2149.34	2808.88	2.665590e+002	2.667725e+001	295	15	4.426352e+000	0	0	0	0	0	0	280.847	1	1	48.8603	15.1481
DATA	1383	17	71	0	0	ASCRP3010954	ASCRP3010954	2174.79	2808.6	7.857377e+001	7.929478e+000	98.5	15.5	4.784751e+000	0	0	0	0	0	0	82.803	1	1	49.1849	16.4231
DATA	1384	17	72	0	0	A_23_P2683	NM_024604	2199.5	2808.5	7.577151e+000	1.308426e+000	26	14	3.400516e+000	0	0	0	0	0	0	7.98637	1	1	65	13.7188
DATA	1385	17	73	0	0	ASCRP3011211	ASCRP3011211	2225.28	2808.66	2.781952e+002	2.783995e+001	314.5	14	3.759433e+000	0	0	0	0	0	0	293.262	1	1	49.8279	13.9333
DATA	1386	17	74	0	0	Negative038	Negative038	2250.5	2808.5	4.657864e+000	1.163662e+000	22	15	3.792749e+000	0	0	0	0	0	0	4.91092	1	0	57.5363	14.5806
DATA	1387	17	75	0	0	ASCRP3007768	ASCRP3007768	2276.09	2808.6	1.078443e+002	1.083701e+001	126	16	3.367111e+000	0	0	0	0	0	0	113.72	1	1	47.2035	15.8621
DATA	1388	17	76	0	0	A_23_P215720	NM_000492	2301.93	2809.13	3.909071e+001	4.051839e+000	59	15	3.835920e+000	0	0	0	0	0	0	41.2251	1	1	46.8651	14.8333
DATA	1389	17	77	0	0	ASCRP3007074	ASCRP3007074	2326.69	2808.24	4.205042e+001	4.338013e+000	62	14.5	3.729370e+000	0	0	0	0	0	0	44.3578	1	1	48.8603	14.9706
DATA	1390	17	78	0	0	Negative045	Negative045	2352	2808.46	2.494908e+001	2.712955e+000	43	13.5	4.260542e+000	0	0	0	0	0	0	26.323	1	1	55.8519	14.0938
DATA	1391	17	79	0	0	ASCRP3007156	ASCRP3007156	2377.65	2808.63	4.262593e+001	4.393715e+000	64	14	4.996128e+000	0	0	0	0	0	0	44.9837	1	1	45.1352	15.1935
DATA	1392	17	80	0	0	ASCRP3011599	ASCRP3011599	2403.24	2809.3	1.176988e+002	1.181798e+001	141	14	5.644242e+000	0	0	0	0	0	0	124.238	1	1	45.4864	14.7333
DATA	1393	17	81	0	0	ASCRP3009148	ASCRP3009148	2429.22	2808.34	5.857552e+001	5.953521e+000	82	14	4.983165e+000	0	0	0	0	0	0	61.8573	1	1	48.8603	13.1429
DATA	1394	17	82	0	0	ASCRP3002847	ASCRP3002847	2454.17	2809.04	1.395004e+002	1.399058e+001	161	15	5.862190e+000	0	0	0	0	0	0	147.366	1	1	46.8651	15.6905
DATA	1395	18	1	0	0	ASCRP3004065	ASCRP3004065	409.571	2817.1	4.540565e+001	4.692349e+000	62	14	3.954621e+000	0	0	0	0	0	0	43.1233	1	1	47.5395	14.7561
DATA	1396	18	2	0	0	ASCRP3013373	ASCRP3013373	434.582	2816.57	1.029464e+001	1.570013e+000	29	14	4.002520e+000	0	0	0	0	0	0	9.76417	1	1	57.5363	14.2571
DATA	1397	18	3	0	0	Negative007	Negative007	460	2816.54	1.207893e+000	1.187203e+000	19	14	4.092034e+000	0	0	0	0	0	0	0.38081	0	0	65	15.2432
DATA	1398	18	4	0	0	ASCRP3013067	ASCRP3013067	485.418	2816.57	3.704037e+001	3.889667e+000	52	15	3.740139e+000	0	0	0	0	0	0	35.0759	1	1	57.5363	15.3636
DATA	1399	18	5	0	0	ASCRP3001833	ASCRP3001833	511.101	2816.86	8.054949e+002	8.055825e+001	769.5	14	3.330214e+000	0	0	0	0	0	0	762.539	1	1	46.8651	14.0968
DATA	1400	18	6	0	0	ASCRP3005376	ASCRP3005376	536.418	2816.57	1.738437e+001	2.105447e+000	34	16	4.651083e+000	0	0	0	0	0	0	16.4558	1	1	57.5363	16.1515
DATA	1401	18	7	0	0	ASCRP3003593	ASCRP3003593	561.795	2816.74	3.075815e+002	3.078107e+001	298	15	5.713900e+000	0	0	0	0	0	0	291.219	1	1	48.5334	15
DATA	1402	18	8	0	0	ASCRP3006657	ASCRP3006657	587.104	2816.84	1.448857e+002	1.453710e+001	155	15	3.675894e+000	0	0	0	0	0	0	137.242	1	1	46.1809	14.2927
DATA	1403	18	9	0	0	ASCRP3007355	ASCRP3007355	612.831	2817.06	1.824272e+002	1.828123e+001	189	14	4.158325e+000	0	0	0	0	0	0	172.929	1	1	45.835	14.3333
DATA	1404	18	10	0	0	ASCRP3009144	ASCRP3009144	638.159	2816.81	2.182169e+002	2.185384e+001	222.5	13.5	4.319030e+000	0	0	0	0	0	0	207.038	1	1	46.1809	14.0333
DATA	1405	18	11	0	0	ASCRP3000435	ASCRP3000435	663.5	2816.77	1.837679e+002	1.841487e+001	192.5	17	4.320494e+000	0	0	0	0	0	0	174.548	1	1	49.8279	17
DATA	1406	18	12	0	0	Negative027	Negative027	688.667	2816.61	1.265350e+001	1.731661e+000	30	15	4.840717e+000	0	0	0	0	0	0	12.0341	1	1	48.2044	15.1071
DATA	1407	18	13	0	0	ASCRP3003451	ASCRP3003451	713.971	2816.82	1.188782e+002	1.194628e+001	133	14.5	4.935231e+000	0	0	0	0	0	0	113.229	1	1	46.8651	14.3529
DATA	1408	18	14	0	0	ASCRP3000920	ASCRP3000920	739.635	2817.27	9.302532e+001	9.376871e+000	108	15	5.932045e+000	0	0	0	0	0	0	88.7555	1	1	44.4243	15.3214
DATA	1409	18	15	0	0	ASCRP3003698	ASCRP3003698	764.582	2816.57	1.082037e+005	1.082037e+004	103699	16	4.416635e+000	0	0	0	0	0	0	103414	1	1	57.5363	16.44
DATA	1410	18	16	0	0	ASCRP3007767	ASCRP3007767	790.449	2817.04	6.028340e+002	6.029483e+001	605	17	4.746227e+000	0	0	0	0	0	0	577.309	1	1	47.5395	17.12
DATA	1411	18	17	0	0	ASCRP3007481	ASCRP3007481	815.5	2816.5	1.126268e+003	1.126329e+002	1081	15.5	9.178636e+000	0	0	0	0	0	0	1080.73	1	1	57.5363	17.6071
DATA	1412	18	18	0	0	ASCRP3000554	ASCRP3000554	841.174	2817	2.279875e+003	2.279905e+002	2170	16	4.484394e+000	0	0	0	0	0	0	2192.6	1	1	46.8651	16.4643
DATA	1413	18	19	0	0	ASCRP3010348	ASCRP3010348	866.7	2816.9	5.997029e+002	5.998163e+001	585.5	16	4.009412e+000	0	0	0	0	0	0	578.066	1	1	47.2035	16.3462
DATA	1414	18	20	0	0	ASCRP3002194	ASCRP3002194	891.515	2817.01	4.172989e+001	4.332205e+000	57	14	4.623638e+000	0	0	0	0	0	0	40.3178	1	1	47.2035	14.0938
DATA	1415	18	21	0	0	ASCRP3001013	ASCRP3001013	917.333	2816.5	8.036234e+000	1.411852e+000	26	15	3.899455e+000	0	0	0	0	0	0	7.78343	1	1	57.5363	15.0333
DATA	1416	18	22	0	0	ASCRP3011615	ASCRP3011615	942.7	2816.9	8.110340e+001	8.192576e+000	96	14.5	2.966739e+000	0	0	0	0	0	0	78.7517	1	1	47.2035	14.1923
DATA	1417	18	23	0	0	ASCRP3000321	ASCRP3000321	967.893	2816.5	4.852972e+000	1.252764e+000	23	15	5.132333e+000	0	0	0	0	0	0	4.72423	1	0	56.9804	15.7838
DATA	1418	18	24	0	0	A_23_P1331	NM_080801	993.767	2816.82	2.086939e+001	2.383707e+000	38	14	4.845531e+000	0	0	0	0	0	0	20.3705	1	1	47.8731	15.3333
DATA	1419	18	25	0	0	ASCRP3000377	ASCRP3000377	1018.78	2817.25	1.301950e+002	1.307008e+001	145	14	5.321483e+000	0	0	0	0	0	0	127.419	1	1	45.1352	14.4545
DATA	1420	18	26	0	0	ASCRP3009155	ASCRP3009155	1044.57	2816.9	1.330295e+003	1.330344e+002	1322	18	5.151052e+000	0	0	0	0	0	0	1305.48	1	1	46.5243	15.8667
DATA	1421	18	27	0	0	ASCRP3012813	ASCRP3012813	1069.81	2817.26	6.154857e+001	6.260012e+000	77	14	5.687515e+000	0	0	0	0	0	0	60.5645	1	1	46.1809	14.913
DATA	1422	18	28	0	0	ASCRP3006697	ASCRP3006697	1095.27	2816.85	2.830820e+001	3.051547e+000	45	12	5.527319e+000	0	0	0	0	0	0	27.9315	1	1	45.835	12.9143
DATA	1423	18	29	0	0	ASCRP3010532	ASCRP3010532	1120.25	2816.67	5.203026e+001	5.325685e+000	68	15	4.586435e+000	0	0	0	0	0	0	51.4758	1	1	49.1849	14.3462
DATA	1424	18	30	0	0	ASCRP3004888	ASCRP3004888	1145.83	2816.72	1.580173e+002	1.584232e+001	174	15	3.704415e+000	0	0	0	0	0	0	156.764	1	1	47.5395	14.4286
DATA	1425	18	31	0	0	ASCRP3001791	ASCRP3001791	1171.34	2816.84	8.722623e+001	8.795539e+000	105	14	4.371313e+000	0	0	0	0	0	0	86.7713	1	1	49.1849	13.5862
DATA	1426	18	32	0	0	ASCRP3000186	ASCRP3000186	1196.59	2816.91	1.614599e+001	1.969123e+000	35	13	5.212244e+000	0	0	0	0	0	0	16.105	1	1	42.9674	13.8966
DATA	1427	18	33	0	0	Negative046	Negative046	1221.84	2816.31	2.285094e+001	2.546654e+000	40	15	3.595431e+000	0	0	0	0	0	0	22.8534	1	1	47.2035	14.3846
DATA	1428	18	34	0	0	ASCRP3000053	ASCRP3000053	1247.79	2817.01	1.238914e+002	1.243976e+001	143.5	15	4.875270e+000	0	0	0	0	0	0	124.241	1	1	46.1809	14.9444
DATA	1429	18	35	0	0	ASCRP3004270	ASCRP3004270	1272.94	2816.77	2.000555e+002	2.003678e+001	216	14.5	4.816475e+000	0	0	0	0	0	0	201.138	1	1	46.8651	14.8684
DATA	1430	18	36	0	0	Negative003	Negative003	1298.11	2816.5	3.741404e+000	1.176495e+000	21	17.5	4.638539e+000	0	0	0	0	0	0	3.77122	1	0	56.9804	16.3824
DATA	1431	18	37	1028	1	(+)E1A_r60_a20	E1A_r60_a20	1323.76	2816.86	3.775613e+001	3.936129e+000	55	15	4.323447e+000	0	0	0	0	0	0	38.1538	1	1	47.5395	15.4054
DATA	1432	18	38	0	0	ASCRP3004819	ASCRP3004819	1349.13	2816.77	8.295085e+002	8.295828e+001	839	14	4.099843e+000	0	0	0	0	0	0	840.309	1	1	46.5243	14.3939
DATA	1433	18	39	0	0	ASCRP3000015	ASCRP3000015	1374.63	2816.64	4.646228e+002	4.647547e+001	483.5	14	4.150277e+000	0	0	0	0	0	0	471.81	1	1	48.8603	14.5313
DATA	1434	18	40	0	0	ASCRP3001072	ASCRP3001072	1399.76	2816.48	2.452953e+001	2.690197e+000	43	16	4.145473e+000	0	0	0	0	0	0	24.9668	1	1	46.5243	15.4194
DATA	1435	18	41	0	0	ASCRP3002140	ASCRP3002140	1425.12	2816.11	3.280493e+001	3.460675e+000	52	14	3.816349e+000	0	0	0	0	0	0	33.4658	1	1	46.1809	14.625
DATA	1436	18	42	0	0	Negative004	Negative004	1450.5	2816.5	5.421880e+000	1.226082e+000	23	14	4.596165e+000	0	0	0	0	0	0	5.54327	1	0	57.5363	15.4839
DATA	1437	18	43	0	0	A_23_P111995	NM_002318	1476	2816.5	2.032908e+002	2.035868e+001	223	15.5	4.139147e+000	0	0	0	0	0	0	208.288	1	1	48.5334	15.8056
DATA	1438	18	44	0	0	ASCRP3002703	ASCRP3002703	1501.58	2816.78	6.864940e+001	6.951733e+000	88	15	3.524675e+000	0	0	0	0	0	0	70.4819	1	1	48.8603	14.56
DATA	1439	18	45	0	0	ASCRP3010085	ASCRP3010085	1526.58	2816.43	2.925122e+002	2.927163e+001	324	15	3.720422e+000	0	0	0	0	0	0	300.908	1	1	57.5363	15.1923
DATA	1440	18	46	0	0	ASCRP3007970	ASCRP3007970	1552	2816.46	3.810078e+001	3.963166e+000	57	15	4.330127e+000	0	0	0	0	0	0	39.2687	1	1	55.8519	15.2
DATA	1441	18	47	0	0	ASCRP3001166	ASCRP3001166	1577.42	2816.43	1.310277e+000	1.096746e+000	18	14	4.477414e+000	0	0	0	0	0	0	1.3529	1	0	57.5363	14.7941
DATA	1442	18	48	0	0	ASCRP3013198	ASCRP3013198	1602.73	2816.53	4.888452e+001	5.007852e+000	68	14	3.941134e+000	0	0	0	0	0	0	50.5613	1	1	49.1849	14.3056
DATA	1443	18	49	0	0	ASCRP3006356	ASCRP3006356	1628.26	2816.44	4.262696e+001	4.398670e+000	62	16	5.493005e+000	0	0	0	0	0	0	44.1621	1	1	48.5334	14.9429
DATA	1444	18	50	0	0	ASCRP3012365	ASCRP3012365	1653.75	2816.41	1.909343e+002	1.912415e+001	217	14	3.811766e+000	0	0	0	0	0	0	198.119	1	1	48.8603	14.3793
DATA	1445	18	51	0	0	ASCRP3009637	ASCRP3009637	1679.31	2816.62	6.335356e+002	6.336280e+001	667	15	3.690523e+000	0	0	0	0	0	0	658.342	1	1	52.0157	15.1563
DATA	1446	18	52	0	0	ASCRP3002751	ASCRP3002751	1704.62	2816.5	1.006760e+002	1.012541e+001	122	14	3.759147e+000	0	0	0	0	0	0	104.762	1	1	48.5334	14.7419
DATA	1447	18	53	0	0	ASCRP3002721	ASCRP3002721	1729.58	2816.43	3.186017e+001	3.363794e+000	51	16.5	5.139588e+000	0	0	0	0	0	0	33.1956	1	1	57.5363	15.7368
DATA	1448	18	54	0	0	ASCRP3002773	ASCRP3002773	1755.5	2816.37	1.366027e+001	1.739990e+000	32	15	5.151052e+000	0	0	0	0	0	0	14.2504	1	1	49.8279	14.8667
DATA	1449	18	55	0	0	ASCRP3007943	ASCRP3007943	1780.65	2816.25	5.991063e+001	6.087018e+000	79	15	4.924797e+000	0	0	0	0	0	0	62.5688	1	1	47.5395	15.4167
DATA	1450	18	56	0	0	ASCRP3000069	ASCRP3000069	1806	2816.13	5.089425e+003	5.089437e+002	5396	19	5.564003e+000	0	0	0	0	1	0	5320.78	1	1	54.4085	18.6207
DATA	1451	18	57	0	0	ASCRP3010629	ASCRP3010629	1831.63	2816.25	2.857114e+002	2.859133e+001	312	17	4.585674e+000	0	0	0	0	0	0	298.985	1	1	46.5243	16.1818
DATA	1452	18	58	0	0	CUST_20_PI418767722	NM_006013	1856.95	2816.63	6.695221e+001	6.780733e+000	87.5	15	3.784533e+000	0	0	0	0	0	0	70.1222	1	1	43.7019	15.1714
DATA	1453	18	59	0	0	ASCRP3010122	ASCRP3010122	1882.27	2816.3	1.419423e+002	1.423470e+001	162.5	14	3.551883e+000	0	0	0	0	0	0	148.784	1	1	46.8651	13.8889
DATA	1454	18	60	0	0	ASCRP3005782	ASCRP3005782	1907.79	2816.19	1.651329e+002	1.654804e+001	187	15	3.486035e+000	0	0	0	0	0	0	173.219	1	1	47.5395	14.439
DATA	1455	18	61	0	0	ASCRP3008940	ASCRP3008940	1933.13	2816.32	5.253813e+002	5.254905e+001	561	16	5.123106e+000	0	0	0	0	0	0	551.459	1	1	49.5074	16.3939
DATA	1456	18	62	0	0	ASCRP3013488	ASCRP3013488	1958.63	2816.36	1.054516e+003	1.054571e+002	1119.5	15	4.294527e+000	0	0	0	0	0	0	1107.5	1	1	47.5395	14.7353
DATA	1457	18	63	0	0	ASCRP3004514	ASCRP3004514	1984.14	2816.48	8.971991e+002	8.972629e+001	977	14	3.384027e+000	0	0	0	0	0	0	942.753	1	1	44.7812	14.1842
DATA	1458	18	64	0	0	AS_circRNA_control205	AS_circRNA_control205	2009.39	2816.07	9.710040e+003	9.710046e+002	10432	14	4.374650e+000	0	0	0	0	0	0	10207.9	1	1	53.8203	14.7857
DATA	1459	18	65	0	0	ASCRP3008682	ASCRP3008682	2034.85	2816.47	1.733441e+001	2.036602e+000	35	16	4.724571e+000	0	0	0	0	0	0	18.2299	1	1	45.4864	15.5313
DATA	1460	18	66	0	0	ASCRP3009989	ASCRP3009989	2059.91	2816.07	1.145520e+001	1.566620e+000	30.5	16	4.994753e+000	0	0	0	0	0	0	12.0514	1	1	54.4085	15.9512
DATA	1461	18	67	1028	1	(+)E1A_r60_a20	E1A_r60_a20	2085.63	2816.41	3.989691e+001	4.130265e+000	56.5	15	4.847875e+000	0	0	0	0	0	0	41.985	1	1	47.2035	14.7576
DATA	1462	18	68	0	0	ASCRP3002507	ASCRP3002507	2111.14	2816.15	5.861869e+002	5.862842e+001	618.5	16	5.181090e+000	0	0	0	0	0	0	617.036	1	1	48.5334	16.2571
DATA	1463	18	69	0	0	ASCRP3001502	ASCRP3001502	2136.39	2816.07	3.035819e+000	1.110171e+000	21	16	6.228619e+000	0	0	0	0	0	0	3.1963	1	0	65	17.0645
DATA	1464	18	70	0	0	ASCRP3011608	ASCRP3011608	2161.84	2816.1	2.373318e+002	2.375718e+001	268	16	5.319148e+000	0	0	0	0	0	0	249.925	1	1	46.5243	16.28
DATA	1465	18	71	0	0	ASCRP3003607	ASCRP3003607	2187.2	2816.16	3.245046e+003	3.245064e+002	3438.5	14	4.525466e+000	0	0	0	0	0	0	3417.79	1	1	52.0157	14.6875
DATA	1466	18	72	0	0	ASCRP3002495	ASCRP3002495	2212.5	2816.44	3.876858e+002	3.878327e+001	421	14.5	3.517095e+000	0	0	0	0	0	0	408.374	1	1	47.8731	14.2188
DATA	1467	18	73	0	0	ASCRP3012564	ASCRP3012564	2237.93	2816.2	1.436609e+002	1.440568e+001	166	15	4.276247e+000	0	0	0	0	0	0	151.352	1	1	46.8651	14.6875
DATA	1468	18	74	0	0	ASCRP3003966	ASCRP3003966	2263.39	2816.07	8.838873e+000	1.385558e+000	28	15.5	3.627849e+000	0	0	0	0	0	0	9.3135	1	1	53.8203	15.75
DATA	1469	18	75	0	0	A_23_P250813	NM_000553	2289.06	2816.09	9.158282e+001	9.220212e+000	113	15	3.908034e+000	0	0	0	0	0	0	96.5149	1	1	46.8651	15.9091
DATA	1470	18	76	0	0	ASCRP3001426	ASCRP3001426	2314.41	2816.09	8.060006e+001	8.130283e+000	104.5	15	4.236650e+000	0	0	0	0	0	0	84.9544	1	1	48.8603	15.7778
DATA	1471	18	77	0	0	ASCRP3011451	ASCRP3011451	2339.59	2816.2	4.137084e+001	4.272338e+000	60	13.5	4.105668e+000	0	0	0	0	0	0	43.6136	1	1	47.2035	14.1471
DATA	1472	18	78	0	0	ASCRP3007205	ASCRP3007205	2365.08	2816.18	1.303129e+002	1.307484e+001	155.5	15	5.018326e+000	0	0	0	0	0	0	137.408	1	1	48.8603	15.2941
DATA	1473	18	79	0	0	ASCRP3006006	ASCRP3006006	2390.41	2816.23	1.444917e+002	1.448844e+001	168	14	6.276689e+000	0	0	0	0	0	0	152.398	1	1	47.8731	15.7143
DATA	1474	18	80	0	0	ASCRP3004675	ASCRP3004675	2416	2816.2	2.138088e+002	2.140742e+001	246	14	6.029908e+000	0	0	0	0	0	0	225.579	1	1	46.8651	15.2857
DATA	1475	18	81	0	0	ASCRP3006260	ASCRP3006260	2441.37	2816.11	1.495085e+002	1.498875e+001	173	14.5	5.337672e+000	0	0	0	0	0	0	157.8	1	1	47.5395	14.25
DATA	1476	18	82	0	0	Negative046	Negative046	2467	2816.15	2.185877e+001	2.431410e+000	39.5	15	4.271670e+000	0	0	0	0	0	0	23.0814	1	1	46.8651	15.1641
DATA	1477	19	1	0	0	ASCRP3003011	ASCRP3003011	396.743	2823.86	2.343461e+001	2.624612e+000	42	15	4.446091e+000	0	0	0	0	0	0	22.2936	1	1	48.2044	15.7383
DATA	1478	19	2	0	0	ASCRP3012540	ASCRP3012540	422.106	2824.72	2.536985e+001	2.799447e+000	43	15	3.541156e+000	0	0	0	0	0	0	24.1015	1	1	38.2652	15.1613
DATA	1479	19	3	0	0	ASCRP3010858	ASCRP3010858	447.5	2823.74	1.731667e+002	1.735716e+001	180	14	3.416045e+000	0	0	0	0	0	0	164.302	1	1	46.5243	14.4103
DATA	1480	19	4	0	0	ASCRP3000312	ASCRP3000312	473.087	2824.1	1.522309e+002	1.526921e+001	160.5	15	4.607573e+000	0	0	0	0	0	0	144.326	1	1	46.8651	16.2162
DATA	1481	19	5	0	0	ASCRP3010168	ASCRP3010168	498.471	2823.7	2.890654e+002	2.893089e+001	289	15	3.292101e+000	0	0	0	0	0	0	273.903	1	1	47.2035	15.3
DATA	1482	19	6	0	0	ASCRP3007687	ASCRP3007687	523.7	2824.14	7.239629e+002	7.240602e+001	696	16	4.215666e+000	0	0	0	0	0	0	685.872	1	1	47.2035	15.4706
DATA	1483	19	7	0	0	ASCRP3007982	ASCRP3007982	549	2823.79	2.823633e+002	2.826126e+001	285	16	4.751447e+000	0	0	0	0	0	0	267.51	1	1	46.8651	16.2821
DATA	1484	19	8	0	0	ASCRP3011104	ASCRP3011104	574.628	2824	2.346977e+002	2.349974e+001	240	15	5.123213e+000	0	0	0	0	0	0	222.426	1	1	50.4627	13.7742
DATA	1485	19	9	0	0	ASCRP3000489	ASCRP3000489	600	2823.8	2.315740e+002	2.318774e+001	235	15	3.975486e+000	0	0	0	0	0	0	219.583	1	1	46.8651	14.875
DATA	1486	19	10	0	0	ASCRP3005723	ASCRP3005723	625.595	2824.15	1.039820e+002	1.046547e+001	114	14	4.546061e+000	0	0	0	0	0	0	98.6785	1	1	48.5334	14.8
DATA	1487	19	11	0	0	Negative005	Negative005	650.5	2824	1.792988e+000	1.197103e+000	21	17	4.839580e+000	0	0	0	0	0	0	1.70317	1	0	54.1152	17.3077
DATA	1488	19	12	0	0	Negative041	Negative041	676.164	2823.94	1.063554e+001	1.590192e+000	30	14	4.581769e+000	0	0	0	0	0	0	10.1148	1	1	46.5243	15.2759
DATA	1489	19	13	0	0	A_23_P11507	NM_015534	701.587	2824.08	1.842995e+001	2.188681e+000	35	15	5.344006e+000	0	0	0	0	0	0	17.552	1	1	44.0646	15.5926
DATA	1490	19	14	0	0	A_23_P256956	NM_005733	726.582	2823.57	3.604265e+001	3.792137e+000	52	12.5	4.432840e+000	0	0	0	0	0	0	34.3764	1	1	57.5363	12.8421
DATA	1491	19	15	0	0	ASCRP3013020	ASCRP3013020	752.054	2823.52	1.197939e+002	1.203706e+001	135.5	15	4.154145e+000	0	0	0	0	0	0	114.45	1	1	55.8519	14.4348
DATA	1492	19	16	0	0	ASCRP3002231	ASCRP3002231	777.5	2823.65	2.665334e+001	2.912684e+000	42.5	16	4.782991e+000	0	0	0	0	0	0	25.5118	1	1	57.5363	16.1765
DATA	1493	19	17	0	0	CUST_13_PI418767722	NM_005022	802.893	2823.5	9.150925e+004	9.150925e+003	88698	16	1.175625e+001	0	0	1	0	1	0	87762.4	1	1	56.9804	19.8696
DATA	1494	19	18	0	0	ASCRP3002824	ASCRP3002824	828.507	2824.31	2.805643e+002	2.808081e+001	289	15	5.905235e+000	0	0	0	0	0	0	269.661	1	1	46.5243	16.1111
DATA	1495	19	19	0	0	ASCRP3002682	ASCRP3002682	853.582	2823.57	3.719731e+001	3.898583e+000	53	17	5.543825e+000	0	0	0	0	0	0	35.8279	1	1	57.5363	17.3448
DATA	1496	19	20	0	0	ASCRP3004665	ASCRP3004665	879.054	2823.52	1.083762e+002	1.090002e+001	123	18.5	5.664799e+000	0	0	0	0	1	0	104.627	1	1	55.8519	18.3571
DATA	1497	19	21	0	0	ASCRP3006498	ASCRP3006498	904.662	2823.88	2.834589e+002	2.836969e+001	289	13.5	4.237357e+000	0	0	0	0	0	0	274.318	1	1	48.8603	14.1316
DATA	1498	19	22	0	0	ASCRP3000402	ASCRP3000402	930.328	2824.2	1.132507e+001	1.620355e+000	29	14.5	3.380981e+000	0	0	0	0	0	0	10.9873	1	1	44.4243	14.5
DATA	1499	19	23	0	0	Negative031	Negative031	955.418	2823.57	4.745264e+000	1.249621e+000	22	14	4.383595e+000	0	0	0	0	0	0	4.6151	1	0	57.5363	14.8182
DATA	1500	19	24	0	0	ASCRP3011957	ASCRP3011957	981.063	2824.46	3.406782e+001	3.596595e+000	52	17	5.069043e+000	0	0	0	0	0	0	33.221	1	1	44.0646	16.8378
DATA	1501	19	25	0	0	ASCRP3008063	ASCRP3008063	1006.29	2823.86	3.625482e+002	3.627306e+001	373.5	14	4.962966e+000	0	0	0	0	0	0	354.449	1	1	47.8731	14.7
DATA	1502	19	26	0	0	ASCRP3011135	ASCRP3011135	1031.33	2824.39	1.233248e+002	1.238570e+001	139.5	15	4.728267e+000	0	0	0	0	0	0	120.888	1	1	46.5243	14.3529
DATA	1503	19	27	0	0	ASCRP3002171	ASCRP3002171	1056.67	2823.5	6.195638e+001	6.300359e+000	79	17	3.909640e+000	0	0	0	0	0	0	60.893	1	1	57.5363	16.7838
DATA	1504	19	28	0	0	ASCRP3012455	ASCRP3012455	1082.62	2824.39	8.022446e+001	8.103146e+000	98	14	5.331057e+000	0	0	0	0	0	0	79.0674	1	1	45.1352	13.8571
DATA	1505	19	29	0	0	ASCRP3008396	ASCRP3008396	1107.91	2823.75	2.302977e+002	2.305785e+001	242	15	4.844645e+000	0	0	0	0	0	0	227.585	1	1	45.835	15
DATA	1506	19	30	1028	1	(+)E1A_r60_a135	E1A_r60_a135	1133	2823.54	3.181698e+000	1.178441e+000	21	15	3.374328e+000	0	0	0	0	0	0	3.15262	1	0	55.8519	14.0313
DATA	1507	19	31	0	0	ASCRP3000960	ASCRP3000960	1158.35	2823.54	2.700732e+001	2.928228e+000	45	15	4.250000e+000	0	0	0	0	0	0	26.8328	1	1	46.5243	15
DATA	1508	19	32	0	0	ASCRP3002393	ASCRP3002393	1183.85	2824.2	7.822225e+001	7.903218e+000	96	17	5.612773e+000	0	0	0	0	0	0	77.9273	1	1	45.835	15.6452
DATA	1509	19	33	0	0	ASCRP3002032	ASCRP3002032	1209.53	2823.28	6.129046e+001	6.231537e+000	79	16	4.467121e+000	0	0	0	0	0	0	61.2234	1	1	49.1849	15.1
DATA	1510	19	34	0	0	ASCRP3004239	ASCRP3004239	1235.04	2824.26	5.056226e+001	5.179339e+000	68	15	3.554382e+000	0	0	0	0	0	0	50.6413	1	1	46.1809	14.7568
DATA	1511	19	35	0	0	ASCRP3011431	ASCRP3011431	1260	2823.54	5.500627e+000	1.247509e+000	23.5	14	5.380818e+000	0	0	0	0	0	0	5.52331	1	0	55.8519	14.1034
DATA	1512	19	36	0	0	ASCRP3002530	ASCRP3002530	1285.91	2824.33	4.889303e+002	4.890578e+001	513	15.5	4.352939e+000	0	0	0	0	0	0	492.231	1	1	45.1352	15.3947
DATA	1513	19	37	0	0	ASCRP3012292	ASCRP3012292	1311.2	2823.76	2.095624e+002	2.098583e+001	227.5	16	4.541269e+000	0	0	0	0	0	0	211.506	1	1	46.8651	15.3514
DATA	1514	19	38	0	0	ASCRP3000519	ASCRP3000519	1336.72	2824.22	2.547420e+001	2.779238e+000	46	12	3.246774e+000	0	0	0	0	0	0	25.7742	1	1	46.5243	12.6923
DATA	1515	19	39	0	0	ASCRP3013499	ASCRP3013499	1361.5	2823.5	2.947862e+001	3.149429e+000	47	14	3.908288e+000	0	0	0	0	0	0	29.8961	1	1	57.5363	14.6333
DATA	1516	19	40	0	0	ASCRP3004095	ASCRP3004095	1386.89	2823.5	1.026033e+002	1.031977e+001	122.5	15	4.650269e+000	0	0	0	0	0	0	104.301	1	1	56.9804	15
DATA	1517	19	41	0	0	ASCRP3003853	ASCRP3003853	1412.93	2822.8	1.172679e+002	1.177859e+001	139	16	4.083643e+000	0	0	0	0	0	0	119.489	1	1	44.7812	15.3636
DATA	1518	19	42	0	0	ASCRP3001092	ASCRP3001092	1438.15	2823.41	3.975919e+001	4.125543e+000	57	13	2.851900e+000	0	0	0	0	0	0	40.6013	1	1	47.5395	14.0667
DATA	1519	19	43	0	0	ASCRP3001745	ASCRP3001745	1463.65	2823.23	1.779414e+001	2.091237e+000	36	16	4.425631e+000	0	0	0	0	0	0	18.2103	1	1	47.5395	16
DATA	1520	19	44	0	0	ASCRP3011484	ASCRP3011484	1488.93	2823.66	3.319460e+002	3.321271e+001	360	16.5	3.837291e+000	0	0	0	0	0	0	340.406	1	1	45.835	16.2813
DATA	1521	19	45	0	0	AS_circRNA_control210	AS_circRNA_control210	1513.89	2823.5	1.111590e+004	1.111590e+003	11456.5	16	4.492900e+000	0	0	0	0	0	0	11421.6	1	1	56.9804	16.1154
DATA	1522	19	46	0	0	ASCRP3012485	ASCRP3012485	1539.73	2823.5	2.194549e+002	2.197264e+001	244	17	3.816006e+000	0	0	0	0	0	0	225.93	1	1	49.1849	16.8095
DATA	1523	19	47	0	0	ASCRP3010637	ASCRP3010637	1564.58	2823.43	4.587810e+000	1.182733e+000	22	15	4.580282e+000	0	0	0	0	0	0	4.73166	1	0	57.5363	15.4865
DATA	1524	19	48	0	0	ASCRP3002301	ASCRP3002301	1590.48	2824.35	2.446538e+002	2.448957e+001	273	14	3.803890e+000	0	0	0	0	0	0	252.767	1	1	45.835	13.8929
DATA	1525	19	49	0	0	Negative013	Negative013	1615.5	2823.5	1.572709e+000	1.097731e+000	19	17	4.356813e+000	0	0	0	0	0	0	1.62758	1	0	57.5363	15.8667
DATA	1526	19	50	0	0	Negative040	Negative040	1640.89	2823.5	6.906236e+000	1.285893e+000	26	15	4.333333e+000	0	0	0	0	0	0	7.15846	1	1	56.9804	15
DATA	1527	19	51	0	0	ASCRP3006205	ASCRP3006205	1666.62	2823.62	4.786181e+001	4.907194e+000	69.5	15.5	4.453592e+000	0	0	0	0	0	0	49.6845	1	1	45.1352	15.4
DATA	1528	19	52	0	0	ASCRP3011316	ASCRP3011316	1691.85	2824.2	5.087625e+002	5.088774e+001	538	14	3.473333e+000	0	0	0	0	0	0	528.86	1	1	45.835	13.7241
DATA	1529	19	53	0	0	AS_circRNA_control205	AS_circRNA_control205	1717.33	2823.5	9.155583e+003	9.155589e+002	9516	16	4.790904e+000	0	0	0	0	0	0	9530.15	1	1	57.5363	15.3235
DATA	1530	19	54	0	0	ASCRP3001091	ASCRP3001091	1743.03	2824.19	3.796490e+001	3.946793e+000	58	15.5	4.568742e+000	0	0	0	0	0	0	39.5659	1	1	46.8651	14.7895
DATA	1531	19	55	0	0	ASCRP3000680	ASCRP3000680	1768.33	2823.53	6.404047e+002	6.404954e+001	682	17	4.724556e+000	0	0	0	0	0	0	668.195	1	1	48.5334	16.6071
DATA	1532	19	56	0	0	ASCRP3013598	ASCRP3013598	1793.55	2823.84	1.696595e+001	2.009264e+000	35.5	15	4.774355e+000	0	0	0	0	0	0	17.7205	1	1	43.7019	15.6087
DATA	1533	19	57	0	0	ASCRP3012915	ASCRP3012915	1818.58	2823.43	4.389846e+002	4.391163e+001	482	17.5	4.220605e+000	0	0	0	0	0	0	458.962	1	1	57.5363	17.1563
DATA	1534	19	58	0	0	ASCRP3009046	ASCRP3009046	1844.11	2823.5	1.125503e+001	1.555988e+000	29.5	15	3.418005e+000	0	0	0	0	0	0	11.7778	1	1	56.9804	15.2
DATA	1535	19	59	0	0	ASCRP3007774	ASCRP3007774	1869.5	2823.35	2.519148e+001	2.738346e+000	43	14.5	4.300108e+000	0	0	0	0	0	0	26.3834	1	1	65	15.3438
DATA	1536	19	60	0	0	ASCRP3000236	ASCRP3000236	1895.2	2824.18	1.395151e+002	1.399269e+001	167	14	4.397070e+000	0	0	0	0	0	0	146.218	1	1	45.1352	13.6176
DATA	1537	19	61	0	0	ASCRP3010805	ASCRP3010805	1920.42	2823.43	5.418186e+000	1.201148e+000	23	15	4.716991e+000	0	0	0	0	0	0	5.68255	1	1	57.5363	16.2
DATA	1538	19	62	0	0	ASCRP3008833	ASCRP3008833	1945.58	2823.43	1.278024e+001	1.667685e+000	32	15	5.746915e+000	0	0	0	0	0	0	13.4118	1	1	57.5363	16.027
DATA	1539	19	63	0	0	AS_circRNA_control202	AS_circRNA_control202	1971.09	2823.39	2.507597e+002	2.509883e+001	283.5	14	3.973018e+000	0	0	0	0	0	0	263.292	1	1	57.259	14.2571
DATA	1540	19	64	0	0	ASCRP3001520	ASCRP3001520	1996.5	2823.35	4.469580e+001	4.595939e+000	62	15.5	4.795832e+000	0	0	0	0	0	0	46.9517	1	1	57.5363	16.1667
DATA	1541	19	65	0	0	ASCRP3011964	ASCRP3011964	2021.85	2823.08	2.283385e+002	2.285890e+001	250	15	4.507137e+000	0	0	0	0	0	0	239.967	1	1	54.1152	15.5429
DATA	1542	19	66	0	0	Negative032	Negative032	2047.39	2823.07	2.738917e+000	1.103958e+000	20	16	4.493893e+000	0	0	0	0	0	0	2.87943	1	0	53.8203	15.5152
DATA	1543	19	67	0	0	ASCRP3008361	ASCRP3008361	2073.24	2823	4.600547e+001	4.723136e+000	64	15	4.174545e+000	0	0	0	0	0	0	48.3811	1	1	46.8651	15.5
DATA	1544	19	68	0	0	ASCRP3002427	ASCRP3002427	2098.09	2823.07	3.859737e+002	3.861216e+001	410	17.5	5.768561e+000	0	0	0	0	0	0	406.007	1	1	54.4085	17.7647
DATA	1545	19	69	0	0	ASCRP3006167	ASCRP3006167	2123.5	2823	1.707592e+004	1.707592e+003	17923	16	6.252226e+000	0	0	0	0	0	0	17966.4	1	1	54.1152	17.1316
DATA	1546	19	70	0	0	ASCRP3000543	ASCRP3000543	2149.27	2823.56	1.085151e+002	1.090399e+001	132.5	15	4.389171e+000	0	0	0	0	0	0	114.191	1	1	45.4864	15.087
DATA	1547	19	71	0	0	ASCRP3006934	ASCRP3006934	2174.39	2823.07	2.051645e+001	2.313072e+000	40	14	4.971715e+000	0	0	0	0	0	0	21.5941	1	1	53.8203	14.4444
DATA	1548	19	72	0	0	A_23_P252748	NM_007152	2199.5	2823	2.155848e+002	2.158492e+001	245	14.5	3.735051e+000	0	0	0	0	0	0	226.943	1	1	54.1152	14.7188
DATA	1549	19	73	0	0	ASCRP3008069	ASCRP3008069	2225.09	2823.07	1.107626e+002	1.112762e+001	137	16	3.125227e+000	0	0	0	0	0	0	116.614	1	1	54.4085	15.7273
DATA	1550	19	74	0	0	Negative056	Negative056	2250.5	2823	2.362736e+000	1.093575e+000	19	14	4.049299e+000	0	0	0	0	0	0	2.4879	1	0	65	14.0556
DATA	1551	19	75	0	0	ASCRP3009503	ASCRP3009503	2276.41	2822.94	2.650436e+001	2.857369e+000	45	15	3.508446e+000	0	0	0	0	0	0	27.9124	1	1	45.4864	15.3667
DATA	1553	19	77	0	0	ASCRP3008481	ASCRP3008481	2327.29	2823.15	5.465285e+001	5.568519e+000	73.5	14	4.267870e+000	0	0	0	0	0	0	57.5736	1	1	44.7812	14.7027
DATA	1554	19	78	0	0	ASCRP3009583	ASCRP3009583	2352.72	2823.49	2.569483e+002	2.571698e+001	288	14	3.846544e+000	0	0	0	0	0	0	270.726	1	1	45.4864	13.8529
DATA	1555	19	79	0	0	ASCRP3004896	ASCRP3004896	2377.84	2823.1	3.438324e+001	3.600020e+000	54.5	14	5.202035e+000	0	0	0	0	0	0	36.2366	1	1	46.5243	14.5789
DATA	1556	19	80	0	0	ASCRP3013138	ASCRP3013138	2403.43	2823.28	2.766976e+002	2.769030e+001	308	14.5	5.583492e+000	0	0	0	0	0	0	291.691	1	1	46.5243	15.8462
DATA	1557	19	81	0	0	ASCRP3009758	ASCRP3009758	2428.79	2823	6.063148e+001	6.156166e+000	80	13	4.130141e+000	0	0	0	0	1	0	63.9405	1	1	46.8651	12.5161
DATA	1558	19	82	0	0	ASCRP3010310	ASCRP3010310	2454.51	2823.36	1.464124e+003	1.464163e+002	1557.5	16	4.733875e+000	0	0	0	0	0	0	1544.62	1	1	47.8731	16.625
DATA	1559	20	1	0	0	CUST_15_PI418767722	NM_001614	409.382	2831.76	3.292126e+002	3.294246e+001	327	16	3.304379e+000	0	0	0	0	0	0	313.239	1	1	49.1849	15.4324
DATA	1560	20	2	0	0	ASCRP3007186	ASCRP3007186	435	2831.35	3.229730e+002	3.231897e+001	324	15	3.696416e+000	0	0	0	0	0	0	306.874	1	1	46.5243	15.2222
DATA	1561	20	3	0	0	ASCRP3003516	ASCRP3003516	460.222	2831.04	8.700805e+000	1.469725e+000	27	14	4.417616e+000	0	0	0	0	0	0	8.25863	1	1	47.2035	14.2045
DATA	1562	20	4	0	0	ASCRP3004151	ASCRP3004151	485.722	2831.77	1.212209e+001	1.695351e+000	30.5	14.5	4.290686e+000	0	0	0	0	0	0	11.499	1	1	50.1463	15.8824
DATA	1563	20	5	0	0	ASCRP3004364	ASCRP3004364	510.942	2831.77	1.857130e+002	1.860911e+001	192	14.5	3.177081e+000	0	0	0	0	0	0	176.099	1	1	46.5243	14.4231
DATA	1564	20	6	0	0	ASCRP3012152	ASCRP3012152	536.5	2831.5	1.029991e+003	1.030059e+002	997	15.5	4.403732e+000	0	0	0	0	0	0	976.536	1	1	46.5243	15.25
DATA	1565	20	7	0	0	ASCRP3008197	ASCRP3008197	561.765	2831.84	7.528859e+001	7.621643e+000	90	15	5.467363e+000	0	0	0	0	0	0	71.3946	1	1	46.1809	14.7778
DATA	1566	20	8	0	0	ASCRP3005442	ASCRP3005442	587	2831.46	2.476358e+001	2.745367e+000	40	15	3.628088e+000	0	0	0	0	0	0	23.4914	1	1	55.8519	14.6857
DATA	1567	20	9	0	0	ASCRP3001055	ASCRP3001055	612.418	2831.43	1.362014e+001	1.804990e+000	32	15	4.018423e+000	0	0	0	0	0	0	12.9286	1	1	65	15.0909
DATA	1568	20	10	0	0	ASCRP3000813	ASCRP3000813	638.385	2831.29	9.242598e+001	9.318052e+000	103	18	5.180585e+000	0	0	0	0	0	0	87.8096	1	1	50.4627	16.9615
DATA	1569	20	11	0	0	ASCRP3005035	ASCRP3005035	663.418	2831.43	2.408156e+001	2.682670e+000	42	15	4.519978e+000	0	0	0	0	0	0	22.9031	1	1	65	16.2593
DATA	1570	20	12	66	-1	(-)3xSLv1	NegativeControl	688.582	2831.43	1.201955e+000	1.180690e+000	19	17.5	5.287501e+000	0	0	0	0	0	0	-1.0011	0	0	65	16.4286
DATA	1571	20	13	0	0	ASCRP3005107	ASCRP3005107	713.838	2831.59	5.526679e+002	5.527937e+001	541	14	4.657618e+000	0	0	0	0	0	0	527.032	1	1	48.5334	13.9412
DATA	1572	20	14	0	0	ASCRP3011888	ASCRP3011888	739.442	2831.74	1.672281e+002	1.676419e+001	177	14	3.875916e+000	0	0	0	0	0	0	159.729	1	1	49.5074	12.9091
DATA	1573	20	15	0	0	ASCRP3007672	ASCRP3007672	764.582	2831.43	1.279553e+002	1.284938e+001	132.5	15	4.560826e+000	0	0	0	0	0	0	122.426	1	1	57.5363	15.3636
DATA	1574	20	16	0	0	ASCRP3003417	ASCRP3003417	790.619	2831.02	1.055839e+003	1.055904e+002	1003.5	16	3.147486e+000	0	0	0	0	0	0	1012.14	1	1	50.7771	15.36
DATA	1575	20	17	0	0	ASCRP3003350	ASCRP3003350	815.582	2831.43	4.268597e+002	4.270201e+001	431	14	5.238618e+000	0	0	0	0	0	0	410.014	1	1	65	15.5357
DATA	1576	20	18	0	0	ASCRP3013544	ASCRP3013544	841	2831.46	4.339160e+001	4.493614e+000	59	16	5.163928e+000	0	0	0	0	0	0	41.768	1	1	55.8519	16.8846
DATA	1577	20	19	0	0	ASCRP3001208	ASCRP3001208	866.418	2831.43	2.410942e+004	2.410943e+003	23141.5	17	5.025126e+000	0	0	0	0	0	0	23259	1	1	57.5363	17.5758
DATA	1578	20	20	0	0	ASCRP3008243	ASCRP3008243	891.696	2831.65	1.758544e+002	1.762384e+001	190	14	4.738313e+000	0	0	0	0	0	0	170.045	1	1	46.8651	15
DATA	1579	20	21	0	0	ASCRP3007255	ASCRP3007255	917.437	2831.46	1.088680e+002	1.094842e+001	121.5	14	3.157514e+000	0	0	0	0	0	0	105.527	1	1	47.2035	14.6452
DATA	1580	20	22	0	0	ASCRP3011654	ASCRP3011654	942.5	2831	4.259836e+001	4.414195e+000	60	14	4.174754e+000	0	0	0	0	0	0	41.3907	1	1	54.1152	14
DATA	1581	20	23	0	0	ASCRP3012666	ASCRP3012666	968.597	2831.29	1.966115e+001	2.279815e+000	37	15	4.912811e+000	0	0	0	0	0	0	19.1536	1	1	47.8731	16.25
DATA	1582	20	24	0	0	CUST_8_PI418767722	NM_021009	993.712	2831.14	2.926215e+002	2.928478e+001	298	14	5.114811e+000	0	0	0	0	0	0	285.793	1	1	49.1849	15.1935
DATA	1583	20	25	0	0	ASCRP3000793	ASCRP3000793	1018.94	2831.37	1.343505e+002	1.348402e+001	147.5	13.5	2.949980e+000	0	0	0	0	0	0	131.557	1	1	45.1352	14.0357
DATA	1584	20	26	0	0	ASCRP3008465	ASCRP3008465	1044.29	2831.25	1.067720e+002	1.073844e+001	124	16	4.218911e+000	0	0	0	0	0	0	104.828	1	1	45.1352	16.5278
DATA	1585	20	27	0	0	Negative060	Negative060	1069.5	2831	2.643631e+000	1.172335e+000	21	15	4.362395e+000	0	0	0	0	0	0	2.60236	1	0	54.1152	15.3415
DATA	1586	20	28	0	0	Negative055	Negative055	1094.91	2831.07	1.318860e+000	1.146692e+000	20	16	5.564094e+000	0	0	0	0	0	0	1.30175	1	0	54.4085	15.3226
DATA	1587	20	29	0	0	ASCRP3002449	ASCRP3002449	1120.52	2831.36	1.807040e+001	2.134451e+000	37	14	4.207200e+000	0	0	0	0	0	0	17.8845	1	1	44.0646	13.2353
DATA	1588	20	30	0	0	CUST_9_PI418767722	NM_003746	1146	2831.2	1.657264e+003	1.657303e+002	1658	14	3.639259e+000	0	0	0	0	0	0	1644.62	1	1	46.8651	13.2941
DATA	1589	20	31	0	0	ASCRP3007146	ASCRP3007146	1171.39	2831.07	4.362016e+001	4.505990e+000	61	13	3.895138e+000	0	0	0	0	0	0	43.4029	1	1	53.8203	12.9583
DATA	1590	20	32	0	0	ASCRP3003165	ASCRP3003165	1197.06	2831.31	3.017039e+001	3.220630e+000	47	14	4.935280e+000	0	0	0	0	0	0	30.1007	1	1	45.835	14.0968
DATA	1591	20	33	0	0	ASCRP3005641	ASCRP3005641	1222.04	2831.28	5.227802e+001	5.347271e+000	71	15	3.683418e+000	0	0	0	0	0	0	52.2921	1	1	47.8731	14.6486
DATA	1592	20	34	0	0	ASCRP3005673	ASCRP3005673	1247.63	2831.31	8.339952e+001	8.414963e+000	102	13.5	3.881316e+000	0	0	0	0	0	0	83.6403	1	1	47.8731	13.2308
DATA	1593	20	35	0	0	ASCRP3000796	ASCRP3000796	1273.19	2831.09	3.532876e+001	3.705612e+000	53	13	3.972663e+000	0	0	0	0	0	0	35.5221	1	1	46.5243	13.25
DATA	1594	20	36	0	0	ASCRP3004693	ASCRP3004693	1298.09	2831.07	7.155730e+001	7.242145e+000	89	16	4.745099e+000	0	0	0	0	0	0	72.1265	1	1	54.4085	15.3143
DATA	1595	20	37	0	0	AS_circRNA_control209	AS_circRNA_control209	1323.79	2831.19	1.156091e+003	1.156144e+002	1162	15	4.572865e+000	0	0	0	0	0	0	1168.2	1	1	47.5395	15.1842
DATA	1596	20	38	0	0	ASCRP3013110	ASCRP3013110	1349	2831.41	7.573437e+001	7.654348e+000	93	13	3.360556e+000	0	0	0	0	0	0	76.7109	1	1	46.8651	13.28
DATA	1597	20	39	0	0	AS_circRNA_control212	AS_circRNA_control212	1374.44	2831.07	7.943345e+002	7.944116e+001	815	14.5	4.371626e+000	0	0	0	0	0	0	806.48	1	1	48.2044	14.5556
DATA	1598	20	40	0	0	ASCRP3013210	ASCRP3013210	1400.13	2831.23	1.454680e+002	1.458869e+001	166.5	16	4.179450e+000	0	0	0	0	0	0	148.035	1	1	46.1809	14.9697
DATA	1599	20	41	0	0	ASCRP3011188	ASCRP3011188	1425.45	2830.96	5.349295e+001	5.461698e+000	69	14	3.658075e+000	0	0	0	0	0	0	54.5582	1	1	45.835	13.9714
DATA	1600	20	42	0	0	ASCRP3002550	ASCRP3002550	1450.66	2830.94	1.107770e+002	1.113218e+001	131	14	4.374883e+000	0	0	0	0	0	0	113.225	1	1	46.8651	14.7037
DATA	1601	20	43	0	0	ASCRP3012398	ASCRP3012398	1476.16	2831.1	1.216273e+002	1.221217e+001	142	17	4.200134e+000	0	0	0	0	0	0	124.576	1	1	46.5243	15.6875
DATA	1602	20	44	0	0	ASCRP3000262	ASCRP3000262	1501.44	2831.12	1.380695e+002	1.385034e+001	158	15	4.690416e+000	0	0	0	0	0	0	141.699	1	1	47.2035	16
DATA	1603	20	45	0	0	ASCRP3011547	ASCRP3011547	1526.5	2831	9.156023e+001	9.221080e+000	110	15.5	4.320256e+000	0	0	0	0	0	0	94.147	1	1	54.1152	15.2308
DATA	1604	20	46	0	0	ASCRP3006652	ASCRP3006652	1552	2831	1.972865e+002	1.975882e+001	218	16	5.556074e+000	0	0	0	0	0	0	203.238	1	1	65	17.0313
DATA	1605	20	47	0	0	ASCRP3000523	ASCRP3000523	1577.95	2831.09	3.207940e+002	3.209789e+001	348	15	4.163656e+000	0	0	0	0	0	0	331.068	1	1	46.8651	15.0769
DATA	1606	20	48	0	0	ASCRP3013002	ASCRP3013002	1603.1	2831.3	5.739610e+001	5.841749e+000	75	15	3.872868e+000	0	0	0	0	0	0	59.3326	1	1	45.1352	14.9706
DATA	1607	20	49	0	0	A_23_P6335	NM_000185	1628.87	2831.31	6.345415e+002	6.346344e+001	682	17	4.824882e+000	0	0	0	0	0	0	657.014	1	1	45.835	16.45
DATA	1608	20	50	0	0	ASCRP3007375	ASCRP3007375	1654.06	2831.31	1.096545e+002	1.101892e+001	130	16	4.734375e+000	0	0	0	0	0	0	113.708	1	1	45.835	16.8205
DATA	1609	20	51	0	0	ASCRP3001446	ASCRP3001446	1679.31	2830.99	3.512599e+001	3.675667e+000	54	14	5.702090e+000	0	0	0	0	0	0	36.4768	1	1	47.2035	15.1739
DATA	1611	20	53	0	0	ASCRP3010610	ASCRP3010610	1730.13	2830.94	1.132127e+002	1.137265e+001	135	16	4.851420e+000	0	0	0	0	0	0	117.873	1	1	46.8651	15.3684
DATA	1612	20	54	0	0	ASCRP3007592	ASCRP3007592	1755.7	2831.1	1.285318e+002	1.289836e+001	153.5	16	5.043748e+000	0	0	0	0	0	0	133.979	1	1	47.2035	16.5758
DATA	1613	20	55	0	0	ASCRP3003025	ASCRP3003025	1781.01	2830.79	4.369698e+001	4.500566e+000	63	17	4.649069e+000	0	0	0	0	0	0	45.5988	1	1	46.8651	16.4231
DATA	1614	20	56	0	0	ASCRP3010736	ASCRP3010736	1806.57	2831.22	4.830108e+001	4.948585e+000	68	17	4.545114e+000	0	0	0	0	0	0	50.4527	1	1	44.0646	16.5161
DATA	1615	20	57	0	0	ASCRP3006544	ASCRP3006544	1831.72	2831.12	5.105663e+002	5.106795e+001	546.5	15	4.529868e+000	0	0	0	0	0	0	533.799	1	1	48.8603	15.3448
DATA	1616	20	58	0	0	ASCRP3013044	ASCRP3013044	1856.61	2830.93	3.796322e+004	3.796322e+003	39828.5	15.5	3.475019e+000	0	0	0	0	0	0	39723.9	1	1	53.8203	15.5
DATA	1617	20	59	0	0	CUST_14_PI418767722	NM_004309	1882.81	2831.03	2.401011e+002	2.403411e+001	272	14	3.567359e+000	0	0	0	0	0	0	251.433	1	1	49.1849	14.2571
DATA	1618	20	60	0	0	ASCRP3000865	ASCRP3000865	1907.79	2831	1.269031e+002	1.273559e+001	149	14	4.271687e+000	0	0	0	0	0	0	132.983	1	1	46.8651	14.2258
DATA	1619	20	61	0	0	ASCRP3002442	ASCRP3002442	1933.16	2831.1	1.104330e+002	1.109524e+001	133.5	13.5	4.296178e+000	0	0	0	0	0	0	115.794	1	1	46.5243	14.6667
DATA	1620	20	62	0	0	ASCRP3012434	ASCRP3012434	1958.86	2831.19	5.172487e+002	5.173597e+001	537	13	3.971132e+000	0	0	0	0	0	0	542.657	1	1	47.5395	13.6452
DATA	1621	20	63	0	0	ASCRP3002817	ASCRP3002817	1984.22	2831.13	5.241944e+001	5.350264e+000	73	15	4.038664e+000	0	0	0	0	0	0	55.0212	1	1	46.1809	15.5405
DATA	1622	20	64	0	0	ASCRP3003321	ASCRP3003321	2009.63	2831	3.199586e+003	3.199604e+002	3383.5	16	5.270020e+000	0	0	0	0	0	0	3359.85	1	1	48.5334	16.8571
DATA	1623	20	65	0	0	A_23_P1331	NM_080801	2034.93	2831.22	2.891560e+001	3.083289e+000	47	14.5	4.042817e+000	0	0	0	0	0	0	30.3746	1	1	47.2035	14.7381
DATA	1624	20	66	0	0	ASCRP3003910	ASCRP3003910	2060.24	2831	1.553300e+002	1.556981e+001	178	14	3.823917e+000	0	0	0	0	0	0	163.222	1	1	46.8651	14.375
DATA	1625	20	67	0	0	ASCRP3010786	ASCRP3010786	2085.79	2830.81	5.384875e+003	5.384885e+002	5586	16.5	4.523375e+000	0	0	0	0	0	0	5660.12	1	1	47.5395	17.2333
DATA	1626	20	68	0	0	ASCRP3009498	ASCRP3009498	2111.24	2830.79	2.215332e+002	2.217912e+001	236	16	6.289571e+000	0	0	0	0	0	0	232.911	1	1	45.1352	16.3846
DATA	1627	20	69	0	0	ASCRP3007743	ASCRP3007743	2136.53	2830.81	6.721549e+001	6.806053e+000	86	15	5.418662e+000	0	0	0	0	0	0	70.6815	1	1	47.5395	16.1563
DATA	1628	20	70	0	0	ASCRP3011937	ASCRP3011937	2161.66	2830.88	4.373342e+002	4.374649e+001	467	15	2.889000e+000	0	0	0	0	0	0	459.961	1	1	48.8603	15.1818
DATA	1629	20	71	0	0	ASCRP3013051	ASCRP3013051	2187.14	2831	1.793770e+002	1.796952e+001	201	14	5.247826e+000	0	0	0	0	0	0	188.684	1	1	46.8651	14.9444
DATA	1630	20	72	0	0	ASCRP3005064	ASCRP3005064	2212.66	2830.88	3.746638e+002	3.748162e+001	418	15.5	4.632100e+000	0	0	0	0	0	0	394.16	1	1	48.8603	14.9722
DATA	1631	20	73	0	0	ASCRP3003677	ASCRP3003677	2238.31	2831.01	1.214644e+003	1.214691e+002	1299.5	15	4.592955e+000	0	0	0	0	0	0	1278	1	1	47.2035	15
DATA	1632	20	74	0	0	ASCRP3000815	ASCRP3000815	2263.6	2831.02	2.545627e+001	2.760756e+000	44	14.5	4.303857e+000	0	0	0	0	0	0	26.7874	1	1	44.0646	14.8438
DATA	1633	20	75	0	0	ASCRP3008700	ASCRP3008700	2288.87	2831.08	1.428709e+003	1.428749e+002	1453.5	16.5	4.581190e+000	0	0	0	0	0	0	1503.61	1	1	46.8651	16.3889
DATA	1634	20	76	0	0	ASCRP3011348	ASCRP3011348	2314.29	2831.32	3.888400e+001	4.032446e+000	56.5	15	4.334707e+000	0	0	0	0	0	0	40.928	1	1	45.1352	15.8056
DATA	1635	20	77	0	0	ASCRP3001559	ASCRP3001559	2339.82	2830.88	1.913284e+001	2.191146e+000	36.5	13	4.286976e+000	0	0	0	0	0	0	20.143	1	1	48.5334	13.9667
DATA	1636	20	78	0	0	ASCRP3007752	ASCRP3007752	2364.58	2830.57	1.126782e+001	1.552278e+000	27.5	15	4.593145e+000	0	0	0	0	0	0	11.8655	1	1	57.5363	14.9762
DATA	1637	20	79	0	0	ASCRP3001357	ASCRP3001357	2390.84	2830.87	2.045515e+001	2.307276e+000	37.5	14	5.582344e+000	0	0	0	0	0	0	21.5453	1	1	45.4864	15.3448
DATA	1638	20	80	1028	1	(+)E1A_r60_a107	E1A_r60_a107	2415.5	2830.5	1.296418e+001	1.679085e+000	30	15	5.706537e+000	0	0	0	0	0	0	13.6596	1	1	57.5363	14.8649
DATA	1639	20	81	0	0	ASCRP3004424	ASCRP3004424	2440.89	2830.5	1.134067e+002	1.139073e+001	136	14.5	4.436007e+000	0	0	0	0	0	0	119.535	1	1	56.9804	15.6667
DATA	1640	20	82	0	0	ASCRP3010400	ASCRP3010400	2466.44	2830.92	3.833413e+001	3.978932e+000	58	15	4.186675e+000	0	0	0	0	0	0	40.4221	1	1	45.4864	15.084
DATA	1641	21	1	0	0	ASCRP3009443	ASCRP3009443	396.689	2838.66	1.009882e+002	1.016750e+001	118.5	16	4.380205e+000	0	0	0	0	0	0	96.2414	1	1	48.5334	15.8507
DATA	1642	21	2	0	0	A_23_P1331	NM_080801	422.143	2838.58	2.156077e+001	2.458616e+000	41	16	4.004567e+000	0	0	0	0	0	0	20.5157	1	1	50.1463	15.6452
DATA	1643	21	3	0	0	ASCRP3000879	ASCRP3000879	446.6	2839.2	1.266584e+001	1.733030e+000	31	14	4.821903e+000	0	0	0	0	0	0	12.0389	1	1	37.4241	14.8378
DATA	1644	21	4	0	0	ASCRP3007136	ASCRP3007136	473.03	2838.94	3.660918e+002	3.662832e+001	366	15	4.756254e+000	0	0	0	0	0	0	347.644	1	1	46.8651	15.3171
DATA	1645	21	5	0	0	ASCRP3012895	ASCRP3012895	498.768	2838.26	1.342743e+001	1.790676e+000	31	15	3.703990e+000	0	0	0	0	0	0	12.7427	1	1	46.8651	15.2667
DATA	1646	21	6	0	0	A_23_P154235	NM_004688	523.646	2838.51	2.618656e+001	2.874298e+000	45	14.5	4.503614e+000	0	0	0	0	0	0	24.8453	1	1	49.8279	15.0556
DATA	1647	21	7	0	0	ASCRP3001676	ASCRP3001676	548.893	2838.5	1.216619e+001	1.698351e+000	29	16	4.939465e+000	0	0	0	0	0	0	11.543	1	1	56.9804	15.8857
DATA	1648	21	8	0	0	ASCRP3002890	ASCRP3002890	574.705	2838.86	1.555107e+002	1.559613e+001	167	15	4.259443e+000	0	0	0	0	0	0	147.589	1	1	49.8279	14.9286
DATA	1649	21	9	0	0	ASCRP3004871	ASCRP3004871	600.057	2838.29	1.276513e+003	1.276568e+002	1209	16	4.408465e+000	0	0	0	0	0	0	1212.03	1	1	52.9257	15.6053
DATA	1650	21	10	0	0	ASCRP3008936	ASCRP3008936	625.431	2838.65	4.165287e+001	4.330085e+000	53	16	4.184811e+000	0	0	0	0	0	0	39.5789	1	1	48.2044	16.0667
DATA	1651	21	11	0	0	ASCRP3010305	ASCRP3010305	650.5	2838.5	1.231957e+004	1.231957e+003	11477.5	16	5.106742e+000	0	0	0	0	0	0	11716.8	1	1	57.5363	16.6897
DATA	1652	21	12	0	0	ASCRP3006157	ASCRP3006157	676.29	2839.14	1.646760e+003	1.646802e+002	1481	15	4.660388e+000	0	0	0	0	0	0	1568.08	1	1	46.5243	16.1724
DATA	1653	21	13	0	0	ASCRP3002954	ASCRP3002954	701.568	2838.61	1.964402e+003	1.964437e+002	1833.5	16	4.787805e+000	0	0	0	0	0	0	1872.93	1	1	49.1849	16.3333
DATA	1654	21	14	0	0	ASCRP3009115	ASCRP3009115	726.955	2839.29	3.708861e+002	3.710730e+001	376	13.5	4.227526e+000	0	0	0	0	0	0	354.16	1	1	45.835	13.4211
DATA	1655	21	15	0	0	ASCRP3007061	ASCRP3007061	752.449	2838.35	2.854981e+002	2.857400e+001	285.5	14	3.663831e+000	0	0	0	0	0	0	273.057	1	1	49.8279	13.9032
DATA	1656	21	16	0	0	ASCRP3000676	ASCRP3000676	778.027	2838.72	1.801567e+002	1.805384e+001	188	15.5	3.880230e+000	0	0	0	0	0	0	172.622	1	1	48.8603	15.6053
DATA	1657	21	17	0	0	ASCRP3004757	ASCRP3004757	803.101	2838.37	1.207825e+002	1.213490e+001	132.5	15	3.994043e+000	0	0	0	0	0	0	115.949	1	1	50.1463	15.2143
DATA	1658	21	18	0	0	ASCRP3005166	ASCRP3005166	828.824	2838.71	7.627556e+003	7.627565e+002	7255	15	4.740563e+000	0	0	0	0	0	0	7337.63	1	1	52.0157	15.3704
DATA	1659	21	19	0	0	ASCRP3004223	ASCRP3004223	853.582	2838.43	6.767605e+001	6.867367e+000	87	16	5.702857e+000	0	0	0	0	0	0	65.2394	1	1	57.5363	16.5484
DATA	1660	21	20	0	0	ASCRP3008748	ASCRP3008748	879.107	2838.5	1.989912e+003	1.989946e+002	1928.5	19	6.710462e+000	0	0	0	0	0	0	1922.61	1	1	56.9804	17.697
DATA	1661	21	21	0	0	ASCRP3007088	ASCRP3007088	904.803	2838.32	1.131078e+002	1.137020e+001	128	14	4.083309e+000	0	0	0	0	0	0	109.54	1	1	47.5395	14.5641
DATA	1662	21	22	0	0	ASCRP3006036	ASCRP3006036	930.356	2838.86	3.252111e+002	3.254172e+001	334	13	3.977461e+000	0	0	0	0	0	0	315.724	1	1	48.5334	13.9655
DATA	1663	21	23	0	0	A_23_P76799	NM_013448	955.371	2838.47	4.695341e+001	4.835384e+000	62	14	3.816084e+000	0	0	0	0	0	0	45.694	1	1	47.5395	14
DATA	1664	21	24	0	0	ASCRP3004044	ASCRP3004044	980.791	2839.24	4.495219e+001	4.640571e+000	59.5	15	5.114601e+000	0	0	0	0	0	0	43.8583	1	1	46.1809	16.3226
DATA	1665	21	25	0	0	ASCRP3006303	ASCRP3006303	1005.9	2838.77	1.003848e+002	1.010408e+001	117	14	4.116270e+000	0	0	0	0	0	0	98.1895	1	1	46.5243	14.5667
DATA	1666	21	26	0	0	AS_circRNA_control207	AS_circRNA_control207	1031.79	2839.13	3.165012e+002	3.167088e+001	329	15	3.424578e+000	0	0	0	0	0	0	310.405	1	1	46.5243	14.9143
DATA	1667	21	27	0	0	ASCRP3012999	ASCRP3012999	1057.05	2838.61	2.473302e+002	2.475944e+001	250	15	3.911366e+000	0	0	0	0	0	0	243.199	1	1	49.1849	15.5854
DATA	1668	21	28	0	0	ASCRP3006088	ASCRP3006088	1082.6	2838.85	1.338147e+002	1.342997e+001	152	15	3.286254e+000	0	0	0	0	0	0	131.931	1	1	48.5334	15.4412
DATA	1669	21	29	0	0	ASCRP3011119	ASCRP3011119	1107.93	2838.49	1.090606e+003	1.090665e+002	1082	15	4.529455e+000	0	0	0	0	0	0	1078.1	1	1	48.5334	14.8857
DATA	1670	21	30	0	0	ASCRP3003720	ASCRP3003720	1133	2838.46	2.398538e+001	2.653261e+000	42	15	3.475484e+000	0	0	0	0	0	0	23.7725	1	1	55.8519	14.5429
DATA	1671	21	31	0	0	ASCRP3012178	ASCRP3012178	1158.49	2838.17	1.937822e+002	1.941122e+001	211	14	3.085964e+000	0	0	0	0	0	0	192.573	1	1	47.2035	13.8529
DATA	1672	21	32	0	0	ASCRP3001215	ASCRP3001215	1183.96	2838.42	4.253300e+001	4.400432e+000	61	13.5	5.094218e+000	0	0	0	0	0	0	42.3796	1	1	47.2035	14.1071
DATA	1673	21	33	0	0	ASCRP3003733	ASCRP3003733	1209.28	2838.09	6.901956e+001	6.993111e+000	85.5	17.5	4.512214e+000	0	0	0	0	0	0	68.9501	1	1	48.8603	15.9412
DATA	1674	21	34	0	0	ASCRP3011805	ASCRP3011805	1234.75	2838.58	2.647192e+002	2.649571e+001	278	15	3.293163e+000	0	0	0	0	0	0	265.14	1	1	45.4864	15.0588
DATA	1675	21	35	0	0	ASCRP3009336	ASCRP3009336	1260.39	2838.28	3.814564e+002	3.816207e+001	401	13	4.094523e+000	0	0	0	0	1	0	383.049	1	1	49.8279	12.5938
DATA	1676	21	36	0	0	ASCRP3003283	ASCRP3003283	1285.93	2838.73	3.182809e+002	3.184768e+001	329	13	4.118619e+000	0	0	0	0	0	0	320.418	1	1	43.3362	13.5143
DATA	1677	21	37	0	0	Negative010	Negative010	1311.28	2838.09	1.879041e+002	1.882341e+001	208	15	4.985866e+000	0	0	0	0	0	0	189.633	1	1	48.8603	15.4054
DATA	1678	21	38	0	0	ASCRP3004184	ASCRP3004184	1336.7	2838.44	1.261697e+003	1.261746e+002	1301.5	15	4.489684e+000	0	0	0	0	0	0	1276.39	1	1	47.5395	15.1875
DATA	1679	21	39	0	0	ASCRP3012252	ASCRP3012252	1361.5	2838	1.128771e+000	1.109950e+000	18.5	13	4.394634e+000	0	0	0	0	0	0	0.511887	0	0	65	13.7931
DATA	1680	21	40	0	0	ASCRP3002998	ASCRP3002998	1387.14	2838.29	7.953632e+001	8.030194e+000	102	16.5	5.979683e+000	0	0	0	0	0	0	80.8361	1	1	46.5243	16.1429
DATA	1681	21	41	0	0	ASCRP3001017	ASCRP3001017	1412.56	2837.97	1.385389e+002	1.389779e+001	160	15.5	4.290686e+000	0	0	0	0	0	0	141.12	1	1	48.2044	14.8824
DATA	1682	21	42	0	0	ASCRP3007278	ASCRP3007278	1438.2	2838	7.772433e+002	7.773214e+001	806	14	2.714755e+000	0	0	0	0	0	0	793.46	1	1	49.1849	14.3548
DATA	1683	21	43	0	0	ASCRP3006359	ASCRP3006359	1463.37	2838	3.698772e+001	3.858601e+000	56	15	4.528049e+000	0	0	0	0	0	0	37.8382	1	1	47.2035	14.6452
DATA	1684	21	44	0	0	ASCRP3004831	ASCRP3004831	1488.8	2838.24	3.430508e+002	3.432261e+001	365	16.5	4.436520e+000	0	0	0	0	0	0	351.649	1	1	46.8651	15.8824
DATA	1685	21	45	0	0	ASCRP3006961	ASCRP3006961	1514.21	2838.12	3.197508e+002	3.199381e+001	343	15	4.521870e+000	0	0	0	0	0	0	328.406	1	1	48.2044	15.2258
DATA	1686	21	46	0	0	ASCRP3011690	ASCRP3011690	1539.5	2838	3.599192e+004	3.599193e+003	37073	16	5.805448e+000	0	0	0	0	0	0	37035.3	1	1	54.1152	16.3548
DATA	1687	21	47	0	0	ASCRP3008529	ASCRP3008529	1564.85	2838.14	5.950824e+002	5.951823e+001	624.5	16	4.841513e+000	0	0	0	0	0	0	613.425	1	1	46.1809	15.0976
DATA	1688	21	48	0	0	ASCRP3001186	ASCRP3001186	1590.56	2838.46	3.609729e+001	3.770367e+000	57	15	3.960363e+000	0	0	0	0	0	0	37.2738	1	1	47.2035	15.1563
DATA	1689	21	49	0	0	ASCRP3003715	ASCRP3003715	1616	2838.2	5.235762e+002	5.236890e+001	558	17	4.671134e+000	0	0	0	0	0	0	541.526	1	1	46.8651	16.1163
DATA	1690	21	50	0	0	ASCRP3005982	ASCRP3005982	1641	2838	2.381661e+001	2.617322e+000	42	16.5	4.543569e+000	0	0	0	0	0	0	24.6707	1	1	54.9904	16.5476
DATA	1691	21	51	1028	1	(+)E1A_r60_1	E1A_r60_1	1666.9	2837.61	8.662854e+000	1.387439e+000	27	17	4.990138e+000	0	0	0	0	0	0	8.98697	1	1	48.8603	17.4828
DATA	1692	21	52	0	0	ASCRP3000361	ASCRP3000361	1692.21	2838.45	3.587606e+001	3.747314e+000	56	14	4.778622e+000	0	0	0	0	0	0	37.2674	1	1	45.835	13.9091
DATA	1693	21	53	0	0	ASCRP3008469	ASCRP3008469	1717.27	2838.23	1.465172e+002	1.469154e+001	168	17	4.685810e+000	0	0	0	0	0	0	152.394	1	1	47.2035	15.7949
DATA	1694	21	54	0	0	ASCRP3007142	ASCRP3007142	1742.63	2838.43	6.078206e+002	6.079165e+001	643	15	4.957483e+000	0	0	0	0	0	0	632.946	1	1	47.2035	14.9318
DATA	1695	21	55	0	0	ASCRP3004173	ASCRP3004173	1768.41	2838.09	2.704079e+002	2.706228e+001	292	17	4.562116e+000	0	0	0	0	0	0	281.909	1	1	49.8279	16.7097
DATA	1696	21	56	0	0	ASCRP3009318	ASCRP3009318	1793.71	2838.15	7.903648e+001	7.976736e+000	98	16	3.807887e+000	0	0	0	0	0	0	82.4819	1	1	45.835	15.8
DATA	1697	21	57	0	0	ASCRP3012811	ASCRP3012811	1819	2838	4.637027e+002	4.638276e+001	500	16	4.652436e+000	0	0	0	0	0	0	484.377	1	1	46.8651	15.6129
DATA	1698	21	58	0	0	ASCRP3012759	ASCRP3012759	1844.39	2837.93	1.625885e+002	1.629438e+001	186.5	14	3.077809e+000	0	0	0	0	0	0	169.985	1	1	53.8203	14.4828
DATA	1699	21	59	0	0	ASCRP3009003	ASCRP3009003	1869.5	2838	4.321863e+001	4.453444e+000	62.5	15	3.535408e+000	0	0	0	0	0	0	45.2197	1	1	65	15.5294
DATA	1700	21	60	0	0	ASCRP3010164	ASCRP3010164	1895.21	2838.19	9.678640e+001	9.738024e+000	120	14	4.373921e+000	0	0	0	0	0	0	101.339	1	1	47.5395	13.7419
DATA	1701	21	61	0	0	ASCRP3008260	ASCRP3008260	1920.51	2837.96	7.654823e+001	7.729673e+000	99	15	5.679247e+000	0	0	0	0	0	0	80.2015	1	1	48.5334	16.5769
DATA	1702	21	62	0	0	ASCRP3006545	ASCRP3006545	1946.35	2838.19	1.750933e+001	2.053291e+000	35	14	5.477500e+000	0	0	0	0	0	0	18.3553	1	1	44.7812	15.3243
DATA	1703	21	63	0	0	ASCRP3011665	ASCRP3011665	1971.38	2837.94	1.067686e+002	1.073054e+001	128	15	4.126779e+000	0	0	0	0	0	0	111.985	1	1	48.2044	15.0303
DATA	1704	21	64	0	0	ASCRP3009890	ASCRP3009890	1996.94	2838.38	1.042215e+002	1.047708e+001	122	15	4.460426e+000	0	0	0	0	0	0	109.358	1	1	45.1352	16.0333
DATA	1705	21	65	0	0	ASCRP3000446	ASCRP3000446	2021.91	2837.93	5.045958e+001	5.158378e+000	71	14	4.341487e+000	0	0	0	0	0	0	52.9683	1	1	54.4085	14.4474
DATA	1706	21	66	0	0	ASCRP3000183	ASCRP3000183	2047.56	2838.46	3.151495e+002	3.153314e+001	352.5	13	4.283540e+000	0	0	0	0	0	0	330.915	1	1	47.2035	13.9
DATA	1707	21	67	0	0	ASCRP3005754	ASCRP3005754	2073.24	2837.99	5.066361e+001	5.178200e+000	69.5	15	4.075436e+000	0	0	0	0	0	0	53.2154	1	1	46.8651	15.6905
DATA	1708	21	68	0	0	ASCRP3011027	ASCRP3011027	2098.64	2838.29	4.181248e+002	4.182617e+001	455	16	5.697979e+000	0	0	0	0	0	0	439.28	1	1	45.835	16.7568
DATA	1709	21	69	0	0	ASCRP3002836	ASCRP3002836	2123.78	2837.89	5.698212e+001	5.797787e+000	74	15	6.123642e+000	0	0	0	0	0	0	59.8793	1	1	47.8731	16.2813
DATA	1710	21	70	0	0	ASCRP3012016	ASCRP3012016	2149.36	2838.01	1.905914e+001	2.185598e+000	37	15	2.672078e+000	0	0	0	0	0	0	20.0315	1	1	48.2044	14.5
DATA	1711	21	71	0	0	ASCRP3007746	ASCRP3007746	2174.5	2837.95	4.238914e+002	4.240263e+001	459	13	4.305274e+000	0	0	0	0	0	0	445.586	1	1	49.1849	13.8462
DATA	1712	21	72	0	1	ETG04_27747	ETG04_27747	2199.5	2838	4.762587e+000	1.170687e+000	23	15	5.428021e+000	0	0	0	0	0	0	5.00697	1	0	54.1152	15
DATA	1713	21	73	0	0	A_23_P25019	NM_000946	2225.26	2837.97	1.157998e+002	1.162924e+001	141	15	3.614397e+000	0	0	0	0	0	0	121.757	1	1	49.1849	14.6286
DATA	1714	21	74	0	0	ASCRP3004568	ASCRP3004568	2251.18	2838.23	2.347278e+002	2.349711e+001	245	15	4.207458e+000	0	0	0	0	0	0	246.828	1	1	45.1352	14.7297
DATA	1715	21	75	0	0	ASCRP3000487	ASCRP3000487	2276.37	2837.87	7.397400e+002	7.398173e+001	763	13	4.249554e+000	0	0	0	0	0	0	777.996	1	1	47.5395	14.0606
DATA	1716	21	76	0	0	ASCRP3013208	ASCRP3013208	2301.8	2838	5.643179e+001	5.743517e+000	76	15	4.879649e+000	0	0	0	0	0	0	59.3577	1	1	46.1809	15.8049
DATA	1717	21	77	0	0	ASCRP3002843	ASCRP3002843	2326.99	2837.91	8.059041e+002	8.059750e+001	867	14.5	4.137627e+000	0	0	0	0	0	0	847.831	1	1	46.8651	15.0938
DATA	1718	21	78	0	0	ASCRP3012172	ASCRP3012172	2352.34	2838.12	4.417205e+002	4.418497e+001	464.5	14	3.981729e+000	0	0	0	0	0	0	464.78	1	1	48.5334	14.6667
DATA	1719	21	79	0	0	Negative008	Negative008	2377.94	2837.97	1.316859e+002	1.321185e+001	157	14	3.065106e+000	0	0	0	0	0	0	138.594	1	1	45.835	13.8
DATA	1720	21	80	0	0	ASCRP3002759	ASCRP3002759	2403.2	2838.07	5.148691e+001	5.258289e+000	72	13.5	4.430272e+000	0	0	0	0	0	0	54.2026	1	1	46.8651	14.3158
DATA	1721	21	81	0	0	ASCRP3009642	ASCRP3009642	2428.98	2837.67	9.766296e+002	9.766880e+001	1014	15	4.960356e+000	0	0	0	0	0	0	1028.53	1	1	53.5237	15.4
DATA	1722	21	82	0	0	ASCRP3011275	ASCRP3011275	2454.09	2838.29	1.182398e+002	1.187204e+001	139	15	4.416479e+000	0	0	0	0	0	0	124.567	1	1	46.5243	15.7273
DATA	1723	22	1	0	0	ASCRP3008016	ASCRP3008016	409.434	2846.28	8.480287e+001	8.561955e+000	101	16	3.845809e+000	0	0	0	0	0	0	80.8175	1	1	48.5334	16.0976
DATA	1724	22	2	0	0	ASCRP3006549	ASCRP3006549	435	2846.2	1.338728e+003	1.338780e+002	1280	15.5	4.801960e+000	0	0	0	0	0	0	1274.03	1	1	46.8651	15.1765
DATA	1725	22	3	0	0	ASCRP3011701	ASCRP3011701	460.174	2846	8.649304e+001	8.729784e+000	99	13	4.652694e+000	0	0	0	0	0	0	82.2261	1	1	46.8651	13.9512
DATA	1726	22	4	0	0	ASCRP3002009	ASCRP3002009	485.521	2846.07	8.991864e+001	9.069417e+000	105	16	4.523883e+000	0	0	0	0	0	0	85.4205	1	1	47.8731	15.5862
DATA	1727	22	5	0	0	ASCRP3003081	ASCRP3003081	510.608	2846.07	5.507150e+000	1.305839e+000	24	14	3.631737e+000	0	0	0	0	0	0	5.22937	1	0	53.8203	14.3125
DATA	1728	22	6	0	0	ASCRP3010145	ASCRP3010145	536.429	2846.16	1.261577e+002	1.267122e+001	140	14	3.571994e+000	0	0	0	0	0	0	119.776	1	1	47.5395	13.6774
DATA	1729	22	7	0	0	ASCRP3001118	ASCRP3001118	561.92	2846.46	7.871383e+000	1.421822e+000	27	15	4.261756e+000	0	0	0	0	0	0	7.47418	1	1	39.8942	15.3448
DATA	1730	22	8	0	0	Negative030	Negative030	587	2846	2.888962e+000	1.218432e+000	21	16	3.685947e+000	0	0	0	0	0	0	2.74404	1	0	54.9904	16
DATA	1731	22	9	0	0	ASCRP3002129	ASCRP3002129	612.757	2846.01	5.284636e+002	5.285960e+001	519	15	4.304097e+000	0	0	0	0	0	0	502.254	1	1	46.8651	15.5556
DATA	1732	22	10	0	0	ASCRP3000579	ASCRP3000579	638.145	2845.92	1.002930e+003	1.003000e+002	968.5	15	4.274490e+000	0	0	0	0	0	0	953.956	1	1	47.8731	15.9333
DATA	1733	22	11	0	0	ASCRP3006343	ASCRP3006343	663.543	2846.14	1.070165e+002	1.076660e+001	117	18	5.197369e+000	0	0	0	0	0	0	101.896	1	1	49.8279	17.5667
DATA	1734	22	12	0	0	ASCRP3004734	ASCRP3004734	688.767	2846.36	5.961590e+002	5.962757e+001	590.5	15	4.010362e+000	0	0	0	0	0	0	568.322	1	1	47.5395	15.913
DATA	1735	22	13	0	0	ASCRP3010874	ASCRP3010874	713.712	2846.23	1.114050e+002	1.120259e+001	124	15	4.356660e+000	0	0	0	0	0	0	106.346	1	1	47.8731	15.3415
DATA	1736	22	14	130	1	(+)eQC-41	EQC	739.5	2846.18	8.714004e+001	8.792993e+000	102	14	4.820676e+000	0	0	0	0	0	0	83.3133	1	1	49.1849	14.8966
DATA	1737	22	15	0	0	ASCRP3001987	ASCRP3001987	764.817	2846.25	3.686168e+001	3.868594e+000	54	14	2.945960e+000	0	0	0	0	0	0	35.3027	1	1	47.2035	14.3514
DATA	1738	22	16	0	0	ASCRP3003367	ASCRP3003367	790.364	2846.24	5.820827e+001	5.937604e+000	76	14.5	3.287163e+000	0	0	0	0	0	0	55.8493	1	1	45.835	14.9688
DATA	1739	22	17	0	0	ASCRP3006138	ASCRP3006138	815.838	2846.12	7.391916e+001	7.483860e+000	92	16	4.276237e+000	0	0	0	0	0	0	71.0626	1	1	46.5243	15.7
DATA	1740	22	18	0	0	A_23_P2683	NM_024604	841	2846	7.898965e+000	1.409284e+000	26	16	5.109394e+000	0	0	0	0	0	0	7.60929	1	1	54.9904	15.9655
DATA	1741	22	19	0	0	A_23_P250813	NM_000553	866.733	2845.96	9.511914e+001	9.582936e+000	112	15	4.679981e+000	0	0	0	0	0	0	91.8329	1	1	49.1849	15.0313
DATA	1742	22	20	0	0	ASCRP3002372	ASCRP3002372	891.8	2846.06	7.260686e+001	7.353071e+000	91	15.5	4.896947e+000	0	0	0	0	0	0	70.2557	1	1	46.8651	15.5789
DATA	1743	22	21	0	0	ASCRP3006306	ASCRP3006306	917.375	2846	4.550268e+002	4.551744e+001	455	13	3.594226e+000	0	0	0	0	0	0	441.332	1	1	48.5334	13.9615
DATA	1744	22	22	0	0	ASCRP3008215	ASCRP3008215	942.764	2846.1	1.761492e+001	2.107155e+000	34	14	3.992219e+000	0	0	0	0	0	0	17.1262	1	1	47.8731	13.9429
DATA	1745	22	23	0	0	ASCRP3010581	ASCRP3010581	968.145	2846.11	1.748352e+002	1.752153e+001	184	14	4.645389e+000	0	0	0	0	0	0	170.405	1	1	47.8731	14.9688
DATA	1746	22	24	0	0	ASCRP3013439	ASCRP3013439	993.342	2846.12	2.024431e+002	2.027698e+001	216	14	4.221398e+000	0	0	0	0	0	0	197.808	1	1	48.5334	14.9655
DATA	1747	22	25	0	0	ASCRP3013191	ASCRP3013191	1018.69	2846.35	4.827392e+002	4.828756e+001	461.5	14	4.181372e+000	0	0	0	0	0	0	472.896	1	1	47.5395	14.5
DATA	1748	22	26	0	0	ASCRP3001587	ASCRP3001587	1044.17	2846.34	2.961988e+001	3.175496e+000	48	15	4.010304e+000	0	0	0	0	0	0	29.0915	1	1	45.4864	15.5556
DATA	1749	22	27	0	0	ASCRP3005904	ASCRP3005904	1069.69	2846.32	8.273975e+002	8.274763e+001	835	14.5	3.297426e+000	0	0	0	0	0	0	814.774	1	1	47.5395	14.6111
DATA	1750	22	28	0	0	ASCRP3006363	ASCRP3006363	1094.91	2845.93	1.092701e+004	1.092701e+003	10805	15.5	4.688046e+000	0	0	0	0	0	0	10788.3	1	1	54.4085	15.2778
DATA	1751	22	29	0	0	ASCRP3002588	ASCRP3002588	1120.65	2846.12	8.617792e+002	8.618540e+001	876	14	4.206438e+000	0	0	0	0	0	0	853.117	1	1	48.8603	14.8
DATA	1752	22	30	0	0	ASCRP3006804	ASCRP3006804	1145.61	2845.93	2.778685e+001	3.000719e+000	46	14	3.980302e+000	0	0	0	0	0	0	27.5787	1	1	53.8203	13.9697
DATA	1753	22	31	0	0	Negative021	Negative021	1171.39	2845.93	4.861541e+000	1.229945e+000	22.5	13	5.423880e+000	0	0	0	0	0	0	4.83797	1	0	53.8203	13.875
DATA	1754	22	32	0	0	ASCRP3000608	ASCRP3000608	1196.71	2846.22	1.714513e+002	1.718212e+001	186	14	4.334432e+000	0	0	0	0	0	0	171.063	1	1	45.1352	13.8889
DATA	1755	22	33	0	0	ASCRP3011649	ASCRP3011649	1221.99	2846.09	1.667082e+002	1.670867e+001	182.5	15	3.908781e+000	0	0	0	0	0	0	166.758	1	1	46.8651	15.25
DATA	1756	22	34	0	0	ASCRP3009791	ASCRP3009791	1247.57	2846.28	2.373652e+002	2.376298e+001	251.5	14.5	4.394561e+000	0	0	0	0	0	0	238.045	1	1	46.5243	13.8571
DATA	1757	22	35	0	0	ASCRP3003871	ASCRP3003871	1273.01	2846.11	9.304249e+001	9.371211e+000	112	14	4.479495e+000	0	0	0	0	0	0	93.5441	1	1	46.8651	13.6389
DATA	1758	22	36	0	0	ASCRP3007659	ASCRP3007659	1298.43	2846.23	2.208198e+002	2.211014e+001	239	14	4.860841e+000	0	0	0	0	0	0	222.559	1	1	46.8651	13.9722
DATA	1759	22	37	0	0	ASCRP3012385	ASCRP3012385	1323.54	2846.38	1.569584e+002	1.573525e+001	176	15	3.978248e+000	0	0	0	0	0	0	158.573	1	1	47.5395	15.8947
DATA	1760	22	38	0	0	ASCRP3000807	ASCRP3000807	1349	2845.54	4.571043e+001	4.703935e+000	63	15	4.334499e+000	0	0	0	0	0	0	46.2909	1	1	55.8519	15
DATA	1761	22	39	0	0	ASCRP3002047	ASCRP3002047	1374.7	2845.96	6.092520e+001	6.192385e+000	80	15	5.123217e+000	0	0	0	0	0	0	61.8429	1	1	48.8603	15.1071
DATA	1762	22	40	0	0	ASCRP3011380	ASCRP3011380	1399.58	2845.57	3.151082e+002	3.153020e+001	334	16	5.823132e+000	0	0	0	0	0	0	320.563	1	1	57.5363	15.8621
DATA	1763	22	41	0	0	Negative026	Negative026	1425.11	2845.5	1.122612e+000	1.103570e+000	18	15	3.805238e+000	0	0	0	0	0	0	0.433556	0	0	65	14.6875
DATA	1764	22	42	0	0	ASCRP3003967	ASCRP3003967	1450.5	2845.65	6.529986e+000	1.279587e+000	23	15	3.682231e+000	0	0	0	0	0	0	6.67171	1	1	57.5363	14.6765
DATA	1765	22	43	0	0	CUST_16_PI418767722	NM_001536	1475.89	2845.5	6.249287e+000	1.263536e+000	24	15.5	4.474531e+000	0	0	0	0	0	0	6.398	1	1	56.9804	15.5833
DATA	1766	22	44	0	0	ASCRP3006948	ASCRP3006948	1501.31	2845.75	2.765713e+001	2.974968e+000	45.5	14.5	4.558811e+000	0	0	0	0	0	0	28.3709	1	1	46.1809	14.9
DATA	1767	22	45	0	0	ASCRP3002293	ASCRP3002293	1526.58	2845.57	1.212823e+001	1.633303e+000	29	15	5.868683e+000	0	0	0	0	0	0	12.4647	1	1	57.5363	16.0541
DATA	1768	22	46	0	0	ASCRP3004551	ASCRP3004551	1552.11	2845.5	2.782483e+001	2.989079e+000	48	14	5.963113e+000	0	0	0	0	0	0	28.649	1	1	56.9804	14.9394
DATA	1769	22	47	0	0	ASCRP3006483	ASCRP3006483	1577.46	2846.22	5.916419e+001	6.016009e+000	81	16	4.496170e+000	0	0	0	0	0	0	61.02	1	1	46.8651	14.9574
DATA	1770	22	48	0	0	Negative027	Negative027	1603.03	2845.92	1.453216e+001	1.815551e+000	32	15.5	4.905073e+000	0	0	0	0	0	0	15.013	1	1	46.8651	15.6842
DATA	1771	22	49	0	0	ASCRP3011229	ASCRP3011229	1628.41	2845.99	8.240980e+001	8.312308e+000	103	17	5.382655e+000	0	0	0	0	0	0	85.2694	1	1	47.8731	17.1622
DATA	1772	22	50	0	0	ASCRP3004929	ASCRP3004929	1654.02	2846.38	8.348771e+001	8.418980e+000	102	18	5.420011e+000	0	0	0	0	1	0	86.5115	1	1	45.4864	18.6923
DATA	1773	22	51	0	0	ASCRP3009175	ASCRP3009175	1679.11	2845.5	2.276761e+002	2.279338e+001	256	17	8.744479e+000	0	0	0	0	1	0	236.257	1	1	56.9804	18.1818
DATA	1774	22	52	0	0	ASCRP3011783	ASCRP3011783	1704.46	2846.05	2.852093e+001	3.050469e+000	47	14	4.353556e+000	0	0	0	0	0	0	29.6335	1	1	49.8279	14.8649
DATA	1775	22	53	0	0	ASCRP3012581	ASCRP3012581	1729.84	2846.17	5.919714e+001	6.017567e+000	79	16	5.239227e+000	0	0	0	0	0	0	61.581	1	1	46.8651	15.7778
DATA	1776	22	54	0	0	ASCRP3003521	ASCRP3003521	1755.8	2845.85	4.760768e+001	4.881625e+000	68	15	4.866488e+000	0	0	0	0	0	0	49.5832	1	1	47.2035	15.8824
DATA	1777	22	55	1028	1	(+)E1A_r60_3	E1A_r60_3	1781.3	2845.9	3.646111e+002	3.647705e+001	398	17	4.388286e+000	0	0	0	0	0	0	380.14	1	1	47.2035	16.0313
DATA	1778	22	56	0	0	ASCRP3010739	ASCRP3010739	1806.11	2845.5	5.740456e+001	5.840675e+000	78	16	4.525647e+000	0	0	0	0	0	0	59.9076	1	1	56.9804	16.5
DATA	1779	22	57	0	0	ASCRP3000453	ASCRP3000453	1831.44	2845.93	1.247635e+002	1.252270e+001	146	14	3.589860e+000	0	0	0	0	0	0	130.315	1	1	48.8603	14.125
DATA	1780	22	58	0	0	ASCRP3002826	ASCRP3002826	1856.88	2845.87	3.433759e+001	3.598259e+000	52	15	2.930008e+000	0	0	0	0	0	0	35.8948	1	1	48.2044	15.5806
DATA	1781	22	59	0	0	ASCRP3011114	ASCRP3011114	1882.31	2845.66	1.299272e+002	1.303709e+001	152	15	3.608750e+000	0	0	0	0	0	0	135.921	1	1	48.5334	14.55
DATA	1782	22	60	0	0	ASCRP3009548	ASCRP3009548	1907.99	2845.77	2.544610e+002	2.546875e+001	273	12	2.911151e+000	0	0	0	0	1	0	266.376	1	1	46.8651	12.0938
DATA	1783	22	61	0	0	ASCRP3003711	ASCRP3003711	1933.11	2845.5	6.706929e+001	6.792276e+000	84	14	4.676309e+000	0	0	0	0	0	0	70.2521	1	1	56.9804	15.4865
DATA	1784	22	62	0	0	A_23_P142849	NM_005168	1958.71	2846.12	4.532129e+001	4.657382e+000	66	14	4.496211e+000	0	0	0	0	0	0	47.4949	1	1	46.1809	14.8182
DATA	1785	22	63	0	0	ASCRP3012906	ASCRP3012906	1984.09	2845.9	7.057065e+002	7.057880e+001	743	16	4.079354e+000	0	0	0	0	0	0	739.903	1	1	46.8651	15.9375
DATA	1786	22	64	0	0	ASCRP3002077	ASCRP3002077	2009.33	2845.97	5.895502e+002	5.896476e+001	628.5	14	2.963158e+000	0	0	0	0	0	0	618.361	1	1	49.1849	13.9697
DATA	1787	22	65	0	0	ASCRP3006860	ASCRP3006860	2035.13	2845.86	5.767311e+001	5.866010e+000	78	13	4.118439e+000	0	0	0	0	0	0	60.5133	1	1	46.8651	13.75
DATA	1788	22	66	0	0	ASCRP3005220	ASCRP3005220	2060.03	2846.25	9.122804e+001	9.185486e+000	111	14	4.440630e+000	0	0	0	0	0	0	95.7454	1	1	46.5243	14.9111
DATA	1789	22	67	0	0	ASCRP3000613	ASCRP3000613	2085.87	2845.61	3.617788e+002	3.619373e+001	397.5	15	3.298007e+000	0	0	0	0	0	0	379.81	1	1	51.4001	15.6552
DATA	1790	22	68	0	0	ASCRP3011894	ASCRP3011894	2111.13	2845.77	5.825341e+002	5.826325e+001	632	14	3.618947e+000	0	0	0	0	0	0	611.689	1	1	46.5243	14.75
DATA	1791	22	69	0	0	ASCRP3004930	ASCRP3004930	2136.58	2846.1	6.660391e+001	6.745880e+000	87	15	3.595995e+000	0	0	0	0	0	0	69.948	1	1	47.2035	14.7419
DATA	1792	22	70	0	0	ASCRP3012424	ASCRP3012424	2162	2845.5	2.042723e+002	2.045525e+001	234.5	15.5	3.923538e+000	0	0	0	0	0	0	214.572	1	1	47.2035	14.6563
DATA	1793	22	71	0	0	ASCRP3010694	ASCRP3010694	2187.05	2845.68	8.013823e+001	8.084968e+000	98	14	5.134396e+000	0	0	0	0	0	0	84.1888	1	1	49.5074	14.4474
DATA	1794	22	72	0	0	ASCRP3010242	ASCRP3010242	2212.73	2845.64	8.497091e+001	8.564206e+000	111	15	5.836273e+000	0	0	0	0	0	0	89.2769	1	1	50.1463	14.8718
DATA	1795	22	73	0	0	AS_circRNA_control203	AS_circRNA_control203	2238.18	2845.96	2.071044e+002	2.073806e+001	231.5	14	3.190337e+000	0	0	0	0	0	0	217.618	1	1	46.8651	14.0588
DATA	1796	22	74	0	0	ASCRP3006758	ASCRP3006758	2263.56	2845.81	1.147308e+002	1.152285e+001	137	15	4.998850e+000	0	0	0	0	0	0	120.571	1	1	49.1849	15.3333
DATA	1797	22	75	0	0	ASCRP3006694	ASCRP3006694	2288.79	2845.82	7.941564e+001	8.013285e+000	99	14	4.928641e+000	0	0	0	0	0	0	83.4683	1	1	47.5395	14.8462
DATA	1798	22	76	0	0	ASCRP3007992	ASCRP3007992	2314.45	2845.6	5.701723e+001	5.801169e+000	78	16	5.195739e+000	0	0	0	0	0	0	59.9367	1	1	48.2044	16.0645
DATA	1799	22	77	0	0	ASCRP3008269	ASCRP3008269	2339.42	2845.43	6.466503e+000	1.249664e+000	25	14	4.048961e+000	0	0	0	0	0	0	6.79886	1	1	57.5363	14.5862
DATA	1800	22	78	0	0	ASCRP3008887	ASCRP3008887	2365.13	2845.86	4.428017e+002	4.429308e+001	476	15	4.674141e+000	0	0	0	0	0	0	465.639	1	1	46.8651	15.0294
DATA	1801	22	79	0	0	ASCRP3013233	ASCRP3013233	2390.51	2845.63	1.853239e+002	1.856319e+001	212	13	2.377312e+000	0	0	0	0	0	0	194.935	1	1	49.8279	13.4194
DATA	1802	22	80	0	0	ASCRP3013039	ASCRP3013039	2416.12	2845.72	1.859774e+001	2.144893e+000	37	15	5.103801e+000	0	0	0	0	0	0	19.5681	1	1	45.835	15
DATA	1803	22	81	0	0	ASCRP3001707	ASCRP3001707	2441.39	2845.57	1.583008e+002	1.586608e+001	184	15	4.809437e+000	0	0	0	0	0	0	166.625	1	1	49.1849	15.4545
DATA	1804	22	82	0	0	ASCRP3008546	ASCRP3008546	2466.84	2845.77	4.946595e+001	5.060509e+000	68	15	4.404304e+000	0	0	0	0	0	0	52.0894	1	1	45.1352	15.2894
DATA	1805	23	1	0	0	ASCRP3003435	ASCRP3003435	396.779	2853	1.448436e+002	1.453219e+001	158	16	4.366115e+000	0	0	0	0	0	0	138.245	1	1	46.1809	15.8206
DATA	1806	23	2	0	0	ASCRP3010026	ASCRP3010026	422.319	2853.4	1.051422e+002	1.058021e+001	119	15	4.767687e+000	0	0	0	0	0	0	100.198	1	1	47.5395	15.2353
DATA	1807	23	3	0	0	Negative027	Negative027	447.5	2853	1.198657e+001	1.682915e+000	30	13	4.449477e+000	0	0	0	0	0	0	11.4085	1	1	54.1152	13.7419
DATA	1808	23	4	0	0	ASCRP3004348	ASCRP3004348	473.203	2853.32	5.972538e+002	5.973708e+001	592	14	5.254062e+000	0	0	0	0	0	0	567.941	1	1	46.8651	15.0294
DATA	1809	23	5	0	0	ASCRP3002946	ASCRP3002946	498.574	2853.18	3.164667e+001	3.378574e+000	46.5	16	4.301045e+000	0	0	0	0	0	0	30.0749	1	1	46.8651	16.7813
DATA	1810	23	6	0	0	ASCRP3002618	ASCRP3002618	523.984	2853.74	4.180688e+001	4.344946e+000	59	14	4.023206e+000	0	0	0	0	0	0	39.7198	1	1	43.7019	14.3784
DATA	1811	23	7	0	0	ASCRP3003856	ASCRP3003856	549.197	2853.11	3.401714e+002	3.403772e+001	339	14	5.102603e+000	0	0	0	0	0	0	323.158	1	1	44.7812	14.3548
DATA	1812	23	8	0	0	ASCRP3010577	ASCRP3010577	574.547	2853.38	6.575626e+001	6.681234e+000	81	16	4.154145e+000	0	0	0	0	0	0	62.482	1	1	45.1352	16.5652
DATA	1813	23	9	0	0	A_23_P202496	NM_022451	599.5	2853	5.028769e+001	5.165983e+000	66.5	15	4.388019e+000	0	0	0	0	0	0	47.8034	1	1	54.1152	15.4651
DATA	1814	23	10	0	0	ASCRP3009258	ASCRP3009258	625.855	2853.21	2.030282e+001	2.349233e+000	39	15	4.421814e+000	0	0	0	0	0	0	19.3138	1	1	44.7812	15.439
DATA	1815	23	11	0	0	ASCRP3001036	ASCRP3001036	650.899	2853.03	9.507706e+001	9.580757e+000	110	15	4.441402e+000	0	0	0	0	0	0	90.5239	1	1	46.8651	16.7429
DATA	1816	23	12	0	0	ASCRP3011935	ASCRP3011935	676.431	2853.28	1.359088e+002	1.364197e+001	148.5	15	5.544667e+000	0	0	0	0	0	0	129.544	1	1	45.4864	15.92
DATA	1817	23	13	0	0	ASCRP3008720	ASCRP3008720	701.722	2853.11	8.133371e+001	8.218245e+000	95.5	17	3.879641e+000	0	0	0	0	0	0	77.6225	1	1	47.8731	16.5806
DATA	1818	23	14	0	0	ASCRP3002367	ASCRP3002367	727.061	2853.18	1.403580e+001	1.831355e+000	33	14	4.613280e+000	0	0	0	0	0	0	13.4147	1	1	45.835	15.2
DATA	1819	23	15	0	0	ASCRP3000522	ASCRP3000522	752.458	2853.07	1.483089e+002	1.487732e+001	166	15	4.989909e+000	0	0	0	0	0	0	141.972	1	1	48.2044	15.9375
DATA	1820	23	16	0	0	ASCRP3010105	ASCRP3010105	777.775	2853.32	1.573980e+002	1.578341e+001	173	15	3.598256e+000	0	0	0	0	0	0	150.938	1	1	46.8651	15.3243
DATA	1821	23	17	0	0	ASCRP3009783	ASCRP3009783	803.347	2853.12	9.037170e+001	9.112622e+000	106	15	3.783553e+000	0	0	0	0	0	0	86.8253	1	1	48.8603	15.3793
DATA	1822	23	18	0	0	ASCRP3006686	ASCRP3006686	828.688	2853.02	1.634090e+001	2.008546e+000	34	16	4.483559e+000	0	0	0	0	0	0	15.7309	1	1	44.0646	15.6333
DATA	1823	23	19	0	0	ASCRP3000855	ASCRP3000855	853.759	2853.1	1.226898e+001	1.692224e+000	30	15	4.884242e+000	0	0	0	0	0	0	11.8356	1	1	43.3362	14.6786
DATA	1824	23	20	0	0	ASCRP3007694	ASCRP3007694	879.536	2853.38	2.671171e+002	2.673701e+001	271	14	5.429534e+000	0	0	0	0	0	0	258.259	1	1	46.8651	14.9375
DATA	1825	23	21	0	0	ASCRP3004407	ASCRP3004407	904.929	2853.21	1.213825e+002	1.219358e+001	136.5	14.5	4.737888e+000	0	0	0	0	0	0	117.625	1	1	46.8651	15.4375
DATA	1826	23	22	0	0	ASCRP3010533	ASCRP3010533	929.63	2853.31	5.367681e+001	5.491079e+000	68	13	4.229950e+000	0	0	0	0	0	0	52.1348	1	1	41.4593	14.3226
DATA	1827	23	23	0	0	ASCRP3009570	ASCRP3009570	955.47	2853.35	4.450067e+001	4.597440e+000	64	14	2.738429e+000	0	0	0	0	0	0	43.329	1	1	45.835	14.2813
DATA	1828	23	24	0	0	ASCRP3008282	ASCRP3008282	981.06	2853.31	1.019122e+002	1.025610e+001	114	15	4.712758e+000	0	0	0	0	0	0	99.4766	1	1	45.835	15.2857
DATA	1829	23	25	0	0	ASCRP3008189	ASCRP3008189	1006.44	2853	1.411088e+003	1.411134e+002	1367	14	3.632548e+000	0	0	0	0	0	0	1380.83	1	1	49.8279	14.3333
DATA	1830	23	26	0	0	ASCRP3006190	ASCRP3006190	1031.5	2853	9.240468e+000	1.472174e+000	26	14	4.082885e+000	0	0	0	0	0	0	9.06516	1	1	54.1152	14.7931
DATA	1831	23	27	0	0	ASCRP3007598	ASCRP3007598	1057.28	2853.21	1.932857e+001	2.245550e+000	37	14.5	3.481812e+000	0	0	0	0	0	0	19.0117	1	1	46.1809	14.8611
DATA	1832	23	28	0	0	ASCRP3001812	ASCRP3001812	1082.79	2853.19	9.755760e+001	9.822149e+000	113	15	3.872835e+000	0	0	0	0	0	0	96.209	1	1	47.5395	14.9667
DATA	1833	23	29	0	0	ASCRP3001267	ASCRP3001267	1107.5	2853	2.591897e+002	2.594390e+001	272	15	3.651396e+000	0	0	0	0	0	0	256.256	1	1	54.1152	15.275
DATA	1834	23	30	0	0	AS_circRNA_control204	AS_circRNA_control204	1133.81	2853.19	5.917893e+003	5.917904e+002	5599	14	3.661749e+000	0	0	0	0	0	0	5866.75	1	1	50.4627	14.9429
DATA	1835	23	31	0	0	ASCRP3012267	ASCRP3012267	1159.03	2853.04	7.138344e+001	7.227415e+000	89	13	3.566930e+000	0	0	0	0	0	0	70.9495	1	1	46.8651	13.0333
DATA	1836	23	32	0	0	ASCRP3010864	ASCRP3010864	1183.61	2852.93	1.642082e+002	1.645955e+001	185.5	14	5.698789e+000	0	0	0	0	0	0	163.619	1	1	65	15.4286
DATA	1837	23	33	0	0	Negative024	Negative024	1209.5	2853	1.145672e+000	1.128990e+000	19	16	3.317688e+000	0	0	0	0	0	0	0.898366	0	0	54.1152	15.6563
DATA	1838	23	34	0	0	CUST_18_PI418767722	NM_000754	1234.98	2853	1.899857e+001	2.206705e+000	38	14.5	4.544227e+000	0	0	0	0	0	0	19.0285	1	1	44.0646	14.9167
DATA	1839	23	35	0	0	ASCRP3001845	ASCRP3001845	1260.09	2852.93	2.210285e+001	2.477744e+000	40	14	6.154882e+000	0	0	0	0	0	0	22.1927	1	1	54.4085	14.8485
DATA	1840	23	36	0	0	ASCRP3011838	ASCRP3011838	1285.78	2853.46	3.850172e+002	3.851792e+001	402	14.5	4.447612e+000	0	0	0	0	0	0	387.546	1	1	46.1809	14.3438
DATA	1841	23	37	0	0	ASCRP3007686	ASCRP3007686	1310.96	2852.94	6.195205e+001	6.294617e+000	79	15	4.594588e+000	0	0	0	0	0	0	62.5092	1	1	46.8651	15.3947
DATA	1842	23	38	0	0	ASCRP3000685	ASCRP3000685	1336.89	2853.6	5.817383e+001	5.922635e+000	76	15	4.213075e+000	0	0	0	0	0	0	58.8387	1	1	44.0646	16
DATA	1843	23	39	0	0	ASCRP3010059	ASCRP3010059	1361.5	2853	7.149799e+000	1.319580e+000	25.5	16	5.830606e+000	0	0	0	0	0	0	7.24786	1	1	54.1152	16.0625
DATA	1844	23	40	0	0	ASCRP3010055	ASCRP3010055	1387	2852.87	7.284995e+004	7.284995e+003	74175	19	6.103844e+000	0	0	0	0	1	0	74017.1	1	1	54.4085	18.4348
DATA	1845	23	41	0	0	ASCRP3009491	ASCRP3009491	1412.66	2852.88	4.926950e+001	5.049152e+000	68	14.5	4.961625e+000	0	0	0	0	0	0	50.17	1	1	48.5334	14.8929
DATA	1846	23	42	0	0	ASCRP3002813	ASCRP3002813	1437.99	2853.13	4.783156e+001	4.908414e+000	67	15	3.044530e+000	0	0	0	0	0	0	48.809	1	1	46.8651	14.9412
DATA	1847	23	43	0	0	ASCRP3012290	ASCRP3012290	1463.5	2852.99	8.763923e+002	8.764613e+001	919	16	4.682565e+000	0	0	0	0	0	0	896.156	1	1	49.8279	15.4063
DATA	1848	23	44	0	0	ASCRP3008607	ASCRP3008607	1488.93	2853.19	1.314989e+002	1.319560e+001	154	15	4.062952e+000	0	0	0	0	0	0	134.731	1	1	46.8651	14.8485
DATA	1849	23	45	0	0	ASCRP3006316	ASCRP3006316	1514.06	2853.06	6.236066e+001	6.331518e+000	82	14	4.690036e+000	0	0	0	0	0	0	64.0144	1	1	46.8651	14.9412
DATA	1850	23	46	0	0	ASCRP3012793	ASCRP3012793	1539.5	2853	2.733572e+000	1.126911e+000	20	13	4.852886e+000	0	0	0	0	0	0	2.81122	1	0	54.1152	14.2632
DATA	1851	23	47	0	0	Negative019	Negative019	1564.58	2852.57	1.111001e+000	1.091777e+000	17	13.5	5.110907e+000	0	0	0	0	0	0	0.316302	0	0	57.5363	14.0238
DATA	1852	23	48	0	0	ASCRP3003391	ASCRP3003391	1590.54	2853.35	5.384499e+001	5.493623e+000	74	15.5	4.085884e+000	0	0	0	0	0	0	55.5641	1	1	46.8651	14.8611
DATA	1853	23	49	0	0	ASCRP3002017	ASCRP3002017	1615.8	2853.06	4.469610e+001	4.600077e+000	63	16	5.666555e+000	0	0	0	0	0	0	46.1964	1	1	45.835	15.8788
DATA	1854	23	50	0	0	A_23_P70328	NM_018132	1641.41	2853.18	4.306984e+001	4.441829e+000	63	18	5.214708e+000	0	0	0	0	0	0	44.5826	1	1	48.5334	17.4545
DATA	1855	23	51	0	0	ASCRP3011582	ASCRP3011582	1666.42	2852.57	6.275275e+004	6.275275e+003	64674	19.5	1.017067e+001	0	0	0	0	1	0	65049.5	1	1	57.5363	22.0938
DATA	1856	23	52	0	0	ASCRP3010717	ASCRP3010717	1692.08	2853.38	5.901113e+002	5.902108e+001	616	14	5.583518e+000	0	0	0	0	0	0	612.506	1	1	45.1352	14.5
DATA	1857	23	53	0	0	ASCRP3002143	ASCRP3002143	1717.5	2853.32	1.045949e+002	1.051529e+001	124	16	4.467436e+000	0	0	0	0	0	0	108.7	1	1	46.5243	15.5714
DATA	1858	23	54	0	0	ASCRP3004526	ASCRP3004526	1743	2853.43	3.118950e+002	3.120822e+001	340	15	5.114712e+000	0	0	0	0	0	0	324.511	1	1	45.4864	15.2857
DATA	1859	23	55	0	0	ASCRP3010127	ASCRP3010127	1768.23	2852.67	5.398617e+001	5.505466e+000	74	17	4.026193e+000	0	0	0	0	0	0	56.2325	1	1	51.0895	16.0909
DATA	1860	23	56	0	0	ASCRP3011687	ASCRP3011687	1793.68	2853.11	2.705637e+001	2.912612e+000	45	14.5	4.903915e+000	0	0	0	0	0	0	28.2095	1	1	44.7812	15.375
DATA	1861	23	57	0	0	ASCRP3008766	ASCRP3008766	1818.89	2852.88	6.206332e+003	6.206342e+002	6170	16	4.282254e+000	0	0	0	0	0	0	6476.8	1	1	47.8731	15.7188
DATA	1862	23	58	0	0	ASCRP3010740	ASCRP3010740	1844.5	2853.26	1.431646e+002	1.435687e+001	164	14	3.464674e+000	0	0	0	0	0	0	149.525	1	1	46.5243	14.1786
DATA	1863	23	59	0	0	A_23_P49878	NM_019013	1869.77	2853.29	2.707790e+002	2.709926e+001	302	15	3.422167e+000	0	0	0	0	0	0	283.022	1	1	45.4864	15.4706
DATA	1864	23	60	0	0	ASCRP3001302	ASCRP3001302	1895.26	2853.41	5.427580e+002	5.428645e+001	571.5	12	3.976659e+000	0	0	0	0	0	0	567.682	1	1	46.1809	13.2703
DATA	1865	23	61	0	0	ASCRP3010757	ASCRP3010757	1920.63	2852.78	2.273639e+001	2.514642e+000	40.5	13.5	5.538108e+000	0	0	0	0	0	0	23.7961	1	1	46.5243	15.3214
DATA	1866	23	62	0	0	ASCRP3008073	ASCRP3008073	1946.07	2852.79	2.564719e+001	2.780382e+000	45	14.5	4.705620e+000	0	0	0	0	0	0	26.8571	1	1	46.8651	15.1667
DATA	1867	23	63	0	0	ASCRP3005513	ASCRP3005513	1971.51	2852.71	1.335569e+002	1.339874e+001	153	16	4.785731e+000	0	0	0	0	0	0	139.925	1	1	48.8603	16.75
DATA	1868	23	64	0	0	ASCRP3001054	ASCRP3001054	1996.5	2852.5	3.292168e+001	3.462514e+000	52	15	3.638239e+000	0	0	0	0	0	0	34.5063	1	1	57.5363	15.0667
DATA	1869	23	65	0	0	ASCRP3012174	ASCRP3012174	2021.89	2852.5	3.256948e+001	3.428923e+000	51	14	3.520913e+000	0	0	0	0	0	0	34.1495	1	1	56.9804	14.0556
DATA	1870	23	66	0	0	ASCRP3011637	ASCRP3011637	2047.63	2853.26	1.397515e+002	1.401621e+001	164.5	13	4.416055e+000	0	0	0	0	0	0	146.568	1	1	46.5243	13.3077
DATA	1871	23	67	0	0	ASCRP3000322	ASCRP3000322	2073.07	2852.73	2.532197e+002	2.534464e+001	283	15	3.869589e+000	0	0	0	0	0	0	265.653	1	1	47.5395	15.725
DATA	1872	23	68	0	1	RC11	RC11	2098.11	2852.5	1.090729e+000	1.071432e+000	16	14	4.453676e+000	0	0	0	0	0	0	-2.04448	0	0	56.9804	14.9091
DATA	1873	23	69	0	0	ASCRP3004859	ASCRP3004859	2123.5	2852.5	1.412551e+001	1.772804e+000	32	14	4.290140e+000	0	0	0	0	0	0	14.8254	1	1	57.5363	14.303
DATA	1874	23	70	0	0	ASCRP3005735	ASCRP3005735	2149.16	2853.16	7.178085e+001	7.257562e+000	93	15	4.454237e+000	0	0	0	0	0	0	75.3453	1	1	46.1809	14.4333
DATA	1875	23	71	0	0	ASCRP3013273	ASCRP3013273	2174.5	2852.74	8.920094e+001	8.984152e+000	111	14	3.928350e+000	0	0	0	0	0	0	93.6463	1	1	46.5243	13.7429
DATA	1876	23	72	0	0	ASCRP3005099	ASCRP3005099	2199.84	2853.28	1.973224e+001	2.245073e+000	38	15	4.976040e+000	0	0	0	0	0	0	20.7171	1	1	45.835	14.8049
DATA	1877	23	73	0	0	ASCRP3005370	ASCRP3005370	2225.58	2852.89	9.734746e+002	9.735335e+001	1044	14	4.015307e+000	0	0	0	0	0	0	1022.21	1	1	44.7812	14.3714
DATA	1878	23	74	0	0	ASCRP3002592	ASCRP3002592	2251.02	2853.06	6.111529e+001	6.204594e+000	79.5	14	4.071439e+000	0	0	0	0	0	0	64.181	1	1	46.8651	13.9375
DATA	1879	23	75	0	0	ASCRP3010699	ASCRP3010699	2276.21	2852.61	1.202252e+002	1.207008e+001	143	14	4.078117e+000	0	0	0	0	0	0	126.275	1	1	47.2035	13.7
DATA	1880	23	76	0	0	ASCRP3008408	ASCRP3008408	2301.93	2853.31	2.555292e+001	2.770416e+000	44	14	4.789524e+000	0	0	0	0	0	0	26.8407	1	1	45.835	14.9211
DATA	1881	23	77	0	0	ASCRP3005680	ASCRP3005680	2327.11	2852.5	3.457529e+002	3.459185e+001	375	16	4.795411e+000	0	0	0	0	0	0	363.259	1	1	47.8731	16.3125
DATA	1882	23	78	0	0	ASCRP3001595	ASCRP3001595	2352.61	2853.18	2.669352e+002	2.671495e+001	288	16	3.883381e+000	0	0	0	0	0	0	280.485	1	1	47.2035	15.375
DATA	1883	23	79	0	0	CUST_4_PI418767722	NM_006098	2378.03	2852.44	5.379802e+001	5.485115e+000	72	13	3.395609e+000	0	0	0	0	0	0	56.5455	1	1	50.4627	13.8889
DATA	1884	23	80	0	0	A_23_P213255	NM_020159	2403.23	2852.95	2.350745e+001	2.582575e+000	44	15	4.081316e+000	0	0	0	0	0	0	24.7136	1	1	45.835	14.8333
DATA	1885	23	81	0	0	Negative022	Negative022	2428.42	2852.43	6.220010e+000	1.236811e+000	24	15	4.251433e+000	0	0	0	0	0	0	6.54166	1	1	57.5363	14.9211
DATA	1886	23	82	0	0	ASCRP3012701	ASCRP3012701	2453.58	2852.43	4.443902e+001	4.570575e+000	63.5	16.5	4.080736e+000	0	0	0	0	0	0	46.756	1	1	57.5363	16.1176
DATA	1887	24	1	0	0	ASCRP3012751	ASCRP3012751	409.618	2861.18	5.001804e+001	5.138662e+000	66	15	3.893516e+000	0	0	0	0	0	0	47.7363	1	1	48.8603	14.5349
DATA	1888	24	2	0	0	CUST_15_PI418767722	NM_001614	434.808	2861.22	3.169394e+002	3.171588e+001	314	15	4.503146e+000	0	0	0	0	0	0	302.055	1	1	47.8731	14.2759
DATA	1889	24	3	0	0	Negative011	Negative011	460	2860.54	1.202337e+000	1.181131e+000	19.5	13	5.386638e+000	0	0	0	0	0	0	0.119045	0	0	65	14.8889
DATA	1890	24	4	0	0	ASCRP3013069	ASCRP3013069	485.59	2860.94	1.889011e+002	1.892706e+001	196	16.5	4.439116e+000	0	0	0	0	0	0	179.687	1	1	50.1463	16.5333
DATA	1891	24	5	0	0	ASCRP3002911	ASCRP3002911	511.014	2860.7	1.160095e+002	1.166106e+001	123	15	3.903622e+000	0	0	0	0	0	0	110.295	1	1	47.2035	15.7105
DATA	1892	24	6	0	0	Negative054	Negative054	536.418	2860.57	2.614188e+000	1.211352e+000	22	14	4.371914e+000	0	0	0	0	0	0	2.48489	1	0	57.5363	13.6364
DATA	1894	24	8	0	0	ASCRP3004411	ASCRP3004411	587	2860.54	3.782207e+004	3.782207e+003	36004	16	6.030873e+000	0	0	0	0	0	0	35964.6	1	1	55.8519	17.8333
DATA	1895	24	9	0	0	ASCRP3007076	ASCRP3007076	612.758	2861.33	4.430781e+002	4.432357e+001	438.5	16	4.869546e+000	0	0	0	0	0	0	421.573	1	1	45.4864	16.0909
DATA	1896	24	10	0	0	ASCRP3007217	ASCRP3007217	637.939	2861.03	2.703548e+001	2.950160e+000	43	15	4.197229e+000	0	0	0	0	0	0	25.7422	1	1	46.8651	15.5897
DATA	1897	24	11	0	0	ASCRP3006833	ASCRP3006833	663.591	2861.03	2.447239e+002	2.450081e+001	249	15	4.960070e+000	0	0	0	0	0	0	233.245	1	1	45.4864	15.8667
DATA	1898	24	12	0	0	ASCRP3002279	ASCRP3002279	688.647	2861	2.048351e+001	2.363076e+000	37	16	5.103365e+000	0	0	0	0	0	0	19.545	1	1	46.5243	16.4828
DATA	1899	24	13	0	0	ASCRP3011904	ASCRP3011904	714.233	2861.18	2.254972e+002	2.258040e+001	227.5	15	4.139824e+000	0	0	0	0	0	0	215.456	1	1	47.8731	15.7941
DATA	1900	24	14	0	0	ASCRP3005155	ASCRP3005155	739.418	2860.57	9.877693e+003	9.877700e+002	9523.5	15	5.166476e+000	0	0	0	0	0	0	9451.59	1	1	57.5363	15.6774
DATA	1901	24	15	0	0	ASCRP3011393	ASCRP3011393	765.094	2861.33	2.316089e+002	2.319057e+001	233	13.5	3.433557e+000	0	0	0	0	0	0	221.996	1	1	45.1352	14.2188
DATA	1902	24	16	0	0	ASCRP3010319	ASCRP3010319	790.403	2860.78	7.546665e+001	7.636966e+000	89	16	3.783437e+000	0	0	0	0	0	0	72.4613	1	1	47.8731	15.7576
DATA	1903	24	17	0	0	ASCRP3001259	ASCRP3001259	816.083	2860.93	3.617477e+002	3.619364e+001	367	15	3.987379e+000	0	0	0	0	0	0	348.016	1	1	46.8651	15.1875
DATA	1904	24	18	0	0	ASCRP3009635	ASCRP3009635	841.273	2860.78	1.458536e+002	1.463192e+001	159.5	16	4.003204e+000	0	0	0	0	0	0	140.599	1	1	49.8279	15.1111
DATA	1905	24	19	0	0	ASCRP3009082	ASCRP3009082	866.6	2860.85	7.123901e+001	7.218346e+000	87	13	4.019185e+000	0	0	0	0	0	0	68.8185	1	1	48.8603	13.6667
DATA	1906	24	20	0	0	ASCRP3004744	ASCRP3004744	892.123	2860.92	1.945092e+002	1.948556e+001	212	15	5.504900e+000	0	0	0	0	0	0	188.32	1	1	46.8651	15.6176
DATA	1907	24	21	0	0	ASCRP3007533	ASCRP3007533	917.391	2861.26	1.463366e+002	1.467945e+001	156.5	15	4.477903e+000	0	0	0	0	0	0	142.006	1	1	46.8651	15.4194
DATA	1908	24	22	0	0	ASCRP3003111	ASCRP3003111	942.937	2861.17	7.100819e+002	7.101760e+001	707	15	4.953955e+000	0	0	0	0	0	0	690.708	1	1	45.4864	15.3333
DATA	1909	24	23	0	0	ASCRP3005050	ASCRP3005050	968	2860.54	1.696684e+001	2.051431e+000	35	15	2.908286e+000	0	0	0	0	0	0	16.5432	1	1	55.8519	15.3793
DATA	1910	24	24	0	0	ASCRP3012769	ASCRP3012769	993.7	2860.9	1.796426e+002	1.800105e+001	192	12	3.259857e+000	0	0	0	0	0	0	175.598	1	1	47.2035	13.28
DATA	1911	24	25	0	0	ASCRP3007038	ASCRP3007038	1018.59	2861.24	3.288720e+002	3.290721e+001	328	14	4.486539e+000	0	0	0	0	0	0	322.263	1	1	47.2035	13.9355
DATA	1912	24	26	0	0	ASCRP3003701	ASCRP3003701	1044.27	2861.23	4.649830e+001	4.788592e+000	65	13	3.989233e+000	0	0	0	0	0	0	45.6812	1	1	45.4864	14.2258
DATA	1913	24	27	0	0	ASCRP3009793	ASCRP3009793	1069.71	2861.17	6.737165e+001	6.833182e+000	83	14	4.475439e+000	0	0	0	0	0	0	66.3581	1	1	45.835	14.3793
DATA	1914	24	28	0	0	ASCRP3002872	ASCRP3002872	1094.89	2860.5	2.085468e+001	2.376031e+000	39	15	4.048031e+000	0	0	0	0	0	0	20.5934	1	1	56.9804	15.2857
DATA	1915	24	29	0	0	ASCRP3005581	ASCRP3005581	1120.75	2861.16	2.159181e+002	2.162165e+001	226	14	3.798212e+000	0	0	0	0	0	0	213.776	1	1	46.1809	14.6563
DATA	1916	24	30	0	0	ASCRP3012834	ASCRP3012834	1145.67	2860.5	1.721959e+001	2.061106e+000	34	13	3.453655e+000	0	0	0	0	0	0	17.092	1	1	57.5363	12.8857
DATA	1917	24	31	0	0	ASCRP3003030	ASCRP3003030	1171.33	2860.5	6.299039e+004	6.299039e+003	62890	13	5.579820e+000	0	0	0	0	0	0	62686.4	1	1	57.5363	13.9565
DATA	1918	24	32	0	0	ASCRP3002687	ASCRP3002687	1196.61	2861.13	8.698184e+001	8.770877e+000	107	14	5.186443e+000	0	0	0	0	0	0	86.7824	1	1	47.2035	14.0625
DATA	1919	24	33	0	0	ASCRP3012316	ASCRP3012316	1221.96	2860.96	3.625763e+001	3.796003e+000	53	15	4.212474e+000	0	0	0	0	0	0	36.266	1	1	46.8651	15.6923
DATA	1920	24	34	0	0	ASCRP3007780	ASCRP3007780	1247.73	2860.83	1.609323e+003	1.609362e+002	1627	15	5.267944e+000	0	0	0	0	0	0	1613.79	1	1	51.4001	16.4138
DATA	1921	24	35	0	0	ASCRP3011038	ASCRP3011038	1273.2	2861.06	5.637231e+001	5.747109e+000	76	15	4.257952e+000	0	0	0	0	0	0	56.6684	1	1	45.835	14.3889
DATA	1922	24	36	0	0	ASCRP3005031	ASCRP3005031	1298.41	2861.14	3.189529e+001	3.379052e+000	50	15	4.612452e+000	0	0	0	0	0	0	32.1399	1	1	45.4864	15.0333
DATA	1923	24	37	0	0	ASCRP3002639	ASCRP3002639	1323.79	2860.74	7.337122e+002	7.337966e+001	764.5	15	3.838859e+000	0	0	0	0	0	0	741.103	1	1	48.5334	15.4211
DATA	1924	24	38	0	0	ASCRP3011206	ASCRP3011206	1349.17	2861.13	8.982483e+001	9.050871e+000	107	14.5	4.490437e+000	0	0	0	0	0	0	90.9397	1	1	46.8651	15.6429
DATA	1925	24	39	0	0	ASCRP3001489	ASCRP3001489	1374.42	2860.43	4.644670e+001	4.775002e+000	63	16	4.805766e+000	0	0	0	0	0	0	47.1301	1	1	65	15.8462
DATA	1926	24	40	0	0	ASCRP3004701	ASCRP3004701	1399.58	2860.43	6.418741e+001	6.513260e+000	82	18	5.383651e+000	0	0	0	0	0	0	65.2744	1	1	57.5363	17.875
DATA	1927	24	41	0	0	ASCRP3004291	ASCRP3004291	1425.19	2860.25	1.647563e+002	1.651252e+001	185	16	4.092217e+000	0	0	0	0	0	0	167.91	1	1	48.2044	15.2903
DATA	1928	24	42	0	0	A_23_P67042	NM_017947	1450.81	2860.25	2.033166e+002	2.036145e+001	225.5	16.5	4.293656e+000	0	0	0	0	0	0	207.642	1	1	46.1809	16.125
DATA	1929	24	43	0	0	ASCRP3007339	ASCRP3007339	1476.26	2860.55	3.424883e+002	3.426645e+001	361	17	4.085642e+000	0	0	0	0	0	0	350.473	1	1	52.0157	16.3226
DATA	1930	24	44	0	0	ASCRP3009627	ASCRP3009627	1501.5	2860.71	1.837033e+002	1.840303e+001	206.5	16	4.453371e+000	0	0	0	0	0	0	188.345	1	1	49.1849	15.2414
DATA	1931	24	45	0	0	A_23_P41948	NM_017785	1527.19	2860.48	1.111428e+002	1.116804e+001	128	14	4.147435e+000	0	0	0	0	0	0	114.166	1	1	49.8279	14.2683
DATA	1932	24	46	0	0	ASCRP3008610	ASCRP3008610	1552.44	2860.74	2.461986e+002	2.464410e+001	271	13.5	5.679467e+000	0	0	0	0	0	0	253.337	1	1	49.5074	14.9722
DATA	1933	24	47	0	0	ASCRP3011043	ASCRP3011043	1578.23	2861.15	2.494996e+001	2.723013e+000	44	15	4.809555e+000	0	0	0	0	0	0	25.717	1	1	44.7812	14.5476
DATA	1934	24	48	0	0	ASCRP3011283	ASCRP3011283	1603.22	2860.98	7.205516e+001	7.287351e+000	91	14	5.148128e+000	0	0	0	0	0	0	74.3882	1	1	45.4864	14.3548
DATA	1935	24	49	0	0	ASCRP3011575	ASCRP3011575	1628.63	2860.64	1.623114e+002	1.626752e+001	186	16	5.863684e+000	0	0	0	0	0	0	167.825	1	1	48.8603	15.871
DATA	1936	24	50	0	0	ASCRP3009891	ASCRP3009891	1653.94	2860.77	1.781884e+003	1.781917e+002	1828	19	6.234142e+000	0	0	0	0	1	0	1845.05	1	1	46.5243	19.6897
DATA	1937	24	51	0	0	ASCRP3003202	ASCRP3003202	1679	2860.46	1.234300e+003	1.234347e+002	1275	15	1.030672e+001	0	0	1	0	0	0	1279.78	1	1	55.8519	18
DATA	1938	24	52	0	0	ASCRP3012822	ASCRP3012822	1704.6	2861.22	4.128921e+001	4.268594e+000	57	16	4.792235e+000	0	0	0	0	0	0	42.8637	1	1	46.5243	16.5862
DATA	1939	24	53	0	0	A_23_P139509	NM_016570	1729.84	2860.85	2.857261e+001	3.055166e+000	46	15	4.281640e+000	0	0	0	0	0	0	29.6978	1	1	46.1809	15.0294
DATA	1940	24	54	0	0	ASCRP3013032	ASCRP3013032	1755.57	2860.81	2.108856e+002	2.111622e+001	232	17	4.396538e+000	0	0	0	0	0	0	219.436	1	1	49.1849	16.7273
DATA	1941	24	55	0	0	ASCRP3008628	ASCRP3008628	1780.94	2860.24	2.831224e+002	2.833281e+001	313	15.5	4.964389e+000	0	0	0	0	0	0	294.912	1	1	46.1809	15.25
DATA	1942	24	56	0	0	ASCRP3012092	ASCRP3012092	1806.26	2860.34	8.295689e+002	8.296390e+001	868	15	4.592888e+000	0	0	0	0	0	0	864.916	1	1	46.1809	14.8065
DATA	1943	24	57	0	0	ASCRP3001169	ASCRP3001169	1831.36	2860.26	7.174695e+001	7.255145e+000	93	15	4.337993e+000	0	0	0	0	0	0	74.8679	1	1	47.5395	15.4545
DATA	1944	24	58	0	0	ASCRP3000351	ASCRP3000351	1857.01	2860.31	1.819491e+002	1.822673e+001	208	15	4.364761e+000	0	0	0	0	0	0	190.013	1	1	46.1809	14.3636
DATA	1945	24	59	0	0	ASCRP3006954	ASCRP3006954	1882.39	2860.07	6.794312e+000	1.272401e+000	23	14	3.826373e+000	0	0	0	0	0	0	7.10057	1	1	53.8203	14.0625
DATA	1946	24	60	0	0	ASCRP3010561	ASCRP3010561	1907.95	2860.41	2.702720e+001	2.908721e+000	45	13	3.614397e+000	0	0	0	0	0	0	28.2628	1	1	45.4864	13.6286
DATA	1947	24	61	0	0	ASCRP3011883	ASCRP3011883	1933.09	2860.07	1.188555e+002	1.193402e+001	140	14	5.139029e+000	0	0	0	0	0	0	124.362	1	1	54.4085	15.725
DATA	1948	24	62	0	0	ASCRP3000983	ASCRP3000983	1958.47	2860.62	1.539883e+001	1.877445e+000	33	15.5	4.493275e+000	0	0	0	0	0	0	16.1196	1	1	45.1352	15.4375
DATA	1949	24	63	0	0	ASCRP3003762	ASCRP3003762	1984.15	2860.28	6.519857e+001	6.607648e+000	87.5	15	3.999580e+000	0	0	0	0	0	0	68.2821	1	1	44.4243	15.3429
DATA	1950	24	64	0	0	ASCRP3002673	ASCRP3002673	2009.05	2860.69	2.665805e+001	2.873711e+000	44.5	14	3.734226e+000	0	0	0	0	0	0	27.9283	1	1	43.7019	15
DATA	1951	24	65	0	0	ASCRP3000419	ASCRP3000419	2034.82	2860.56	1.459066e+003	1.459105e+002	1497	14	4.099843e+000	0	0	0	0	0	0	1529.11	1	1	45.1352	14.6061
DATA	1952	24	66	0	0	ASCRP3002207	ASCRP3002207	2060	2860	4.001756e+000	1.144692e+000	20.5	14	4.346480e+000	0	0	0	0	0	0	4.1952	1	0	54.9904	14.3243
DATA	1953	24	67	0	0	ASCRP3001217	ASCRP3001217	2085.71	2860.15	1.161648e+002	1.166586e+001	142	14.5	3.985290e+000	0	0	0	0	0	0	121.808	1	1	45.835	15.0556
DATA	1954	24	68	0	0	ASCRP3006526	ASCRP3006526	2111.29	2860.26	7.665650e+001	7.740247e+000	97.5	15	4.083179e+000	0	0	0	0	0	0	80.3952	1	1	45.1352	15.2121
DATA	1955	24	69	0	0	ASCRP3009622	ASCRP3009622	2136.7	2860.14	5.265913e+001	5.373889e+000	72	14	4.364964e+000	0	0	0	0	0	0	55.237	1	1	47.2035	14.3571
DATA	1956	24	70	0	0	ASCRP3012680	ASCRP3012680	2161.94	2860.24	7.814189e+001	7.887337e+000	100	16	3.034097e+000	0	0	0	0	0	0	81.9779	1	1	46.1809	15.6333
DATA	1957	24	71	0	0	ASCRP3008755	ASCRP3008755	2187.19	2860.19	2.501336e+002	2.503630e+001	277.5	15	4.480584e+000	0	0	0	0	0	0	262.445	1	1	50.4627	14.5714
DATA	1958	24	72	0	0	ASCRP3003635	ASCRP3003635	2212.78	2860.25	2.490466e+003	2.490489e+002	2627.5	13	4.491066e+000	0	0	0	0	0	0	2613.31	1	1	45.1352	14.3243
DATA	1959	24	73	0	0	ASCRP3013609	ASCRP3013609	2237.99	2860.19	6.639615e+001	6.725493e+000	87	14	4.625663e+000	0	0	0	0	0	0	69.6787	1	1	47.2035	14.8462
DATA	1960	24	74	0	0	ASCRP3011075	ASCRP3011075	2263.35	2860.12	7.364890e+002	7.365669e+001	768	14	4.180064e+000	0	0	0	0	0	0	772.987	1	1	48.8603	13.6296
DATA	1961	24	75	0	0	ASCRP3012665	ASCRP3012665	2288.85	2860.2	7.009961e+002	7.010779e+001	738.5	15	3.929781e+000	0	0	0	0	0	0	735.817	1	1	49.5074	14.5455
DATA	1962	24	76	0	0	ASCRP3009266	ASCRP3009266	2314.32	2860.26	4.680277e+002	4.681502e+001	494.5	16	5.201680e+000	0	0	0	0	0	0	491.341	1	1	49.8279	15.6667
DATA	1963	24	77	0	0	ASCRP3011507	ASCRP3011507	2339.63	2860.3	7.151153e+001	7.230877e+000	94	15	3.341443e+000	0	0	0	0	0	0	75.0857	1	1	47.8731	14.6296
DATA	1964	24	78	0	0	ASCRP3000877	ASCRP3000877	2365.08	2860.44	1.038056e+003	1.038112e+002	1101	14	4.651511e+000	0	0	0	0	0	0	1090.15	1	1	45.1352	14.6452
DATA	1965	24	79	0	0	ASCRP3005910	ASCRP3005910	2390.46	2860.42	3.037979e+001	3.221009e+000	48	13	3.575298e+000	0	0	0	0	0	0	31.9122	1	1	47.5395	13.1
DATA	1966	24	80	0	0	ASCRP3006251	ASCRP3006251	2415.94	2860.24	4.933751e+002	4.934911e+001	540.5	15	4.259372e+000	0	0	0	0	0	0	518.43	1	1	46.1809	14.5789
DATA	1967	24	81	0	0	ASCRP3006155	ASCRP3006155	2441.68	2860	1.260337e+002	1.264867e+001	147	16	3.844558e+000	0	0	0	0	0	0	132.487	1	1	49.1849	15.6296
DATA	1968	24	82	0	0	ASCRP3001761	ASCRP3001761	2466.38	2860.15	1.112043e+001	1.542594e+000	28	15	4.493269e+000	0	0	0	0	0	0	11.6948	1	1	46.5243	15.1444
DATA	1969	25	1	0	0	ASCRP3007048	ASCRP3007048	396.781	2868.25	8.017689e+001	8.103519e+000	98	15	4.560472e+000	0	0	0	0	0	0	76.6328	1	1	45.1352	15.409
DATA	1970	25	2	0	0	ASCRP3002391	ASCRP3002391	422.274	2868.22	1.567361e+002	1.571783e+001	165	13	4.107876e+000	0	0	0	0	0	0	149.565	1	1	48.2044	13.4815
DATA	1971	25	3	0	0	ASCRP3000077	ASCRP3000077	447.679	2867.89	2.848686e+002	2.851128e+001	280	16	5.110358e+000	0	0	0	0	0	0	271.48	1	1	50.1463	15.4828
DATA	1972	25	4	0	0	ASCRP3004700	ASCRP3004700	473.09	2868.1	1.551908e+002	1.556394e+001	168	17	4.791527e+000	0	0	0	0	0	0	147.758	1	1	46.8651	16.1111
DATA	1973	25	5	0	0	ASCRP3007969	ASCRP3007969	498.236	2867.78	1.647702e+001	2.027616e+000	34	15	4.226091e+000	0	0	0	0	0	0	15.6774	1	1	41.4593	15.7879
DATA	1974	25	6	0	0	ASCRP3002222	ASCRP3002222	523.732	2868.27	1.814464e+002	1.818310e+001	185.5	14.5	4.358825e+000	0	0	0	0	0	0	172.584	1	1	47.2035	15.025
DATA	1975	25	7	0	0	ASCRP3000731	ASCRP3000731	549	2867.87	9.057122e+001	9.133949e+000	104	14	4.959113e+000	0	0	0	0	0	0	86.137	1	1	54.4085	13.9697
DATA	1976	25	8	0	0	ASCRP3002378	ASCRP3002378	574.5	2868.17	1.706177e+002	1.710266e+001	177.5	14.5	5.293674e+000	0	0	0	0	0	0	162.295	1	1	47.8731	15.3333
DATA	1977	25	9	0	0	ASCRP3005595	ASCRP3005595	600.101	2867.94	1.487347e+003	1.487394e+002	1406	15.5	6.483905e+000	0	0	0	0	0	0	1415.35	1	1	46.8651	17.4
DATA	1978	25	10	0	0	AS_circRNA_control201	AS_circRNA_control201	625.706	2868.15	4.694841e+002	4.696325e+001	458	16	4.908166e+000	0	0	0	1	0	0	447.05	1	1	45.835	16.4865
DATA	1979	25	11	0	0	ASCRP3008385	ASCRP3008385	651	2867.79	6.853511e+001	6.954311e+000	83	14	4.551342e+000	0	0	0	0	0	0	65.314	1	1	46.8651	14.7027
DATA	1980	25	12	0	0	ASCRP3004511	ASCRP3004511	676.071	2868.19	1.342477e+002	1.347640e+001	145	15	5.362524e+000	0	0	0	0	0	0	128.073	1	1	46.8651	16.44
DATA	1981	25	13	0	0	ASCRP3012186	ASCRP3012186	701.4	2868.41	2.276943e+002	2.279983e+001	229	16	4.916633e+000	0	0	0	0	0	0	217.489	1	1	47.2035	15.6071
DATA	1982	25	14	0	0	ASCRP3011934	ASCRP3011934	726.925	2868.42	8.111289e+002	8.112141e+001	773.5	14	4.653732e+000	0	0	0	0	0	0	775.861	1	1	45.835	15.359
DATA	1984	25	16	0	0	ASCRP3001164	ASCRP3001164	777.727	2868.29	6.825570e+001	6.925393e+000	84	16	3.619528e+000	0	0	0	0	0	0	65.5	1	1	45.1352	15.3793
DATA	1985	25	17	0	0	ASCRP3001320	ASCRP3001320	803.318	2867.38	1.512580e+001	1.911967e+000	32	15	4.519710e+000	0	0	0	0	0	0	14.5414	1	1	45.835	15.0278
DATA	1986	25	18	0	0	A_23_P7313	NM_001040058	828.507	2868.19	1.749752e+002	1.753641e+001	182	14	4.472136e+000	0	0	0	0	0	0	168.545	1	1	47.2035	14
DATA	1987	25	19	0	0	ASCRP3006101	ASCRP3006101	853.635	2867.89	1.365123e+002	1.370084e+001	149	15	2.838889e+000	0	0	0	0	0	0	131.762	1	1	48.8603	14.8261
DATA	1988	25	20	0	0	ASCRP3006959	ASCRP3006959	879.25	2868.09	1.496676e+001	1.894994e+000	33	16	5.605297e+000	0	0	0	0	0	0	14.4774	1	1	45.835	16
DATA	1989	25	21	0	0	ASCRP3010611	ASCRP3010611	904.603	2867.86	4.790194e+003	4.790208e+002	4647	14.5	4.856717e+000	0	0	0	0	0	0	4643.91	1	1	48.5334	14.6563
DATA	1990	25	22	0	0	ASCRP3007525	ASCRP3007525	930.37	2868.15	5.821746e+001	5.935602e+000	76	15.5	5.382169e+000	0	0	0	0	0	0	56.5726	1	1	48.5334	15.5
DATA	1991	25	23	0	0	ASCRP3003446	ASCRP3003446	955.32	2867.81	1.617046e+002	1.621161e+001	174	14	4.083676e+000	0	0	0	0	0	0	157.502	1	1	49.5074	13.9688
DATA	1992	25	24	0	0	A_23_P252748	NM_007152	981.06	2868.37	2.076753e+002	2.079943e+001	220	15.5	4.338500e+000	0	0	0	0	0	0	202.779	1	1	45.835	15.125
DATA	1993	25	25	0	0	ASCRP3000544	ASCRP3000544	1006.15	2868.28	1.850255e+003	1.850291e+002	1822	13	3.370232e+000	0	0	0	0	0	0	1811.05	1	1	45.835	13.1071
DATA	1994	25	26	0	0	ASCRP3004244	ASCRP3004244	1031.5	2867.5	2.302010e+001	2.571396e+000	39	14	3.817588e+000	0	0	0	0	0	0	22.5885	1	1	57.5363	13.8235
DATA	1995	25	27	0	0	CUST_3_PI418767722	NM_002539	1056.9	2867.71	1.233816e+001	1.681809e+000	29	13	4.727157e+000	0	0	0	0	0	0	12.1376	1	1	45.835	14.5417
DATA	1996	25	28	0	0	ASCRP3012539	ASCRP3012539	1082.34	2868.38	7.458473e+002	7.459344e+001	725.5	14	4.488454e+000	0	0	0	0	0	0	735.608	1	1	47.5395	14.1714
DATA	1997	25	29	0	1	ETG02_36680	ETG02_36680	1108.23	2867.84	3.670410e+001	3.842480e+000	54	13	3.253121e+000	0	0	0	0	0	0	36.2948	1	1	49.5074	13.871
DATA	1998	25	30	0	0	ASCRP3002995	ASCRP3002995	1133.11	2867.5	1.269330e+001	1.702194e+000	30	14	3.928576e+000	0	0	0	0	0	0	12.5833	1	1	56.9804	14.0606
DATA	1999	25	31	0	0	ASCRP3005401	ASCRP3005401	1158.5	2867.5	9.751487e+001	9.816883e+000	116	12	3.320929e+000	0	0	0	0	0	0	96.9174	1	1	57.5363	13.0286
DATA	2000	25	32	0	0	ASCRP3002506	ASCRP3002506	1183.67	2867.5	1.635978e+002	1.639865e+001	179	12	3.810838e+000	0	0	0	0	1	0	163.006	1	1	57.5363	12.1786
DATA	2001	25	33	0	0	A_23_P25873	NM_007086	1209.58	2867.59	4.925633e+001	5.052582e+000	67	16	5.281485e+000	0	0	0	0	0	0	49.2047	1	1	47.5395	15.4138
DATA	2002	25	34	0	0	ASCRP3012790	ASCRP3012790	1235.01	2868.46	2.129647e+002	2.132605e+001	233.5	14.5	4.829721e+000	0	0	0	0	0	0	213.272	1	1	47.5395	15.6471
DATA	2003	25	35	0	0	ASCRP3002696	ASCRP3002696	1260.11	2867.5	5.141068e+001	5.261640e+000	69	15	5.238433e+000	0	0	0	0	0	0	51.611	1	1	56.9804	15.2059
DATA	2004	25	36	0	0	Negative011	Negative011	1285.5	2867.5	1.137354e+000	1.117232e+000	17.5	14	3.284161e+000	0	0	0	0	0	0	-0.0576922	0	0	65	14
DATA	2005	25	37	0	0	ASCRP3012518	ASCRP3012518	1311	2867.89	6.803497e+001	6.894189e+000	86	14	4.592872e+000	0	0	0	0	0	0	68.6292	1	1	46.8651	14.7647
DATA	2006	25	38	0	0	ASCRP3003171	ASCRP3003171	1336.46	2868.21	4.887015e+001	5.011927e+000	68	17	3.733872e+000	0	0	0	0	0	0	49.4119	1	1	46.8651	16.6429
DATA	2007	25	39	0	0	ASCRP3012407	ASCRP3012407	1361.93	2867.51	9.474933e+001	9.539663e+000	113.5	15	4.560452e+000	0	0	0	0	0	0	96.0203	1	1	48.5334	14.5185
DATA	2008	25	40	0	0	ASCRP3011450	ASCRP3011450	1387.34	2867.84	1.234646e+001	1.658237e+000	30	16.5	5.782088e+000	0	0	0	0	0	0	12.5398	1	1	49.1849	17.1071
DATA	2009	25	41	0	0	ASCRP3004048	ASCRP3004048	1412.63	2867	1.696647e+002	1.700239e+001	185	18	4.379764e+000	0	0	0	0	0	0	172.696	1	1	48.5334	16.5185
DATA	2010	25	42	0	0	ASCRP3010368	ASCRP3010368	1437.67	2867.5	1.858198e+000	1.117872e+000	20	16	3.043931e+000	0	0	0	0	0	0	1.89526	1	0	57.5363	15.9
DATA	2011	25	43	0	0	ASCRP3003239	ASCRP3003239	1463.54	2867.09	3.851132e+001	4.005160e+000	56	16	4.753167e+000	0	0	0	0	0	0	39.361	1	1	44.7812	15.8519
DATA	2012	25	44	0	0	ASCRP3011078	ASCRP3011078	1488.5	2867.5	7.754807e+000	1.344198e+000	26	15	4.037573e+000	0	0	0	0	0	0	7.94096	1	1	57.5363	14.9259
DATA	2013	25	45	0	0	ASCRP3000157	ASCRP3000157	1514	2867.46	6.502802e+000	1.274298e+000	25	15	3.828140e+000	0	0	0	0	0	0	6.67144	1	1	55.8519	15.1081
DATA	2014	25	46	0	0	ASCRP3002758	ASCRP3002758	1539.8	2868.15	5.411216e+001	5.520683e+000	73	14	4.024889e+000	0	0	0	0	0	0	55.615	1	1	45.835	14.5641
DATA	2015	25	47	0	0	ASCRP3011321	ASCRP3011321	1564.67	2867.5	3.868401e+001	4.019593e+000	57	13	4.493159e+000	0	0	0	0	0	0	39.8262	1	1	57.5363	14.0263
DATA	2016	25	48	0	0	ASCRP3003254	ASCRP3003254	1590.45	2868.33	6.387972e+001	6.480350e+000	83.5	15	4.295069e+000	0	0	0	0	0	0	65.8723	1	1	48.5334	15.619
DATA	2018	25	50	0	0	ASCRP3012531	ASCRP3012531	1641.38	2867.91	8.357685e+001	8.428074e+000	103	14	5.788051e+000	0	0	0	0	0	0	86.4463	1	1	48.5334	15.3077
DATA	2019	25	51	0	0	ASCRP3009631	ASCRP3009631	1666.42	2867.43	2.871470e+001	3.069789e+000	47	15	6.907818e+000	0	0	0	0	0	0	29.7418	1	1	57.5363	16.8889
DATA	2020	25	52	0	0	ASCRP3010785	ASCRP3010785	1691.93	2868.42	1.559017e+003	1.559054e+002	1593	14	5.124892e+000	0	0	0	0	0	0	1616.79	1	1	45.835	14.2581
DATA	2021	25	53	0	0	ASCRP3003721	ASCRP3003721	1717.53	2867.64	3.291790e+002	3.293571e+001	361.5	16	3.823007e+000	0	0	0	0	0	0	341.812	1	1	52.9257	16.6667
DATA	2022	25	54	0	0	AS_circRNA_control215	AS_circRNA_control215	1743.23	2867.86	8.282391e+002	8.283097e+001	877	15	3.348379e+000	0	0	0	0	0	0	860.993	1	1	50.1463	14.2143
DATA	2023	25	55	0	0	ASCRP3004718	ASCRP3004718	1768.21	2867.39	2.225602e+002	2.228223e+001	248	17	4.876505e+000	0	0	0	0	0	0	231.607	1	1	47.2035	16.303
DATA	2024	25	56	0	0	ASCRP3013136	ASCRP3013136	1793.78	2867.86	3.675974e+002	3.677559e+001	396	13.5	4.756045e+000	0	0	0	0	0	0	382.899	1	1	47.8731	14.3438
DATA	2025	25	57	0	0	ASCRP3009429	ASCRP3009429	1818.58	2867.43	1.290200e+002	1.294699e+001	155	15.5	4.547021e+000	0	0	0	0	0	0	134.511	1	1	57.5363	15.6944
DATA	2026	25	58	0	0	ASCRP3000574	ASCRP3000574	1844.24	2867.78	3.616975e+001	3.774076e+000	53	13.5	4.816638e+000	0	0	0	0	0	0	37.7388	1	1	46.1809	14.2
DATA	2027	25	59	0	0	ASCRP3000056	ASCRP3000056	1869.81	2867.51	2.088390e+002	2.091164e+001	243	15	3.690956e+000	0	0	0	0	0	0	218.063	1	1	47.2035	14.8621
DATA	2028	25	60	0	0	ASCRP3002717	ASCRP3002717	1895.08	2868.13	3.527674e+001	3.688152e+000	54	12	3.686419e+000	0	0	0	0	0	0	36.8573	1	1	46.8651	12.6944
DATA	2029	25	61	0	0	ASCRP3008306	ASCRP3008306	1920.76	2867.47	3.051301e+002	3.053196e+001	338	15	5.376513e+000	0	0	0	0	0	0	319.005	1	1	47.2035	15.3
DATA	2030	25	62	0	0	ASCRP3012932	ASCRP3012932	1946.23	2867.88	1.120091e+002	1.125237e+001	132.5	14	5.313644e+000	0	0	0	0	0	0	117.16	1	1	46.5243	15.7692
DATA	2031	25	63	0	0	ASCRP3008928	ASCRP3008928	1971.76	2867.44	2.200240e+002	2.202862e+001	241	14	4.274661e+000	0	0	0	0	0	0	230.255	1	1	52.3208	15.0909
DATA	2032	25	64	0	0	ASCRP3002605	ASCRP3002605	1996.83	2867.88	1.215315e+002	1.220052e+001	145	16	4.203037e+000	0	0	0	0	0	0	127.228	1	1	46.8651	15.3
DATA	2033	25	65	0	0	ASCRP3011493	ASCRP3011493	2022.29	2867.32	7.862534e+001	7.935487e+000	100.5	15	2.686244e+000	0	0	0	0	0	0	82.3424	1	1	45.835	15.1818
DATA	2034	25	66	0	0	ASCRP3008278	ASCRP3008278	2047.48	2867.7	7.325692e+001	7.403897e+000	95.5	13.5	3.108778e+000	0	0	0	0	0	0	76.7399	1	1	43.7019	13.9545
DATA	2035	25	67	0	0	ASCRP3009525	ASCRP3009525	2073.2	2867.24	9.022932e+001	9.086505e+000	110	14	4.423085e+000	0	0	0	0	0	0	94.5463	1	1	46.8651	14.7674
DATA	2036	25	68	0	0	ASCRP3007555	ASCRP3007555	2098.84	2867.17	2.379527e+001	2.610158e+000	42	14	4.692744e+000	0	0	0	0	0	0	24.9391	1	1	45.1352	14.9143
DATA	2037	25	69	0	0	ASCRP3004294	ASCRP3004294	2124.07	2867.2	2.218808e+002	2.221398e+001	250	15	4.860349e+000	0	0	0	0	0	0	232.585	1	1	46.8651	15.2059
DATA	2038	25	70	0	0	ASCRP3006127	ASCRP3006127	2149.42	2867.34	2.657329e+002	2.659492e+001	296	15	4.838661e+000	0	0	0	0	0	0	278.589	1	1	50.1463	14.6333
DATA	2039	25	71	0	0	A_23_P213255	NM_020159	2174.82	2867.13	2.243808e+001	2.486854e+000	40	15	3.822735e+000	0	0	0	0	0	0	23.5269	1	1	44.4243	14.4483
DATA	2040	25	72	0	0	ASCRP3007115	ASCRP3007115	2200.09	2867.55	4.700328e+001	4.821068e+000	65.5	13	4.264057e+000	0	0	0	0	0	0	49.2877	1	1	45.1352	13.7692
DATA	2041	25	73	0	0	ASCRP3004025	ASCRP3004025	2225.09	2867.07	3.474373e+002	3.476026e+001	385	15	3.786335e+000	0	0	0	0	0	0	364.374	1	1	54.4085	15.6757
DATA	2042	25	74	0	0	ASCRP3003527	ASCRP3003527	2251.1	2867.6	5.255870e+002	5.256963e+001	553	14	4.176409e+000	0	0	0	0	0	0	551.238	1	1	43.7019	14.2632
DATA	2043	25	75	0	0	ASCRP3006259	ASCRP3006259	2276.39	2867.11	1.444162e+002	1.448134e+001	172	15	3.812735e+000	0	0	0	0	0	0	151.487	1	1	47.2035	14.5862
DATA	2044	25	76	0	0	ASCRP3012197	ASCRP3012197	2301.5	2867	1.844058e+001	2.132854e+000	37	16	3.978245e+000	0	0	0	0	0	0	19.346	1	1	54.1152	15.3667
DATA	2045	25	77	0	0	ASCRP3008644	ASCRP3008644	2327	2867.21	4.008188e+002	4.009620e+001	430	15	3.954887e+000	0	0	0	0	0	0	420.553	1	1	46.8651	15.3125
DATA	2046	25	78	0	0	ASCRP3004074	ASCRP3004074	2352.34	2867.67	4.392838e+001	4.521607e+000	63.5	15	4.187344e+000	0	0	0	0	0	0	46.0976	1	1	44.7812	14.5769
DATA	2047	25	79	0	0	ASCRP3008254	ASCRP3008254	2377.5	2867	1.046109e+002	1.051578e+001	125	15	3.791899e+000	0	0	0	0	0	0	109.808	1	1	54.1152	14.3871
DATA	2048	25	80	0	0	ASCRP3001896	ASCRP3001896	2403.5	2867.44	9.014666e+002	9.015302e+001	939	13	3.564922e+000	0	0	0	0	0	0	946.478	1	1	47.8731	13.4688
DATA	2049	25	81	0	0	ASCRP3012803	ASCRP3012803	2428.78	2866.97	5.408786e+001	5.513691e+000	74.5	17	3.150354e+000	0	0	0	0	0	0	56.8101	1	1	45.835	16.4839
DATA	2050	25	82	0	0	A_23_P213255	NM_020159	2454.27	2867.34	2.122861e+001	2.377287e+000	39	14	4.024316e+000	0	0	0	0	0	0	22.3055	1	1	44.7812	14.8293
DATA	2051	26	1	0	0	ASCRP3008859	ASCRP3008859	409.688	2875.86	2.450943e+001	2.718727e+000	42.5	15	4.364761e+000	0	0	0	0	0	0	23.4204	1	1	45.4864	14.6364
DATA	2052	26	2	0	0	ASCRP3006853	ASCRP3006853	434.734	2875.56	1.761728e+001	2.119461e+000	36	15	5.032055e+000	0	0	0	0	0	0	16.8098	1	1	45.1352	15.0313
DATA	2053	26	3	0	0	ASCRP3005823	ASCRP3005823	460.385	2875.29	2.428049e+002	2.430913e+001	252	16	4.743616e+000	0	0	0	0	0	0	231.406	1	1	50.4627	15.7576
DATA	2054	26	4	0	0	ASCRP3011860	ASCRP3011860	485.5	2875.5	8.886870e+000	1.477723e+000	27	16.5	4.290540e+000	0	0	0	0	0	0	8.46288	1	1	57.5363	16.1389
DATA	2055	26	5	0	0	A_23_P253524	NM_001813	511.292	2875.72	1.555057e+002	1.559537e+001	164.5	15	3.568537e+000	0	0	0	0	0	0	148.01	1	1	45.1352	14.9714
DATA	2056	26	6	0	0	CUST_16_PI418767722	NM_001536	536.418	2875.43	6.919226e+000	1.369248e+000	26	15	4.470212e+000	0	0	0	0	0	0	6.58396	1	1	57.5363	14.129
DATA	2057	26	7	0	0	ASCRP3009248	ASCRP3009248	561.861	2875.5	5.571957e+002	5.573210e+001	557	13	4.542899e+000	0	0	0	0	0	0	530.209	1	1	47.8731	13.069
DATA	2058	26	8	0	0	ASCRP3003622	ASCRP3003622	587.107	2875.5	3.047813e+000	1.219909e+000	22	15	6.970888e+000	0	0	0	0	0	0	2.90096	1	0	65	17.6286
DATA	2059	26	9	0	0	ASCRP3005374	ASCRP3005374	612.588	2875.62	6.433566e+001	6.540998e+000	79	15	4.268232e+000	0	0	0	0	0	0	61.2669	1	1	46.8651	15.697
DATA	2060	26	10	0	0	ASCRP3002182	ASCRP3002182	638.069	2875.56	8.981562e+002	8.982337e+001	831	15.5	5.226765e+000	0	0	0	0	0	0	855.928	1	1	48.2044	16.1176
DATA	2061	26	11	0	0	ASCRP3012676	ASCRP3012676	663.5	2875.71	2.524545e+001	2.786146e+000	43	16	5.254798e+000	0	0	0	0	0	0	24.0809	1	1	49.1849	15.5
DATA	2062	26	12	0	0	CUST_17_PI418767722	NM_003753	688.816	2875.37	6.334412e+001	6.442904e+000	80	16	4.400000e+000	0	0	0	0	0	0	60.4883	1	1	49.5074	15.88
DATA	2063	26	13	0	0	ASCRP3002628	ASCRP3002628	713.66	2875.4	1.167875e+001	1.657312e+000	29	15	4.141439e+000	0	0	0	0	0	0	11.1663	1	1	39.4933	15
DATA	2064	26	14	1028	1	(+)E1A_r60_a20	E1A_r60_a20	739.418	2875.43	4.137149e+001	4.300545e+000	58	14.5	5.697251e+000	0	0	0	0	0	0	39.6145	1	1	57.5363	16.1563
DATA	2065	26	15	0	0	A_23_P41948	NM_017785	765.07	2875.49	1.176599e+002	1.182424e+001	132	15	4.333396e+000	0	0	0	0	0	0	112.846	1	1	47.8731	14.7241
DATA	2066	26	16	0	0	ASCRP3010429	ASCRP3010429	790.25	2875.9	3.748644e+001	3.927056e+000	52.5	14.5	4.899923e+000	0	0	0	0	0	0	36.0154	1	1	45.835	15.1316
DATA	2067	26	17	0	0	ASCRP3006708	ASCRP3006708	816	2875.73	1.597325e+003	1.597367e+002	1555	14	4.839092e+000	0	0	0	0	0	0	1537.54	1	1	46.8651	14.7714
DATA	2068	26	18	0	0	ASCRP3003663	ASCRP3003663	841	2875.46	1.938324e+001	2.261879e+000	34	16	3.223426e+000	0	0	0	0	0	0	18.694	1	1	55.8519	16.0952
DATA	2069	26	19	0	0	ASCRP3004510	ASCRP3004510	866.507	2875.27	2.677036e+001	2.918880e+000	44	15	3.904021e+000	0	0	0	0	0	0	25.8724	1	1	47.2035	15
DATA	2070	26	20	0	0	ASCRP3005426	ASCRP3005426	892.029	2875.62	7.670933e+001	7.758261e+000	92.5	16	6.138287e+000	0	0	0	0	0	0	74.299	1	1	46.1809	16.4167
DATA	2071	26	21	0	0	ASCRP3009225	ASCRP3009225	917.333	2875.33	2.263324e+002	2.266285e+001	234	13	5.799609e+000	0	0	0	0	0	0	219.712	1	1	46.8651	15.2759
DATA	2072	26	22	0	0	ASCRP3005218	ASCRP3005218	942.692	2875.68	5.931322e+001	6.042826e+000	74	13	3.906983e+000	0	0	0	0	0	0	57.7123	1	1	44.0646	13.2581
DATA	2073	26	23	0	0	ASCRP3005193	ASCRP3005193	968.255	2875.82	1.035377e+003	1.035441e+002	1037	16	4.037997e+000	0	0	0	0	0	0	1009.85	1	1	41.0736	15.3448
DATA	2074	26	24	0	0	ASCRP3003567	ASCRP3003567	993.697	2875.3	6.777584e+002	6.778559e+001	683	12.5	4.064471e+000	0	0	0	0	0	0	662.656	1	1	48.5334	13.5417
DATA	2075	26	25	0	0	ASCRP3013532	ASCRP3013532	1018.81	2875.37	6.902879e+001	6.997545e+000	82	13	3.810646e+000	0	0	0	0	0	0	67.6558	1	1	45.835	13.0811
DATA	2076	26	26	0	0	ASCRP3011928	ASCRP3011928	1044.44	2875.16	9.715413e+001	9.782562e+000	110	14	4.644156e+000	0	0	0	0	0	0	95.4623	1	1	46.8651	14.4545
DATA	2077	26	27	0	0	ASCRP3004218	ASCRP3004218	1069.71	2875.13	3.741929e+001	3.912128e+000	56.5	14	4.732760e+000	0	0	0	0	0	0	36.8601	1	1	45.835	14.5517
DATA	2078	26	28	0	0	ASCRP3002257	ASCRP3002257	1095.32	2875.4	1.815713e+002	1.819278e+001	193	14	4.706729e+000	0	0	0	0	0	0	179.316	1	1	47.5395	14.7059
DATA	2079	26	29	0	0	ASCRP3009650	ASCRP3009650	1120.6	2875.36	8.470430e+001	8.546210e+000	100	13.5	3.921060e+000	0	0	0	0	0	0	83.8643	1	1	47.2035	14.2667
DATA	2080	26	30	0	0	ASCRP3012307	ASCRP3012307	1145.94	2875.47	4.112016e+002	4.113575e+001	420	13	3.880149e+000	0	0	0	0	0	0	408.156	1	1	44.0646	13
DATA	2081	26	31	0	0	ASCRP3003778	ASCRP3003778	1171.36	2875.25	6.298896e+001	6.399423e+000	81	13	4.203271e+000	0	0	0	0	0	0	62.6811	1	1	44.7812	13.1034
DATA	2082	26	32	0	0	ASCRP3007902	ASCRP3007902	1196.69	2875.46	6.266821e+001	6.367353e+000	78	13	4.708946e+000	0	0	0	0	0	0	62.5182	1	1	45.835	13.2162
DATA	2083	26	33	0	0	ASCRP3013052	ASCRP3013052	1221.93	2875.36	3.127165e+001	3.323105e+000	50	15	5.528850e+000	0	0	0	0	0	0	31.2741	1	1	45.835	15.5455
DATA	2084	26	34	0	0	ASCRP3006892	ASCRP3006892	1247.63	2875.13	1.712856e+002	1.716523e+001	186	14.5	4.441715e+000	0	0	0	0	0	0	171.727	1	1	47.5395	15.1071
DATA	2085	26	35	0	0	A_23_P250196	NM_178812	1272.91	2875.47	2.288060e+001	2.546912e+000	39	15	4.202487e+000	0	0	0	0	0	0	22.9948	1	1	46.8651	15.075
DATA	2086	26	36	0	0	ASCRP3008804	ASCRP3008804	1298.44	2875.41	2.130329e+002	2.133251e+001	232.5	12.5	3.320877e+000	0	0	0	0	0	0	214.61	1	1	47.5395	13.0625
DATA	2087	26	37	0	0	ASCRP3013175	ASCRP3013175	1323.91	2875.24	5.398775e+002	5.399923e+001	560	14.5	3.553735e+000	0	0	0	0	0	0	545.15	1	1	48.8603	14.875
DATA	2088	26	38	0	0	ASCRP3011650	ASCRP3011650	1349.41	2875.27	7.444841e+001	7.527265e+000	94	14	3.634486e+000	0	0	0	0	0	0	75.348	1	1	47.5395	15.1304
DATA	2089	26	39	0	0	ASCRP3006213	ASCRP3006213	1374.5	2875	6.616758e+001	6.708958e+000	78	14.5	4.698373e+000	0	0	0	0	0	0	67.1151	1	1	54.1152	15.1667
DATA	2090	26	40	0	0	ASCRP3010774	ASCRP3010774	1400.1	2875.21	5.293985e+001	5.408286e+000	72	16	4.272752e+000	0	0	0	0	0	0	53.8151	1	1	46.1809	16.1111
DATA	2091	26	41	0	0	ASCRP3008756	ASCRP3008756	1425.39	2875.07	3.875707e+001	4.029798e+000	55	16	3.970662e+000	0	0	0	0	0	0	39.4806	1	1	53.8203	15.6154
DATA	2092	26	42	66	-1	(-)3xSLv1	NegativeControl	1450.5	2875	1.121322e+000	1.101483e+000	15	17	2.381984e+000	0	0	0	0	0	0	-2.98808	0	0	65	16.9231
DATA	2093	26	43	0	0	ASCRP3013511	ASCRP3013511	1476	2875	6.183884e+001	6.280836e+000	79	17	5.338539e+000	0	0	0	0	0	0	63.2449	1	1	54.9904	15.5
DATA	2094	26	44	0	0	ASCRP3010393	ASCRP3010393	1501.57	2875.28	1.101530e+002	1.106982e+001	132	16	4.319962e+000	0	0	0	0	0	0	112.871	1	1	48.2044	15.6
DATA	2095	26	45	0	0	ASCRP3001609	ASCRP3001609	1527	2875.21	3.038603e+002	3.040576e+001	331	15	3.655344e+000	0	0	0	0	0	0	311.924	1	1	46.8651	15.35
DATA	2096	26	46	0	0	ASCRP3000857	ASCRP3000857	1552.51	2875.14	2.094782e+002	2.097633e+001	227.5	14	3.967851e+000	0	0	0	0	0	0	215.413	1	1	47.2035	14.6207
DATA	2097	26	47	0	0	ASCRP3008957	ASCRP3008957	1577.79	2875.24	3.744822e+001	3.900660e+000	56	13.5	3.128659e+000	0	0	0	0	0	0	38.5724	1	1	47.5395	13.9333
DATA	2098	26	48	0	0	ASCRP3002253	ASCRP3002253	1603	2875	1.725204e+002	1.728643e+001	195	13.5	4.879500e+000	0	0	0	0	0	0	177.979	1	1	54.9904	13.5714
DATA	2099	26	49	0	0	ASCRP3003322	ASCRP3003322	1628.68	2875.26	4.898872e+001	5.018279e+000	70	13	5.704530e+000	0	0	0	0	0	0	50.6143	1	1	46.1809	14.3333
DATA	2100	26	50	0	0	ASCRP3001415	ASCRP3001415	1654.08	2875.13	6.220328e+002	6.221277e+001	665	14	4.345600e+000	0	0	0	0	0	0	643.583	1	1	48.2044	14.7931
DATA	2101	26	51	0	0	ASCRP3005423	ASCRP3005423	1679.63	2875.08	3.362008e+001	3.532816e+000	53	14	4.318959e+000	0	0	0	0	0	0	34.8312	1	1	48.5334	13.8182
DATA	2102	26	52	0	0	A_23_P154235	NM_004688	1704.5	2875	2.678580e+001	2.889570e+000	47	15	3.232738e+000	0	0	0	0	0	0	27.7845	1	1	54.1152	16.2174
DATA	2103	26	53	0	0	ASCRP3012964	ASCRP3012964	1730.11	2875.17	9.732440e+001	9.792472e+000	117.5	15	3.575781e+000	0	0	0	0	0	0	101.07	1	1	46.8651	15.8
DATA	2104	26	54	0	0	ASCRP3001584	ASCRP3001584	1755.59	2875.1	5.709830e+003	5.709840e+002	5902	14	2.749892e+000	0	0	0	0	0	0	5935.98	1	1	49.5074	14.4762
DATA	2105	26	55	0	0	Negative030	Negative030	1780.5	2875	2.529212e+000	1.109626e+000	20	16.5	4.992968e+000	0	0	0	0	0	0	2.63196	1	0	54.1152	15.2619
DATA	2106	26	56	0	0	CUST_2_PI418767722	NM_002455	1806.51	2875.17	3.847955e+002	3.849469e+001	404	14	4.316954e+000	0	0	0	0	0	0	400.796	1	1	47.2035	14.4063
DATA	2107	26	57	0	0	ASCRP3010457	ASCRP3010457	1831.95	2875.12	9.019216e+002	9.019861e+001	941	14	4.376215e+000	0	0	0	0	0	0	940.211	1	1	47.5395	14.7143
DATA	2108	26	58	0	0	ASCRP3005618	ASCRP3005618	1856.89	2875.26	1.164447e+002	1.169424e+001	140	15	4.896597e+000	0	0	0	0	0	0	121.477	1	1	46.5243	14.68
DATA	2109	26	59	0	0	Negative008	Negative008	1882.63	2875.13	1.276125e+002	1.280662e+001	149.5	12.5	3.896349e+000	0	0	0	0	0	0	133.22	1	1	47.5395	12.6923
DATA	2110	26	60	0	0	ASCRP3009114	ASCRP3009114	1908.01	2875.12	4.883367e+002	4.884553e+001	519.5	12	4.177864e+000	0	0	0	0	0	0	510.107	1	1	46.8651	13.2727
DATA	2111	26	61	0	0	ASCRP3006516	ASCRP3006516	1933.09	2874.93	3.593653e+001	3.751206e+000	56.5	15	5.199300e+000	0	0	0	0	0	0	37.5592	1	1	54.4085	15.6842
DATA	2112	26	62	0	0	ASCRP3006690	ASCRP3006690	1958.63	2875.21	1.092079e+002	1.097360e+001	128	14	4.553553e+000	0	0	0	0	0	0	114.191	1	1	46.8651	15.2121
DATA	2113	26	63	0	0	A_23_P11685	NM_024420	1984.91	2875.09	1.209361e+001	1.617928e+000	29	15	4.437913e+000	0	0	0	0	0	0	12.651	1	1	43.7019	15.1515
DATA	2114	26	64	0	0	ASCRP3004620	ASCRP3004620	2009.63	2875.13	1.581332e+003	1.581368e+002	1640	14.5	3.430928e+000	0	0	0	0	0	0	1654.78	1	1	47.5395	14.5667
DATA	2115	26	65	0	0	ASCRP3001831	ASCRP3001831	2035.01	2874.91	1.691397e+003	1.691431e+002	1711	15	3.367300e+000	0	0	0	0	0	0	1770.53	1	1	46.8651	15.125
DATA	2116	26	66	0	0	ASCRP3003194	ASCRP3003194	2060.11	2874.94	7.248892e+001	7.327990e+000	95	13.5	3.602799e+000	0	0	0	0	0	0	75.8997	1	1	46.8651	13.8611
DATA	2117	26	67	0	0	ASCRP3005309	ASCRP3005309	2085.63	2875.21	5.962697e+001	6.058573e+000	79	14	4.711229e+000	0	0	0	0	0	0	62.4448	1	1	46.8651	14.7436
DATA	2118	26	68	0	0	ASCRP3002978	ASCRP3002978	2110.61	2874.93	9.605247e+001	9.665033e+000	114	15	4.471129e+000	0	0	0	0	0	0	100.612	1	1	53.8203	15.8108
DATA	2119	26	69	0	0	ASCRP3009823	ASCRP3009823	2136.39	2874.93	5.304192e+000	1.197119e+000	23	16	4.528472e+000	0	0	0	0	0	0	5.55681	1	0	53.8203	15.4063
DATA	2120	26	70	0	0	ASCRP3004606	ASCRP3004606	2161.71	2874.86	8.595378e+002	8.596048e+001	889	16	4.228424e+000	0	0	0	0	0	0	900.592	1	1	49.8279	16.2903
DATA	2121	26	71	1028	1	(+)E1A_r60_a22	E1A_r60_a22	2187.55	2875.15	2.184350e+001	2.433647e+000	41	13	3.944361e+000	0	0	0	0	0	0	22.8888	1	1	43.7019	13.9714
DATA	2122	26	72	0	0	ASCRP3009446	ASCRP3009446	2212.8	2875.38	4.048617e+002	4.050038e+001	443	15	2.348546e+000	0	0	0	0	0	0	424.267	1	1	46.5243	14.8519
DATA	2123	26	73	0	0	ASCRP3003550	ASCRP3003550	2238.16	2875.18	3.296422e+002	3.298167e+001	356	13	3.974921e+000	0	0	0	0	0	0	345.481	1	1	46.1809	14.5333
DATA	2124	26	74	0	0	AS_circRNA_control201	AS_circRNA_control201	2263.57	2875.29	4.650796e+002	4.652033e+001	497	15	3.784204e+000	0	0	0	0	0	0	487.469	1	1	46.8651	14.9655
DATA	2125	26	75	0	0	ASCRP3006461	ASCRP3006461	2288.99	2874.94	5.036171e+001	5.149108e+000	70	15	2.919613e+000	0	0	0	0	0	0	52.7936	1	1	46.8651	15.4
DATA	2126	26	76	0	0	ASCRP3001689	ASCRP3001689	2314.38	2875.36	7.537985e+001	7.613888e+000	97	15	3.199831e+000	0	0	0	0	0	0	79.0273	1	1	47.2035	14.8966
DATA	2127	26	77	0	0	ASCRP3007361	ASCRP3007361	2339.63	2875.26	1.027423e+003	1.027479e+002	1028.5	15	4.270291e+000	0	0	0	0	0	0	1077.32	1	1	46.5243	14.3462
DATA	2128	26	78	0	0	ASCRP3002404	ASCRP3002404	2364.97	2875.38	1.065764e+002	1.071142e+001	131	14	4.950369e+000	0	0	0	0	0	0	111.773	1	1	45.4864	14.1154
DATA	2129	26	79	0	0	ASCRP3009560	ASCRP3009560	2390.5	2874.93	1.067403e+002	1.072770e+001	128	13.5	3.561609e+000	0	0	0	0	0	0	111.978	1	1	48.5334	13.2667
DATA	2130	26	80	0	0	ASCRP3003804	ASCRP3003804	2415.82	2874.85	8.701873e+001	8.767580e+000	110.5	15	4.154009e+000	0	0	0	0	0	0	91.317	1	1	47.8731	14.6765
DATA	2131	26	81	0	0	ASCRP3009023	ASCRP3009023	2441.32	2874.82	3.703506e+001	3.855251e+000	57	15	3.374796e+000	0	0	0	0	0	0	38.8792	1	1	49.5074	15.4516
DATA	2132	26	82	0	0	ASCRP3009660	ASCRP3009660	2466.66	2874.88	2.578452e+002	2.580674e+001	280	15	4.492901e+000	0	0	0	0	0	0	270.805	1	1	48.8603	14.9658
DATA	2133	27	1	0	0	ASCRP3008225	ASCRP3008225	396.706	2882.16	6.294653e+001	6.403376e+000	81	15	4.710909e+000	0	0	0	0	0	0	60.2321	1	1	45.835	15.271
DATA	2134	27	2	0	0	ASCRP3004162	ASCRP3004162	422.224	2882.99	3.670150e+001	3.854218e+000	54	13	4.203512e+000	0	0	0	0	0	0	35.0626	1	1	49.1849	13.1481
DATA	2135	27	3	0	0	ASCRP3005775	ASCRP3005775	447.684	2882.61	2.388857e+002	2.391762e+001	247.5	14.5	4.854788e+000	0	0	0	0	0	0	227.911	1	1	49.5074	14.5
DATA	2136	27	4	0	0	ASCRP3012944	ASCRP3012944	473.187	2882.96	3.844602e+002	3.846411e+001	379	17	4.426711e+000	0	0	0	0	0	0	366.44	1	1	48.2044	15.7813
DATA	2137	27	5	0	0	ASCRP3009094	ASCRP3009094	498.447	2882.58	6.858041e+001	6.958890e+000	78	16	3.906809e+000	0	0	0	0	0	0	65.3195	1	1	49.5074	16
DATA	2138	27	6	0	0	ASCRP3002892	ASCRP3002892	524.094	2883.33	3.423743e+003	3.423763e+002	3296	16	5.049007e+000	0	0	0	0	0	0	3259.77	1	1	45.1352	15.6774
DATA	2139	27	7	0	0	ASCRP3002700	ASCRP3002700	548.893	2882.5	4.329478e+001	4.487685e+000	59.5	13.5	4.531234e+000	0	0	0	0	0	0	41.2139	1	1	56.9804	13.7941
DATA	2140	27	8	0	0	ASCRP3012520	ASCRP3012520	574.646	2883.2	2.337083e+003	2.337113e+002	2220	14.5	5.488805e+000	0	0	0	0	0	0	2225.12	1	1	45.4864	16.1429
DATA	2141	27	9	0	0	ASCRP3002479	ASCRP3002479	600.067	2882.51	6.027299e+002	6.028455e+001	588.5	13	3.913347e+000	0	0	0	0	0	0	574.043	1	1	48.5334	14.4571
DATA	2142	27	10	0	0	ASCRP3007864	ASCRP3007864	625.702	2883.25	5.614678e+003	5.614690e+002	5372.5	17	4.839766e+000	0	0	0	0	0	0	5350.85	1	1	45.835	16.44
DATA	2143	27	11	0	0	ASCRP3006738	ASCRP3006738	650.649	2882.49	1.493419e+002	1.498065e+001	158	15	5.343879e+000	0	0	0	0	0	0	142.432	1	1	49.8279	15.5588
DATA	2144	27	12	0	0	ASCRP3006801	ASCRP3006801	676.348	2882.78	7.733122e+001	7.822278e+000	92	16	5.721654e+000	0	0	0	0	0	0	73.8286	1	1	46.8651	15.7083
DATA	2145	27	13	0	0	ASCRP3010056	ASCRP3010056	701.558	2882.53	8.719627e+001	8.798609e+000	100	14	4.007997e+000	0	0	0	0	0	0	83.3438	1	1	49.8279	14.2759
DATA	2146	27	14	0	0	ASCRP3010307	ASCRP3010307	727.194	2882.76	2.370978e+001	2.646008e+000	41	14	4.366930e+000	0	0	0	0	0	0	22.6934	1	1	46.1809	14.1515
DATA	2147	27	15	0	0	ASCRP3009657	ASCRP3009657	752.29	2882.54	4.842521e+001	4.982544e+000	63	14	4.768625e+000	0	0	0	0	0	0	46.4183	1	1	46.8651	15.1613
DATA	2149	27	17	0	0	ASCRP3003140	ASCRP3003140	803.5	2882.5	2.508327e+002	2.511049e+001	252	14	4.846775e+000	0	0	0	0	0	0	241.273	1	1	50.4627	14.6667
DATA	2150	27	18	0	0	ASCRP3000036	ASCRP3000036	828.59	2882.88	1.498096e+002	1.502631e+001	164	14	3.700064e+000	0	0	0	0	0	0	144.373	1	1	50.1463	14.7619
DATA	2151	27	19	0	0	ASCRP3013479	ASCRP3013479	853.582	2882.43	2.202791e+001	2.491586e+000	39.5	16	3.468211e+000	0	0	0	0	0	0	21.2703	1	1	57.5363	15.4815
DATA	2152	27	20	0	0	ASCRP3001475	ASCRP3001475	879.221	2883.13	1.035374e+002	1.041872e+001	112.5	15	5.039841e+000	0	0	0	0	0	0	100.191	1	1	46.1809	15.2
DATA	2153	27	21	0	0	ASCRP3006515	ASCRP3006515	904.736	2882.56	3.097948e+002	3.100116e+001	319	15	5.237550e+000	0	0	0	0	0	0	300.44	1	1	48.5334	15.5429
DATA	2154	27	22	0	0	ASCRP3003943	ASCRP3003943	930.299	2883.24	1.823293e+003	1.823329e+002	1797.5	13	4.170299e+000	0	0	0	0	0	0	1772.3	1	1	45.835	13.5161
DATA	2155	27	23	0	1	ETG05_36762	ETG05_36762	956.028	2882.48	6.303556e+001	6.408306e+000	79	13	3.728328e+000	0	0	0	0	0	0	61.4169	1	1	48.5334	12.7895
DATA	2156	27	24	0	0	Negative046	Negative046	980.582	2882.43	2.227320e+001	2.507269e+000	40	15	3.418654e+000	0	0	0	0	0	0	21.7514	1	1	57.5363	14.5172
DATA	2157	27	25	0	0	ASCRP3001333	ASCRP3001333	1006.19	2882.53	3.038870e+002	3.041039e+001	312.5	15	2.778120e+000	0	0	0	0	0	0	297.496	1	1	49.5074	14.1111
DATA	2158	27	26	0	0	ASCRP3012777	ASCRP3012777	1031.72	2882.94	2.205180e+001	2.485005e+000	40.5	14	3.305060e+000	0	0	0	0	0	0	21.6417	1	1	45.835	13.4865
DATA	2159	27	27	0	0	ASCRP3012689	ASCRP3012689	1057.03	2882.59	7.903256e+001	7.985449e+000	93.5	14	5.971048e+000	0	0	0	0	0	0	77.7555	1	1	48.5334	14.8182
DATA	2160	27	28	0	0	ASCRP3012258	ASCRP3012258	1082.7	2882.9	1.695203e+002	1.699031e+001	188	14	4.171717e+000	0	0	0	0	0	0	167.205	1	1	47.2035	14.875
DATA	2161	27	29	0	0	ASCRP3001061	ASCRP3001061	1107.58	2882.43	2.048216e+001	2.342671e+000	37	13	5.078947e+000	0	0	0	0	0	0	20.2524	1	1	65	15.0645
DATA	2162	27	30	0	0	ASCRP3001564	ASCRP3001564	1133.09	2882.39	4.803026e+001	4.935124e+000	64	13	4.899343e+000	0	0	0	0	0	0	47.6118	1	1	57.259	14.2353
DATA	2163	27	31	0	0	ASCRP3001838	ASCRP3001838	1158.76	2882	5.137754e+001	5.260833e+000	70	12.5	4.122588e+000	0	0	0	0	0	0	51.0598	1	1	46.8651	13.3684
DATA	2164	27	32	0	0	ASCRP3006764	ASCRP3006764	1184.02	2882.61	4.032898e+001	4.187813e+000	58	13	5.395766e+000	0	0	0	0	0	0	40.1792	1	1	43.7019	14.1667
DATA	2165	27	33	0	0	ASCRP3006710	ASCRP3006710	1209.35	2882.14	8.773352e+001	8.845276e+000	106	14	4.938078e+000	0	0	0	0	0	0	87.6249	1	1	45.4864	13.6667
DATA	2166	27	34	0	0	ASCRP3000225	ASCRP3000225	1234.66	2882.62	6.520669e+001	6.616658e+000	83	15	4.897443e+000	0	0	0	0	0	0	65.285	1	1	45.4864	15.4194
DATA	2167	27	35	0	0	ASCRP3011966	ASCRP3011966	1260.09	2882.07	2.057527e+001	2.342717e+000	40	14	4.221167e+000	0	0	0	0	0	0	20.6503	1	1	54.4085	13.3056
DATA	2168	27	36	0	0	ASCRP3006692	ASCRP3006692	1285.65	2882.69	1.853792e+002	1.857158e+001	207	15	3.844281e+000	0	0	0	0	0	0	186.499	1	1	44.7812	14.3871
DATA	2169	27	37	0	0	ASCRP3006854	ASCRP3006854	1311.14	2882.42	2.183044e+001	2.451274e+000	40.5	13	3.345922e+000	0	0	0	0	0	0	22.0141	1	1	45.835	13.1622
DATA	2170	27	38	0	0	ASCRP3005279	ASCRP3005279	1336.77	2882.31	3.843149e+002	3.844759e+001	404	15	3.586934e+000	0	0	0	0	0	0	388.446	1	1	48.8603	15.4074
DATA	2171	27	39	0	0	ASCRP3006324	ASCRP3006324	1361.99	2881.92	2.787469e+001	3.000299e+000	46	14	4.161754e+000	0	0	0	0	0	0	28.2373	1	1	46.8651	14.9655
DATA	2172	27	40	0	0	ASCRP3002178	ASCRP3002178	1387.25	2882.28	2.541675e+001	2.772475e+000	43	14.5	4.318004e+000	0	0	0	0	0	0	25.803	1	1	45.4864	15
DATA	2173	27	41	0	0	ASCRP3004465	ASCRP3004465	1412.49	2881.89	6.584134e+003	6.584144e+002	6792	16	4.161007e+000	0	0	0	0	0	0	6698.37	1	1	43.7019	15.2258
DATA	2174	27	42	0	0	ASCRP3009876	ASCRP3009876	1437.85	2882.22	1.620018e+002	1.623768e+001	179	17	3.246738e+000	0	0	0	0	0	0	165.149	1	1	45.835	17.1852
DATA	2175	27	43	0	0	ASCRP3005032	ASCRP3005032	1463.41	2882.09	2.753700e+003	2.753722e+002	2766	16	3.575277e+000	0	0	0	0	0	0	2812.81	1	1	49.1849	15.6522
DATA	2176	27	44	0	0	Negative024	Negative024	1488.5	2882	1.118388e+000	1.098601e+000	17	15.5	4.819316e+000	0	0	0	0	0	0	-0.202325	0	0	54.1152	14.5
DATA	2177	27	45	0	0	ASCRP3000566	ASCRP3000566	1514.35	2882.07	6.753851e+002	6.754741e+001	724	15.5	4.055506e+000	0	0	0	0	0	0	692.479	1	1	49.1849	15.3667
DATA	2178	27	46	0	0	ASCRP3004385	ASCRP3004385	1539.85	2882.45	1.501609e+002	1.505594e+001	172	14	3.416638e+000	0	0	0	0	0	0	154.231	1	1	45.835	14.5641
DATA	2179	27	47	0	0	ASCRP3010511	ASCRP3010511	1564.67	2882.11	1.596880e+001	1.935020e+000	34.5	14	4.096492e+000	0	0	0	0	0	0	16.4288	1	1	46.8651	14.8438
DATA	2180	27	48	0	0	ASCRP3005345	ASCRP3005345	1590.5	2882	8.807469e+003	8.807475e+002	9156.5	13.5	2.799583e+000	0	0	0	0	0	0	9075.97	1	1	54.1152	13.8636
DATA	2181	27	49	0	0	ASCRP3005615	ASCRP3005615	1616	2882.2	8.182459e+001	8.254661e+000	101	13	5.579654e+000	0	0	0	0	0	0	84.4465	1	1	46.8651	14.1944
DATA	2182	27	50	0	0	ASCRP3008296	ASCRP3008296	1641.4	2882.36	2.100749e+002	2.103563e+001	233	14	5.179918e+000	0	0	0	0	0	0	217.115	1	1	47.2035	14.6765
DATA	2183	27	51	1028	1	(+)E1A_r60_n9	E1A_r60_n9	1666.5	2882	2.905552e+000	1.124562e+000	19.5	14	3.233349e+000	0	0	0	0	0	0	3.007	1	0	54.1152	13.7273
DATA	2184	27	52	0	0	ASCRP3001519	ASCRP3001519	1692.14	2882.48	1.167365e+002	1.172397e+001	138	15	4.032662e+000	0	0	0	0	0	0	120.963	1	1	44.7812	13.9355
DATA	2185	27	53	0	0	ASCRP3011426	ASCRP3011426	1717.39	2882.23	4.214541e+002	4.215934e+001	462	16	2.827611e+000	0	0	0	0	0	0	437.234	1	1	47.2035	16.3462
DATA	2186	27	54	0	1	RC5	RC5	1742.5	2882	1.102034e+000	1.082537e+000	17	14	3.217486e+000	0	0	0	0	0	0	-0.79934	0	0	54.1152	15.069
DATA	2187	27	55	0	0	ASCRP3005138	ASCRP3005138	1768	2882	6.636941e+001	6.724469e+000	88	15.5	3.385309e+000	0	0	0	0	0	0	69.0009	1	1	54.9904	15.1429
DATA	2188	27	56	0	0	ASCRP3004931	ASCRP3004931	1793.67	2882.38	7.272617e+001	7.352434e+000	93	14	4.468623e+000	0	0	0	0	0	0	75.6794	1	1	46.8651	13.925
DATA	2189	27	57	0	0	ASCRP3007632	ASCRP3007632	1818.85	2882.15	8.116759e+001	8.188229e+000	100	15	3.659790e+000	0	0	0	0	0	0	84.5368	1	1	46.1809	14.9744
DATA	2190	27	58	0	0	ASCRP3007930	ASCRP3007930	1844.55	2882.2	6.926604e+002	6.927444e+001	734	14.5	4.836268e+000	0	0	0	0	0	0	721.98	1	1	48.5334	14.5417
DATA	2191	27	59	0	0	ASCRP3007925	ASCRP3007925	1869.7	2882.03	4.098225e+001	4.237604e+000	63	14	4.058735e+000	0	0	0	0	0	0	42.7474	1	1	45.835	14.16
DATA	2192	27	60	0	0	ASCRP3008048	ASCRP3008048	1895.15	2882.39	2.826324e+001	3.024654e+000	46	12	3.263472e+000	0	0	0	0	1	0	29.4985	1	1	44.0646	11.6897
DATA	2193	27	61	0	0	ASCRP3009578	ASCRP3009578	1920.65	2882.08	7.468384e+002	7.469160e+001	790	14	4.432582e+000	0	0	0	0	0	0	779.937	1	1	49.8279	14.1724
DATA	2194	27	62	0	0	ASCRP3001339	ASCRP3001339	1946.05	2882.55	6.263127e+002	6.264052e+001	677	14	4.435722e+000	0	0	0	0	0	0	654.372	1	1	43.7019	14.9714
DATA	2195	27	63	0	0	ASCRP3001089	ASCRP3001089	1971.39	2881.93	4.691876e+000	1.173460e+000	22	14	5.052331e+000	0	0	0	0	0	0	4.90444	1	0	53.8203	15.3429
DATA	2196	27	64	0	0	ASCRP3004705	ASCRP3004705	1997.04	2882.19	3.910909e+002	3.912387e+001	419.5	16	5.029622e+000	0	0	0	0	0	0	408.956	1	1	49.1849	15.9167
DATA	2197	27	65	0	0	ASCRP3006823	ASCRP3006823	2021.91	2881.93	4.646956e+001	4.769640e+000	67	15	2.838673e+000	0	0	0	0	0	0	48.6087	1	1	54.4085	15.4839
DATA	2198	27	66	0	0	ASCRP3004868	ASCRP3004868	2047.47	2882.25	1.496803e+002	1.500656e+001	169	15	2.847001e+000	0	0	0	0	0	0	156.61	1	1	47.5395	14.5185
DATA	2199	27	67	0	0	ASCRP3004077	ASCRP3004077	2073.03	2882.31	7.295167e+000	1.298599e+000	26	13	3.985057e+000	0	0	0	0	0	0	7.6346	1	1	45.835	13.5455
DATA	2200	27	68	0	0	ASCRP3003278	ASCRP3003278	2098.39	2881.93	9.603301e+003	9.603307e+002	9936	13.5	5.259850e+000	0	0	0	0	0	0	10052.4	1	1	53.8203	15.225
DATA	2201	27	69	0	0	ASCRP3001864	ASCRP3001864	2124.07	2882	1.013517e+002	1.019191e+001	123	17	4.439619e+000	0	0	0	0	0	0	106.107	1	1	46.8651	16.7381
DATA	2202	27	70	0	0	ASCRP3008566	ASCRP3008566	2148.91	2881.93	1.261695e+004	1.261695e+003	13230.5	16.5	4.838938e+000	0	0	0	0	0	0	13210.7	1	1	54.4085	15.4375
DATA	2203	27	71	0	0	ASCRP3003745	ASCRP3003745	2174.57	2881.9	6.530947e+001	6.618610e+000	85	14.5	5.140564e+000	0	0	0	0	0	0	68.3909	1	1	47.5395	15.5556
DATA	2204	27	72	0	0	ASCRP3001784	ASCRP3001784	2200.04	2882.24	6.563210e+002	6.564088e+001	703.5	15	4.460671e+000	0	0	0	0	0	0	687.334	1	1	49.1849	15.3158
DATA	2205	27	73	0	0	ASCRP3008840	ASCRP3008840	2224.92	2881.86	6.192111e+001	6.284467e+000	85	15	4.223423e+000	0	0	0	0	0	0	64.8549	1	1	46.8651	15.3611
DATA	2206	27	74	0	0	ASCRP3008860	ASCRP3008860	2251	2882.21	4.339545e+003	4.339558e+002	4435	15	5.005423e+000	0	0	0	0	0	0	4545.44	1	1	46.8651	15.6047
DATA	2207	27	75	0	0	ASCRP3001306	ASCRP3001306	2276.35	2881.93	1.407075e+002	1.411163e+001	166	15	3.258562e+000	0	0	0	0	0	0	147.402	1	1	49.1849	15.2414
DATA	2208	27	76	0	1	ETG10_195139	ETG10_195139	2301.5	2882	1.763056e+002	1.766319e+001	200	15	3.191404e+000	0	0	0	1	0	0	184.714	1	1	54.1152	15.4333
DATA	2209	27	77	0	0	ASCRP3006132	ASCRP3006132	2327.06	2882.03	1.273327e+003	1.273373e+002	1338	15	5.371970e+000	0	0	0	0	0	0	1334.25	1	1	48.5334	16.4839
DATA	2210	27	78	0	0	A_23_P111995	NM_002318	2352.39	2882.13	2.026054e+002	2.028893e+001	228.5	15	4.302325e+000	0	0	0	0	0	0	212.335	1	1	49.5074	14.52
DATA	2211	27	79	0	0	ASCRP3006552	ASCRP3006552	2377.79	2881.88	1.083039e+003	1.083092e+002	1137.5	15	4.054940e+000	0	0	0	0	0	0	1135.32	1	1	48.2044	14.5938
DATA	2212	27	80	0	0	ASCRP3008429	ASCRP3008429	2403.28	2882.12	3.734307e+002	3.735846e+001	414	14	3.820025e+000	0	0	0	0	0	0	391.559	1	1	48.8603	14
DATA	2213	27	81	0	0	ASCRP3008195	ASCRP3008195	2428.68	2882	1.214349e+002	1.219070e+001	141	15	3.394449e+000	0	0	0	0	0	0	127.375	1	1	48.5334	15.5882
DATA	2214	27	82	0	0	ASCRP3000665	ASCRP3000665	2454.15	2882.43	6.092557e+002	6.093499e+001	651.5	14	4.724353e+000	0	0	0	0	0	0	639.299	1	1	46.5243	15.0732
DATA	2215	28	1	0	0	ASCRP3002533	ASCRP3002533	409.347	2890.12	1.477596e+002	1.482263e+001	160	15	4.512681e+000	0	0	0	0	0	0	141.345	1	1	48.8603	15.0833
DATA	2216	28	2	0	0	ASCRP3004117	ASCRP3004117	434.806	2890.44	8.389752e+000	1.445477e+000	27	14	4.981785e+000	0	0	0	0	0	0	8.0136	1	1	44.0646	14.4545
DATA	2217	28	3	0	0	ASCRP3010260	ASCRP3010260	460.437	2890	1.342192e+003	1.342244e+002	1289.5	14	4.760090e+000	0	0	0	0	0	0	1280.46	1	1	49.8279	15.5385
DATA	2218	28	4	0	0	ASCRP3001909	ASCRP3001909	485.8	2890.24	6.738223e+001	6.840679e+000	81	16.5	3.363200e+000	0	0	0	0	0	0	64.2289	1	1	46.8651	15.9444
DATA	2219	28	5	0	0	ASCRP3001308	ASCRP3001308	511.227	2890.08	7.175246e+001	7.271657e+000	88	16	4.336641e+000	0	0	0	0	0	0	68.3553	1	1	48.5334	15.8387
DATA	2220	28	6	0	0	ASCRP3004023	ASCRP3004023	536.284	2890.09	3.303926e+002	3.306035e+001	326	15	5.184147e+000	0	0	0	0	0	0	314.661	1	1	48.8603	15.6538
DATA	2221	28	7	0	0	ASCRP3004732	ASCRP3004732	561.457	2890.21	8.217932e+001	8.302294e+000	99	15	4.813296e+000	0	0	0	0	0	0	78.265	1	1	47.2035	15.2667
DATA	2222	28	8	0	0	A_23_P209962	NM_024624	587	2890	2.868342e+001	3.101687e+000	46	13	5.332108e+000	0	0	0	0	0	0	27.323	1	1	54.9904	15.5882
DATA	2223	28	9	0	0	ASCRP3004228	ASCRP3004228	612.595	2890.15	9.067404e+001	9.143828e+000	104	14	4.365600e+000	0	0	0	0	0	0	86.414	1	1	48.5334	14.5385
DATA	2224	28	10	0	0	ASCRP3001279	ASCRP3001279	637.608	2890.07	6.004391e+001	6.119039e+000	72.5	18	5.157310e+000	0	0	0	0	0	0	57.2608	1	1	53.8203	17.7419
DATA	2225	28	11	0	0	ASCRP3005294	ASCRP3005294	663.338	2890.17	1.686326e+001	2.056973e+000	33	16.5	5.256195e+000	0	0	0	0	0	0	16.096	1	1	49.1849	15.4
DATA	2226	28	12	0	0	ASCRP3003414	ASCRP3003414	688.732	2890.27	1.638751e+002	1.642970e+001	170	14	4.455764e+000	0	0	0	0	0	0	156.588	1	1	47.2035	15.2188
DATA	2227	28	13	0	0	ASCRP3012549	ASCRP3012549	713.9	2890.29	3.097022e+001	3.312489e+000	49.5	15	5.238277e+000	0	0	0	0	0	0	29.6296	1	1	46.8651	15.5789
DATA	2228	28	14	0	0	ASCRP3009780	ASCRP3009780	739.408	2890.09	1.195021e+002	1.200770e+001	130	14	4.510856e+000	0	0	0	0	0	0	114.491	1	1	49.1849	14.5
DATA	2229	28	15	0	0	ASCRP3010354	ASCRP3010354	764.847	2890.1	9.392063e+002	9.392794e+001	882.5	15	5.416522e+000	0	0	0	0	0	0	901.227	1	1	46.8651	16.375
DATA	2230	28	16	0	0	ASCRP3009888	ASCRP3009888	790.268	2890.24	3.811845e+001	3.987272e+000	56	15	5.320189e+000	0	0	0	0	0	0	36.6394	1	1	47.2035	16.4211
DATA	2231	28	17	0	0	ASCRP3000134	ASCRP3000134	815.792	2890.24	6.181444e+001	6.290741e+000	80	16	5.358342e+000	0	0	0	0	0	0	59.5251	1	1	47.5395	16.3871
DATA	2232	28	18	0	0	ASCRP3003911	ASCRP3003911	841.156	2890.07	2.337630e+003	2.337659e+002	2226	16	3.459833e+000	0	0	0	0	0	0	2255.41	1	1	52.0157	16.5517
DATA	2233	28	19	0	0	ASCRP3006879	ASCRP3006879	866.261	2890.25	7.197879e+001	7.291221e+000	87.5	14	4.297418e+000	0	0	0	0	0	0	69.5875	1	1	46.8651	14.9697
DATA	2234	28	20	0	0	ASCRP3012909	ASCRP3012909	892	2890.21	5.893819e+002	5.894962e+001	588.5	15.5	5.852892e+000	0	0	0	0	0	0	571.033	1	1	46.8651	16.4722
DATA	2235	28	21	1028	1	(+)E1A_r60_a22	E1A_r60_a22	917.5	2890	1.877508e+001	2.205831e+000	35.5	15	5.296466e+000	0	0	0	0	0	0	18.2309	1	1	54.1152	15.0541
DATA	2236	28	22	0	0	Negative031	Negative031	942.5	2890	5.886219e+000	1.296581e+000	24	12.5	3.785703e+000	0	0	0	0	0	0	5.72847	1	1	54.1152	13.1765
DATA	2237	28	23	0	0	ASCRP3001503	ASCRP3001503	968.284	2890.09	9.973703e+001	1.004007e+001	116.5	12.5	3.634600e+000	0	0	0	0	1	0	97.295	1	1	48.8603	12.6071
DATA	2238	28	24	0	0	ASCRP3010508	ASCRP3010508	993.595	2890.15	8.861188e+001	8.935472e+000	106	14.5	3.766147e+000	0	0	0	0	0	0	86.6484	1	1	48.5334	14.4643
DATA	2239	28	25	0	0	ASCRP3001313	ASCRP3001313	1019	2890.4	1.124562e+002	1.130396e+001	129	14	3.120863e+000	0	0	0	0	0	0	110.232	1	1	45.4864	14.1613
DATA	2240	28	26	0	0	ASCRP3000434	ASCRP3000434	1044.27	2890.22	2.717080e+002	2.719489e+001	280	13.5	4.729761e+000	0	0	0	0	0	0	266.986	1	1	48.2044	14.0278
DATA	2241	28	27	0	0	ASCRP3012591	ASCRP3012591	1069.33	2890.25	8.538760e+001	8.614708e+000	100	13	4.698732e+000	0	0	0	0	0	0	84.1094	1	1	47.5395	14.2432
DATA	2242	28	28	0	0	ASCRP3005102	ASCRP3005102	1094.63	2890.22	5.399774e+003	5.399786e+002	5206	15	4.668333e+000	0	0	0	0	0	0	5332.18	1	1	49.5074	16.28
DATA	2243	28	29	0	0	ASCRP3006888	ASCRP3006888	1120.57	2890.03	5.705312e+003	5.705324e+002	5662.5	14.5	5.335309e+000	0	0	0	0	0	0	5648.3	1	1	47.5395	15.5
DATA	2244	28	30	0	0	ASCRP3000426	ASCRP3000426	1145.89	2890.05	5.990507e+001	6.096678e+000	77	13	4.969071e+000	0	0	0	0	0	0	59.4544	1	1	46.8651	14.225
DATA	2245	28	31	0	0	ASCRP3004147	ASCRP3004147	1171.24	2890.24	5.722794e+001	5.833294e+000	75	13	4.373430e+000	0	0	0	0	0	0	56.9386	1	1	45.1352	14.2424
DATA	2246	28	32	0	0	ASCRP3000784	ASCRP3000784	1196.87	2890.23	1.650177e+002	1.654022e+001	185.5	14	5.500000e+000	0	0	0	0	0	0	164.593	1	1	46.1809	14.25
DATA	2247	28	33	0	0	ASCRP3008955	ASCRP3008955	1221.91	2890.1	1.113661e+002	1.119323e+001	128.5	15.5	4.156286e+000	0	0	0	0	0	0	111.349	1	1	46.8651	15.6333
DATA	2248	28	34	0	0	ASCRP3006371	ASCRP3006371	1247.5	2890	1.954601e+000	1.138646e+000	20	14	3.444728e+000	0	0	0	0	0	0	1.95907	1	0	54.1152	14.1154
DATA	2249	28	35	0	0	ASCRP3007637	ASCRP3007637	1272.94	2890.47	4.748312e+001	4.878402e+000	67.5	14	3.880989e+000	0	0	0	0	0	0	47.7049	1	1	44.0646	13.8718
DATA	2250	28	36	0	0	ASCRP3004775	ASCRP3004775	1298.21	2890.03	4.125681e+001	4.274077e+000	60	13.5	3.375523e+000	0	0	0	0	0	0	41.5467	1	1	46.8651	13.6563
DATA	2251	28	37	0	0	ASCRP3005758	ASCRP3005758	1323.96	2890.08	3.035702e+002	3.037745e+001	327.5	14	3.711667e+000	0	0	0	0	0	0	306.415	1	1	48.5334	14.6
DATA	2252	28	38	0	0	ASCRP3007567	ASCRP3007567	1349	2889.54	2.133935e+001	2.406005e+000	40	14	3.643716e+000	0	0	0	0	0	0	21.5874	1	1	55.8519	15.12
DATA	2253	28	39	0	0	ASCRP3012071	ASCRP3012071	1374.46	2890.32	1.478027e+002	1.482181e+001	170	14	4.517654e+000	0	0	0	0	0	0	149.846	1	1	47.2035	15.2667
DATA	2254	28	40	0	0	ASCRP3003739	ASCRP3003739	1400.04	2889.86	3.955743e+001	4.107606e+000	57	15	5.044060e+000	0	0	0	0	0	0	40.191	1	1	48.2044	15.9063
DATA	2255	28	41	0	0	ASCRP3007949	ASCRP3007949	1425.38	2889.76	1.859925e+002	1.863200e+001	205	17	3.181725e+000	0	0	0	0	0	0	189.362	1	1	49.1849	17.1364
DATA	2256	28	42	0	0	ASCRP3012469	ASCRP3012469	1450.66	2889.88	6.946949e+001	7.033829e+000	89	17	3.592585e+000	0	0	0	0	0	0	70.8686	1	1	48.8603	17.36
DATA	2257	28	43	0	0	ASCRP3006606	ASCRP3006606	1476	2889.54	2.326571e+002	2.329170e+001	255.5	16	4.588310e+000	0	0	0	0	0	0	237.803	1	1	55.8519	15.0882
DATA	2258	28	44	0	0	ASCRP3007055	ASCRP3007055	1501.39	2890.15	1.939333e+001	2.228576e+000	37	16	4.484621e+000	0	0	0	0	0	0	19.8586	1	1	44.0646	15.3871
DATA	2259	28	45	0	0	ASCRP3012700	ASCRP3012700	1526.48	2890.2	5.583002e+001	5.689571e+000	74	15	4.577822e+000	0	0	0	0	0	0	57.2697	1	1	47.5395	15.6486
DATA	2260	28	46	0	0	ASCRP3008812	ASCRP3008812	1552.4	2890.36	2.560126e+002	2.562463e+001	275	15	3.178453e+000	0	0	0	0	0	0	263.069	1	1	47.2035	15.1111
DATA	2261	28	47	0	0	ASCRP3002337	ASCRP3002337	1577.54	2890.22	2.469672e+002	2.472087e+001	263	14	3.860306e+000	0	0	0	0	0	0	254.183	1	1	47.5395	14.6471
DATA	2262	28	48	0	0	ASCRP3000031	ASCRP3000031	1602.89	2889.5	6.281228e+002	6.282175e+001	665.5	15	4.656707e+000	0	0	0	0	0	0	647.496	1	1	56.9804	14.9722
DATA	2263	28	49	0	0	ASCRP3003106	ASCRP3003106	1628.56	2890	3.204657e+002	3.206508e+001	342	14	4.246210e+000	0	0	0	0	0	0	330.828	1	1	48.5334	13.9697
DATA	2264	28	50	0	0	ASCRP3000845	ASCRP3000845	1654.11	2889.82	3.194966e+002	3.196816e+001	348	15	4.226091e+000	0	0	0	0	0	0	330.287	1	1	49.8279	14.7879
DATA	2265	28	51	0	0	A_23_P70328	NM_018132	1679.27	2890.36	5.026352e+001	5.142381e+000	67	14	3.500812e+000	0	0	0	0	0	0	52.026	1	1	46.8651	13.5455
DATA	2266	28	52	0	0	ASCRP3001758	ASCRP3001758	1704.57	2890.23	2.553738e+002	2.556042e+001	278	15	3.232230e+000	0	0	0	0	0	0	264.649	1	1	46.8651	15.7742
DATA	2267	28	53	0	0	Negative020	Negative020	1729.89	2889.5	1.354262e+000	1.092066e+000	19	14	3.692771e+000	0	0	0	0	0	0	1.40509	1	0	56.9804	14.6452
DATA	2268	28	54	0	0	ASCRP3012756	ASCRP3012756	1755.54	2889.88	1.253720e+002	1.258384e+001	147.5	14	3.628749e+000	0	0	0	0	0	0	130.212	1	1	49.8279	14.7333
DATA	2269	28	55	0	0	ASCRP3010743	ASCRP3010743	1780.87	2889.92	1.113571e+003	1.113623e+002	1110.5	15	4.272838e+000	0	0	0	0	0	0	1157.67	1	1	47.8731	14.8333
DATA	2270	28	56	0	0	ASCRP3013141	ASCRP3013141	1806.05	2889.77	7.523617e+001	7.600812e+000	96	14	3.650965e+000	0	0	0	0	0	0	78.2847	1	1	47.8731	14.2727
DATA	2271	28	57	0	0	ASCRP3004550	ASCRP3004550	1831.72	2890.23	4.672807e+002	4.674054e+001	506	14.5	3.582364e+000	0	0	0	0	0	0	486.595	1	1	44.0646	14.8333
DATA	2272	28	58	0	0	ASCRP3001572	ASCRP3001572	1856.67	2889.5	2.061116e+001	2.326395e+000	39	15	5.795976e+000	0	0	0	0	0	0	21.4796	1	1	57.5363	15.48
DATA	2273	28	59	0	0	ASCRP3011392	ASCRP3011392	1882.33	2889.97	2.642290e+002	2.644489e+001	286	13	4.380694e+000	0	0	0	0	0	0	275.536	1	1	49.1849	13.2381
DATA	2274	28	60	0	0	ASCRP3008103	ASCRP3008103	1907.78	2889.9	8.183890e+001	8.254521e+000	104	15	4.821721e+000	0	0	0	0	0	0	85.3916	1	1	47.5395	14.9063
DATA	2275	28	61	0	0	ASCRP3005974	ASCRP3005974	1933.12	2889.73	1.155868e+002	1.160875e+001	136	17	4.105358e+000	0	0	0	0	0	0	120.669	1	1	48.2044	16.0556
DATA	2276	28	62	0	0	ASCRP3008477	ASCRP3008477	1958.5	2889.5	3.478844e+001	3.641579e+000	52.5	14	5.136209e+000	0	0	0	0	0	0	36.3352	1	1	57.5363	14.7742
DATA	2277	28	63	0	0	A_23_P49878	NM_019013	1984.29	2889.84	2.727062e+002	2.729184e+001	304.5	12.5	3.935690e+000	0	0	0	0	0	0	284.938	1	1	50.1463	14.4
DATA	2278	28	64	0	0	ASCRP3012101	ASCRP3012101	2009.55	2889.91	3.611052e+002	3.612654e+001	395.5	14.5	4.467993e+000	0	0	0	0	0	0	377.427	1	1	51.0895	15.5
DATA	2279	28	65	0	0	ASCRP3008603	ASCRP3008603	2034.86	2889.99	2.090327e+002	2.093091e+001	236	15	3.102548e+000	0	0	0	0	0	0	218.542	1	1	46.8651	15.3226
DATA	2280	28	66	0	0	ASCRP3003885	ASCRP3003885	2060.29	2889.86	4.228225e+002	4.229592e+001	448	13	3.784519e+000	0	0	0	0	0	0	442.17	1	1	49.8279	12.75
DATA	2281	28	67	0	0	ASCRP3002541	ASCRP3002541	2085.78	2889.86	1.433225e+001	1.791518e+000	33	14	5.104499e+000	0	0	0	0	0	0	14.9911	1	1	47.8731	15.4516
DATA	2282	28	68	0	0	ASCRP3012796	ASCRP3012796	2110.67	2889.5	4.077646e+002	4.079062e+001	445	16	4.651923e+000	0	0	0	0	0	0	426.592	1	1	57.5363	16.525
DATA	2283	28	69	0	0	A_23_P53126	NM_005574	2136.33	2889.5	1.100148e+001	1.537842e+000	30	17	3.868148e+000	0	0	0	0	0	0	11.511	1	1	57.5363	16.3529
DATA	2284	28	70	0	0	ASCRP3008625	ASCRP3008625	2161.58	2889.43	1.003534e+002	1.009269e+001	119	16	4.915779e+000	0	0	0	0	0	0	105.014	1	1	57.5363	15.6765
DATA	2285	28	71	0	0	ASCRP3006821	ASCRP3006821	2187.1	2889.85	9.542829e+001	9.603114e+000	120	15	4.823812e+000	0	0	0	0	0	0	99.8664	1	1	46.8651	16.0588
DATA	2286	28	72	0	0	ASCRP3004940	ASCRP3004940	2212.72	2889.71	3.687357e+002	3.688921e+001	395.5	15	3.927650e+000	0	0	0	0	0	0	385.924	1	1	50.1463	14.5667
DATA	2287	28	73	0	0	ASCRP3001666	ASCRP3001666	2237.99	2889.8	2.246724e+003	2.246750e+002	2334	15	4.531865e+000	0	0	0	0	0	0	2351.64	1	1	50.4627	15.6341
DATA	2288	28	74	0	0	ASCRP3000635	ASCRP3000635	2263.51	2889.65	4.660721e+002	4.661959e+001	495	15	4.647156e+000	0	0	0	0	0	0	487.887	1	1	49.8279	16.1034
DATA	2289	28	75	0	0	ASCRP3008114	ASCRP3008114	2289.07	2889.72	2.296695e+002	2.299204e+001	262	15	3.166548e+000	0	0	0	0	0	0	240.444	1	1	47.2035	14.973
DATA	2291	28	77	0	0	ASCRP3003982	ASCRP3003982	2339.42	2889.43	1.872124e+001	2.158113e+000	39	15	4.098155e+000	0	0	0	0	0	0	19.6056	1	1	57.5363	15.1111
DATA	2292	28	78	0	0	ASCRP3000200	ASCRP3000200	2364.58	2889.43	6.999063e+000	1.281413e+000	25	15	4.245428e+000	0	0	0	0	0	0	7.33113	1	1	57.5363	14.9032
DATA	2293	28	79	0	0	ASCRP3006446	ASCRP3006446	2390.45	2889.39	2.430866e+001	2.657192e+000	43	14	3.192124e+000	0	0	0	0	0	0	25.4685	1	1	45.835	14.2414
DATA	2294	28	80	0	0	ASCRP3007916	ASCRP3007916	2415.88	2889.55	9.080323e+002	9.080956e+001	944	14.5	2.968975e+000	0	0	0	0	0	0	951.638	1	1	52.0157	15
DATA	2295	28	81	0	0	ASCRP3006154	ASCRP3006154	2441	2889.46	4.831136e+001	4.948725e+000	65	15	3.877080e+000	0	0	0	0	0	0	50.6507	1	1	55.8519	14.9286
DATA	2296	28	82	0	0	Negative034	Negative034	2466.42	2889.43	8.167563e+000	1.347602e+000	25	15	4.584756e+000	0	0	0	0	0	0	8.567	1	1	57.5363	15.3848
DATA	2297	29	1	130	1	(+)eQC-39	EQC	396.5	2897	1.194888e+000	1.179495e+000	21	16	4.764104e+000	0	0	0	0	0	0	1.11394	0	0	54.1152	15.6227
DATA	2298	29	2	0	0	Negative035	Negative035	422	2897.13	1.344171e+001	1.785820e+000	29	14	4.501540e+000	0	0	0	0	0	0	12.8537	1	1	54.4085	14.9714
DATA	2299	29	3	0	0	ASCRP3008990	ASCRP3008990	447.638	2897.13	1.614037e+002	1.618326e+001	168	13	5.042805e+000	0	0	0	0	0	0	154.133	1	1	46.8651	14.4667
DATA	2300	29	4	0	0	ASCRP3008841	ASCRP3008841	472.608	2897.07	1.130383e+002	1.136510e+001	127	13.5	3.553735e+000	0	0	0	0	0	0	107.836	1	1	53.8203	14.625
DATA	2301	29	5	0	0	ASCRP3012809	ASCRP3012809	498.791	2897.31	4.803901e+001	4.946564e+000	64	17	4.151176e+000	0	0	0	0	0	0	45.7942	1	1	45.835	15.9677
DATA	2302	29	6	0	0	ASCRP3003775	ASCRP3003775	523.885	2897.74	2.034526e+002	2.037944e+001	216	15	4.754349e+000	0	0	0	0	0	0	193.866	1	1	43.7019	15.9063
DATA	2303	29	7	0	0	A_23_P128613	NM_024089	549	2897	1.779145e+001	2.134974e+000	36	15	4.160374e+000	0	0	0	0	0	0	16.9496	1	1	54.9904	15.9394
DATA	2304	29	8	0	0	ASCRP3010509	ASCRP3010509	574.732	2897.23	3.195652e+002	3.197830e+001	323	14	4.700979e+000	0	0	0	0	0	0	304.474	1	1	47.2035	15.3929
DATA	2305	29	9	1028	1	(+)E1A_r60_3	E1A_r60_3	600.227	2897.21	3.825377e+002	3.827195e+001	383.5	14	3.758017e+000	0	0	0	0	0	0	364.592	1	1	45.835	14.7714
DATA	2306	29	10	0	0	A_23_P87879	NM_001781	625.392	2897.07	6.828600e+000	1.362483e+000	25.5	18	4.328972e+000	0	0	0	0	0	0	6.51178	1	1	53.8203	16.64
DATA	2307	29	11	0	0	ASCRP3012582	ASCRP3012582	650.91	2897.1	5.935156e+002	5.936326e+001	582	18	5.617962e+000	0	0	0	0	0	0	566.415	1	1	46.8651	16.8824
DATA	2308	29	12	0	0	ASCRP3009022	ASCRP3009022	676.385	2897.4	6.673264e+001	6.776258e+000	83	14	4.582576e+000	0	0	0	0	0	0	63.7477	1	1	45.1352	14
DATA	2309	29	13	0	0	ASCRP3004415	ASCRP3004415	701.797	2897.22	2.207852e+002	2.210980e+001	233	13	4.327216e+000	0	0	0	0	0	0	211.15	1	1	47.8731	14.2813
DATA	2310	29	14	0	0	ASCRP3009995	ASCRP3009995	727.333	2897.3	3.081772e+001	3.297837e+000	47.5	15	4.968682e+000	0	0	0	0	0	0	29.5119	1	1	43.7019	15.6341
DATA	2311	29	15	1028	1	(+)E1A_r60_a97	E1A_r60_a97	752.392	2897.07	3.877238e+000	1.234812e+000	23	15	4.693148e+000	0	0	0	0	0	0	3.71832	1	0	53.8203	15.7778
DATA	2312	29	16	0	0	ASCRP3011915	ASCRP3011915	777.985	2897.32	5.666068e+002	5.667277e+001	544	17	4.568256e+000	0	0	0	0	0	0	544.271	1	1	46.1809	17.4
DATA	2313	29	17	0	0	ASCRP3006958	ASCRP3006958	803.203	2897.18	3.365494e+001	3.562551e+000	50.5	15	5.302944e+000	0	0	0	0	0	0	32.3842	1	1	47.8731	16.0606
DATA	2314	29	18	0	0	ASCRP3000143	ASCRP3000143	828.5	2897	6.080280e+001	6.191120e+000	78	16	3.875763e+000	0	0	0	0	0	0	58.6156	1	1	54.1152	15.6923
DATA	2315	29	19	0	0	ASCRP3006458	ASCRP3006458	853.5	2897	4.300679e+001	4.455416e+000	60	15	4.183526e+000	0	0	0	0	0	0	41.5403	1	1	54.1152	15.4242
DATA	2316	29	20	0	0	ASCRP3010312	ASCRP3010312	879.45	2897.23	1.855835e+001	2.189359e+000	36.5	13.5	4.759202e+000	0	0	0	0	0	0	17.9635	1	1	42.9674	14.9167
DATA	2317	29	21	0	0	ASCRP3010188	ASCRP3010188	904.792	2897.19	2.530895e+002	2.533547e+001	261	15	4.764578e+000	0	0	0	0	0	0	245.504	1	1	47.5395	15.4865
DATA	2318	29	22	0	0	ASCRP3009760	ASCRP3009760	930.2	2897.65	8.963489e+000	1.463161e+000	27	15	4.581265e+000	0	0	0	0	0	0	8.71429	1	1	43.3362	13.8919
DATA	2319	29	23	0	0	ASCRP3013522	ASCRP3013522	955.852	2897.28	6.223875e+001	6.329917e+000	81	12	3.243180e+000	0	0	0	0	1	0	60.6485	1	1	44.4243	12.5385
DATA	2320	29	24	0	0	ASCRP3000442	ASCRP3000442	981	2897.51	4.796282e+001	4.932481e+000	66	13	3.822090e+000	0	0	0	0	0	0	46.8461	1	1	43.7019	13.4138
DATA	2321	29	25	0	0	ASCRP3011897	ASCRP3011897	1006.51	2897.12	1.710722e+002	1.714572e+001	183	14	2.553371e+000	0	0	0	0	0	0	167.491	1	1	46.1809	14.3448
DATA	2322	29	26	0	0	ASCRP3003347	ASCRP3003347	1032.19	2897.19	1.113790e+001	1.597742e+000	29	14	3.940851e+000	0	0	0	0	0	0	10.9315	1	1	43.7019	14.303
DATA	2323	29	27	0	0	ASCRP3000092	ASCRP3000092	1057.18	2897.13	1.545265e+002	1.549485e+001	168.5	14	5.101320e+000	0	0	0	0	0	0	152.03	1	1	46.1809	14.7632
DATA	2324	29	28	1028	1	(+)E1A_r60_3	E1A_r60_3	1082.93	2897.38	3.766378e+002	3.768103e+001	396	13	4.000947e+000	0	0	0	0	0	0	371.481	1	1	46.1809	13.8485
DATA	2325	29	29	0	0	ASCRP3008635	ASCRP3008635	1107.5	2897	7.492782e+001	7.578586e+000	90	15	4.417312e+000	0	0	0	0	0	0	74.0796	1	1	54.1152	16.2667
DATA	2326	29	30	0	0	ASCRP3010481	ASCRP3010481	1133.09	2896.93	3.167435e+002	3.169465e+001	331.5	16	5.184648e+000	0	0	0	0	0	0	313.942	1	1	54.4085	15.7059
DATA	2327	29	31	0	0	ASCRP3012555	ASCRP3012555	1158.95	2897.1	2.755550e+002	2.757872e+001	292.5	13.5	4.795749e+000	0	0	0	0	0	0	273.807	1	1	46.8651	15.0278
DATA	2328	29	32	0	0	ASCRP3002417	ASCRP3002417	1184.09	2897.36	2.403477e+001	2.655324e+000	42	14.5	4.889115e+000	0	0	0	0	0	0	23.9405	1	1	45.1352	14.6
DATA	2329	29	33	0	0	ASCRP3011730	ASCRP3011730	1209.67	2897.2	1.396808e+002	1.401339e+001	157	16.5	5.214921e+000	0	0	0	0	0	0	139.476	1	1	47.2035	16.3333
DATA	2330	29	34	0	0	ASCRP3001303	ASCRP3001303	1234.88	2897.43	5.828316e+001	5.935571e+000	77	14	4.891435e+000	0	0	0	0	0	0	58.3372	1	1	45.835	14.6364
DATA	2332	29	36	0	0	Negative031	Negative031	1285.5	2897	4.765470e+000	1.215302e+000	23	13	3.803205e+000	0	0	0	0	0	0	4.79248	1	0	54.1152	13.1333
DATA	2333	29	37	0	0	ASCRP3010213	ASCRP3010213	1311.22	2897.11	8.262200e+001	8.337146e+000	101.5	14	4.196437e+000	0	0	0	0	0	0	83.284	1	1	47.8731	14.4857
DATA	2334	29	38	0	0	ASCRP3013057	ASCRP3013057	1336.62	2897.24	4.162958e+001	4.309140e+000	58	16	2.770171e+000	0	0	0	0	0	0	42.0576	1	1	47.5395	15.0769
DATA	2336	29	40	0	0	ASCRP3006001	ASCRP3006001	1387.09	2896.93	9.290343e+000	1.445996e+000	26	15	3.774917e+000	0	0	0	0	0	0	9.42657	1	1	54.4085	15.6
DATA	2337	29	41	0	0	ASCRP3008696	ASCRP3008696	1412.73	2896.78	1.179189e+002	1.184362e+001	138	16	3.680657e+000	0	0	0	0	0	0	119.9	1	1	48.2044	15.7059
DATA	2339	29	43	0	0	ASCRP3008575	ASCRP3008575	1463.27	2896.81	7.404542e+001	7.486005e+000	91	16	4.531771e+000	0	0	0	0	0	0	75.5871	1	1	43.7019	15.5862
DATA	2340	29	44	0	0	ASCRP3001773	ASCRP3001773	1489	2897.04	2.941356e+002	2.943410e+001	313	16	4.666889e+000	0	0	0	0	0	0	300.828	1	1	48.8603	14.9118
DATA	2341	29	45	0	0	ASCRP3008671	ASCRP3008671	1514.53	2896.88	1.048007e+002	1.053736e+001	126	16	4.561409e+000	0	0	0	0	0	0	107.38	1	1	48.8603	16.1613
DATA	2342	29	46	0	0	ASCRP3002918	ASCRP3002918	1539.93	2897.19	2.307448e+002	2.310047e+001	251	15	3.633346e+000	0	0	0	0	0	0	236.828	1	1	46.8651	15.4865
DATA	2343	29	47	0	0	ASCRP3010824	ASCRP3010824	1565	2897.16	6.039849e+001	6.138065e+000	80	13	2.508115e+000	0	0	0	0	0	0	62.0916	1	1	46.8651	13.8276
DATA	2344	29	48	0	0	Negative047	Negative047	1590.42	2896.57	1.943972e+001	2.229636e+000	37	15	3.941303e+000	0	0	0	0	0	0	20.0167	1	1	57.5363	15.2647
DATA	2345	29	49	0	0	ASCRP3006966	ASCRP3006966	1615.87	2896.6	7.890694e+001	7.965662e+000	98	15	4.911335e+000	0	0	0	0	0	0	81.3696	1	1	52.0157	15.0606
DATA	2346	29	50	0	0	ASCRP3002666	ASCRP3002666	1641.2	2897.38	2.009570e+002	2.012518e+001	224	14.5	4.348206e+000	0	0	0	0	0	0	207.51	1	1	46.5243	14.3
DATA	2347	29	51	0	0	ASCRP3010193	ASCRP3010193	1666.47	2896.93	1.350051e+001	1.733483e+000	32	15	4.075163e+000	0	0	0	0	0	0	13.9594	1	1	47.8731	14.3824
DATA	2348	29	52	0	0	ASCRP3010434	ASCRP3010434	1692.13	2897.39	2.299950e+001	2.543464e+000	41	14	3.210718e+000	0	0	0	0	0	0	23.8103	1	1	46.1809	13.6061
DATA	2349	29	53	0	0	ASCRP3001057	ASCRP3001057	1717.59	2896.87	2.462393e+003	2.462417e+002	2540	16.5	3.022711e+000	0	0	0	0	0	0	2552.24	1	1	44.4243	15.9667
DATA	2350	29	54	0	0	ASCRP3010326	ASCRP3010326	1742.73	2897.36	5.927248e+001	6.025486e+000	77	14	2.583102e+000	0	0	0	0	0	0	61.4984	1	1	46.8651	14.6207
DATA	2351	29	55	0	0	CUST_14_PI418767722	NM_004309	1768.6	2896.88	2.454008e+002	2.456394e+001	270.5	16.5	3.287163e+000	0	0	0	0	0	0	254.882	1	1	48.5334	16.0313
DATA	2352	29	56	0	0	Negative059	Negative059	1793.88	2897.34	1.424914e+002	1.429013e+001	166	15	3.875596e+000	0	0	0	0	0	0	148.126	1	1	45.835	15.0769
DATA	2353	29	57	0	0	ASCRP3009938	ASCRP3009938	1818.97	2896.91	7.194107e+001	7.274814e+000	91	14	3.887583e+000	0	0	0	0	0	0	74.8496	1	1	46.8651	14.5517
DATA	2354	29	58	0	0	Negative040	Negative040	1844.42	2896.57	6.429684e+000	1.256710e+000	24	17.5	8.035231e+000	0	0	0	0	1	0	6.69487	1	1	57.5363	19.7727
DATA	2355	29	59	0	0	Negative055	Negative055	1869.58	2896.57	1.628813e+000	1.091268e+000	19.5	14	4.525436e+000	0	0	0	0	0	0	1.69714	1	0	57.5363	15.2903
DATA	2356	29	60	1028	1	(+)E1A_r60_a104	E1A_r60_a104	1895	2896.54	4.498451e+000	1.168446e+000	21	14	4.830374e+000	0	0	0	0	0	0	4.69004	1	0	55.8519	14.2414
DATA	2357	29	61	0	0	ASCRP3008951	ASCRP3008951	1920.69	2896.48	2.744340e+002	2.746456e+001	305	17	4.471685e+000	0	0	0	0	0	0	286.281	1	1	52.3208	17.4375
DATA	2358	29	62	0	0	ASCRP3001902	ASCRP3001902	1946.09	2897.33	4.039714e+001	4.180903e+000	61	17	4.551663e+000	0	0	0	0	0	0	42.1583	1	1	45.1352	15.6579
DATA	2359	29	63	0	0	ASCRP3006168	ASCRP3006168	1971.56	2896.74	2.062680e+002	2.065489e+001	225.5	15	4.979152e+000	0	0	0	0	0	0	215.36	1	1	49.5074	15.3667
DATA	2360	29	64	0	0	Negative055	Negative055	1996.5	2896.5	1.654494e+000	1.089081e+000	19	16	4.440260e+000	0	0	0	0	0	0	1.72807	1	0	65	15.8182
DATA	2361	29	65	0	0	ASCRP3007333	ASCRP3007333	2022.2	2896.92	2.630500e+002	2.632700e+001	287.5	15	3.648672e+000	0	0	0	0	0	0	274.823	1	1	45.835	15.7931
DATA	2362	29	66	0	0	ASCRP3006962	ASCRP3006962	2047.63	2897.26	2.294966e+002	2.297487e+001	259	15	3.544588e+000	0	0	0	0	0	0	239.823	1	1	46.5243	14.5556
DATA	2363	29	67	0	0	ASCRP3001780	ASCRP3001780	2072.94	2896.77	5.180395e+002	5.181511e+001	540	15	4.874293e+000	0	0	0	0	0	0	541.488	1	1	46.5243	14.8889
DATA	2364	29	68	0	0	ASCRP3007218	ASCRP3007218	2098.83	2897.28	1.241800e+002	1.246448e+001	147	15	5.866715e+000	0	0	0	0	0	0	129.819	1	1	47.2035	16.9688
DATA	2365	29	69	0	0	ASCRP3002840	ASCRP3002840	2123.93	2896.88	1.485561e+002	1.489448e+001	173	16	4.405097e+000	0	0	0	0	0	0	155.329	1	1	43.7019	16.4634
DATA	2366	29	70	0	0	ASCRP3001922	ASCRP3001922	2149.1	2897.33	2.250563e+002	2.253130e+001	253	15	4.874114e+000	0	0	0	0	0	0	235.336	1	1	45.835	15.0968
DATA	2367	29	71	0	0	ASCRP3006576	ASCRP3006576	2174.82	2896.63	1.986451e+002	1.989357e+001	225	16	5.285235e+000	0	0	0	0	0	0	207.752	1	1	49.5074	16.3939
DATA	2368	29	72	0	0	ASCRP3000125	ASCRP3000125	2200.25	2897.06	2.087253e+002	2.090019e+001	229	17.5	3.994314e+000	0	0	0	0	0	0	218.305	1	1	47.5395	16.5
DATA	2369	29	73	0	0	ASCRP3005897	ASCRP3005897	2225.11	2896.5	1.107868e+002	1.113069e+001	132	17	4.771609e+000	0	0	0	0	0	0	115.887	1	1	56.9804	16.4444
DATA	2370	29	74	0	0	ASCRP3011384	ASCRP3011384	2250.93	2897.18	3.268101e+002	3.269868e+001	360	16	4.999798e+000	0	0	0	0	0	0	341.864	1	1	46.1809	16.1556
DATA	2371	29	75	0	0	ASCRP3005906	ASCRP3005906	2275.89	2896.5	2.280254e+001	2.520792e+000	40	15	2.784602e+000	0	0	0	0	0	0	23.8566	1	1	56.9804	15.0588
DATA	2372	29	76	0	0	ASCRP3006984	ASCRP3006984	2301.94	2896.59	3.192454e+001	3.368434e+000	52	15	4.736824e+000	0	0	0	0	0	0	33.4039	1	1	45.4864	16
DATA	2373	29	77	0	0	ASCRP3009358	ASCRP3009358	2327.13	2896.39	3.352872e+002	3.354593e+001	370	15	5.574903e+000	0	0	0	0	0	0	350.88	1	1	46.8651	15.7273
DATA	2374	29	78	0	0	ASCRP3009798	ASCRP3009798	2352.72	2897.14	1.837385e+002	1.840523e+001	210	16	4.878084e+000	0	0	0	0	0	0	192.305	1	1	45.4864	15.9355
DATA	2375	29	79	0	0	ASCRP3007865	ASCRP3007865	2377.88	2896.74	9.249190e+001	9.311330e+000	113	16	3.784261e+000	0	0	0	0	0	0	96.8293	1	1	45.835	15.7222
DATA	2376	29	80	0	0	ASCRP3010212	ASCRP3010212	2402.89	2896.5	2.209979e+002	2.212586e+001	245.5	15	2.886609e+000	0	0	0	0	0	0	231.43	1	1	56.9804	14.7586
DATA	2377	29	81	0	0	ASCRP3010285	ASCRP3010285	2428.79	2896.86	4.482343e+002	4.483628e+001	494	15	3.631007e+000	0	0	0	0	0	0	469.543	1	1	47.5395	15.7105
DATA	2378	29	82	0	0	ASCRP3009704	ASCRP3009704	2454.12	2896.92	1.428793e+001	1.786739e+000	32	14	4.818042e+000	0	0	0	0	0	0	14.9734	1	1	46.1809	15.8261
DATA	2379	30	1	0	0	ASCRP3005913	ASCRP3005913	409.5	2905	1.757647e+004	1.757647e+003	16870	15	4.811968e+000	0	0	0	0	0	0	16828.8	1	1	54.1152	15.186
DATA	2380	30	2	0	0	ASCRP3011683	ASCRP3011683	435.077	2905.08	1.338388e+002	1.343545e+001	144.5	13	3.969030e+000	0	0	0	0	0	0	127.948	1	1	46.1809	14.7632
DATA	2381	30	3	0	0	ASCRP3005048	ASCRP3005048	460.364	2904.74	6.670738e+002	6.671777e+001	662	16	5.198697e+000	0	0	0	0	0	0	636.934	1	1	46.1809	15.2857
DATA	2382	30	4	0	0	ASCRP3009727	ASCRP3009727	485.691	2905.03	7.208333e+001	7.304043e+000	85	14.5	4.475628e+000	0	0	0	0	0	0	68.7659	1	1	46.1809	15.0313
DATA	2383	30	5	0	0	Negative043	Negative043	511	2904.54	1.242773e+000	1.185813e+000	20	16	3.868539e+000	0	0	0	1	0	0	1.18484	1	0	55.8519	15.9677
DATA	2384	30	6	0	0	ASCRP3007762	ASCRP3007762	536.562	2905.03	1.036559e+003	1.036626e+002	999	16	4.811470e+000	0	0	0	0	0	0	987.938	1	1	48.5334	16.3103
DATA	2385	30	7	0	0	ASCRP3013062	ASCRP3013062	561.851	2904.82	2.848086e+001	3.082748e+000	46	16	4.193474e+000	0	0	0	0	0	0	27.1431	1	1	46.1809	16.0909
DATA	2386	30	8	0	0	ASCRP3002258	ASCRP3002258	587.194	2904.94	1.653750e+002	1.657951e+001	173	13	2.448129e+000	0	0	0	0	0	0	157.637	1	1	46.8651	13.92
DATA	2387	30	9	0	0	ASCRP3012006	ASCRP3012006	612.697	2905.11	4.385101e+001	4.540828e+000	59	16	4.192710e+000	0	0	0	0	0	0	41.8173	1	1	45.835	15.3103
DATA	2388	30	10	0	0	ASCRP3010027	ASCRP3010027	637.893	2904.5	1.334030e+004	1.334031e+003	12744.5	17	4.808359e+000	0	0	0	0	0	0	12729.4	1	1	56.9804	16.9706
DATA	2389	30	11	0	0	ASCRP3011124	ASCRP3011124	663.764	2904.78	1.638828e+001	2.017834e+000	35	16	5.341210e+000	0	0	0	0	0	0	15.6514	1	1	48.2044	15.3235
DATA	2390	30	12	0	0	ASCRP3011692	ASCRP3011692	688.769	2905.22	1.366114e+002	1.371167e+001	144	14	3.959345e+000	0	0	0	0	0	0	130.604	1	1	45.1352	14.4688
DATA	2391	30	13	0	0	ASCRP3003118	ASCRP3003118	713.597	2904.77	1.875584e+001	2.213058e+000	36	14	3.543830e+000	0	0	0	0	0	0	17.9519	1	1	43.7019	14.8889
DATA	2392	30	14	0	0	ASCRP3012968	ASCRP3012968	739.558	2904.74	1.759001e+002	1.762908e+001	187	16	5.292480e+000	0	0	0	0	0	0	168.597	1	1	49.5074	16.7
DATA	2393	30	15	0	0	ASCRP3008210	ASCRP3008210	765.073	2904.55	2.213804e+001	2.504533e+000	39	16	4.326735e+000	0	0	0	0	0	0	21.2513	1	1	42.2201	16.2778
DATA	2394	30	16	0	0	ASCRP3009412	ASCRP3009412	790.452	2905.21	1.760725e+002	1.764604e+001	187	17.5	5.539409e+000	0	0	0	0	0	0	169.303	1	1	43.3362	17.0667
DATA	2395	30	17	0	0	ASCRP3003599	ASCRP3003599	815.824	2904.88	2.859841e+002	2.862222e+001	286	16	4.828487e+000	0	0	0	0	0	0	275.478	1	1	47.8731	16.3333
DATA	2396	30	18	0	0	ASCRP3009352	ASCRP3009352	841.121	2905.18	5.086786e+002	5.088120e+001	484	16	4.230740e+000	0	0	0	0	0	0	490.922	1	1	45.835	16.4286
DATA	2397	30	19	0	0	ASCRP3008302	ASCRP3008302	866.632	2905.26	2.451584e+002	2.454340e+001	251.5	15	4.764716e+000	0	0	0	0	0	0	237.077	1	1	46.5243	16.0571
DATA	2398	30	20	0	0	ASCRP3000823	ASCRP3000823	892	2905.11	2.451931e+002	2.454675e+001	253.5	17.5	5.668912e+000	0	0	0	0	0	0	237.606	1	1	46.8651	16.8421
DATA	2399	30	21	0	0	ASCRP3009319	ASCRP3009319	917.159	2905.22	4.064061e+001	4.225743e+000	58	15	4.687728e+000	0	0	0	0	0	0	39.4678	1	1	45.1352	15.3438
DATA	2400	30	22	0	0	ASCRP3007799	ASCRP3007799	942.691	2905.03	6.614023e+001	6.714134e+000	82	13	3.788175e+000	0	0	0	0	0	0	64.3763	1	1	46.1809	13.2059
DATA	2401	30	23	0	0	ASCRP3008476	ASCRP3008476	968.306	2905.19	3.631383e+002	3.633211e+001	368.5	14	5.025576e+000	0	0	0	0	0	0	354.274	1	1	44.4243	14.5556
DATA	2402	30	24	0	0	ASCRP3002049	ASCRP3002049	993.646	2905.14	1.320703e+002	1.325698e+001	146	13	4.576977e+000	0	0	0	0	0	0	129.149	1	1	45.4864	13.1111
DATA	2403	30	25	0	0	ASCRP3008823	ASCRP3008823	1018.67	2904.5	9.731366e+001	9.798733e+000	113.5	14	4.615424e+000	0	0	0	0	0	0	95.3855	1	1	57.5363	15.0294
DATA	2404	30	26	0	0	ASCRP3007754	ASCRP3007754	1044.17	2905.32	1.454370e+002	1.458864e+001	162	15	5.004733e+000	0	0	0	0	0	0	142.902	1	1	45.4864	14.7879
DATA	2405	30	27	0	0	Negative018	Negative018	1069.5	2904.5	2.139447e+000	1.161342e+000	19	13	4.256375e+000	0	0	0	0	0	0	2.10729	1	0	57.5363	13.9286
DATA	2406	30	28	0	0	ASCRP3012802	ASCRP3012802	1095.29	2904.78	2.541696e+002	2.544245e+001	265	15	3.930429e+000	0	0	0	0	0	0	250.974	1	1	49.8279	14.6552
DATA	2407	30	29	0	0	ASCRP3011482	ASCRP3011482	1120.69	2904.66	3.866594e+002	3.868262e+001	391	16	4.017920e+000	0	0	0	0	0	0	382.74	1	1	48.5334	16.8333
DATA	2408	30	30	0	0	ASCRP3004245	ASCRP3004245	1145.67	2904.5	1.497269e+002	1.501551e+001	164	13.5	4.586644e+000	0	0	0	0	0	0	148.569	1	1	57.5363	14.6389
DATA	2409	30	31	0	0	ASCRP3007953	ASCRP3007953	1171.4	2904.49	1.090566e+001	1.570613e+000	28	17	4.668454e+000	0	0	0	0	0	0	10.8482	1	1	47.5395	16.6087
DATA	2410	30	32	0	0	ASCRP3004293	ASCRP3004293	1196.67	2904.85	2.622184e+001	2.854327e+000	44	15.5	4.924837e+000	0	0	0	0	0	0	26.1468	1	1	47.8731	16.4333
DATA	2411	30	33	0	0	ASCRP3000471	ASCRP3000471	1222	2904.46	7.389231e+000	1.345816e+000	26	15	4.354162e+000	0	0	0	0	0	0	7.38589	1	1	55.8519	14.8889
DATA	2412	30	34	0	0	ASCRP3013225	ASCRP3013225	1247.6	2904.85	3.449877e+002	3.451701e+001	356	15	4.013056e+000	0	0	0	0	0	0	345.657	1	1	48.8603	14.7692
DATA	2413	30	35	0	0	ASCRP3002172	ASCRP3002172	1273.04	2904.9	3.929840e+002	3.931435e+001	408	15	3.974076e+000	0	0	0	0	0	0	394.673	1	1	46.8651	15.1714
DATA	2414	30	36	0	0	ASCRP3011830	ASCRP3011830	1298.38	2904.96	2.192364e+002	2.195208e+001	239	13	4.132990e+000	0	0	0	0	0	0	220.685	1	1	48.2044	13.2333
DATA	2415	30	37	0	0	ASCRP3006107	ASCRP3006107	1323.71	2905.17	5.107707e+002	5.108923e+001	532	16	2.735955e+000	0	0	0	0	0	0	515.303	1	1	45.835	15.8214
DATA	2417	30	39	0	0	ASCRP3008067	ASCRP3008067	1374.57	2904.61	3.550361e+002	3.552095e+001	374.5	15	6.565850e+000	0	0	0	0	0	0	359.762	1	1	49.1849	17.4091
DATA	2418	30	40	1028	1	(+)E1A_r60_a107	E1A_r60_a107	1399.58	2904.43	1.274118e+001	1.688007e+000	33	16	3.177881e+000	0	0	0	0	0	0	12.9375	1	1	65	16.0323
DATA	2419	30	41	0	0	ASCRP3008404	ASCRP3008404	1425.48	2904.15	5.257290e+003	5.257302e+002	5396	18	4.464734e+000	0	0	0	0	0	0	5349.45	1	1	49.8279	16.4231
DATA	2420	30	42	0	0	ASCRP3006587	ASCRP3006587	1450.58	2904.43	5.168977e+001	5.285310e+000	71	16.5	4.457146e+000	0	0	0	0	0	0	52.6975	1	1	57.5363	16.8846
DATA	2421	30	43	0	0	ASCRP3008074	ASCRP3008074	1476.13	2904.43	2.993834e+002	2.995856e+001	330	15	5.039675e+000	0	0	0	0	0	0	305.802	1	1	52.0157	14.8857
DATA	2422	30	44	1028	1	(+)E1A_r60_n11	E1A_r60_n11	1501.72	2904.28	2.943031e+001	3.141422e+000	48	16	3.964792e+000	0	0	0	0	0	0	30.1168	1	1	49.5074	16.6429
DATA	2423	30	45	0	0	ASCRP3006512	ASCRP3006512	1526.93	2904.66	3.603592e+001	3.766808e+000	54	16	3.998498e+000	0	0	0	0	0	0	36.9398	1	1	48.8603	16.1081
DATA	2424	30	46	0	0	ASCRP3010549	ASCRP3010549	1552.33	2904.5	3.796309e+000	1.158903e+000	22	16	3.338599e+000	0	0	0	0	0	0	3.89806	1	0	57.5363	15.6522
DATA	2425	30	47	0	0	ASCRP3010340	ASCRP3010340	1577.73	2904.93	1.549977e+002	1.553827e+001	176	13.5	2.645414e+000	0	0	0	0	0	0	159.402	1	1	45.835	14.1765
DATA	2426	30	48	0	0	ASCRP3008108	ASCRP3008108	1603.21	2904.66	1.355248e+002	1.359637e+001	154.5	15	4.958314e+000	0	0	0	0	0	0	139.589	1	1	49.5074	15.6571
DATA	2427	30	49	0	0	ASCRP3002464	ASCRP3002464	1628.66	2904.62	9.177281e+001	9.241787e+000	114	16	4.438289e+000	0	0	0	0	0	0	94.6604	1	1	46.5243	15.0714
DATA	2428	30	50	0	0	ASCRP3003437	ASCRP3003437	1653.58	2904.43	7.019633e+001	7.103535e+000	90	16	3.335042e+000	0	0	0	0	0	0	72.5016	1	1	57.5363	15.7407
DATA	2429	30	51	0	0	ASCRP3012086	ASCRP3012086	1679.44	2904.83	7.812105e+001	7.887392e+000	100	12	3.149187e+000	0	0	0	0	0	0	80.7885	1	1	47.5395	13.0741
DATA	2430	30	52	0	0	A_23_P25019	NM_000946	1704.77	2904.88	1.165940e+002	1.170986e+001	140	15	2.835218e+000	0	0	0	0	0	0	120.717	1	1	46.5243	15.0385
DATA	2431	30	53	0	0	ASCRP3004967	ASCRP3004967	1730.13	2904.54	2.073494e+002	2.076329e+001	232	16	4.094062e+000	0	0	0	0	0	0	214.922	1	1	47.5395	15.9429
DATA	2432	30	54	0	0	ASCRP3004499	ASCRP3004499	1755.5	2904.5	1.510138e+002	1.514020e+001	171	14	4.427621e+000	0	0	0	0	0	0	156.689	1	1	46.5243	14.4063
DATA	2433	30	55	0	0	ASCRP3012764	ASCRP3012764	1780.93	2904.23	1.674092e+002	1.677589e+001	189	16	4.283975e+000	0	0	0	0	0	0	173.867	1	1	46.8651	15.561
DATA	2434	30	56	0	0	ASCRP3009063	ASCRP3009063	1806.33	2904.33	1.392062e+003	1.392104e+002	1463	15.5	3.839884e+000	0	0	0	0	0	0	1446.99	1	1	46.8651	15.6786
DATA	2435	30	57	0	0	ASCRP3008790	ASCRP3008790	1831.57	2904.23	3.508068e+002	3.509732e+001	378	16	4.291136e+000	0	0	0	0	0	0	364.936	1	1	46.8651	15.4231
DATA	2436	30	58	0	0	ASCRP3011017	ASCRP3011017	1856.91	2904.07	2.746840e+002	2.748962e+001	304	18	6.783012e+000	0	0	0	0	1	0	285.953	1	1	54.4085	19.1316
DATA	2437	30	59	0	0	ASCRP3009847	ASCRP3009847	1882.46	2904.38	3.156987e+002	3.158831e+001	338	16	5.021334e+000	0	0	0	0	0	0	328.853	1	1	46.8651	15.6
DATA	2438	30	60	0	0	ASCRP3004939	ASCRP3004939	1907.84	2904.37	8.431434e+002	8.432124e+001	895	16	5.292597e+000	0	0	0	0	0	0	878.773	1	1	44.0646	16.5588
DATA	2439	30	61	0	0	ASCRP3008907	ASCRP3008907	1933.21	2904.19	1.347531e+002	1.351837e+001	157	18	2.924333e+000	0	0	0	0	0	0	140.52	1	1	47.5395	17.1379
DATA	2440	30	62	66	-1	(-)3xSLv1	NegativeControl	1958.5	2904	1.097093e+000	1.077683e+000	17	14	4.633274e+000	0	0	0	0	0	0	-1.03427	0	0	65	14.9429
DATA	2441	30	63	0	1	RC10	RC10	1983.61	2904.07	1.096688e+000	1.077285e+000	17	15	3.588579e+000	0	0	0	0	0	0	-0.601589	0	0	65	14.9706
DATA	2442	30	64	0	0	ASCRP3009295	ASCRP3009295	2009.54	2904.75	3.296157e+001	3.467644e+000	54	14	5.102182e+000	0	0	0	0	0	0	34.4098	1	1	42.9674	15.9677
DATA	2443	30	65	0	0	ASCRP3010960	ASCRP3010960	2034.88	2904.52	1.847472e+002	1.850606e+001	210	14	4.122845e+000	0	0	0	0	0	0	192.921	1	1	45.4864	15.2581
DATA	2444	30	66	0	1	RC3	RC3	2060.09	2904.07	1.095775e+000	1.076389e+000	17	13	4.774062e+000	0	0	0	0	0	0	-0.624231	0	0	65	13.6667
DATA	2445	30	67	0	0	ASCRP3006325	ASCRP3006325	2085.72	2904.09	8.434793e+002	8.435480e+001	901.5	17	4.871354e+000	0	0	0	0	0	0	881.196	1	1	49.1849	15.8205
DATA	2446	30	68	0	0	ASCRP3004139	ASCRP3004139	2110.97	2904.22	4.919683e+002	4.920859e+001	539	16	5.117444e+000	0	0	0	0	0	0	514.041	1	1	48.5334	16.6
DATA	2447	30	69	0	0	ASCRP3004104	ASCRP3004104	2136.58	2904.11	3.874998e+003	3.875013e+002	3895	18	4.267820e+000	0	0	0	0	0	0	4049.41	1	1	49.8279	16
DATA	2448	30	70	0	0	CUST_9_PI418767722	NM_003746	2161.7	2904.2	1.652249e+003	1.652284e+002	1744	14	4.483906e+000	0	0	0	1	0	0	1726.78	1	1	49.1849	15.5185
DATA	2449	30	71	0	0	ASCRP3010744	ASCRP3010744	2187.2	2904.51	4.774190e+001	4.893879e+000	70	16	4.640523e+000	0	0	0	0	0	0	49.8986	1	1	42.9674	16.6286
DATA	2450	30	72	0	0	ASCRP3005611	ASCRP3005611	2212.67	2904.23	7.673338e+001	7.748357e+000	98	16.5	4.384010e+000	0	0	0	0	0	0	80.2083	1	1	47.2035	16.4333
DATA	2451	30	73	0	0	Negative024	Negative024	2237.5	2904	1.836437e+000	1.091059e+000	20	15	5.213880e+000	0	0	0	0	0	0	1.91979	1	0	65	15.4348
DATA	2452	30	74	0	0	ASCRP3004435	ASCRP3004435	2263.63	2904.36	1.624169e+003	1.624204e+002	1723	15	3.739367e+000	0	0	0	0	0	0	1697.99	1	1	47.5395	14.7813
DATA	2453	30	75	0	0	CUST_5_PI418767722	NM_000841	2288.9	2904.49	1.972726e+001	2.246772e+000	38.5	15	4.220752e+000	0	0	0	0	0	0	20.6257	1	1	43.7019	15.675
DATA	2454	30	76	0	0	ASCRP3011791	ASCRP3011791	2314.3	2904.45	5.269025e+001	5.377607e+000	73	15	5.222671e+000	0	0	0	0	0	0	55.0973	1	1	46.1809	15.2353
DATA	2455	30	77	0	0	ASCRP3006117	ASCRP3006117	2339.64	2904.23	4.989510e+001	5.104002e+000	69	15	5.114601e+000	0	0	0	0	0	0	52.1837	1	1	45.835	15.3226
DATA	2456	30	78	0	0	ASCRP3008294	ASCRP3008294	2365.08	2904.52	1.014673e+002	1.020350e+001	127	16	4.374295e+000	0	0	0	0	0	0	106.14	1	1	43.7019	16.4286
DATA	2457	30	79	0	0	ASCRP3007509	ASCRP3007509	2390.35	2904.12	1.195947e+002	1.200765e+001	141	15	2.819269e+000	0	0	0	0	0	0	125.138	1	1	48.8603	15.3448
DATA	2458	30	80	0	0	Negative060	Negative060	2415.5	2904	2.064064e+000	1.093812e+000	19	15	3.265514e+000	0	0	0	0	0	0	2.16043	1	0	54.1152	15.3421
DATA	2459	30	81	0	0	ASCRP3011226	ASCRP3011226	2441.41	2904.23	1.842945e+002	1.846071e+001	212	14	4.492158e+000	0	0	0	0	0	0	192.97	1	1	47.8731	15.8889
DATA	2460	30	82	0	0	ASCRP3006525	ASCRP3006525	2466.83	2904.11	3.803645e+001	3.952161e+000	58.5	15	4.614177e+000	0	0	0	0	0	0	39.846	1	1	45.4864	15.5681
DATA	2461	31	1	0	0	ASCRP3009288	ASCRP3009288	396.969	2911.83	2.298166e+002	2.301156e+001	234	16	4.616191e+000	0	0	0	0	0	0	220.319	1	1	45.835	15.9164
DATA	2462	31	2	0	0	ASCRP3002743	ASCRP3002743	422.028	2912.15	2.849898e+002	2.852318e+001	292	15	4.206566e+000	0	0	0	0	0	0	272.752	1	1	46.8651	16.1622
DATA	2463	31	3	0	0	Negative048	Negative048	447.79	2911.39	2.949985e+001	3.175918e+000	48	13.5	4.699202e+000	0	0	0	0	0	0	28.1923	1	1	43.7019	15.1579
DATA	2464	31	4	0	0	ASCRP3008787	ASCRP3008787	472.859	2912.21	6.214216e+001	6.324819e+000	73.5	13.5	4.670492e+000	0	0	0	0	0	0	59.3275	1	1	47.2035	14.0357
DATA	2465	31	5	0	0	A_23_P10385	NM_016448	498.328	2911.67	2.647425e+001	2.897915e+000	44	15	4.305631e+000	0	0	0	0	0	0	25.2551	1	1	45.835	15.3333
DATA	2466	31	6	0	0	ASCRP3003683	ASCRP3003683	523.776	2912.13	7.001133e+001	7.099732e+000	86	16.5	4.681811e+000	0	0	0	0	0	0	66.7567	1	1	46.1809	15.875
DATA	2467	31	7	1028	1	(+)E1A_r60_a135	E1A_r60_a135	549	2911.87	1.927082e+000	1.195018e+000	20	15	3.980508e+000	0	0	0	0	0	0	1.8371	1	0	54.4085	15.3889
DATA	2468	31	8	0	0	ASCRP3008182	ASCRP3008182	574.571	2911.91	2.696850e+001	2.943432e+000	45	15	4.152571e+000	0	0	0	0	0	0	25.7105	1	1	47.8731	15.3793
DATA	2469	31	9	0	0	ASCRP3002007	ASCRP3002007	599.806	2912.06	1.447097e+002	1.451892e+001	155	14	3.273516e+000	0	0	0	0	0	0	138	1	1	46.1809	14.8182
DATA	2470	31	10	0	0	ASCRP3007105	ASCRP3007105	625.392	2911.93	5.158081e+001	5.290969e+000	68	16	4.550132e+000	0	0	0	0	0	0	49.2145	1	1	53.8203	15.5
DATA	2471	31	11	0	0	ASCRP3005291	ASCRP3005291	650.5	2912	7.875327e+001	7.962872e+000	96	16	4.784101e+000	0	0	0	0	0	0	75.1944	1	1	54.1152	15.6316
DATA	2472	31	12	0	0	ASCRP3002137	ASCRP3002137	676.086	2912.24	1.252244e+002	1.257758e+001	133.5	13.5	4.976381e+000	0	0	0	0	0	0	119.677	1	1	46.5243	13.8333
DATA	2473	31	13	0	0	ASCRP3007522	ASCRP3007522	701.62	2911.63	1.408814e+002	1.413706e+001	151.5	14	2.712377e+000	0	0	0	0	0	0	134.788	1	1	50.7771	14.0968
DATA	2474	31	14	0	0	ASCRP3007691	ASCRP3007691	726.938	2912.46	4.356359e+002	4.357940e+001	432	15	4.764671e+000	0	0	0	0	0	0	417.334	1	1	44.4243	16.0714
DATA	2475	31	15	0	0	ASCRP3003253	ASCRP3003253	752.32	2911.75	4.273989e+001	4.431756e+000	59.5	16	3.575304e+000	0	0	0	0	0	0	41.0023	1	1	49.1849	15.871
DATA	2476	31	16	0	0	Negative060	Negative060	777.582	2911.57	1.191197e+000	1.170122e+000	18	18	3.999580e+000	0	0	0	0	0	0	-0.376351	0	0	57.5363	16.6571
DATA	2477	31	17	0	0	ASCRP3001447	ASCRP3001447	803.19	2911.8	1.087757e+002	1.094011e+001	125	16.5	4.698039e+000	0	0	0	0	0	0	104.697	1	1	50.1463	16.1563
DATA	2478	31	18	0	0	Negative007	Negative007	828.418	2911.57	2.024344e+000	1.183433e+000	21	16	3.964549e+000	0	0	0	0	0	0	1.95198	1	0	65	15.6
DATA	2479	31	19	0	0	ASCRP3008432	ASCRP3008432	853.764	2911.89	3.148206e+002	3.150356e+001	313	15	4.455542e+000	0	0	0	0	0	0	304.154	1	1	47.8731	15
DATA	2480	31	20	0	0	ASCRP3004986	ASCRP3004986	879.338	2912.38	7.574501e+001	7.663016e+000	90	16	4.326189e+000	0	0	0	0	0	0	73.3286	1	1	47.5395	15.8182
DATA	2481	31	21	0	0	ASCRP3008172	ASCRP3008172	904.803	2911.76	3.366614e+002	3.368608e+001	342	15	5.353460e+000	0	0	0	0	0	0	326.612	1	1	46.8651	15.6471
DATA	2482	31	22	0	0	ASCRP3009628	ASCRP3009628	930.271	2912.36	1.598238e+002	1.602415e+001	166	15	2.850001e+000	0	0	0	0	0	0	155.394	1	1	46.8651	15.2593
DATA	2483	31	23	0	0	ASCRP3006986	ASCRP3006986	955.568	2911.66	5.195421e+001	5.321989e+000	70	14	3.577709e+000	0	0	0	0	0	0	50.6277	1	1	48.5334	13.6
DATA	2484	31	24	0	0	ASCRP3007859	ASCRP3007859	980.648	2912.48	5.748729e+001	5.862850e+000	72	14	4.161754e+000	0	0	0	0	0	0	56.1473	1	1	46.8651	13.9655
DATA	2485	31	25	0	0	ASCRP3008153	ASCRP3008153	1006.22	2911.76	1.386142e+003	1.386190e+002	1331	13	3.977859e+000	0	0	0	0	0	0	1357.05	1	1	49.1849	14.1481
DATA	2486	31	26	0	0	ASCRP3002476	ASCRP3002476	1031.65	2912.29	2.233601e+002	2.236537e+001	239.5	14	3.773551e+000	0	0	0	0	0	0	219.194	1	1	49.1849	14.2368
DATA	2487	31	27	0	0	ASCRP3010391	ASCRP3010391	1056.89	2911.5	1.677821e+001	2.030111e+000	36	15	5.642331e+000	0	0	0	0	0	0	16.505	1	1	56.9804	14.9
DATA	2488	31	28	0	0	ASCRP3003913	ASCRP3003913	1082.69	2912.44	3.131279e+001	3.332381e+000	50	15	3.604510e+000	0	0	0	0	0	0	30.8787	1	1	47.5395	14.2973
DATA	2489	31	29	0	0	ASCRP3012926	ASCRP3012926	1108.07	2911.58	2.047530e+002	2.050687e+001	218	15.5	3.607787e+000	0	0	0	0	0	0	202.41	1	1	48.5334	16.375
DATA	2490	31	30	0	0	ASCRP3009267	ASCRP3009267	1133.29	2912.22	1.408398e+003	1.408443e+002	1399.5	16	3.610618e+000	0	0	0	0	0	0	1395.65	1	1	47.5395	16.3548
DATA	2491	31	31	0	0	Negative030	Negative030	1158.5	2911.5	1.373426e+000	1.140119e+000	19	16	4.520995e+000	0	0	0	0	0	0	1.36431	1	0	65	15.7576
DATA	2492	31	32	0	0	Negative021	Negative021	1183.89	2911.5	4.038083e+000	1.199111e+000	22	18	5.452462e+000	0	0	0	0	1	0	4.02104	1	0	56.9804	18.963
DATA	2493	31	33	0	0	ASCRP3000988	ASCRP3000988	1209.54	2911.62	4.079362e+002	4.080916e+001	420.5	15.5	4.083046e+000	0	0	0	0	0	0	407.202	1	1	47.2035	15.4667
DATA	2494	31	34	0	0	ASCRP3003992	ASCRP3003992	1235.11	2912.06	3.145478e+001	3.340154e+000	49	16	4.658752e+000	0	0	0	0	0	0	31.4731	1	1	46.1809	15.6944
DATA	2495	31	35	0	0	ASCRP3010634	ASCRP3010634	1260.11	2911.5	7.657234e+001	7.738860e+000	94	17	3.382964e+000	0	0	0	0	0	0	76.7956	1	1	56.9804	15.5
DATA	2496	31	36	0	0	ASCRP3012044	ASCRP3012044	1285.57	2911.96	2.955651e+001	3.160194e+000	48	15.5	5.039526e+000	0	0	0	0	0	0	29.711	1	1	49.1849	15.5556
DATA	2497	31	37	0	0	Negative034	Negative034	1310.89	2911.5	1.016244e+001	1.509313e+000	28.5	14	4.723811e+000	0	0	0	0	0	0	10.2388	1	1	56.9804	14.2424
DATA	2498	31	38	0	0	ASCRP3008604	ASCRP3008604	1336.73	2911.82	8.525554e+002	8.526281e+001	859	16	3.774415e+000	0	0	0	0	0	0	860.897	1	1	52.3208	16.0606
DATA	2499	31	39	0	0	ASCRP3005762	ASCRP3005762	1361.97	2911.46	6.103964e+001	6.204249e+000	80.5	14	7.795926e+000	0	0	0	0	0	0	61.7705	1	1	48.5334	17.4643
DATA	2500	31	40	0	0	ASCRP3001648	ASCRP3001648	1387.11	2911.5	6.302499e+002	6.303474e+001	654	16.5	4.298856e+000	0	0	0	0	0	0	639.128	1	1	56.9804	17.5357
DATA	2501	31	41	0	0	ASCRP3013239	ASCRP3013239	1412.86	2911.1	4.295562e+001	4.435754e+000	59	16	3.312061e+000	0	0	0	0	0	0	43.6521	1	1	49.5074	15.9714
DATA	2502	31	42	0	0	ASCRP3003257	ASCRP3003257	1438.18	2911.64	3.837364e+003	3.837380e+002	3913	17.5	3.849002e+000	0	0	0	0	0	0	3907.2	1	1	47.8731	17
DATA	2503	31	43	0	0	ASCRP3000192	ASCRP3000192	1463.27	2911.33	6.564544e+001	6.656417e+000	82	15	3.711693e+000	0	0	0	0	0	0	66.9677	1	1	46.1809	14.88
DATA	2504	31	44	0	0	ASCRP3004312	ASCRP3004312	1488.81	2911.66	1.559671e+002	1.563546e+001	178	15	4.551992e+000	0	0	0	0	0	0	159.401	1	1	46.5243	14.7222
DATA	2505	31	45	0	0	ASCRP3005132	ASCRP3005132	1514.15	2911.65	1.885382e+001	2.181877e+000	37	15	4.903806e+000	0	0	0	0	0	0	19.303	1	1	47.8731	15.2258
DATA	2506	31	46	0	0	ASCRP3000578	ASCRP3000578	1540.15	2911.72	3.337030e+001	3.512481e+000	51.5	16	3.652888e+000	0	0	0	0	0	0	34.2245	1	1	47.5395	16.3
DATA	2507	31	47	0	0	ASCRP3009495	ASCRP3009495	1565.11	2911.65	3.064853e+002	3.066806e+001	322	15	3.029412e+000	0	0	0	0	0	0	314.831	1	1	47.8731	14.9655
DATA	2508	31	48	0	0	ASCRP3000466	ASCRP3000466	1590.53	2911.72	5.865180e+002	5.866198e+001	618	15	3.616851e+000	0	0	0	0	0	0	603.414	1	1	51.7088	14.4333
DATA	2509	31	49	0	0	A_23_P252740	NM_024094	1615.58	2911.24	2.135092e+001	2.397789e+000	39	16	6.127592e+000	0	0	0	0	0	0	21.9982	1	1	48.2044	16.4688
DATA	2510	31	50	0	0	ASCRP3005316	ASCRP3005316	1641.36	2911.73	2.259376e+003	2.259402e+002	2316	17	4.278749e+000	0	0	0	0	0	0	2331.05	1	1	51.7088	15.6667
DATA	2511	31	51	0	0	ASCRP3006405	ASCRP3006405	1666.62	2911.64	1.993310e+002	1.996279e+001	220	14	2.555927e+000	0	0	0	0	0	0	205.92	1	1	49.8279	14.0741
DATA	2512	31	52	0	0	ASCRP3009329	ASCRP3009329	1692.17	2912.03	5.482253e+001	5.588984e+000	74	14	3.917399e+000	0	0	0	0	0	0	56.7023	1	1	48.2044	13.9583
DATA	2513	31	53	0	0	ASCRP3007228	ASCRP3007228	1717.31	2911.66	1.495812e+002	1.499748e+001	172.5	16	3.749062e+000	0	0	0	0	0	0	154.887	1	1	48.5334	15.6571
DATA	2514	31	54	0	0	Negative024	Negative024	1742.58	2911.43	1.104183e+000	1.087362e+000	18	15	4.209125e+000	0	0	0	0	0	0	0.795825	0	0	57.5363	15.6563
DATA	2515	31	55	0	0	ASCRP3004833	ASCRP3004833	1768.13	2911	5.012470e+001	5.128251e+000	66	15	4.327555e+000	0	0	0	0	0	0	52.0096	1	1	46.8651	15.4857
DATA	2516	31	56	0	0	ASCRP3003594	ASCRP3003594	1793.96	2911.87	1.806858e+002	1.810098e+001	201	15	4.477207e+000	0	0	0	0	0	0	187.638	1	1	46.8651	14.8857
DATA	2517	31	57	0	0	ASCRP3010300	ASCRP3010300	1818.58	2911.43	5.203543e+001	5.314798e+000	69	16	4.131321e+000	0	0	0	0	0	0	54.0819	1	1	57.5363	16.3667
DATA	2518	31	58	0	0	ASCRP3007472	ASCRP3007472	1844.42	2911.43	2.339154e+004	2.339154e+003	24351.5	18	7.329232e+000	0	0	0	0	1	0	24329.7	1	1	57.5363	19.4
DATA	2519	31	59	0	0	ASCRP3013542	ASCRP3013542	1869.94	2911.23	1.614982e+002	1.618591e+001	181.5	16	4.842989e+000	0	0	0	0	0	0	168.089	1	1	46.5243	16.7273
DATA	2520	31	60	0	0	ASCRP3011462	ASCRP3011462	1895.19	2911.54	2.308553e+002	2.311076e+001	250.5	16	5.317923e+000	0	0	0	0	0	0	240.413	1	1	50.1463	16.697
DATA	2521	31	61	0	0	ASCRP3012201	ASCRP3012201	1920.72	2911.24	2.309015e+002	2.311535e+001	259	16	4.924044e+000	0	0	0	0	0	0	240.593	1	1	47.2035	16.6061
DATA	2522	31	62	0	0	ASCRP3006477	ASCRP3006477	1945.8	2912.18	6.897226e+001	6.981055e+000	89	16	3.385510e+000	0	0	0	0	0	0	71.8945	1	1	45.1352	15.5882
DATA	2523	31	63	0	0	ASCRP3000126	ASCRP3000126	1971.58	2911.41	5.228249e+002	5.229361e+001	555	17	4.936913e+000	0	0	0	0	0	0	545.23	1	1	52.9257	15.7429
DATA	2524	31	64	0	0	ASCRP3009530	ASCRP3009530	1997.05	2911.61	1.113314e+002	1.118518e+001	132	14	3.562155e+000	0	0	0	0	0	0	116.141	1	1	49.1849	15.0882
DATA	2525	31	65	0	0	ASCRP3004663	ASCRP3004663	2022.52	2911.1	1.885315e+002	1.888391e+001	210	15	4.572005e+000	0	0	0	0	0	0	196.741	1	1	49.8279	16.3548
DATA	2526	31	66	0	0	ASCRP3012423	ASCRP3012423	2047.91	2911.35	3.519048e+002	3.520696e+001	375	13	4.041686e+000	0	0	0	0	0	0	367.31	1	1	46.1809	13.9091
DATA	2527	31	67	0	0	ASCRP3005478	ASCRP3005478	2073.15	2911.14	9.949203e+002	9.949786e+001	1053.5	16	4.956219e+000	0	0	0	0	0	0	1038.7	1	1	46.1809	15.5897
DATA	2528	31	68	0	0	ASCRP3005344	ASCRP3005344	2098.39	2911.07	6.235133e+001	6.327420e+000	81.5	17.5	4.650547e+000	0	0	0	0	0	0	65.1062	1	1	53.8203	16.6
DATA	2529	31	69	0	0	ASCRP3008701	ASCRP3008701	2123.88	2910.94	6.183410e+001	6.276430e+000	83	16.5	5.279912e+000	0	0	0	0	0	0	64.5756	1	1	46.5243	16.6905
DATA	2530	31	70	0	0	AS_circRNA_control208	AS_circRNA_control208	2149.43	2911.19	3.410802e+003	3.410819e+002	3504	18	4.839766e+000	0	0	0	0	0	0	3562.34	1	1	49.5074	16.56
DATA	2531	31	71	0	0	ASCRP3003971	ASCRP3003971	2174.5	2911	4.240125e+001	4.374611e+000	60.5	15	4.051656e+000	0	0	0	0	0	0	44.2899	1	1	54.1152	16.027
DATA	2532	31	72	0	0	ASCRP3011986	ASCRP3011986	2200.19	2911.36	3.489286e+001	3.651514e+000	54	16.5	4.133253e+000	0	0	0	0	0	0	36.4489	1	1	46.5243	16.3529
DATA	2533	31	73	0	0	ASCRP3008351	ASCRP3008351	2225.33	2911.34	1.476426e+001	1.827045e+000	31	15	4.721254e+000	0	0	0	0	0	0	15.4239	1	1	42.2201	16.0976
DATA	2534	31	74	0	0	ASCRP3004867	ASCRP3004867	2250.79	2911.63	1.548841e+002	1.552575e+001	176	15	4.115381e+000	0	0	0	0	0	0	161.813	1	1	46.5243	14.4667
DATA	2535	31	75	0	0	ASCRP3002236	ASCRP3002236	2275.91	2911.07	7.397755e+001	7.475599e+000	93	16	4.501162e+000	0	0	0	0	0	0	77.2981	1	1	54.4085	15.9487
DATA	2536	31	76	1028	1	(+)E1A_r60_a104	E1A_r60_a104	2301.5	2911	6.994238e+000	1.283244e+000	24.5	15	4.991885e+000	0	0	0	0	0	0	7.30905	1	1	54.1152	15
DATA	2537	31	77	0	0	Negative010	Negative010	2327.12	2911.2	1.884923e+002	1.887990e+001	219	15	5.989066e+000	0	0	0	0	0	0	197.001	1	1	48.2044	15.8857
DATA	2538	31	78	0	0	ASCRP3000966	ASCRP3000966	2352.5	2911.44	5.014085e+001	5.128149e+000	72	15	5.407791e+000	0	0	0	0	0	0	52.4126	1	1	47.8731	15.7059
DATA	2539	31	79	0	0	ASCRP3008053	ASCRP3008053	2377.95	2911.11	1.743188e+002	1.746502e+001	195	17	4.377632e+000	0	0	0	0	0	0	182.264	1	1	46.8651	15.9459
DATA	2540	31	80	0	0	ASCRP3009720	ASCRP3009720	2403.4	2911.3	1.265774e+002	1.270330e+001	145	15	2.963238e+000	0	0	0	0	0	0	132.382	1	1	47.2035	15.6757
DATA	2541	31	81	0	0	ASCRP3010195	ASCRP3010195	2428.88	2911.18	3.572389e+001	3.730520e+000	54	15	3.684529e+000	0	0	0	0	0	0	37.3756	1	1	46.1809	16
DATA	2542	31	82	0	0	ASCRP3010032	ASCRP3010032	2454.16	2911.51	4.013139e+001	4.154417e+000	59.5	14	4.463432e+000	0	0	0	0	0	0	42.0036	1	1	42.2201	15.3778
DATA	2543	32	1	0	0	ASCRP3010051	ASCRP3010051	409.419	2919.88	5.038223e+002	5.039589e+001	493	16	4.556288e+000	0	0	0	0	0	0	482.762	1	1	48.5334	16.122
DATA	2544	32	2	0	0	ASCRP3013037	ASCRP3013037	434.738	2920.09	1.441461e+002	1.446243e+001	160.5	14.5	4.253505e+000	0	0	0	0	0	0	137.905	1	1	45.835	15.4
DATA	2545	32	3	0	0	ASCRP3009130	ASCRP3009130	460.373	2919.64	5.897177e+002	5.898351e+001	575	14	3.944933e+000	0	0	0	0	0	0	563.468	1	1	48.8603	15
DATA	2546	32	4	0	0	ASCRP3009518	ASCRP3009518	485.541	2919.66	8.865835e+001	8.943723e+000	105	15	5.923777e+000	0	0	0	0	0	0	84.6339	1	1	48.8603	15.6552
DATA	2547	32	5	0	0	ASCRP3007441	ASCRP3007441	511.069	2919.7	1.295208e+002	1.300559e+001	142	16.5	4.518481e+000	0	0	0	0	0	0	123.562	1	1	48.8603	16.25
DATA	2548	32	6	0	0	CUST_14_PI418767722	NM_004309	536.617	2919.63	2.538761e+002	2.541496e+001	261	16	4.594921e+000	0	0	0	0	0	0	242.109	1	1	50.7771	15.4483
DATA	2549	32	7	0	0	ASCRP3001123	ASCRP3001123	561.776	2919.72	5.152171e+001	5.285361e+000	67.5	15	3.002687e+000	0	0	0	0	0	0	49.1294	1	1	49.1849	14.875
DATA	2550	32	8	0	0	ASCRP3008660	ASCRP3008660	587.264	2919.78	1.437527e+003	1.437575e+002	1368	15.5	3.866300e+000	0	0	0	0	0	0	1370.99	1	1	47.5395	15.5
DATA	2551	32	9	0	0	CUST_11_PI418767722	NM_001003	612.753	2919.67	1.381956e+002	1.386971e+001	146	14	3.870484e+000	0	0	0	0	0	0	131.85	1	1	48.2044	13.7742
DATA	2552	32	10	66	-1	(-)3xSLv1	NegativeControl	637.893	2919.5	1.198932e+000	1.178011e+000	18	16	4.864531e+000	0	0	0	0	0	0	0.249727	0	0	65	15.9459
DATA	2553	32	11	0	0	A_23_P253524	NM_001813	663.542	2919.64	1.532463e+002	1.536974e+001	164	13.5	4.802133e+000	0	0	0	0	0	0	146.416	1	1	48.2044	14.3125
DATA	2554	32	12	0	0	ASCRP3008770	ASCRP3008770	688.795	2919.73	1.888587e+002	1.892243e+001	199	13.5	4.826121e+000	0	0	0	0	0	0	180.621	1	1	48.5334	14.2647
DATA	2555	32	13	0	0	ASCRP3006420	ASCRP3006420	714.247	2919.57	4.244163e+002	4.245787e+001	418	15.5	4.645697e+000	0	0	0	0	0	0	406.38	1	1	52.6241	16.3421
DATA	2556	32	14	0	0	ASCRP3007542	ASCRP3007542	739.548	2919.75	3.061654e+002	3.063899e+001	306	15	3.842639e+000	0	0	0	0	0	0	293.546	1	1	48.8603	15.6071
DATA	2557	32	15	0	0	ASCRP3001042	ASCRP3001042	765.075	2919.93	7.143190e+001	7.238518e+000	88	16	4.432904e+000	0	0	0	0	0	0	68.5902	1	1	46.8651	16.125
DATA	2558	32	16	0	0	ASCRP3012565	ASCRP3012565	790.5	2919.5	1.832135e+002	1.835861e+001	189	16.5	4.826736e+000	0	0	0	0	0	0	176.21	1	1	50.4627	16.1563
DATA	2559	32	17	0	0	ASCRP3010373	ASCRP3010373	816.09	2919.9	1.132869e+002	1.138863e+001	128	16.5	4.367266e+000	0	0	0	0	0	0	109.149	1	1	46.8651	16.8889
DATA	2560	32	18	0	0	ASCRP3011223	ASCRP3011223	841.392	2919.71	9.945762e+001	1.001373e+001	113	16	4.621057e+000	0	0	0	0	0	0	96.003	1	1	50.4627	16.3333
DATA	2561	32	19	0	0	ASCRP3000704	ASCRP3000704	866.36	2919.65	5.722936e+001	5.839816e+000	71	16.5	3.371802e+000	0	0	0	0	0	0	55.3483	1	1	48.8603	16.5357
DATA	2562	32	20	0	0	ASCRP3011636	ASCRP3011636	892.099	2920	1.161634e+001	1.641714e+000	29	18	4.790102e+000	0	0	0	0	0	0	11.2579	1	1	46.8651	17.5152
DATA	2563	32	21	0	0	ASCRP3013173	ASCRP3013173	917.5	2919.73	4.817692e+002	4.819083e+001	483.5	15	5.399721e+000	0	0	0	0	0	0	467.903	1	1	45.1352	14.9032
DATA	2564	32	22	0	0	ASCRP3000715	ASCRP3000715	942.631	2919.49	3.167691e+001	3.371725e+000	49	15	4.398264e+000	0	0	0	0	0	0	30.8324	1	1	45.1352	15.963
DATA	2565	32	23	0	0	ASCRP3005054	ASCRP3005054	968.194	2919.34	8.384103e+001	8.462942e+000	94	14.5	4.763967e+000	0	0	0	0	0	0	81.7919	1	1	45.835	14.8462
DATA	2566	32	24	0	1	ETG10_195139	ETG10_195139	993.614	2919.49	1.677196e+002	1.681132e+001	177	14	5.759051e+000	0	0	0	0	0	0	164	1	1	46.8651	15.5
DATA	2567	32	25	0	0	ASCRP3004579	ASCRP3004579	1018.84	2919.38	1.906828e+002	1.910275e+001	209	14	5.573497e+000	0	0	0	0	0	0	186.89	1	1	44.7812	15.2286
DATA	2568	32	26	0	0	ASCRP3013365	ASCRP3013365	1044.58	2919.49	3.400161e+002	3.402086e+001	349.5	15	4.720244e+000	0	0	0	0	0	0	334.059	1	1	45.835	14.3333
DATA	2569	32	27	0	0	ASCRP3003826	ASCRP3003826	1069.99	2919.32	3.556276e+002	3.558108e+001	365.5	13	4.438752e+000	0	0	0	0	0	0	350.24	1	1	46.1809	13.9429
DATA	2570	32	28	0	0	ASCRP3011292	ASCRP3011292	1095.14	2919.46	4.173777e+002	4.175330e+001	427	15	3.275520e+000	0	0	0	0	0	0	412.04	1	1	44.7812	14.9355
DATA	2571	32	29	0	0	ASCRP3001952	ASCRP3001952	1120.56	2919.41	7.188496e+001	7.277721e+000	88	15	3.200578e+000	0	0	0	0	0	0	71.1382	1	1	47.5395	15.1429
DATA	2572	32	30	0	0	ASCRP3010301	ASCRP3010301	1145.61	2919.07	8.889638e+001	8.961598e+000	108	16	3.051881e+000	0	0	0	0	0	0	88.1842	1	1	53.8203	14.7742
DATA	2573	32	31	0	0	ASCRP3006874	ASCRP3006874	1171.39	2919.07	3.739794e+004	3.739795e+003	37058.5	17	4.155059e+000	0	0	0	0	0	0	37189.4	1	1	53.8203	16.7419
DATA	2574	32	32	0	0	ASCRP3005512	ASCRP3005512	1196.8	2919.34	8.195806e+001	8.273054e+000	101	16	4.101071e+000	0	0	0	0	0	0	81.6964	1	1	46.8651	16.8214
DATA	2575	32	33	0	0	ASCRP3006361	ASCRP3006361	1222.18	2919.68	3.531727e+001	3.706652e+000	54	16	4.318565e+000	0	0	0	0	0	0	35.2879	1	1	45.1352	16.0833
DATA	2576	32	34	0	0	ASCRP3007599	ASCRP3007599	1247.47	2919.25	8.182978e+001	8.259623e+000	97	16	4.903753e+000	0	0	0	0	0	0	81.9541	1	1	47.5395	15.7586
DATA	2577	32	35	0	0	ASCRP3004090	ASCRP3004090	1272.69	2919.89	9.934257e+000	1.497133e+000	28	15.5	4.299970e+000	0	0	0	0	0	0	9.97202	1	1	43.3362	15.65
DATA	2578	32	36	0	0	ASCRP3003921	ASCRP3003921	1298.57	2919.34	4.965239e+002	4.966496e+001	511.5	16	5.728889e+000	0	0	0	0	0	0	499.576	1	1	47.8731	15.6571
DATA	2579	32	37	0	0	ASCRP3001705	ASCRP3001705	1323.86	2919.21	4.120412e+002	4.121921e+001	429	16	3.446012e+000	0	0	0	0	0	0	415.496	1	1	47.2035	15
DATA	2580	32	38	0	0	ASCRP3010876	ASCRP3010876	1349.25	2919.38	2.792240e+002	2.794456e+001	291	16	3.988850e+000	0	0	0	0	0	0	282.177	1	1	46.8651	16.0286
DATA	2581	32	39	0	0	CUST_13_PI418767722	NM_005022	1374.5	2919	8.295955e+004	8.295956e+003	83714	16	8.546671e+000	0	0	0	0	1	0	84015.1	1	1	54.1152	19.2593
DATA	2582	32	40	0	1	RC8	RC8	1399.5	2919	1.127884e+000	1.107929e+000	17	16.5	3.321885e+000	0	0	0	0	0	0	-1.65298	0	0	65	16.2222
DATA	2583	32	41	0	0	ASCRP3005205	ASCRP3005205	1425.28	2919.08	1.498367e+002	1.502441e+001	163	18	2.736786e+000	0	0	0	0	0	0	152.36	1	1	49.1849	17.64
DATA	2584	32	42	0	0	ASCRP3003726	ASCRP3003726	1450.61	2918.96	1.660082e+002	1.663746e+001	190	16.5	3.534509e+000	0	0	0	0	0	0	169.131	1	1	49.1849	16.1667
DATA	2585	32	43	0	0	ASCRP3010043	ASCRP3010043	1475.97	2918.86	2.506224e+001	2.737597e+000	45	14.5	3.755566e+000	0	0	0	0	0	0	25.5814	1	1	46.8651	14.6765
DATA	2586	32	44	0	0	ASCRP3009956	ASCRP3009956	1501.65	2919.09	2.359428e+002	2.361989e+001	259	15.5	4.240621e+000	0	0	0	0	0	0	241.264	1	1	49.5074	15.2188
DATA	2587	32	45	0	0	ASCRP3002251	ASCRP3002251	1527.03	2919.27	9.413118e+001	9.476898e+000	112	15	4.682736e+000	0	0	0	0	0	0	96.4185	1	1	45.835	16.0233
DATA	2588	32	46	0	0	ASCRP3013393	ASCRP3013393	1552.52	2919.08	3.034658e+002	3.036635e+001	327.5	15.5	3.976945e+000	0	0	0	0	0	0	311.355	1	1	49.8279	15.3333
DATA	2589	32	47	0	0	A_23_P82738	NM_012415	1577.86	2919.2	6.981060e+001	7.066279e+000	92	15	3.301393e+000	0	0	0	0	0	0	71.7366	1	1	46.8651	14.5625
DATA	2590	32	48	0	0	ASCRP3000612	ASCRP3000612	1603	2919	2.769500e+001	2.977196e+000	45	15.5	4.719244e+000	0	0	0	0	0	0	28.5012	1	1	54.9904	15.0667
DATA	2591	32	49	0	0	ASCRP3009424	ASCRP3009424	1628.58	2919.13	2.242076e+002	2.244728e+001	247	15	4.677442e+000	0	0	0	0	0	0	231.058	1	1	49.8279	14.9615
DATA	2592	32	50	0	0	ASCRP3001069	ASCRP3001069	1653.5	2919	6.093973e+001	6.190608e+000	81	15	3.864388e+000	0	0	0	0	0	0	62.8837	1	1	54.1152	15.1724
DATA	2593	32	51	0	0	ASCRP3012168	ASCRP3012168	1679.57	2919.14	7.724719e+001	7.800988e+000	98	13.5	2.680829e+000	0	0	0	0	0	0	79.8121	1	1	47.5395	13.15
DATA	2594	32	52	0	0	ASCRP3010495	ASCRP3010495	1704.73	2919.22	1.760732e+003	1.760765e+002	1793.5	16	4.710988e+000	0	0	0	0	0	0	1821.27	1	1	48.2044	16.5588
DATA	2595	32	53	0	0	ASCRP3009555	ASCRP3009555	1729.97	2919.1	4.203618e+001	4.341577e+000	60	14.5	5.225092e+000	0	0	0	0	0	0	43.5283	1	1	45.1352	15.8889
DATA	2596	32	54	0	0	ASCRP3001762	ASCRP3001762	1755.63	2919.21	1.799663e+002	1.802928e+001	204	15	4.593866e+000	0	0	0	0	0	0	186.541	1	1	46.8651	15.7027
DATA	2597	32	55	0	0	ASCRP3011328	ASCRP3011328	1780.93	2919.21	1.446687e+002	1.450740e+001	167	15	4.880035e+000	0	0	0	0	0	0	150.09	1	1	46.8651	15.325
DATA	2598	32	56	0	0	ASCRP3012136	ASCRP3012136	1806.26	2919.03	7.357827e+001	7.437071e+000	95	16	3.619465e+000	0	0	0	0	0	0	76.4005	1	1	46.8651	15.2857
DATA	2599	32	57	0	0	ASCRP3004522	ASCRP3004522	1831.81	2919.03	2.455822e+002	2.458205e+001	273	17	5.418382e+000	0	0	0	0	0	0	255.197	1	1	49.1849	17.4054
DATA	2600	32	58	0	0	ASCRP3009368	ASCRP3009368	1856.91	2918.93	3.149017e+001	3.329461e+000	51.5	16	6.341430e+000	0	0	0	0	0	0	32.7456	1	1	54.4085	16.9767
DATA	2601	32	59	0	0	ASCRP3013585	ASCRP3013585	1882.63	2919.13	2.086522e+002	2.089318e+001	236	17	5.249610e+000	0	0	0	0	0	0	217.103	1	1	47.5395	16.4074
DATA	2602	32	60	0	1	ETG10_234183	ETG10_234183	1907.54	2919.08	1.300973e+001	1.690812e+000	32	15	5.633981e+000	0	0	0	0	0	0	13.544	1	1	44.0646	15.6216
DATA	2603	32	61	0	0	ASCRP3009681	ASCRP3009681	1933.43	2919.19	7.421042e+002	7.421827e+001	803	15	4.170950e+000	0	0	0	0	0	0	772.952	1	1	49.5074	15.2857
DATA	2604	32	62	0	0	ASCRP3002586	ASCRP3002586	1958.81	2918.9	3.509780e+001	3.671881e+000	53.5	14.5	4.542278e+000	0	0	0	0	0	0	36.5729	1	1	46.8651	15.4474
DATA	2605	32	63	0	0	ASCRP3005040	ASCRP3005040	1984.23	2919.21	8.156572e+001	8.227578e+000	101	13	3.439269e+000	0	0	0	0	0	0	85.0226	1	1	45.835	14.3714
DATA	2606	32	64	0	0	ASCRP3004257	ASCRP3004257	2009.67	2919.24	5.723580e+001	5.824262e+000	79	13.5	3.148864e+000	0	0	0	0	0	0	59.6798	1	1	47.2035	14.2857
DATA	2607	32	65	0	0	ASCRP3002325	ASCRP3002325	2035	2919.2	7.954982e+001	8.027689e+000	98	14	5.554399e+000	0	0	0	0	0	0	82.9684	1	1	46.8651	15.5
DATA	2608	32	66	0	0	ASCRP3005997	ASCRP3005997	2060.49	2919.04	4.004883e+001	4.147361e+000	58	13.5	4.471849e+000	0	0	0	0	0	0	41.7795	1	1	46.1809	13.95
DATA	2609	32	67	0	0	ASCRP3004416	ASCRP3004416	2085.91	2919.1	4.288085e+001	4.421401e+000	62	18.5	4.295668e+000	0	0	0	0	0	0	44.7416	1	1	46.8651	16.8235
DATA	2610	32	68	0	0	A_23_P139509	NM_016570	2110.75	2919.05	3.219631e+001	3.395114e+000	50	16.5	4.494353e+000	0	0	0	0	0	0	33.5984	1	1	45.835	15.9722
DATA	2611	32	69	0	0	ASCRP3004951	ASCRP3004951	2136.8	2918.73	1.106277e+001	1.544111e+000	28	18	4.459103e+000	0	0	0	0	0	0	11.5462	1	1	45.1352	16.5714
DATA	2612	32	70	0	0	ASCRP3005398	ASCRP3005398	2161.58	2918.57	1.600889e+002	1.604508e+001	182	17	3.520221e+000	0	0	0	0	0	0	167.103	1	1	57.5363	17.2333
DATA	2613	32	71	0	0	ASCRP3007192	ASCRP3007192	2187.43	2919.3	5.126021e+001	5.237960e+000	71	15	4.527423e+000	0	0	0	0	0	0	53.5073	1	1	46.1809	15.9512
DATA	2614	32	72	0	0	ASCRP3001353	ASCRP3001353	2212.47	2919.63	2.641339e+001	2.852488e+000	45	15	4.917163e+000	0	0	0	0	0	0	27.5726	1	1	45.1352	15.6129
DATA	2615	32	73	0	0	ASCRP3012024	ASCRP3012024	2238.08	2919.38	3.329317e+001	3.499162e+000	52	14.5	4.425929e+000	0	0	0	0	0	0	34.7577	1	1	45.1352	14.8571
DATA	2616	32	74	0	0	ASCRP3011475	ASCRP3011475	2263.73	2919.36	3.812586e+002	3.814106e+001	412	14	4.702111e+000	0	0	0	0	0	0	398.065	1	1	46.8651	14.7879
DATA	2617	32	75	0	0	ASCRP3000240	ASCRP3000240	2289.14	2918.86	1.099352e+002	1.104612e+001	135	15	5.601638e+000	0	0	0	0	0	0	114.798	1	1	48.8603	15.7234
DATA	2618	32	76	0	0	ASCRP3009294	ASCRP3009294	2314.5	2919	6.782852e+001	6.867755e+000	87.5	15	4.101534e+000	0	0	0	0	0	0	70.8369	1	1	48.5334	14.125
DATA	2619	32	77	0	0	Negative010	Negative010	2339.72	2919.13	1.847739e+002	1.850872e+001	208.5	15	4.246993e+000	0	0	0	0	0	0	192.998	1	1	48.8603	14.5862
DATA	2620	32	78	0	0	ASCRP3005757	ASCRP3005757	2365.28	2919.33	6.505787e+002	6.506677e+001	686	15.5	4.484177e+000	0	0	0	0	0	0	679.662	1	1	47.5395	15.7941
DATA	2621	32	79	0	0	ASCRP3009750	ASCRP3009750	2390.35	2919.08	3.574621e+002	3.576240e+001	383	15.5	4.107884e+000	0	0	0	0	0	0	373.545	1	1	49.1849	15.4333
DATA	2622	32	80	0	0	ASCRP3010905	ASCRP3010905	2415.99	2919.38	4.182176e+002	4.183558e+001	454	15	2.901905e+000	0	0	0	0	0	0	437.163	1	1	45.835	14.8947
DATA	2623	32	81	0	0	ASCRP3000486	ASCRP3000486	2441.35	2919.22	1.187735e+002	1.192591e+001	142	15	4.929659e+000	0	0	0	0	0	0	124.204	1	1	47.5395	15.6923
DATA	2624	32	82	0	0	ASCRP3012472	ASCRP3012472	2466.88	2918.84	6.226722e+002	6.227649e+001	652	15	4.350105e+000	0	0	0	0	0	0	651.475	1	1	48.2044	15.2668
DATA	2625	33	1	0	0	Negative038	Negative038	396.5	2926.5	6.453547e+000	1.337860e+000	25	16	4.625244e+000	0	0	0	0	0	0	6.19138	1	1	57.5363	15.8191
DATA	2626	33	2	0	0	A_23_P67042	NM_017947	422.43	2926.76	2.187703e+002	2.190851e+001	228.5	15	4.574919e+000	0	0	0	0	0	0	209.509	1	1	50.7771	15.9667
DATA	2627	33	3	0	0	CUST_3_PI418767722	NM_002539	447.5	2926.5	1.307793e+001	1.758552e+000	32	13.5	4.057902e+000	0	0	0	0	0	0	12.5067	1	1	57.5363	14.5789
DATA	2628	33	4	0	0	ASCRP3003685	ASCRP3003685	473.081	2926.69	2.534746e+002	2.537477e+001	260	14	3.580333e+000	0	0	0	0	0	0	242.136	1	1	48.8603	14.3214
DATA	2629	33	5	0	0	ASCRP3012339	ASCRP3012339	498.5	2926.29	3.087035e+002	3.089282e+001	315	16	5.698811e+000	0	0	0	0	0	0	294.656	1	1	50.4627	15.9583
DATA	2630	33	6	0	0	ASCRP3007507	ASCRP3007507	523.5	2926.5	9.691837e+001	9.763225e+000	112.5	15.5	4.464291e+000	0	0	0	0	0	0	92.4622	1	1	57.5363	15.6786
DATA	2632	33	8	0	0	Negative033	Negative033	574.5	2926.5	1.346971e+001	1.789919e+000	31	15.5	4.549475e+000	0	0	0	0	0	0	12.8475	1	1	57.5363	15.2895
DATA	2633	33	9	0	0	ASCRP3009395	ASCRP3009395	599.667	2926.5	1.375628e+001	1.811388e+000	31.5	14	4.240473e+000	0	0	0	0	0	0	13.1241	1	1	65	14.1333
DATA	2634	33	10	0	0	ASCRP3000928	ASCRP3000928	625.471	2926.79	1.495502e+001	1.903661e+000	30	14	3.203008e+000	0	0	0	0	0	0	14.2748	1	1	46.8651	14.5
DATA	2635	33	11	0	0	ASCRP3013316	ASCRP3013316	650.833	2926.17	2.833582e+001	3.068339e+000	45	14	5.208890e+000	0	0	0	0	0	0	27.0654	1	1	47.5395	15.1944
DATA	2636	33	12	0	1	RC6	RC6	676	2926.46	1.197218e+000	1.176037e+000	18	12	4.953478e+000	0	0	0	0	0	0	-0.804324	0	0	65	13.4138
DATA	2637	33	13	0	0	ASCRP3012546	ASCRP3012546	701.76	2926.81	7.076728e+001	7.173571e+000	84	16	4.794987e+000	0	0	0	0	0	0	67.7285	1	1	48.8603	15.5385
DATA	2638	33	14	0	0	ASCRP3001419	ASCRP3001419	726.941	2927.31	2.120412e+002	2.123655e+001	218	15	3.388786e+000	0	0	0	0	0	0	203.187	1	1	45.835	15
DATA	2639	33	15	0	0	ASCRP3005827	ASCRP3005827	752.321	2926.62	7.236823e+001	7.331059e+000	87	16	4.668327e+000	0	0	0	0	0	0	69.4427	1	1	50.4627	15.9714
DATA	2640	33	16	0	0	ASCRP3010231	ASCRP3010231	778	2926.65	5.545369e+001	5.667421e+000	70	18	4.296178e+000	0	0	0	0	0	0	53.295	1	1	47.2035	17.3333
DATA	2641	33	17	0	0	ASCRP3003563	ASCRP3003563	803	2926.13	2.363737e+001	2.636534e+000	41	15	3.613297e+000	0	0	0	0	0	0	22.7545	1	1	49.1849	15.5484
DATA	2642	33	18	0	0	ASCRP3002377	ASCRP3002377	828.647	2927.15	1.495577e+002	1.500114e+001	161	16	4.531135e+000	0	0	0	0	0	0	144.233	1	1	46.5243	16.7419
DATA	2643	33	19	0	0	ASCRP3005602	ASCRP3005602	854.012	2926.6	8.881102e+002	8.881864e+001	864	15	2.913760e+000	0	0	0	0	0	0	858.116	1	1	51.0895	15.64
DATA	2644	33	20	0	0	ASCRP3005783	ASCRP3005783	879.58	2927.1	9.110145e+001	9.183861e+000	105.5	16	3.427827e+000	0	0	0	0	0	0	88.2017	1	1	47.2035	16
DATA	2645	33	21	0	0	ASCRP3009045	ASCRP3009045	904.627	2927	1.084913e+002	1.091085e+001	125.5	15	3.967230e+000	0	0	0	0	0	0	105.254	1	1	45.4864	15.1034
DATA	2646	33	22	0	0	ASCRP3004892	ASCRP3004892	930	2926.46	2.563374e+001	2.812143e+000	42.5	15	5.037820e+000	0	0	0	0	0	0	24.9224	1	1	55.8519	15.25
DATA	2647	33	23	0	0	ASCRP3001528	ASCRP3001528	955.553	2926.61	7.775241e+001	7.860387e+000	93	15	4.132877e+000	0	0	0	0	0	0	75.7635	1	1	49.8279	15.5143
DATA	2648	33	24	0	0	ASCRP3001192	ASCRP3001192	980.836	2927.08	1.332368e+003	1.332418e+002	1273	14.5	3.784366e+000	0	0	0	0	0	0	1301.22	1	1	47.2035	15.1071
DATA	2649	33	25	0	0	ASCRP3001376	ASCRP3001376	1006.5	2926.71	1.427453e+003	1.427499e+002	1380	15	5.269481e+000	0	0	0	0	0	0	1397.36	1	1	50.4627	15.5526
DATA	2650	33	26	0	0	ASCRP3007211	ASCRP3007211	1031.89	2927.08	2.138105e+001	2.425782e+000	39.5	14.5	4.628825e+000	0	0	0	0	0	0	20.9794	1	1	46.1809	14.2941
DATA	2651	33	27	0	0	ASCRP3000889	ASCRP3000889	1057.49	2926.71	1.544948e+002	1.549171e+001	169	15.5	4.545990e+000	0	0	0	0	0	0	151.958	1	1	46.5243	14.725
DATA	2652	33	28	0	0	ASCRP3005394	ASCRP3005394	1082.65	2927.12	2.738759e+002	2.741132e+001	282.5	16	4.444790e+000	0	0	0	0	0	0	270.017	1	1	48.8603	15.5517
DATA	2653	33	29	0	0	ASCRP3010969	ASCRP3010969	1108.09	2926.05	3.291978e+001	3.482997e+000	52	15	3.643906e+000	0	0	0	0	0	0	32.5349	1	1	46.8651	15.1463
DATA	2654	33	30	0	0	ASCRP3012580	ASCRP3012580	1133.73	2926.73	1.252433e+001	1.690116e+000	31	14	3.169122e+000	0	0	0	0	0	0	12.4079	1	1	48.8603	14.28
DATA	2655	33	31	0	0	ASCRP3013028	ASCRP3013028	1158.5	2926	5.956808e+001	6.063448e+000	77	16	3.387536e+000	0	0	0	0	0	0	59.1538	1	1	65	15.6944
DATA	2656	33	32	0	0	ASCRP3004632	ASCRP3004632	1183.91	2926.07	1.168603e+003	1.168658e+002	1189	16	5.161863e+000	0	0	0	0	0	0	1163.26	1	1	54.4085	16.9
DATA	2657	33	33	0	0	ASCRP3009647	ASCRP3009647	1209.49	2926.12	6.517823e+001	6.614503e+000	86	16	3.728703e+000	0	0	0	0	0	0	65.0352	1	1	46.1809	16.3548
DATA	2658	33	34	0	0	ASCRP3004853	ASCRP3004853	1234.76	2926.89	1.238396e+002	1.243488e+001	143	15	4.692656e+000	0	0	0	0	0	0	123.854	1	1	43.7019	15.0811
DATA	2659	33	35	130	1	(+)eQC-39	EQC	1260.09	2926.07	1.597353e+000	1.132875e+000	19	16	3.229207e+000	0	0	0	0	0	0	1.60127	1	0	54.4085	14.9722
DATA	2660	33	36	0	0	ASCRP3009185	ASCRP3009185	1286	2926.93	2.118367e+002	2.121320e+001	229	16	5.595087e+000	0	0	0	0	0	0	212.844	1	1	42.2201	15.8974
DATA	2661	33	37	0	0	ASCRP3007169	ASCRP3007169	1310.91	2926.07	1.164013e+001	1.612919e+000	29.5	14	5.230857e+000	0	0	0	0	0	0	11.7215	1	1	65	15.1622
DATA	2662	33	38	0	0	ASCRP3012496	ASCRP3012496	1336.45	2926.42	3.655172e+001	3.821181e+000	50.5	16	3.789193e+000	0	0	0	0	0	0	36.8878	1	1	45.1352	15.3714
DATA	2663	33	39	0	0	ASCRP3003452	ASCRP3003452	1361.5	2926	4.090671e+002	4.092182e+001	427.5	15	4.860188e+000	0	0	0	0	0	0	413.705	1	1	54.1152	15.75
[truncated: 1,955,269 more chars]
